# Supplementary material for: Optimization of Advanced Live-Cell Imaging through Red/Near-Infrared Dye Labeling and Fluorescence Lifetime-Based Strategies
Source: Int J Mol Sci. 2021 Oct 14;22(20):11092. doi: 10.3390/ijms222011092 (PMC8537913; doi:10.3390/ijms222011092)
Supplement: Supplementary file 1 [file ijms-22-11092-s001.zip]

Archive with 5 entries (4 files):
- supplementary/
- supplementary/Suppl Table 1  Patient Summary.docx
- supplementary/Supplement File 1 RNASeq v2.xlsx
- supplementary/Supplement File 2 SC transcriptomics pathway analysis.xlsx
- supplementary/Supplement File 3 Cluster 10 Analysis Heat Maps.xlsx
