# Supplementary material for: Optimization of Advanced Live-Cell Imaging through Red/Near-Infrared Dye Labeling and Fluorescence Lifetime-Based Strategies
Source: Int J Mol Sci. 2021 Oct 14;22(20):11092. doi: 10.3390/ijms222011092 (PMC8537913; doi:10.3390/ijms222011092)
Supplement: Supplementary file 1 [file ijms-22-11092-s001.zip › supplementary/Supplement File 1 RNASeq v2.xlsx]

## Sheet: DEG Lin+ vs PBMC
Lin Pos	Gene ID	log 2Fold Change (edgeR)	pValue (edgeR)	pAdj (edgeR)			PBMC	Gene ID	log2FoldChange(edgeR)	pValue(edgeR)	pAdj(edgeR)
	U2AF1	7.85715	0.000188333	0.040143				RPS4Y1	-10.6074	2.2219e-27	4.05085e-23
	CXCL2	3.22579	9.9539e-06	0.00511196				CTAG1B	-9.29248	5.52989e-11	1.26023e-07
	CCL3	3.19516	2.74992e-06	0.00164378				DDX3Y	-9.28515	2.03097e-20	1.85138e-16
	LOC102724850	3.11202	1.5798e-05	0.00720052				TXLNGY	-8.96141	7.79399e-15	4.05989e-11
	CCR2	2.98155	9.57535e-05	0.0265366				EIF1AY	-7.96802	1.20221e-08	1.51159e-05
	CXCL1	2.91151	1.74649e-06	0.00112832				UTY	-7.79764	1.15531e-24	1.4042e-20
	CCL3L3	2.50111	0.000141738	0.0340014				HBA2	-7.76245	8.97527e-12	2.51743e-08
	HSPA6	2.11343	1.8131e-06	0.00113984				TTTY15	-7.41337	9.76223e-08	9.62055e-05
	LRRC37A4P	1.95942	0.000192973	0.0406728				HBB	-7.28234	9.54691e-34	3.48109e-29
	MFSD14B	1.94521	0.00011785	0.0305583				ZFY	-7.2539	5.1917e-09	7.28097e-06
	ABHD16B	1.84884	0.000139305	0.0336389				PRKY	-6.97822	2.9899e-13	1.36276e-09
	TLR8	1.76716	3.19928e-05	0.0122795				LINC00278	-6.81715	5.26381e-05	0.0164046
	COPB2	1.69616	1.67567e-06	0.00112832				HBA1	-6.80848	1.85598e-19	1.35349e-15
	CX3CR1	1.68325	0.000122424	0.0309996				USP9Y	-6.75507	1.25017e-11	3.25605e-08
	PRF1	1.68279	0.00020196	0.0423223				LOC105377225	-6.55778	1.56467e-06	0.00107646
	MAT2A	1.52455	2.70713e-05	0.0105825				KDM5D	-6.30324	5.45481e-10	1.10499e-06
	CYBC1	1.50507	4.35031e-05	0.0144205				LINC01784	-6.15646	4.97885e-05	0.0159249
	DCAF7	1.505	3.24756e-05	0.012335				BCORP1	-5.74218	8.99424e-05	0.0256216
	GIMAP6	1.46966	0.000186703	0.040143				CELP	-5.6576	0.000113866	0.0300862
	IL6R	1.41817	6.28685e-06	0.00342145				LOC105373978	-5.16067	0.000135129	0.0330007
	SIGLEC9	1.40213	0.000120648	0.0307634				ACTRT2	-5.13711	0.000181967	0.0397309
	WSB1	1.39795	1.31157e-06	0.000937721				CYS1	-5.13007	1.09212e-05	0.00538136
	BRD8	1.39183	0.000144524	0.0340678				LOC105372219	-5.01039	0.000104538	0.0282353
	LTB4R	1.34151	1.17145e-05	0.00554733				MYL7	-5.00437	0.000129907	0.0323921
	FAM217B	1.29683	0.000131172	0.0323921				NKX2-1-AS1	-4.92439	3.28497e-05	0.0123484
	FAM78A	1.28217	0.000144818	0.0340678				LOC105379303	-4.81263	0.000224629	0.0457577
	ARHGAP27	1.27421	6.76675e-05	0.0204617				LOC107985976	-4.63761	1.52899e-09	2.65484e-06
	PISD	1.21977	2.55136e-05	0.0102231				LHX1-DT	-4.60058	3.96141e-05	0.0138427
	LARP4B	1.19882	0.00010964	0.0292708				KCNG4	-4.54886	2.72812e-05	0.0105825
	CTDSP1	1.17186	0.000187928	0.040143				PRSS22	-4.44766	0.000222811	0.0456425
	DGCR2	1.1417	0.000135757	0.0330007				LOC105378226	-4.09978	0.000168483	0.0379221
	ZSWIM6	1.14024	4.87465e-05	0.01587				FAM183A	-3.95719	0.000164724	0.0373065
								PNPLA5	-3.9538	0.000158726	0.0364001
								MMP2	-3.92871	0.000160095	0.0364848
								SMIM1	-3.89908	0.000256092	0.0499352
								PTGES	-3.87682	4.11603e-05	0.0141588
								LOC105376995	-3.79004	1.42659e-07	0.000136889
								CPT1C	-3.7768	6.85528e-05	0.0204889
								SLC4A1	-3.70734	5.03551e-07	0.000417295
								LOC105372711	-3.70188	0.00025808	0.0500552
								SLCO5A1	-3.40698	4.98529e-08	5.86383e-05
								GRM6	-3.33674	0.000171839	0.0381616
								LRAT	-3.25092	0.000220578	0.0454403
								LOC102723604	-3.22076	8.65012e-09	1.15333e-05
								MOK	-3.13527	8.4485e-10	1.54029e-06
								LOC107987026	-2.96206	0.000177524	0.0389944
								C15orf48	-2.81512	0.000131477	0.0323921
								CTTN	-2.75997	4.36336e-07	0.000370003
								SNCA	-2.69297	2.8117e-06	0.0016536
								LOC101927051	-2.55128	7.41176e-08	8.04747e-05
								TUBB1	-2.45865	1.03245e-05	0.00515701
								MIR3175	-2.45128	0.000259464	0.0500573
								ADAM11	-2.43907	2.49865e-05	0.0101231
								IRGQ	-2.43487	1.3148e-18	7.99025e-15
								COL6A1	-2.35231	0.000149078	0.034845
								H1-4	-2.29572	8.66868e-12	2.51743e-08
								RPS16P5	-2.27009	8.85646e-09	1.15333e-05
								CSF1	-2.26696	1.83417e-10	3.93409e-07
								ADORA2A	-2.20744	1.34441e-06	0.000942714
								LOC105374775	-2.18788	5.15294e-05	0.0162229
								CFAP45	-2.18021	6.48647e-08	7.39113e-05
								ITGB3	-2.16999	9.60753e-05	0.0265366
								IGSF9	-2.14937	1.22855e-06	0.000895936
								TLCD2	-2.13312	9.44261e-05	0.0264851
								WHAMM	-2.09832	2.47096e-11	6.00658e-08
								SESN2	-2.09733	4.06415e-07	0.000352836
								H1-2	-2.0862	4.89992e-13	1.98518e-09
								NXT1	-2.05281	9.75209e-05	0.0265366
								CDC42BPG	-2.04461	7.6182e-08	8.04747e-05
								H2AC20	-2.01404	3.93134e-05	0.0138427
								H1-3	-1.98989	2.82703e-09	4.68555e-06
								NANOS3	-1.97658	2.48626e-05	0.0101231
								UBL5	-1.96338	3.96539e-07	0.000352659
								GRPEL1	-1.94306	8.64624e-07	0.000656808
								PIGA	-1.93524	4.14461e-09	6.57065e-06
								IL1RN	-1.9297	8.96179e-05	0.0256216
								ADORA2A-AS1	-1.90082	6.29003e-05	0.0192734
								GBAP1	-1.89315	0.000205983	0.0429186
								RAB5IF	-1.88692	0.000172686	0.0381616
								KLF10	-1.86325	7.72458e-08	8.04747e-05
								PIM2	-1.83391	1.11402e-12	4.06204e-09
								LOC105370877	-1.83376	5.52863e-07	0.000447979
								H2AC8	-1.82534	0.000119005	0.0305583
								SLC7A5	-1.81189	4.17036e-05	0.0142116
								SH3D21	-1.76682	1.64122e-05	0.00729803
								GLB1L	-1.76339	0.000114931	0.0301493
								HIF1A	-1.75825	1.74019e-06	0.00112832
								SERTAD2	-1.75278	5.41166e-12	1.79387e-08
								ZC3H12A	-1.74233	3.39674e-06	0.00196596
								H1-10	-1.73426	1.10981e-06	0.00082586
								ICAM1	-1.7133	0.000156063	0.0361063
								ZNF324	-1.70352	2.00372e-08	2.43539e-05
								RPL37A	-1.69	4.9203e-05	0.0158769
								IER5	-1.68845	6.38774e-10	1.22588e-06
								LINC01578	-1.66677	4.44081e-09	6.74688e-06
								PELI1	-1.66244	1.14551e-05	0.00549754
								CFAP20	-1.59387	3.98618e-05	0.0138427
								SPATA21	-1.58472	0.000244636	0.0484792
								SLC35A2	-1.58049	2.73396e-07	0.000255611
								MRPL55	-1.55699	3.3624e-05	0.0125105
								LOC101927441	-1.55642	3.90936e-05	0.0138427
								PSMC1	-1.53861	9.32412e-05	0.0263555
								MIR22HG	-1.52864	2.02942e-05	0.00865726
								PLK3	-1.5209	6.86873e-06	0.00368316
								MAP1A	-1.50297	3.87867e-05	0.0138427
								MYADM	-1.49638	3.88546e-07	0.000352659
								CHD4	-1.48915	5.06802e-09	7.28097e-06
								IRAK2	-1.48561	0.000246466	0.0485778
								FUZ	-1.47107	0.000240099	0.0482304
								CLP1	-1.4699	0.000156454	0.0361063
								SPATA2	-1.46775	7.70342e-07	0.00061063
								SNHG7	-1.45706	0.000213115	0.0441523
								SF3B5	-1.45654	1.63441e-05	0.00729803
								CIR1	-1.4553	2.1497e-05	0.0090097
								ZBTB10	-1.44252	4.46224e-06	0.00250318
								GADD45B	-1.43926	0.000253025	0.0496024
								SBDS	-1.40543	2.59669e-05	0.0102916
								RILPL2	-1.39618	6.79006e-05	0.0204617
								FBXO33	-1.39148	9.80047e-06	0.00510506
								ELL	-1.38988	2.01096e-05	0.00865726
								NFKBIE	-1.37965	0.000240735	0.0482304
								GTF2B	-1.37528	7.50931e-06	0.00396829
								PHF13	-1.37235	2.03067e-05	0.00865726
								CCDC85C	-1.35816	7.25302e-05	0.021328
								MTX1	-1.35771	4.2186e-05	0.0142429
								IKZF5	-1.35542	4.84086e-06	0.00267443
								ZFAND2A	-1.33634	1.76383e-06	0.00112832
								IRF2BP2	-1.32482	8.08415e-08	8.18812e-05
								PPP1R15B	-1.31639	1.30613e-05	0.00602854
								CREB3	-1.30104	1.95338e-06	0.00120722
								ZFAS1	-1.29274	2.44529e-05	0.0101231
								PI4K2A	-1.28904	1.21463e-05	0.00567808
								YOD1	-1.28316	4.10831e-06	0.00234065
								SUCO	-1.2774	1.02016e-05	0.00515701
								RLF	-1.269	7.91843e-07	0.000614318
								HEXIM1	-1.25231	2.04186e-05	0.00865726
								ZNF326	-1.25177	3.53098e-05	0.01299
								YPEL5	-1.24634	5.6286e-05	0.0173929
								C1orf52	-1.22314	1.14586e-05	0.00549754
								WDR48	-1.20755	2.31064e-06	0.00140422
								SYF2	-1.2034	9.74494e-05	0.0265366
								WBP11	-1.19266	3.56251e-05	0.01299
								C9orf78	-1.18464	0.000118873	0.0305583
								CDKN2D	-1.18028	0.000243508	0.0484792
								KLHL15	-1.1716	0.000185264	0.040143
								DLST	-1.14125	4.28802e-05	0.0143444
								TMEM167B	-1.14103	5.161e-05	0.0162229
								CHMP4B	-1.13891	4.51009e-05	0.0148154
								YTHDC1	-1.12314	7.18442e-05	0.021298
								NECAP1	-1.11943	0.000226993	0.0459826
								VAMP2	-1.10007	7.5086e-05	0.0219029
								CDK11B	-1.07178	0.000109977	0.0292708
								BIN3	-1.04651	0.00017003	0.0380355
								TRA2A	-1.01129	0.000143418	0.0340678
								TNIP1	-1.0069	8.41056e-05	0.0243392
								SMU1	-0.972591	0.000189359	0.040143

## Sheet: GSEA Analysis Lin+ vs PBMC
	pathway	SYMBOL	pval	padj	NES	size	Enrichment	PMBC_LINP_genes				pathway	SYMBOL	pval	padj	NES	size	Enrichment	PMBC_LINP_genes
	GOBP_CELL_ACTIVATION	A1BG|ADA|SIGLEC14|CD24|HDAC5|C17orf99|SH2B3|PARP3|IGLL5|TOM1|KLRF2|MICA|KLRC4-KLRK1|NR1H3|HUWE1|TSPAN32|ARPC5|ACTR2|ADAM8|ACTR1B|RASGRP1|EBI3|CDH17|ATP6AP2|RNF41|ADAM10|DHRS2|PSMD14|CDKN1A|IGHV2-70D|IGHV1-69D|IGHV3-64D|LILRB2|TCIRG1|IKZF1|CRISP3|SIRPB1|TLR6|TUBB4B|BTN2A2|PRG3|ATP8A1|NDRG1|MYL9|PRMT5|PPIE|VAV3|GPNMB|MAD2L2|MERTK|PIBF1|CAP1|VAT1|CEBPA|CEBPB|ATG7|UBD|BATF|CEBPG|PRDX4|AGPAT2|OLFM4|CC…	1e-10	2.68807e-08	1.86367	1002	Up-regulated	GNLY, NKG7, KLRF1, CTSW, PRF1, KLRD1, CD7, CST7, HOPX, GZMA, CD247, SPON2, GZMB, FGFBP2, IL2RB, MATK, CLIC3, IFITM2, GZMM, HLA-C, CMC1, KLRB1, S1PR5, B2M, APMAP, ITGB2, KLRC1, TTC38, SH2D1B, HLA-A, CD160, PFN1, IFITM1, NCR3, HCST, CHST12, ADGRG1, FCRL6, PRSS23, C1orf21, XCL2, MYO1F, JAK1, ZAP70, RAC2, HLA-E, SAMD3, PLAAT4, BIN2, PYHIN1, TBX21, KLRC2, LITAF, CALM1, IL2RG, PTGDR, LAIR2, DOK2, TPST2…				GOBP_CHROMATIN_ORGANIZATION_INVOLVED_IN_REGULATION_OF_TRANSCRIPTION	CDKN2B-AS1|HOTAIR|HDAC5|TRIM28|CDKN2A|MORF4L1|MSL3|KCNQ1OT1|CHEK1|BAZ2A|PADI2|H4-16|H3C14|FAM172BP|H1-8|DYDC1|CTBP1|MSL3P1|DNMT1|DNMT3A|CENPV|EZH1|EZH2|H2AC1|MORC2|BAHD1|SIRT2|PHF8|TASOR|UBR2|SMCHD1|RRP8|SIRT1|H2AP|ASF1A|SIN3A|ATAD2|SERTAD1|H1-0|H1-2|H1-3|H1-4|H1-5|H1-6|H2AC8|H2AC7|H2AX|H2AZ1|H3-3A|H3-3B|H1-1|HDAC1|HDAC2|HELLS|HMGB1|HMGA1|H2AC21|H3C15|APOBEC1|H1-9P|MECP2|MTHFR|H2AB2|H2AB1|PPHLN1|…	6.72484e-05	0.00343633	-2.03112	92	Down-regulated	ACTB, ACTG1, ATF4, ATP5F1B, ATP5F1E, ATP5PB, ATP5ME, ATP5MG, ATP5PO, BRK1, BZW1, ATP5MPL, FMC1-LUC7L2, CFL1, CHCHD2, COX4I1, COX6B1, COX6C, DDX5, DYNLL1, EEF1A1, EEF1G, EEF2, EIF4A2, FAU, GABARAP, H3-3B, HNRNPA2B1, HNRNPDL, HNRNPK, HNRNPU, HSPA8, MARCKS, NACA2, NDUFA13, BEX3, PARK7, PCBP1, PFDN5, PSMB4, RBM39, RBM8A, RPL13, RPL14, RPL15, RPL28, RPL3, RPL31, RPL34, RPL38, RPL41, RPL6, RPL7, RPL7A,…
	GOBP_CELL_ACTIVATION_INVOLVED_IN_IMMUNE_RESPONSE	A1BG|ADA|SIGLEC14|C17orf99|PARP3|TOM1|KLRF2|HUWE1|ARPC5|ACTR2|ADAM8|ACTR1B|CDH17|ATP6AP2|ADAM10|PSMD14|LILRB2|TCIRG1|CRISP3|SIRPB1|TUBB4B|PRG3|ATP8A1|PPIE|MAD2L2|CAP1|VAT1|ATG7|BATF|PRDX4|AGPAT2|OLFM4|CCT2|NPC2|CCT8|CTSC|IQGAP2|CPLX2|CEACAM3|HPSE|PGRMC1|LILRB1|FGL2|CEACAM8|RAB10|MALT1|CKAP4|SLC27A2|GLIPR1|LILRB3|LILRA3|LILRA2|RAB31|CHGA|CORO1A|CHI3L1|CHIT1|PADI2|SHLD3|TREX1|CD300A|TMC6|PDAP1|CHRN…	1e-10	2.68807e-08	2.02313	581	Up-regulated	GCK, SBDS, CYB5R3, GATA1, HBB, HBA2, HBA1, HBG1, RPS24, KCNJ11, ABCC8, TSR2, RPL26, INS, HNF1A, RPS26, RPS28, NSMCE2, RPS17, KLF1, KLF11, PAX4, RPL11, RPL5, RPS19, CYB5A, HBG2, RPS29, RPL18, MPL, APPL1, ATRX, PDX1, SRP54, HBD, CD151, ADA2, CEL, NEUROD1, HNF4A, RPL35A, DNAJC21, RPS10, RPL35, RPL15, RPS7, RPL31, RPS27, RPS15A, MTX2, BLK, MDM4, EPOR, RPL27				GOBP_MRNA_METABOLIC_PROCESS	SNRPGP15|RNU4ATAC|RNU6ATAC|SNUPN|PDCD7|PQBP1|HIPK3|TOB1|RNVU1-8|SUGP2|MBNL2|RBM7|RBM6|RBM5|ALYREF|RNVU1-4|RNVU1-14|RNVU1-15|RNVU1-17|RNU6-9|RNVU1-3|RNVU1-1|RNU6-7|RNVU1-6|RNVU1-19|PSME3|DDX39A|PSMD14|CDK7|HNRNPR|RIDA|CDK9|SRRM1|SF3B4|U2AF1L5|CWC27|SAP18|SMNDC1|BCAS2|SF3A1|ADAR|ADARB1|PRMT5|CD2BP2|RBM14|PPIE|PPIH|SYNCRIP|ADARB2|DDX17|CHERP|LINC01715|CEBPG|SLU7|PRPF8|ERN2|PAIP1|IGF2BP1|IGF2BP3|IGF2…	1e-10	2.68807e-08	-1.86592	721	Down-regulated	TNFRSF10D, H4-16, H4C8, H4C3, HSPA4L, H4C5, H1-3, H1-4, IL3, H2AC17, IFNB1, EPHB3, H2AC8, HSPA6, H2BC8, RNF152, CH25H, H2AC20, WFIKKN1, LVRN, H2BC15, IFNG
	GOBP_CYTOKINE_PRODUCTION	MIR675|CDH3|MIR877|MIR920|MIR935|MIR708|MIR365A|BTNL10|CD24|KLRF2|PQBP1|ADAM8|RASGRP1|G3BP1|EBI3|ATP6AP2|NUTF2|FLOT1|CD96|MIR6869|AKAP8|LILRB2|TRAIP|TLR6|KLF2|BTN3A3|BTN2A2|NOD1|PRG3|GPNMB|MERTK|PIBF1|CEBPB|KAT5|BATF|CEBPG|LAMTOR5|AGPAT1|AGPAT2|ARFGEF2|POLR3F|POLR3G|POLR3C|TRIM16|POSTN|IGF2BP1|IGF2BP3|IGF2BP2|CD226|NFAT5|HPSE|LILRB1|MALT1|BTNL3|TMED10|LILRB4|LILRA2|RIPK3|BTN3A2|BTN3A1|BTN2A1|CD16…	1e-10	2.68807e-08	1.859	503	Up-regulated	TRPV2, PSAP, RNASE2, FFAR2, LPL, ZFP36, EHD1, SIRPA, TPD52, MPEG1, ANXA4, LYZ, UPP1, ID2, CLEC4A, ARG2, DUSP1, SAMHD1, AQP9, HCK, MMP9, H1-2, MS4A6A, FPR1, EGR2, MERTK, CSF2RB, OPRPN, TF, CXCL3, IL1R2, MCL1, ZFP36L1, PLEK, SLC11A1, STX3, GRK5, LIPA, VCAN, C3AR1, CCL23, FGR, LSP1, CTSV, CSF1R, GPR137B, NDRG1, CDH1, MITF, BTG2, LILRB4, CLEC7A, S100A4, IL18, LITAF, FPR2, CCN3, CHIA, EGR1, GCNT2, IL1…				GOBP_NEGATIVE_REGULATION_OF_GENE_EXPRESSION_EPIGENETIC	CDKN2B-AS1|HOTAIR|HDAC5|MORF4L1|MSL3|KCNQ1OT1|H4-16|AEBP2|H3C14|H1-8|DYDC1|CTBP1|MSL3P1|DNMT1|DNMT3A|DNMT3B|EZH1|EZH2|H2AC1|MTF2|MORC2|SIRT2|TASOR|UBR2|SMCHD1|SIRT1|SUZ12|H2AP|ASF1A|SIN3A|PHF19|ATAD2|H1-0|H1-2|H1-3|H1-4|H1-5|H1-6|H2AC8|H2AC7|H2AX|H2AZ1|H3-3A|H3-3B|H1-1|HDAC2|HMGB1|HMGA1|H2AC21|H3C15|JARID2|H1-9P|MECP2|MTHFR|H2AB2|H2AB1|PPHLN1|SIRT6|PHF1|ATAD2B|MPHOSPH8|RIF1|H4C15|MACROH2A2|H2AJ|M…	1.61506e-05	0.00106979	-2.20181	72	Down-regulated	CTSS, TLE3, NR4A3, ATF7IP, BSDC1, SC5D, RNF114, PPARGC1A, SDF2, NAP1L1, CCN1, GTPBP1, UNC50, STX12, MARCKS, IFT57, DDX27, OASL, NAMPT, ETV1, AKAP8L, TIGAR, ARID4B, TUT7, BRD2, NKX2-1, YY1AP1, RUNX1, NFU1, PLPP3, PLEKHM1, KDM6B, ARMCX6, STBD1, CD84, AKTIP, CDC14A, KLF2, SQSTM1, THEMIS2, HGSNAT, DUSP6, CXCR4, KDM7A, CCNL1, TRIM38, MBTPS1, ARG2, INS, OSER1, H2BC7, BRF2, ZNF215, GABARAPL1, COMP, MKRN…
	GOBP_DEFENSE_RESPONSE	ADA|MIR675|SIGLEC14|MIR920|MIR708|DEFB131B|KIR2DS2|DEFB130B|PLA2G4B|HDAC5|CDH5|IGLL5|KLRF2|MIR3909|CASP12|MICA|KLRC4-KLRK1|ABCC9|NR1H3|MUC12|TSPAN32|PQBP1|ACTR3|ACTR2|ADAM8|TSPAN2|TRIM10|IFNL4|RASGRP1|OPTN|G3BP1|TRIM28|LPCAT3|CHST4|TNK2|PSME3|CALCRL|TRIM13|PSMD14|KLRG1|CD96|CALCOCO2|MIR6869|ZMPSTE24|AKAP8|IGHV2-70D|IGHV1-69D|IGHV3-64D|LILRB2|ADAR|TCIRG1|TNIP1|CRISP3|SIRPB1|CLEC4M|TLR6|CCL26|TRIM2…	1e-10	2.68807e-08	1.74656	967	Up-regulated	LSM6, KIR2DL3, CARS2, CNPY3, HLA-F, VPS41, TRIM27, MFF, EGLN2, ME2, HSPA1A, PNPT1, ORAI3, RAD51, ABCG1, CAPG, CTNNA1, HSPA4, KDELR1, TOB2, UIMC1, PSMB8, PABPC3, CDKN1C, GRIPAP1, RNF130, TADA2A, LILRB3, SRPK2, PRKCZ, STYXL1, SEC23B, HNRNPA3, PTPRA, RGL2, VKORC1, NUBPL, WDR1, AP1B1, R3HDM1, CAPRIN1, NPLOC4, CCS, RBM4, RTN3, SERPINA1, MGAM, PHAX, MARCO, EPB41L3, AMY1B, CAPNS1, QKI, HNRNPAB, CPVL, AR…
	GOBP_IMMUNE_EFFECTOR_PROCESS	A1BG|ADA|SIGLEC14|ABI1|MIR708|C17orf99|PARP3|IGLL5|TOM1|KLRF2|MICA|KLRC4-KLRK1|ABCC9|HUWE1|TSPAN32|PQBP1|ARPC5|ARPC4|ARPC3|ARPC1B|ACTR3|ACTR2|ADAM8|ARPC2|IFNL4|ACTR1B|RASGRP1|G3BP1|CDH17|ATP6AP2|WASF2|ADAM10|PSMD14|CD96|ZMPSTE24|IGHV2-70D|IGHV1-69D|IGHV3-64D|LILRB2|ADAR|TCIRG1|CRISP3|SIRPB1|TRIM22|IRF9|TUBB4B|BTN3A3|PRG3|ATP8A1|ADARB1|IFITM3|PPIE|VAV3|BAIAP2|MAD2L2|CAP1|VAT1|DDX17|ATG7|BATF|CEBPG…	1e-10	2.68807e-08	1.93234	898	Up-regulated	TIGAR, TWF1, H2BC12, FCER2, FGL2, TRIM22, RBM47, MNDA, OSTM1, ADA2, TFEC, ZMAT3, S100A8, CYFIP2, CCR2, SORL1, MARCHF2, SAMHD1, GPR18, SLC22A4, HLA-DMA, DICER1, THBD, S100A9, TDRD7, ANKRD46, MYOF, H2AC6, ST3GAL6, RCBTB2, FRY, MPO, GPR137B, SHTN1, MS4A3, DYNLT3, SESN1, CYP1B1, IFI16, GALNT7, PECAM1, CXCL8, IFT57, RNF11, FAS, PIK3R3, FBXL5, IER5, CTSL, VCAN, H2BC5, SGK3, BST1, CD86, CCNA1, CD84, LY9…
	GOBP_INFLAMMATORY_RESPONSE	ADA|MIR675|MIR920|PLA2G4B|HDAC5|CDH5|MIR3909|CASP12|NR1H3|ADAM8|TSPAN2|LPCAT3|CHST4|CALCRL|KLRG1|CD96|MIR6869|TCIRG1|TNIP1|TLR6|CCL26|CDO1|NOD1|CEBPA|CEBPB|CXCL13|CELF1|CXCR6|ADCY1|CTSC|TRAF3IP2|CYSLTR1|HNRNPA0|LILRB4|LIAS|CHI3L1|DUSP10|USP18|IL17F|TREX1|ADCY7|PARK7|TUSC2|MGLL|ADCY8|NLRP3|TIRAP|CHUK|PGLYRP2|C1QTNF3|GBP5|ADCYAP1|IL22RA2|PIK3AP1|SERPINA3|LRRK2|CMA1|PLD4|CCR1|CCR3|CCR4|CCR5|CCR6|CCR…	1e-10	2.68807e-08	1.99455	404	Up-regulated	ARL4C, PRF1, XCL2, RORA, CST7, GZMH, GNLY, TBX21, PRKCQ, KLRB1, MYBL1, IL18RAP, IL2RB, STAT4, CD247, KLRD1, NKG7, HOPX, ZAP70, CD96, TGFBR3, PTGDR, GZMB, CLIC3, S1PR5, GZMA, KLRF1, SH2D2A, GZMM, CCL5, ADGRG1, SAMD3, KLRK1, GIMAP7, KLRC1, KIR3DL1, KIR2DL1, KIR2DL3, KIR3DL3, CD7, PVRIG, KIR2DL4, CD244				REACTOME_CELLULAR_RESPONSES_TO_EXTERNAL_STIMULI	FKBP4|CDC27|CREBBP|E2F2|PSMB1|RPS20|SCMH1|PSMC4|MRE11|RRAGD|NUP160|MAP2K3|CUL3|RPL26L1|PSMA4|HSPA5|ATP6V1H|TPR|MAPK9|CYBA|FNIP2|ANAPC4|CUL1|CAMK2B|NDC1|RPL18|MAP2K4|PSME4|NUP133|DNAJA2|RORA|ASNS|CSNK2A2|CAMK2A|MAP4K4|RPL31|RPS6KA2|UBE2D1|EED|SNCB|NUP37|TUBA3D|SLC46A1|MAP2K7|DYNC1I2|CAPZB|TNRC6C|KEAP1|SESN1|HSP90AA1|MEF2C|SMARCD3|PGR|GSK3B|XPO1|RRAGB|RPS5|GSTP1|APOB|NCOA1|SEH1L|DNAJA1|EIF2AK1|NOX4…	1e-10	2.68807e-08	-1.99809	532	Down-regulated	SCYL3, STPG1, RAD52, BAD, LASP1, ARF5, AK2, KDM1A, RBM6, HSPB6, ZMYND10, UPF1, WDR54, RHBDD2, GDE1, AP2B1, ETV1, TTC22, DBF4, PAF1, CDKL3, DNAH9, CEACAM7, LUC7L, DLEC1, IL32, POMT2, EEF1AKNMT, DYRK4, LRRC23, MKS1, AKAP8L, RNF216, BRCA1, CALCOCO1, PSMC4, ANGEL1, RNF14, DDX11, ZC3H3, CAPN1, MDH1, NUDCD3, GLT8D1, RTF2, RNH1, SNAPC1, CCDC28A, HSD17B6, TOMM34, VIM, MIPEP, IFNGR1, SH2D2A, TBPL1, SLC39A…
	GOBP_LEUKOCYTE_MEDIATED_IMMUNITY	A1BG|SIGLEC14|C17orf99|PARP3|IGLL5|TOM1|KLRF2|MICA|KLRC4-KLRK1|HUWE1|ARPC5|ACTR2|ADAM8|ACTR1B|RASGRP1|ATP6AP2|ADAM10|PSMD14|CD96|IGHV2-70D|IGHV1-69D|IGHV3-64D|LILRB2|TCIRG1|CRISP3|SIRPB1|TUBB4B|BTN3A3|PRG3|ATP8A1|PPIE|MAD2L2|CAP1|VAT1|ATG7|BATF|CEBPG|PRDX4|AGPAT2|OLFM4|CCT2|NPC2|CD226|CCT8|MASP2|CTSC|IQGAP2|CPLX2|CEACAM3|HPSE|PGRMC1|LILRB1|FGL2|CEACAM8|RAB10|MALT1|CKAP4|SLC27A2|LILRB4|GLIPR1|LILR…	1e-10	2.68807e-08	2.1133	600	Up-regulated	SDHD, ACAT1, HMGCL, IFT43, KIF23, MMADHC, CASK, TET2, CALR, FANCE, RAX2, FANCA, SDHB, HBA1, SPTB, KCNQ2, HBG1, RET, KLHL7, FANCI, TSR2, SPTA1, EPB42, HBB, RAG2, OPA1, PRPF4, EPAS1, RPS17, TCIRG1, HNF1A, VHL, CDH23, SLC19A2, RPL11, HNF4A, RPS19, TNPO3, HBA2, GABRG2, TNFSF11, CACNA1H, TMEM127, PIGA, SDHAF2, ABCC8, FH, ACO2, PUS1, SLC46A1, ADA2, RPL35A, DHFR, RPS10, PIEZO1, RAG1, MSTO1, RPL35, RPL15…				REACTOME_EUKARYOTIC_TRANSLATION_ELONGATION	RPS20|RPL26L1|RPL18|RPL31|RPS5|RPL6|RPLP0|RPS18|RPL3|EEF1A2|EEF1D|RPS16|RPS19|RPL18A|RPL28|RPL19|RPL34|RPS13|RPS12|RPL24|EEF1B2|RPS15|RPL22|RPS25|RPL21|RPL5|RPS10|RPL23|RPS4Y1|RPL36|RPL27|RPS15A|RPL35|RPS6|RPLP1|RPS24|RPL3L|RPS2|RPS11|RPL13A|RPL11|RPS8|RPS27A|RPL32|RPS3A|RPL37|RPL10|RPL7|RPL7A|RPS3|FAU|RPL30|EEF1A1|RPL8|RPL26|RPL29|RPL22L1|RPL9|RPL39L|RPS14|RPL10L|RPL36AL|RPL27A|RPL13|EEF2|RPSA|R…	1e-10	2.68807e-08	-3.12703	85	Down-regulated	CAST, MTSS1, SLC6A1, FGF17, RANGAP1, MXI1, SLC35A2, H2BC17, AGTR2, H2BC15, H2BC12, H2BC13, LIN28A, H2BC11, RGN, SPRED1, FBXO21, H3-4, NSMCE3, CNTLN, PDS5A, MYH2, EID1, TRAF3IP2, TGIF1, PLAAT1, KLHL41, TDRD5, CELA3A, CYP51A1, ONECUT2, BMPR2, MEIS1, OTP, RASAL2, NDRG3, H4C1, LHX2, ARAP2, PPP2R2B, TCF4, BLNK, FGD4, H3C12, LIMA1, SLC6A13, KMT5A, FOXP1, DNAJB8, HOXB4, ETS1, H3C1, HOXB6, CPNE1, H3C2, H…
	GOBP_MYELOID_LEUKOCYTE_ACTIVATION	A1BG|SIGLEC14|TOM1|NR1H3|HUWE1|TSPAN32|ARPC5|ACTR2|ADAM8|ACTR1B|ATP6AP2|ADAM10|DHRS2|PSMD14|LILRB2|TCIRG1|CRISP3|SIRPB1|TLR6|TUBB4B|PRG3|ATP8A1|NDRG1|PPIE|CAP1|VAT1|CEBPA|ATG7|UBD|BATF|PRDX4|AGPAT2|OLFM4|CCT2|NPC2|CD226|CCT8|CTSC|IQGAP2|CPLX2|CEACAM3|HPSE|PGRMC1|FGL2|CEACAM8|RAB10|CKAP4|SLC27A2|LILRB4|GLIPR1|LILRB3|LILRA3|LILRA2|RAB31|CHGA|CHI3L1|CHIT1|PADI2|TREX1|CD300A|TMC6|VSIG4|TMEM106A|PDAP1…	1e-10	2.68807e-08	2.11032	525	Up-regulated	HBB, STEAP3, GLRX5, BCS1L, CP, PIGA				REACTOME_INFLUENZA_INFECTION	POLR2J|RPS20|NUP160|RPL26L1|POLR2B|TPR|EIF2AK2|NDC1|RPL18|IPO5|NUP133|RPL31|NUP37|HSP90AA1|XPO1|RPS5|SEH1L|RPL6|RPLP0|NUP50|AAAS|NUP188|RPS18|POLR2E|POLR2F|RPL3|PABPN1|RAE1|DNAJC3|KPNA3|NUP93|POLR2C|RPS16|POLR2I|TGFB1|RPS19|RPL18A|RPL28|RPL19|KPNB1|NUP88|RPL34|RPS13|NUP98|NUP107|RPS12|NUP155|KPNA1|RPL24|RPS15|RPL22|RPS25|NUP43|RPL21|RPL5|CLTA|RPS10|NUP153|NUP85|GTF2F1|RPL23|NUP214|CANX|RPS4Y1|RPL…	1e-10	2.68807e-08	-2.56863	143	Down-regulated	PF4, SECTM1, CCL23, SOD2, PLAUR, HK3, LILRB3, CCR1, CCL4, MARCKS, NCF1, CASP1, HOXB2, CCL3, DMXL2, LGALS3BP, ARHGAP22, HOXA9, LTBP1, SLC2A6, CD163, LILRB2, SNX10, SMC4, VCAN, IGF2R, THBS1, WARS1, FPR1, GCH1, COL4A5, RHAG, NAMPT, CXCL3, C1QA, CYP1B1, ADGRE1, ABHD2, JAG1, H3C10, VNN1, TMEM176A, NAP1L1, FGR, TYMP, EPB41L3, TNFAIP3, HOXB3, DEFB1, GGT1, H3C4, PRDM2, RUNX1, IER3, LAPTM4B, PLEK, CXCL10,…
	GOBP_REGULATION_OF_IMMUNE_RESPONSE	ADA|ABI1|BTNL10|CD300LD|KIR2DS2|CD24|C17orf99|PARP3|IGLL5|MICA|KLRC4-KLRK1|NR1H3|MUC12|PQBP1|ARPC5|ARPC4|ARPC3|ARPC1B|ACTR3|ACTR2|ADAM8|ARPC2|IFNL4|RASGRP1|WASF2|PSME3|PSMD14|CD96|MIR6869|IGHV2-70D|IGHV1-69D|IGHV3-64D|LILRB2|ADAR|BTN3A3|BTN2A2|RBM14|VAV3|TAB1|BAIAP2|MAD2L2|CLEC10A|ARPC1A|CXCL13|COLEC10|SH2B2|HEXIM1|RBCK1|POLR3F|POLR3G|POLR3C|KHDRBS1|CD226|TNFSF13B|MASP2|NCKAP1|LILRB1|HCST|CD300C|…	1.5827e-10	4.01806e-08	1.7886	625	Up-regulated	SYNE1, FBXL7, LMO4, GPC3, TSPAN7, MDK, MTUS1, ALDH1A1, DPYSL3, AMT, GATM, GSTM1, C1QB, IGFBP2, AQP1, SLC2A3, CHGA, PEG10, ENPP2, MYLK, ITGA7, SGCE, ITPR1, TYRO3, SELENOP, PDGFRA, PER1, COL6A2, PPP4R2, ALDH7A1, AKR1C1, EFS, GNG12, ITGA6, MYH11, SRPX, THBS2, UBXN1, GJA1, RGS5, GPX3, SFRP1, CDKN1A, TMEM47, GADD45G, FGFR1, SOX4, GABBR1, FAT1, RAB31, IFIT1, FXYD1, CPE, FOS, NCALD, COX7A1, ADIRF, RNASE…				REACTOME_METABOLISM_OF_RNA	LAS1L|RBM5|UPF1|POLR2J|GCFC2|ELAC2|TSR3|PSMB1|RPS20|UTP18|PTBP1|PSMC4|MNAT1|AQR|TFB1M|NUP160|RPL26L1|NSUN2|METTL1|EDC4|MTREX|PSMA4|TRIT1|GEMIN8|POLR2B|TPR|THOC3|NOP58|ZC3H11A|RIOK2|NDC1|CCAR1|SNRNP40|EIF4B|RPL18|U2AF2|DDX20|WDR3|WDR18|ADAT1|YBX1|ELAVL1|TRMT11|THUMPD1|GPKOW|FTSJ1|PSME4|NUP133|SMG6|PABPC1|RPL31|BUD23|CPSF1|HSD17B10|TRNT1|IGF2BP2|CLNS1A|NUP37|EXOSC7|XAB2|SNRPA|EXOSC5|THOC1|DDX1|CNOT…	1e-10	2.68807e-08	-1.89053	584	Down-regulated	ABI3, ADM, AKR1A1, ANXA4, ASCL2, ASGR2, ATF3, ATF5, AXL, CCDC180, BLVRA, SMCO4, C1QB, C1QC, C2, TSPEAR-AS2, C3AR1, C5AR1, CALML4, CAMK1, CASP5, CBR1, CCL8, CCRL2, CD300C, CD300E, CDKN1A, CES1, CES1P1, CFB, CFD, CLEC12A, CLEC6A, CMKLR1, CNIH4, CXCL10, CXCL11, CYGB, DDAH2, DHRS7B, EPHB2, FAM25A, TMEM255A, FCAR, GPBAR1, GPR141, GPR35, GPR84, HAVCR2, HBEGF, HK3, ID1, IFI27, KCTD14, KIAA1958, KLHDC8B,…
	GOBP_NEGATIVE_REGULATION_OF_IMMUNE_SYSTEM_PROCESS	ADA|PARP3|MICA|KLRC4-KLRK1|NR1H3|TSPAN32|CDK6|TRIB1|CD96|LRRC17|MIR6869|FSTL3|LILRB2|ADAR|BTN2A2|PIAS3|GPNMB|MERTK|PIBF1|CEBPB|TOB2|LILRB1|FGL2|TRAFD1|SPINK5|LILRB4|LILRB3|EMILIN1|CD160|GLMN|IRAK3|DUSP10|PADI2|TREX1|CD300A|VSIG4|PGLYRP2|PGLYRP3|FCRL3|ADCYAP1|CLNK|ZPBP2|CNR1|CNR2|FCRLB|COL3A1|TMEM178A|CD200R1|OTOP1|IL31RA|ADORA1|CR1|CRK|ZBTB46|LRFN5|CD300LF|RC3H1|DCST1|CTLA4|CD55|ZFPM1|DDT|NLRP6|Z…	1.81248e-10	4.56517e-08	2.09407	242	Up-regulated	AIF1, TYROBP, LAPTM5, CD74, CX3CR1, FCER1G, C1QA, C3, SRGN, RGS1, C1QB, MEF2C, ARHGDIB, ITGB2, RNASET2, HLA-DRA, C1QC, ALOX5AP, LST1, CSF1R, CD53, SLCO2B1, MED12L, IFI16, CYBB, S100A11, CCL3L3, PLD4, A2M, VAMP8, KCTD12, CTSS, ZFP36, VSIG4, VSIR, HLA-B, C3AR1, RNASE6, MS4A7, OLR1, TREM2, FCGR1A, LPAR6, GPR34, PTPRC, ADAM28, TMEM52B, SPP1, LCP1, FYB1, P2RY13, APBB1IP, LY86, GPR183, ADAP2, GMFG, BHL…				REACTOME_REGULATION_OF_EXPRESSION_OF_SLITS_AND_ROBOS	PSMB1|RPS20|PSMC4|ISL1|RPL26L1|PSMA4|RPL18|PSME4|PABPC1|RPL31|USP33|RPS5|PSMC5|RPL6|RPLP0|PSME1|PSMD5|RPS18|PSMD8|RPL3|RBX1|PSMC6|PSMA3|PSMC1|PSMB5|PSMA6|PSME2|PSMA7|PSMD10|PSMD7|GSPT1|ELOB|RPS16|RPS19|RPL18A|HOXA2|PSMA2|LHX2|LHX3|CUL2|RPL28|RPL19|PSMD3|CASC3|PSMD11|RPL34|RPS13|PSMD9|MAGOHB|RPS12|RPL24|NCBP2|EIF4G1|PSMD14|RPS15|RPL22|RPS25|ETF1|LHX4|RPL21|RPL5|RPS10|UPF3B|RPL23|PSMF1|PSMB2|SEM1|P…	1e-10	2.68807e-08	-2.90427	146	Down-regulated	SMARCA1, WHRN, ABLIM1, APOBEC3A, TUBB2B, TMEM255A, CXCL12, DOCK4, CD109, SYNDIG1, SFRP2, TMPRSS15, AGMAT, TYMP, FAM174B, NUAK1, ABHD12, GREB1, MFAP2, TLR4, TMEM37, RASSF4, ARPC1B, LCP2, SPP1, GPM6B, COTL1, ITGB7, ARID5A, ARHGAP6, RNASE6, CEBPD, CX3CR1, NMU, MCTP1, MGAT5, CCDC86, SHMT1, DPYSL2, CDH1, SLC25A20, TRIM47, PEBP1, DEFB4A, PYGB, ATP13A2, NTRK2
	GOBP_REGULATION_OF_IMMUNE_SYSTEM_PROCESS	ADA|ABI1|BTNL10|CD300LD|KIR2DS2|CD24|C17orf99|PARP3|IGLL5|MICA|KLRC4-KLRK1|DNM1L|NR1H3|MUC12|TSPAN32|PQBP1|ARPC5|ARPC4|ARPC3|ARPC1B|ACTR3|ACTR2|ADAM8|ARPC2|IFNL4|RASGRP1|EBI3|WASF2|RNF41|PSME3|ADAM10|CDK6|PSMD14|TRIB1|CD96|LRRC17|MIR6869|CDKN1A|ZMPSTE24|FSTL3|IGHV2-70D|IGHV1-69D|IGHV3-64D|LILRB2|ADAR|SIRPB1|TLR6|BTN3A3|BTN2A2|NOD1|MYL9|PIAS3|RBM14|VAV3|TAB1|HAX1|GPNMB|BAIAP2|MAD2L2|MERTK|CLEC10A|…	1.88396e-10	4.70813e-08	1.66804	973	Up-regulated	HBZ, AHSP, HBM, ALAS2, GYPB, GYPA, HBE1, HBA1, HEMGN, HBG2, HBQ1, HBB, SLC25A37, HBA2, BLVRB, SLC4A1, MT1G, GYPC, MT1H, SELENBP1, MYL4, EPB42, HBG1, TENT5C, MT2A, HMBS, SLC25A39, BPGM, GYPE, FECH, SPTA1, MT1E, FAM210B, SMIM1, MPP1, CTSE, UCP2, RHAG, MT1F, MT1X, GATA1, DMTN, RGS10, KLF1, NCOA4, XK, SNORD3A, C17orf99, STRADB, GMPR, ANK1, TESC, KEL, LXN, S100A4, SLC39A8, NFE2, PCGF5, LMO2, GLRX5, UR…				REACTOME_DEVELOPMENTAL_BIOLOGY	CYP51A1|PLXND1|POLR2J|CREBBP|ITGA2B|KRT33A|CACNG3|AP2B1|CACNA1G|FARP2|SCN4A|PAX6|PSMB1|ADAM22|SPAG9|MED24|RPS20|RANBP9|FYN|LYPLA2|TYROBP|PSMC4|MAMLD1|CAPN1|ISL1|CNTN1|WWTR1|ANK1|GAB2|RPL26L1|TRIO|PSMA4|MED17|AP2S1|CTNNA1|EPHA3|DSG2|POLR2B|COL9A2|PIK3CB|PRSS8|THRAP3|KMT2C|PKP2|RPL18|MED29|GPC1|CDON|NTN1|PRKCQ|CTNNA2|NGEF|SPI1|NEO1|CACNB1|RHOA|ROCK1|CBFB|MEF2A|PSME4|TRPC7|PFN2|SPTB|FGF10|CLTCL1|PAB…	2.60624e-07	3.0992e-05	-1.66986	581	Down-regulated	APOE, LIPA, TREM2, GPNMB, CHI3L1, CCL18, CHIT1, LILRB4, ACP5, CTSB, CTSZ, PRDX1, CSTB, APOC1, CAPG, NUPR1, PLD3, CD68, GRN, CTSD, HLA-DMB, LGMN, ANXA2, BRI3, C15orf48, CYP27A1, FBP1, TXN, PLA2G7, HLA-DQA1, FABP3, MRC1, GPX3, CTSH, C1QC, C1QB, SLAMF8, ALDH2, FN1, FPR3, FTL, KCNMA1, TMEM176A, MMP9, SERPINF1, TMEM176B, C1QA, HLA-DMA, PSAP, MARCO, GSN, IL4I1, UBD, ACP2, FUOM, PTMS, IFI30, A2M, PLXDC2…
	GOBP_CELLULAR_LIPID_METABOLIC_PROCESS	ACOT8|PLA2G4B|PIGK|MIR548P|NR1H3|GPC6|CERT1|PYURF|LPCAT3|DHRS9|ALG3|ZMPSTE24|ABCA8|BPNT1|CEPT1|RACK1|CDS1|PEMT|ST3GAL6|CDIPT|LYPLA1|ACAA2|ECI2|PIBF1|SLC25A17|AGPAT1|AGPAT2|SPTLC1|CEL|NPC2|ERLIN1|PMVK|CES1|AVIL|CETP|CERS1|PTGES3|STARD10|NEU3|PPARGC1A|MTMR11|PNPLA6|SERINC3|ACOT2|HTD2|ILVBL|SLC27A5|SLC27A4|SLC27A3|SLC27A2|P3R3URF|LIAS|CHAT|ABHD2|AKR1C4|PLAAT3|ERLIN2|CHKA|CHKB|CHP1|RDH13|TREX1|CYP4F8…	2.28047e-10	5.55468e-08	1.80461	577	Up-regulated	AASDHPPT, AATK, ABLIM3, ACTL6B, ACVR1B, ACVR2A, ADARB2, ADAT2, ADD2, AFF2, AJAP1, AKAP1, AKR1C1, AMER2, AMER3, AMPH, ANK2, ANK3, ANKIB1, ANKRD13B, ANKRD44, ANKS1B, APBA2, APC, APC2, APLP1, APOL6, ARPP21, ASIC1, ASIC4, ASXL3, ATCAY, ATP1A3, ATP8A1, AUTS2, B3GALT2, ADGRB3, BASP1, BCL11A, BCL11B, BEND4, BHLHE22, BICD1, BSN, TSPOAP1, BZW2, C1orf35, C22orf42, CACNA1G, CACNB3, CACNG2, CADPS, CASKIN1, C…
	GOBP_RESPONSE_TO_BIOTIC_STIMULUS	MIR675|SIGLEC14|MIR708|DEFB131B|KIR2DS2|DEFB130B|CD24|HDAC5|BCL2L11|IGLL5|KLRF2|MICA|KLRC4-KLRK1|ABCC9|NR1H3|MUC12|TSPAN32|PQBP1|ACTR3|ACTR2|ADAM8|TRIM10|IFNL4|RASGRP1|OPTN|G3BP1|TRIM28|TNK2|CDK4|PSME3|TRIM13|CDK6|PSMD14|KLRG1|TRIB1|CD96|CALCOCO2|MIR6869|ZMPSTE24|AKAP8|IGHV2-70D|IGHV1-69D|IGHV3-64D|LILRB2|ADAR|CRISP3|SIRPB1|CLEC4M|TLR6|CCL26|TRDN|TRIM22|IRF9|TUBB4B|NOD1|ADARB1|WFDC2|SPAG11B|IFITM…	7.10201e-10	1.52469e-07	1.66691	902	Up-regulated	CCL26, TNFSF13, HGF, TNFSF12, TNFRSF8, TNFSF10, CCL2, TNFSF8, TNFSF9, CCL3, TNFSF14, IL21R, CCL5, CCL4, CCL13, IL17RB, CCL11, CCL8, CCL7, TNFRSF17, TNFSF11, IL23A, CTF1, FLT1, FLT3, FLT3LG, FLT4, IL22, CD27, CCL18, CCL17, CCL20, CCL19, CCL21, CCL23, CCL22, TPO, CCL16, CSF2, CSF1R, TNFRSF13C, IL13RA1, CSF1, PRLR, PRL, TNFRSF14, IFNE, CCL24, CSF2RB, TGFB2, TGFB1, CX3CL1, IL23R, XCL1, CXCL5, CXCL11,…
	GOBP_SMALL_MOLECULE_METABOLIC_PROCESS	ADA|NAALAD2|MIR675|ACOT8|GNPDA1|POM121C|PLA2G4B|GNE|GLYATL1B|MOXD2P|MIR548P|AL353753.1|FARSB|NR1H3|RAD50|NAMPT|AASS|LPCAT3|SLC25A13|SLC25A15|DHRS9|PSME3|NME6|PSMD14|AK6|COQ7|RIDA|GLYAT|ZMPSTE24|CBSL|BCKDK|MAEA|AKR1A1|WARS2|CDO1|BPNT1|PRG3|PEMT|LYPLA1|FAM3C|ACAA2|ECI2|PIBF1|ATP5PD|SLC25A17|NCOA2|CEBPA|SPTLC1|CEL|SLC19A2|NPC2|SORBS1|MTHFS|DNPH1|PAICS|ERLIN1|ATP5MG|PMVK|CES1|FARS2|EBP|FUT9|ADCY1|MTC…	3.09283e-09	5.99597e-07	1.60693	1040	Up-regulated	HBG2, HBA2, RPL15, HBG1, RPS4Y1, RPS18, RPL19, H1-3, RPL31, STMN1, TPT1, H2AZ1, RPL3, RPS7, RPL32, RPL5, RPL7A, RPS23, TUBA1B, GAPDH, RPLP0, RPS13, LYPD1, UBB, FTH1, TUBB, RPL35A, SINHCAF, RPL23A, HBA1, BTF3, NPM1, NUSAP1, TMSB15A, ID3, ACTB, PPIA, RPL6, HMGB2, RPS15A, HBB, SNRPD2, ARL6IP1, JUN, YBX1, ERH, H3-3B, PTTG1, RPL26, SUMO2, FOS, RPL29, RPS25, NACA, CADM1, DYNLL1, HNRNPC, SRP9, RPSAP58, …				NAKAYA_PBMC_FLUARIX_FLUVIRIN_AGE_18_50YO_3DY_DN	SENP1|CHD2|DDX51|SBDS|CLDND1|HERC3|WDR20|RBM8A|PTBP2|CCNL1|PIK3IP1|HNRNPM|CBX3|HINT1|DNAJC7|RPAIN|NAP1L4|PDCD4|PPP2R5C|SEPTIN2|KRAS|PPIL4|ZC3H12D|MED26|COPA|PABPC1|SYTL3|OSBP|CD6|RNF103|SREK1|DDX50|AP3M2|MDN1|DNAJB1|DDX24|CIRBP|IST1|OGA|BTG1|HIF1A|BCLAF1|BHLHE40|SF3A1|UBAP2L|SAR1A|HMCES|RANBP2|MARCHF6|JOSD1|UBE2A|SLC25A36|NUP153|PRPF4B|IFRD1|PRKCZ|RSRC2|UBE2B|PSMD12|NKTR|TENT4A|SLC2A3|SPOCK2|TNFA…	1e-10	2.68807e-08	-2.8367	405	Down-regulated	GAA, USP6, FCGR3B, HK3, CSAD, TSPO, PSMF1, CX3CR1, SMIM20, RAP1GAP2, ITM2B, GLUD1, JAK2, MMP25, MFSD14B, CSNK2A1, STX3, ICAM3, TBCB, HIPK3, NELFA, RESF1, NBR2, GCNA, NSFL1C, LRP10, MANSC1, PTPN18, CREB5, COP1, TPM3, INTS3, INO80E, ARGLU1, TRIM24, NDUFB1, PHKA2, PYGL, CHAC2, GCA, ARSA, RCBTB1, ARHGAP9, FAM8A1, RPGRIP1, ZNF787, NASP, BICD2, CSNK1G3, DPEP3, LMF2, CIAO2A, CZIB, RMI1, FYB1, VCL, TRERF…
	GOBP_CYTOKINE_MEDIATED_SIGNALING_PATHWAY	CD24|SH2B3|NR1H3|IL18BP|EBI3|PSME3|PSMD14|CDKN1A|LILRB2|TRAIP|ADAR|CCL26|TRIM22|IRF9|NOD1|RACK1|PIAS3|IFITM3|YAP1|IFI30|TAB1|TRIM38|CEBPA|CIB1|CEBPD|BATF|AGPAT1|AGPAT2|CXCL13|IFITM2|RBCK1|CXCR6|TNFSF13B|CFL1|TRAF3IP2|CCR9|EDAR|GPR75|LILRB4|IL24|TRIM31|CDC37|IRAK3|PADI2|USP18|IL17F|TREX1|CHUK|CARD16|C1QTNF4|CISH|TNFRSF13C|IL22RA2|RFFL|TRIM6|PSMB11|CCR1|CCR3|CCR4|CCR5|CCR6|CCR7|CCR8|ACKR2|CMKLR1|CN…	1.68909e-08	2.74267e-06	1.7577	508	Up-regulated	ZNF710, H2BC17, CYBC1, H2AC21, H2BC14, H2BC15, H2BC12, H2BC13, H2AC20, H2BC11, H2AW, H2BU1, H3-4, PCGF1, DSCAM, H1-4, H1-3, H1-2, H1-5, PLXNB1, H1-1, UBE2C, H1-6, PRRC2C, H2BC21, SEZ6, H2AC4, H2AC6, H4C13, H2AC1, H2AC11, ZBTB9, ABTB2, H2AC7, H2AC8, CDK15, TCF21, H4C1, GBX2, H2BC1, H3C12, H2BC3, H2BC4, PHACTR3, H2BC5, H2BC6, H2BC7, H2BC8, H2BC9, H3C1, NOTCH4, H2AC13, H3C2, H3C3, H2AC12, H3C4, TMTC…				PICCALUGA_ANGIOIMMUNOBLASTIC_LYMPHOMA_DN	MYLIP|CBX4|NR4A2|CREM|ZBTB10|EIF1|PTP4A1|NR4A3|CD6|GABARAPL1|SNORD3B-1|CSGALNACT2|TOB1|RAPGEF6|RNF11|MAP3K4-AS1|EPC1|NAMPT|KLF6|DUSP4|IFRD1|PNPLA8|ZNF331|IER5|IDS|KLF10|PER1|PTP4A2|ZFAND2A|TMX4|COG3|TTC7A|CNST|FOXP1|ING3|RNF103|SBDS|DUSP2|SLC2A3|TNFAIP3|FOSB|CNOT6L|PCIF1|PPP1R15B|WIPF1|JMY|H2AC18|RGS1|HAUS3|IRF2BP2|JUN|LINC-PINT|MEX3C|PPP1R15A|BOLA2|DUSP10|BTG1|SIK1|SARAF|FBXO33|TRA2B|YPEL5|IKZF5…	1e-10	2.68807e-08	-2.69093	126	Down-regulated	POLR2J, RPS20, NUP160, RPL26L1, POLR2B, TPR, EIF2AK2, NDC1, RPL18, IPO5, NUP133, RPL31, NUP37, HSP90AA1, XPO1, RPS5, SEH1L, RPL6, RPLP0, NUP50, AAAS, NUP188, RPS18, POLR2E, POLR2F, RPL3, PABPN1, RAE1, DNAJC3, KPNA3, NUP93, POLR2C, RPS16, POLR2I, TGFB1, RPS19, RPL18A, RPL28, RPL19, KPNB1, NUP88, RPL34, RPS13, NUP98, NUP107, RPS12, NUP155, KPNA1, RPL24, RPS15, RPL22, RPS25, NUP43, RPL21, RPL5, CLTA…
	GOBP_REGULATION_OF_RESPONSE_TO_EXTERNAL_STIMULUS	ADA|MIR892B|MIR920|MIR708|KIR2DS2|SH2B3|CDH5|MIR1298|MIR3909|CASP12|MICA|KLRC4-KLRK1|DNM1L|NR1H3|MUC12|TSPAN32|PQBP1|ADAM8|CDH13|RASGRP1|OPTN|LPCAT3|PSME3|ADAM10|CALCRL|PSMD14|TRIB1|CD96|MIR6869|ZMPSTE24|ADAR|TNIP1|CCL26|SEMA3A|NOD1|RBM14|TAB1|CLEC10A|CREB3|CEBPA|SEMA6C|SEMA6B|SEMA4F|SEMA4D|SEMA4B|CEBPB|SEMA3C|CXCL13|HEXIM1|POLR3F|POLR3G|POLR3C|CELF1|CD226|TBR1|CTSC|TRAF3IP2|CCL27|HPSE|LILRB1|FGL…	7.80174e-08	1.08505e-05	1.65144	609	Up-regulated	C3AR1, CFB, C5AR1, CFD, CFI, CR1, TYROBP, STAB1, TBC1D8, TLR4, FCER1G, CARD9, ARRB2, CCRL2, IL1A, IFNA7, ADAMTS20, IFNA16, IFNA10, ITGB4, ST14, COL8A1, SFN, IFNA2, IFNA5, IFNA21, IFNA8				HAY_BONE_MARROW_NAIVE_T_CELL	RPS27|RPL30|RPS29|RPS25|RPL21|RPS27A|RPL13|RPL34|RPL31|RPLP2|RPS15A|RPL23A|SARAF|IL7R|RPS14|RPS12|RPL11|RPL13A|CD3E|RPL32|RPL10|LTB|EEF1A1|RPL35A|TRAC|RPL9|LEPROTL1|RPS6|RPS16|CD3D|RPS28|RPL19|RPS20|RPL3|PIK3IP1|RPL27A|RPL41|NOSIP|RPS3|RPL38|JUNB|RPS13|RPS10|MAL|RPL18|RPL27|RPL36|RPS18|NOP53|MALAT1|RPL10A|TRBC2|ZFP36L2|RPL14|RPL4|TOMM7|RPSA|CD3G|RPS19|FLT3LG|RPL18A|EVL|RPL6|LEF1|RCAN3|TPT1|CCR7|T…	6.50272e-08	9.24485e-06	-1.90171	346	Down-regulated	DCUN1D4, RCBTB2, F13A1, ZNF641, ADORA3, RGS18, ZNF844, TET3, CDCA7L, PWWP2B, DENND4C, ANKH, TLR4, NRGN, CDK4, POGK, ZNF571, RNF130, HRH1, ARHGAP15, PDP1, EIF4E3, TSPAN32, TACC1, HACD4, KCTD7, ANKRD50, CXCR2, C11orf21, TRIQK, SLC25A48, CHPT1, SLC2A8, RHBDF1, DPEP2, AP1S2, ADCY7, DOK2, EMB, PAQR8, DHX57, FAM189A2, RTN3, DCBLD1, TIAF1, RHOBTB1, PAK1, LST1, GNPDA1, CCSAP, HLA-DMB, DIAPH1, OTULINL, SE…
	GOBP_LEUKOCYTE_MIGRATION	ADA|CD300H|KLRC4-KLRK1|DNM1L|ADAM8|ADAM10|CCL26|VAV3|MERTK|CEACAM5|CREB3|CXCL13|FUT9|CEACAM3|CCL27|CEACAM8|RIPK3|EMILIN1|CHGA|SLC7A9|CORO1A|MST1L|PADI2|LYST|CD300A|NLRP3|TIRAP|ADD2|JAML|CCR1|CCR5|CCR6|CCR7|CMKLR1|SPNS2|CNR2|COL1A1|COL1A2|CD200R1|ADORA1|CRK|CRKL|DEFB104A|SIRPA|CSF1|CSF1R|CSF3R|IL34|GCSAML|TAFA4|CX3CR1|CXADR|MOSPD2|NKX2-3|DBH|DDT|DEFA1|AGER|DPEP1|DPP4|DUSP1|GPR183|ECM1|S1PR1|EDN1|E…	7.90744e-08	1.09304e-05	1.89189	250	Up-regulated	SRGN, GADD45G, CLEC2B, CPQ, ADIPOR2, CHPF, GYG1, FUCA1, PLAAT3, DDX3Y, STMN1, SNRPB2, PNP, HPRT1, PSMA4, FDPS, CTSC, PCNA, RCN2, SRSF2, STAU1, COX7B, RAB11A, VBP1, SSBP1, SNRPC, APRT, LSM3, METAP1, EIF3I, PSMB7, NAP1L1, RHOG, AIF1, MNDA, CES1, IL2RG, CST7, MAPKAPK3, NDUFB7, MB, ECI1, M6PR, ETFB, LRPPRC, SDHB, BLOC1S1, RBCK1, SRSF7, GTF2A2, GSN, HSPA8, CBX6, PYGL, RRP9, ZNF451, TGIF1, IMPDH2, NDUF…				PECE_MAMMARY_STEM_CELL_UP	RPS26|KRT17|MARS1|RPL24|RPL23A|LAMTOR2|TXN|RPL41|EEF1D|RPS19BP1|AKR1C1|RALA|SOCS3|UQCR11|CDC42SE2|RPL13A|RPS13|RPL22|KRT6B|LAMB3|RPS19|RPL13|MT1F|EHD4|S100A2|TBCA|GAS5|F11R|APOE|DDX24|TMSB10|DLL1|RPL36AL|UBA52|ACTG1|IL4R|TUBB2A|SELENOH|UBL5|MGP|PPIA|ATP5MG|GAPDH|RPLP1|AK1|RPL35A|RPS2|RPS29|DDR1|DDT|RPL39|TUBB4B|RBIS|SMARCA4|RPS7|RPS14|FAU|FTH1P5|KRT8|RPS12|ATP5ME|EDF1|OXLD1|SNHG6|TIMM8B|TMA7|NDUF…	2.59585e-07	3.09836e-05	-2.32063	101	Down-regulated	PSMB1, PSMC4, MNAT1, PSMA4, SPI1, CBFB, PSME4, TCF3, ITCH, TP73, PSMC5, PSME1, PSMD5, ABL1, PSMD8, PSMC6, PSMA3, PSMC1, PSMB5, PSMA6, PSME2, PSMA7, PSMD10, GATA1, PSMD7, H2AZ2, PSMA2, GATA3, PSMD3, PSMD11, PSMD9, PSMD14, KMT2A, MYB, H2BC11, PSMF1, PSMB2, SEM1, PSMA1, PSME3, H3-3B, CDK7, CCNH, LMO2, PSMB7, YAP1, TCF12, PSMB6, PSMA5, RPS27A, H2BC1, UBC, PSMA8, H2BC5, H4C8, RUNX1, PSMD4, PSMB4, PSMC…
	GOBP_LIPID_BIOSYNTHETIC_PROCESS	ACOT8|PLA2G4B|PIGK|SDR42E2|MIR548P|NR1H3|CERT1|PYURF|LPCAT3|DHRS9|CDK4|ABCA8|CEPT1|RACK1|CDS1|PEMT|CDIPT|ACAA2|PIBF1|AGPAT1|AGPAT2|SPTLC1|SORBS1|ERLIN1|PMVK|CES1|AVIL|EBP|CERS1|PTGES3|CFTR|STARD10|CGA|FAXDC2|CYP46A1|PPARGC1A|STARD3|SLC27A5|SLC27A2|LIAS|CHAT|ABHD2|AKR1C4|PLAAT3|ERLIN2|ERG28|CHKA|CHKB|CHP1|TREX1|FDX2|ACOT7|MGLL|OSBPL1A|OSBPL6|OSBPL7|OSBPL9|PTPMT1|NUS1|MOGAT1|ACSM1|APOA5|CLCN2|CLN3|…	1.18623e-07	1.56153e-05	1.73438	402	Up-regulated	CCL26, STAT3, STAT1, STAT2, CCL2, GNB4, CCL3, GRK3, GRK2, CCL5, CCL4, CX3CR1, CCL13, CCL11, CCL8, CCL7, CCL3L3, ROCK1, PTK2, BRAF, CXCL14, VAV1, IKBKB, AKT1, AKT2, JAK3, SHC4, DOCK2, JAK2, CCL18, GRK7, ARRB2, CCL17, ARRB1, CCL20, VAV2, CCL19, AKT3, NRAS, CCL21, CCL23, TIAM1, CCL22, GNG13, STAT5B, NFKB1, GRK1, NFKBIB, NFKBIA, CCL16, PIK3R5, RELA, GNG7, GNG5, KRAS, SHC3, FGR, GNB3, GNB2, CCL24, PRK…				TRAVAGLINI_LUNG_MESOTHELIAL_CELL	CALB2|KRT8|CFB|CPA4|HP|KRT19|RPL28|ITLN1|KLK11|MSLN|EMB|UPK3B|TFPI2|CXADR|RPL39|OCIAD2|CLDN1|PDPN|MIF|ASPHD1|C19orf33|CXCL6|RPS19|REC8|AADAC|ALDH1A3|PLA2G2A|WT1|DSC3|BNC1|MYRF|DAPK1|GALNT9|RPS12|DCBLD2|TIMP1|KRT18|LGALS2|HSD17B6|LHFPL2|RPL36|KLF5|MEIS2|RDH10|SLC39A8|SLC16A1|HK2|PRG4|HS2ST1|SLC12A8|SYCE1L|SMOX|DMKN|VCAM1|RGS4|RPLP0P2|TFRC|CFI|IL18|SULF1|ABRACL|SULF2|DSP|ANKRD28|PDZK1IP1|HLA-F|CASP…	3.23799e-07	3.73924e-05	-1.74958	401	Down-regulated	RNF181, CD22, MGAT4B, TRIM52, ERCC5, B3GNT2, DOK2, RPUSD2, GLB1, CCDC88A, PTGFRN, ANAPC15, MTMR10, RHOB, PMS1, DENND4C, BAIAP2-DT, PLA2G15, HEXA, CDK19, CLN6, GATM, PEMT, ZNF302, LAMP2, COQ4, GRN, EPAS1, ANKRD6, ITM2B, PHYH, CLN3, PCM1, ZNF496, ABHD14A, ANP32A, ZNF252P, TMEM223, MSH2, ANKRD34C, AVPI1, QSER1, ATP6V1D, APMAP, ATM, PLCB2, MMD, NLRC4, GDE1, TUFM, HACD3, GANC, RNF113A, PEPD, CCPG1, C7…
	GOBP_POSITIVE_REGULATION_OF_MULTICELLULAR_ORGANISMAL_PROCESS	ADA|AKT3|MIR675|PDCD6|MIR1224|CDH4|CDH5|MIR1908|PARP2|APELA|ARMCX5-GPRASP2|DNM1L|PQBP1|ACTR2|ADAM8|ENAM|RASGRP1|EBI3|PLXNC1|ATP6AP2|LPCAT3|FLOT1|OLIG2|TRIB1|CDK9|SPRY1|RAMP2|LILRB2|PAK4|TLR6|ABCA7|CITED2|SEMA3A|NOD1|PRG3|RACK1|PEMT|BASP1|RAPGEF3|YAP1|PRMT5|OLFM1|HAX1|MAD2L2|PIBF1|FST|STK25|UNC13B|SEMA4D|CEBPB|CIB1|CEBPG|LAMTOR5|AGPAT1|AGPAT2|ARFGEF2|POLR3F|POLR3G|POLR3C|TRIM16|PDPN|POSTN|RGS14|CD…	1.28159e-07	1.67328e-05	1.60876	744	Up-regulated	SLC16A2, ALDH1A1, GATM, C1QB, IGFBP2, PTGIS, ITGA7, SELENOP, CNN1, DHRS3, GADD45G, PDLIM3, IFI27, SNCG, IGF1, FMOD, RAMP2, CHGB, SCG2, RBP4, SV2B, CCL21, RTN1, CHL1, CDH5, CD24, EPB41L3, ADH1A, PCK1, TSPAN8, GAP43, APOD, HSPA6, LEPR, JCHAIN, CADPS, CADM3, ANXA3, SMAD3, ARHGDIB, NRGN, SCGB1A1, PPL, VCAN, MARCO, AQP4, S100A9, HP, CD52, CYP27A1, LILRB3, ALOX5AP, TNFSF10, CYBB, WIF1, LMO2, AGR2, MNDA…				TRAVAGLINI_LUNG_PLATELET_MEGAKARYOCYTE_CELL	GNG11|RGS18|PPBP|NRGN|ACRBP|SPARC|NCOA4|PF4|TUBB1|RUFY1|LIMS1|GRAP2|PGRMC1|MAX|MMD|CAVIN2|CA2|RAP1B|ODC1|CTSA|RGS10|NT5C3A|MPP1|FERMT3|TUBA4A|MARCHF2|GP9|MAP3K7CL|CTTN|PTCRA|TPM4|TMEM40|TREML1|GAS2L1|GPX1|MYL9|CMTM5|CXCR2P1|C2orf88|ACTN1|DMTN|ESAM|PRKAR2B|PLA2G12A|BEX3|ITGA2B|RAB11A|SNCA|TLN1|CLEC1B|GSTO1|KIF2A|OAZ1|HRAT92|GP1BA|TAGLN2|LCN2|RNF11|PDZK1IP1|CLDN5|MYL12A|DAPP1|LAMTOR1|PDLIM1|ETFA|NA…	8.02249e-07	7.96967e-05	-1.76945	392	Down-regulated	PHF23, CTDSP2, FBXO7, C16orf70, CXCR4, ARRDC2, SETD1B, FRAT1, PHC2, ZDHHC7, RUNDC1, WIPI2, BMF, DCAF12, ARL6IP5, SASH3, CXCL16, ELOVL1, USP22, MAP7D1, WDR82, VPS35, HINFP, PLEKHO1, HECA, KIAA2013, DDX17, NCOA6, CMTM3, USP4, GLE1, SYNRG, ATG9A, PRELID1, MNT, UBAC1, RAB11FIP4, PAFAH1B2, DNAJC5, CHAMP1, CTCF, GIT2, KLF13, BRPF1, WBP1L, FAM89B, NRBP1, SP1, ZNF398, WASF2, TACC1, ZNF45, ORAI3, SDHAP1, …
	GOBP_NEGATIVE_REGULATION_OF_RESPONSE_TO_EXTERNAL_STIMULUS	ADA|MIR892B|MIR920|SH2B3|CDH5|MIR1298|MIR3909|MICA|KLRC4-KLRK1|NR1H3|LPCAT3|CALCRL|TRIB1|CD96|MIR6869|ADAR|SEMA3A|SEMA6C|SEMA6B|SEMA4F|SEMA4D|SEMA4B|SEMA3C|CXCL13|LILRB1|FGL2|TRAFD1|SPINK5|LILRA2|KLK8|IRAK3|DUSP10|PADI2|TREX1|VSIG4|NLRP3|CARD16|C1QTNF1|C1QTNF3|ADCYAP1|IL22RA2|GRIN3A|CNR2|CD200R1|OTOP1|ADORA1|ADORA2A|CD109|CPB2|CLDN3|CR1|CRK|SIRPA|LRFN5|RTN4RL1|DCST1|CLDN19|CTNNA2|PYDC2|DDT|ADAMTS…	1.57619e-07	1.97722e-05	1.95045	197	Up-regulated	IL1R2, CSF1R, CD1B, CD1C, CD1A, TLR8, TBXAS1, TNFSF13B, ASGR1, HLA-DPB1, HLA-DPA1, HLA-DQB1, HLA-DRA, HLA-DRB1, CD74, TLR7, HLA-A, HLA-C, HLA-G, SLAMF8, RIN2, PRKCD, CD86, PLXDC2, CD1D, METTL7A, HLA-DMB, FAR2, ASPH, HMOX1, AGPAT1, RTN1, NFKBID, FUT7, SAMSN1, HS3ST3B1, GCH1, IFNG				POOLA_INVASIVE_BREAST_CANCER_DN	INPP4B|MSX2|WNT5A|GRIA2|SLC39A6|PTN|UGT2B11|BMP5|SLC27A6|AZGP1|LTBP3|ITPR1|IGF1R|NPY2R|TIMM44|TMEM101|IFT140|KLK10|GSTT1|CELSR1|HBA1|LGALS4|ARHGEF5|NEDD4L|SSH3|MAPT|TRA2A|FGFR3|PDGFA|DST|GFRA1|FABP7|TF|MGP|PIK3R1|BST2|ALDH4A1|HMGCS2|OXTR|LTF|GRP|SERPINA3|PLAT|WFDC2|IGFBP2|CD59|STC1|CNN1|ARMT1|CPB1|CACNA1D|VTCN1|CHI3L1|CRLF1|STC2|TAPT1|PPIP5K1|CD151|FLNB|RABGAP1|SDC4|NQO1|XYLT2|ITGA7|FRMD4A|SLC25A…	9.05583e-05	0.00429789	-2.1497	61	Down-regulated	P2RY1, PAPSS2, HES1, SLC1A4, ACTR6, SEC61G, EDNRB, ENPP2, MEAK7, ZNF423, MYBL1, EMX2, SGCB, MPHOSPH9, NCOA1, SAC3D1, DLK1, MEG3, ALDOA, WT1-AS, SPIDR, ATP9A
	GOBP_NEGATIVE_REGULATION_OF_IMMUNE_RESPONSE	PARP3|MICA|NR1H3|CD96|MIR6869|ADAR|LILRB1|FGL2|TRAFD1|SPINK5|LILRB4|CD160|IRAK3|DUSP10|TREX1|CD300A|VSIG4|PGLYRP2|PGLYRP3|ADCYAP1|FCRLB|COL3A1|OTOP1|CR1|CRK|RC3H1|DCST1|CTLA4|CD55|NLRP6|DRD2|NLRC3|A2M|FCGR2B|FER|FOXF1|FOXJ1|TTLL12|ALOX15|YTHDF3|AMBP|SAMHD1|IFNL1|GPR17|GPX1|GRN|CNOT7|TBX21|ANXA1|HFE|HLA-A|HLA-B|HLA-DRB1|HLA-E|HLA-F|HLA-G|HLX|HMOX1|CLEC4G|IFI16|IFNA2|IFNB1|IL2|IL2RA|IL4|IL4R|IL7R|I…	5.17417e-07	5.48051e-05	2.12716	96	Up-regulated	CCL3, CXCL12, CCL2, CCL21, CXCR4, PLAUR, RALA, CCL18, CX3CL1, CXCL2, CCR1, ANOS1, CXCL8, CXCL1, DEFB4A, CCL7, DEFB1, C5, CCL20, HRAS, CX3CR1, NOVA1, CCL13, FOSL1, PLAU, CCL4, SERPIND1, LECT2, PPBP, PF4, CXCL13, C5AR1, C3AR1, CCR5, FPR1, CCR2, FPR2, CXCR2, CCL17, CXCL10, CCL23, CCL11, CCL19, XCL1, PLD1, IL1A, CXCL9, CXCL14, CCL8, CXCL11, IL16, CXCL5, CXCL6, CXCR3, FPR3
	GOBP_ORGANOPHOSPHATE_METABOLIC_PROCESS	ADA|MIR675|ACOT8|POM121C|PLA2G4B|PIGK|AL353753.1|NR1H3|PYURF|RAD50|NAMPT|AASS|LPCAT3|SLC25A13|NME6|AK6|GPHN|GLYAT|AKR1A1|ABCA8|BPNT1|CEPT1|CDS1|PEMT|CDIPT|ATP5PD|AGPAT1|AGPAT2|DNPH1|PAICS|ATP5MG|PMVK|ADCY1|MTCO2P12|CETP|NUP50|ADCY2|STARD10|PDE10A|SLC26A1|PPARGC1A|ADCY3|MTMR11|PNPLA6|SMPDL3A|SERINC3|ACOT2|HTD2|P3R3URF|CHAT|NUP42|ADCY5|PLAAT3|NUDT4|NUDT5|NUDT3|SLC2A6|CHKA|ADCY6|CHKB|CHP1|TREX1|ADCY…	5.36544e-07	5.64571e-05	1.61312	623	Up-regulated	ANXA2, CD69, MVP, NKG7, LRRC8C, LGALS3, CD7, PTMS, BATF, TIRAP, TENT5A, GADD45G, SIRT3, FTL, FAM20A, NDFIP1, SMAGP, MFSD10, IFITM3, FXYD4, ARL6IP5, CASP1, TNFSF10, IFITM1, ASB2, PRDX4, ARAP3, PRELID2, SAMD9L, ECI1, TPST2, ADGRG3, FAM185A, JAML, PKP3, ERRFI1, CXCR5, ID2, DENND3, IL18R1, ITGB7, AHNAK, PLSCR1, ITGAD, CHSY1, CDKN2A, SLC19A2, DENND4A, FES, HAAO, CSTB, SERPINA3, SPP1, EMILIN2, ITGAE, G…
	GOBP_LEUKOCYTE_DIFFERENTIATION	ADA|HDAC5|C17orf99|ADAM8|TSPAN2|CDH17|RNF41|DHRS2|CDK6|TRIB1|LRRC17|FSTL3|LILRB2|TCIRG1|IKZF1|PIAS3|HAX1|MERTK|CEBPA|CEBPB|CEBPE|UBD|BATF|CEBPG|TOB2|CCR9|LILRB1|FGL2|MALT1|SPINK5|LILRB4|LILRB3|RIPK3|KAT7|DUSP10|CMTM7|TUSC2|NLRP3|PGLYRP2|PGLYRP3|SLAMF6|FCRL3|BATF2|CLPTM1|PSMB11|CCR1|CCR6|CCR7|OSCAR|OCSTAMP|TMEM178A|KLF6|SLC9B2|IL31RA|PPARGC1B|CD109|CR1|CR2|CREB1|GAB3|DOCK11|ZBTB46|PARP1|MAPK14|CSF…	5.68073e-07	5.89984e-05	1.75337	365	Up-regulated	CLIP2, NDUFA4, NODAL, PDHX, UNC80, WDR62, FKRP, GPHN, MCOLN1, GNB1, SYNE1, AP4M1, PPARGC1A, MAG, KIF5A, PMS2, ATXN7, ACOX1, SLC1A2, C12orf4, SPATA5, KCNA1, GRIN1, PROKR2, SCN4A, CYFIP2, ATP13A2, PHACTR1, TOMM40, SOX10, IL17RD, STAT4, DNMT1, ARHGEF9, SIK1, PRF1, SLC25A10, TBC1D20, IL23R, ARHGEF6, SEPSECS, SPG7, SLC12A2, GBA2, HTRA1, DHCR7, CBS, TGFB1, B4GALNT1, CTSD, PEX10, NSUN2, MECP2, ARX, NDUF…
	GOBP_MONONUCLEAR_CELL_MIGRATION	KLRC4-KLRK1|ADAM8|ADAM10|CCL26|CREB3|CXCL13|CCL27|RIPK3|PADI2|JAML|CCR1|CCR5|CCR6|CCR7|CMKLR1|SPNS2|CD200R1|CRK|CRKL|DEFB104A|SIRPA|CSF1|CSF1R|IL34|GCSAML|MOSPD2|DEFA1|AGER|DUSP1|GPR183|ECM1|S1PR1|ANO6|AIF1|EPS8|AKT1|EXT1|PTK2B|KLRK1|LRCH1|FLT1|PLCB1|FPR2|ALOX5|DEFB124|FUT7|H2BC1|GCSAM|GAS6|GATA3|GBA|GREM1|MSTN|STK39|CXCR3|GPR15|TMEM102|CXCL17|PYCARD|TBX21|ANXA1|HMGB1|AIRE|ICAM1|APOD|APP|IL4|IL6|…	5.66856e-07	5.89984e-05	2.09962	100	Up-regulated	RNASE4, RAB31, GEM, RAB13, DDX3Y, SATB1, EEF1A2, FEN1, SNRPB2, IGF2BP3, CHAF1A, CBX1, SRSF2, NOLC1, GSPT1, RAB11A, SSBP1, EIF4EBP1, SNRPC, SRP19, LSM1, MRPL12, SNRPF, RO60, RAB5C, HNRNPA0, MRPL3, RPA1, SRP54, MBD4, EIF3I, RALA, EWSR1, APEX1, RBMS1, ARFIP2, CSTF2, POLA1, NUDT1, RPA3, SLBP, SNU13, SNRPD3, SRSF7, SCG5, CBX6, CELF2, SEPTIN6, EIF2S3, SF3A1, SFPQ, EIF5, SNRPA1, NCBP2, RNASEH2A, SF3A3, …
	GOBP_MYELOID_LEUKOCYTE_MIGRATION	CD300H|DNM1L|ADAM8|CCL26|VAV3|CREB3|CXCL13|EMILIN1|CHGA|MST1L|CD300A|TIRAP|JAML|CCR1|CCR7|CMKLR1|CD200R1|DEFB104A|SIRPA|CSF1|CSF1R|CSF3R|IL34|TAFA4|CX3CR1|CXADR|MOSPD2|DDT|AGER|DPEP1|DPP4|DUSP1|EDN1|EDN2|EDN3|EDNRB|ANO6|AIF1|PIKFYVE|PTK2B|FCER1G|VEGFD|SWAP70|FLT1|PLCB1|PIP5K1C|FPR2|DAPK2|DEFB124|FUT7|MCOLN2|STAP1|GREM1|MSTN|C5AR2|GP2|CXCL17|CXCL1|CXCL2|CXCL3|ANXA1|NCKAP1L|ADGRE2|HMGB1|HRH1|IL1R1|…	6.70484e-07	6.76575e-05	2.0574	115	Up-regulated	RGS5, ACKR1, CCL3, EDNRA, AKAP12, NPY, CXCR4, GAP43, RGS4, PRB4, CXCL2, CCR1, CXCL8, CXCL1, DEFB4A, DEFB1, DGKA, ADORA1, GIT2, CX3CR1, GRIN1, GALR3, SCG5, EDNRB, GABRG2, ADGRL1, RGS16, DRD3, UCN, ADGRE1, GNA15, S1PR4, GPR183, NMU, CXCL13, GHRHR, GPR39, C5AR1, ADRB2, LANCL1, NPY1R, GPR182, C3AR1, CXCR6, GPR65, ADRA2B, P2RY14, LPAR6, CCR5, BDKRB2, FPR1, CCR2, PTAFR, HCAR3, FPR2, AVPR1A, P2RY10, TAC…
	KEGG_CYTOKINE_CYTOKINE_RECEPTOR_INTERACTION	CCL26|TNFSF13|HGF|CCL3L1|TNFSF12|TNFRSF8|TNFSF10|CCL2|TNFSF8|TNFSF9|CCL3|TNFSF14|IL21R|CCL5|CCL4|CCL13|IL17RB|CCL11|CCL8|CCL7|TNFRSF17|TNFSF11|IL23A|CTF1|FLT1|CCL14|FLT3|CCL15|FLT3LG|FLT4|IL22|CD27|CCL18|CCL17|CCL20|CCL19|CCL21|CCL23|CCL22|TPO|CCL16|CSF2|CSF1R|TNFRSF13C|IL13RA1|CSF1|PRLR|PRL|TNFRSF14|IFNE|CCL24|CSF2RB|CSF2RA|TGFB2|TGFB1|CX3CL1|IL23R|XCL1|CXCL5|CXCL11|CXCL6|CCR2|CCL25|CSF3|TGFBR2|…	1.3212e-07	1.71104e-05	2.15941	98	Up-regulated	CRLF1, RALA, NOS2, PSMB1, IL32, CD4, FYN, ALOX5, PSMC4, IL20RA, HGF, VIM, TNFRSF1B, GAB2, MAP2K3, PSMA4, MAPK9, PIK3CB, CUL1, TAB2, IL17RB, CNN2, MAP2K4, TNFRSF1A, MEF2A, PSME4, RORA, CDC42, RPS6KA2, PRKACA, PTPN18, FBXW11, PTGS2, FSCN1, PTPN23, STXBP2, MAP2K7, NFKB2, IL4R, TOLLIP, HSP90AA1, CXCL2, MEF2C, IL12RB2, TXLNA, PSMC5, MMP2, PTPN4, RPLP0, BIRC5, ICAM1, IRAK3, IL5RA, PSME1, PSMD5, BLNK, I…
	KEGG_JAK_STAT_SIGNALING_PATHWAY	STAT3|STAT4|STAT1|STAT2|PIAS3|TYK2|IL21R|CREBBP|SOCS5|IL23A|CTF1|STAM|SPRY4|IL22|JAK1|AKT1|AKT2|JAK3|JAK2|AKT3|STAT5B|STAT5A|TPO|STAT6|MYC|IL24|SPRED1|PIK3R5|CSF2|IL13RA2|PIAS1|IL13RA1|CNTF|PRLR|CNTFR|PRL|SOCS1|IFNE|CSF2RB|CSF2RA|IL23R|CSF3|SOCS3|CCND1|IL22RA2|CSH1|BCL2L1|CSF3R|PIAS4|CBLC|CLCF1|OSMR|IL20|CCND2|CCND3|SOS2|EPO|PTPN11|IL9R|MPL|SPRED2|IFNA5|IFNA4|IFNA2|IFNLR1|SOCS2|IFNA1|CISH|PTPN6|I…	7.72432e-06	0.000568436	2.03385	74	Up-regulated	CCL2, ADAMDEC1, SPINK4, CDKN1A, CALB1, PLA2G7, BIRC3, GPNMB, NCF2, SPP1, CELA2A, EMP1, LECT2, CXCL8, CD14, ACTA2, SCN3A, EGR3, CLEC7A, BCL2A1, PMP2, TGFBI, KCTD12, ENPP2, CLEC5A, LY86, PTPRO, CROT, MX1, TFEC, MX2, PADI2, LST1, ZMAT3, LINC00461, ATP8B4, ANXA3, PTPRE, CR1, SMAD3, FLVCR2, LY96, RGL1, GPR137B, TNFAIP2, ITGAX, CAPG, MPL, ADAMTS6, TRIM22, FBN2, CYFIP2, ELANE, CPM, CTSS, MDFIC, DMXL2, A…
	KEGG_CHEMOKINE_SIGNALING_PATHWAY	CCL26|STAT3|STAT1|STAT2|CCL3L1|CCL2|GNB4|CCL3|GRK3|GRK2|CCL5|CCL4|CX3CR1|CCL13|CCL11|CCL8|CCL7|CCL3L3|ROCK1|PTK2|BRAF|CXCL14|VAV1|CCL14|CCL15|IKBKB|AKT1|AKT2|JAK3|SHC4|DOCK2|JAK2|CCL18|GRK7|ARRB2|CCL17|ARRB1|CCL20|VAV2|CCL19|AKT3|NRAS|CCL21|CCL23|TIAM1|CCL22|GNG13|STAT5B|NFKB1|GRK1|NFKBIB|NFKBIA|CCL16|PIK3R5|RELA|GNG7|GNG5|KRAS|SHC3|FGR|GNB3|GNB2|CCL24|PRKX|GNG4|GNG3|GNAI1|GNG10|GNAI2|GNG11|GNGT1…	8.21596e-06	0.000600028	1.9278	120	Up-regulated	PIK3CG, GIMAP2, C4A, C1orf216, RHOA, BHLHE41, SLC18A2, SLC1A3, MTHFD1L, VCAM1, ANXA2, LAPTM5, TXNDC5, STAB1, EVI2A, CD47, CCL5, P4HB, SETD7, HLA-DRB1, DOK3, CALHM2, RPL28, C7, HLA-DPA1, HLA-DRA, ABRACL, PLEKHO1, HLA-B, ZMAT3, HLA-A, PARP12, TBCB, NNMT, COL8A2, MS4A6A, LACC1, KRTCAP2, DKK3, RRP12, RNF166, NFIX, CCL2, DDX58, ASNS, PSME2, RPS19, TGFBI, JAML, KIAA0930, RGS1, GZMA, PPM1M, FXYD5, ARHGA…
	REACTOME_SIGNALING_BY_INTERLEUKINS	CRLF1|RALA|NOS2|PSMB1|IL32|CD4|FYN|ALOX5|PSMC4|IL20RA|HGF|VIM|TNFRSF1B|GAB2|MAP2K3|PSMA4|MAPK9|PIK3CB|CUL1|TAB2|IL17RB|CNN2|MAP2K4|TNFRSF1A|MEF2A|PSME4|RORA|CDC42|RPS6KA2|PRKACA|PTPN18|FBXW11|PTGS2|FSCN1|PTPN23|STXBP2|MAP2K7|NFKB2|IL4R|TOLLIP|HSP90AA1|CXCL2|MEF2C|IL12RB2|TXLNA|PSMC5|MMP2|PTPN4|RPLP0|BIRC5|ICAM1|IRAK3|IL5RA|PSME1|PSMD5|BLNK|IL11|JAK2|IL12RB1|PSMD8|MTAP|CRKL|OSM|MAPK1|HMOX1|TAB1|CS…	1.68271e-08	2.74267e-06	1.84576	320	Up-regulated	BCAR1, GPC6, TEAD2, TEAD4, THBS2, TEAD1, EDNRA, MIR509-3, TEAD3, PBX3, TWIST1, COL3A1, SNAI2, FN1, COL5A1, COL1A1, SPARC, YAP1
	REACTOME_SIGNALING_BY_GPCR	WNT16|CAMKK1|CALCR|PRKAR2B|TAC1|CX3CL1|TBXA2R|GIPR|BTK|HEBP1|PRKCH|CASR|TRIO|ADRB1|XK|UTS2|ARHGEF5|PTGER3|OPN3|NPFFR2|CAMK2B|DGKG|GNA15|WNT8A|LPAR2|CALCRL|GNAI3|GLP2R|DGKA|PRKCQ|PDE4A|NGEF|RHOA|ROCK1|RASGRP2|TRPC7|GAL|DRD4|GNB5|SCT|CAMK2A|CDC42|RPS6KA2|PRLH|PRKACA|PDE8A|MGLL|ARHGEF10L|TACR2|WNT8B|RGS11|ARHGEF1|DGKD|ADCY2|GNB1|EDN1|ADCYAP1R1|P2RY10|SCTR|CXCL2|OPRK1|WNT11|GNAS|PTHLH|GNA11|RGS1|PLEK…	1.42156e-07	1.81891e-05	1.86461	265	Up-regulated	OXTR, TRHR, OR2S2, P2RY4, P2RY6, P2RY13, CCR2, EDNRA, CCR1, OPN4, P2RY1, P2RY2, TBXA2R, GPR87, RHO, OR1D2, OR1F1, OR2C1, OR10H3, LTB4R, GHSR, CMKLR1, SUCNR1, OR2B3, OR7C2, OR2J3, OR10H1, OR7A5, OR10H2, EDNRB, ACKR2, CCR8, ADORA1, ADORA2A, CCR7, CCR6, ADORA2B, CCR5, CCR4, OR11A1, CCR3, OPRD1, OPRK1, OPRL1, OPRM1, OPN1LW, CHRM4, OR7C1, CHRM3, ADORA3, CHRM2, GPR83, HCAR1, OR2A4, PTGDR, CHRM1, ADRA1D…
	REACTOME_CLASS_A_1_RHODOPSIN_LIKE_RECEPTORS	TAC1|CX3CL1|TBXA2R|HEBP1|ADRB1|XK|UTS2|PTGER3|OPN3|NPFFR2|LPAR2|GAL|DRD4|PRLH|TACR2|EDN1|P2RY10|CXCL2|OPRK1|MLN|BDKRB1|HRH3|NTSR1|AVP|PROKR2|PDYN|OXT|GPR143|OPN1LW|BRS3|HTR2A|MLNR|CCL22|CCL17|LHB|PLPPR2|C5|RLN2|CXCL12|CCL7|CCL2|CCL1|PPY|GNRHR|NMU|CCKBR|OPRM1|CCR6|HRH2|KNG1|CCL20|POMC|TACR1|KISS1R|OPRD1|ECE1|PLPPR5|PLPPR4|CNR1|GPR68|PRLHR|GPR31|ADRA1A|HCRTR1|CCRL2|CCR2|GHSR|CXCR4|OPN4|PTGFR|NPY|NL…	1.93813e-07	2.3845e-05	2.16489	83	Up-regulated	RPS6KB2, PTPN11, RPS6KB1, SYK, STAT1, SOS1, STAT3, FOS, HRAS, IL2RG, IL2RB, SOCS3, RPS6, IL2RA, JAK1, IL2, BCL2, CCND2, MYC, JAK3, GRB2, CRKL, LCK, FOXO3, PIK3R1, NMI, MAPK1, MAPK3, SHC1, RAF1, CISH, PTK2B, FYN, STAT5B, AKT1, CBL, MAPT, STAT5A, GAB2, MAP2K1, MAP2K2, JUN
	REACTOME_INTERLEUKIN_10_SIGNALING	TNFRSF1B|TNFRSF1A|PTGS2|CXCL2|ICAM1|TIMP1|CCL22|FCER2|TYK2|CSF3|CCL2|IL10RA|IL12B|CD86|IL1A|CCL20|IL1R2|IL1R1|CD80|CCR2|IL1B|LIF|IL6|IL10|IL1RN|IL18|CCR5|JAK1|CXCL1|CCR1|CSF2|STAT3|IL12A|CXCL10|PTAFR|CXCL8|FPR1|CCL19|CSF1|TNF|IL10RB|CCL5|CCL3|CCL4|CCL3L3|CCL3L1	5.04221e-06	0.00039629	2.16748	31	Up-regulated	TGFBR1, CXCL16, PLEK, SFT2D2, ITGAM, SLC1A5, PYCARD, GAL3ST4, RPS6KA1, MAF, SH2B3, CD37, GIMAP2, IL13RA1, ZFP36L2, ADAP2, C1QC, NCF2, ABCC4, APBB1IP, C3, NPC2, TNFRSF1B, LYL1, CREB3L2, NRROS, IGSF6, LHFPL2, LGALS9C, ELF4, CYTL1, GPX1, PPP1R18, CD4, BIN2, RNASE6, ITGAX, ITGB2, IL18, FKBP15, SPP1, CD84, GAPT, HLX, HCLS1, RGS1, SAMSN1, TCIRG1, NCKAP1L, LGALS9B, SLC7A7, KCNE3, RUNX3, IL10RA, TYROBP, …
	REACTOME_IMMUNOREGULATORY_INTERACTIONS_BETWEEN_A_LYMPHOID_AND_A_NON_LYMPHOID_CELL	CD99|ITGAL|TYROBP|CD22|SLAMF7|CDH1|COL17A1|CLEC2D|FCGR2B|PVR|ICAM3|PILRA|SIGLEC1|ICAM1|CD200|TREM2|NCR2|MADCAM1|CD40|CD40LG|LILRB1|LILRA1|SIGLEC8|ICAM4|ICAM5|CD33|SIGLEC6|SIGLEC5|LILRB5|NPDC1|ICAM2|COL1A1|CRTAM|CD81|CLEC2B|KLRB1|ULBP1|TREML2|ITGA4|CD160|PILRB|TREM1|KIR2DL1|C3|HCST|SIGLEC9|NECTIN2|ULBP3|LILRB2|SFTPD|KLRD1|KLRC1|HLA-F|KLRG1|PIANP|COL2A1|ITGB7|SIGLEC10|KLRF1|ITGB1|FCGR1A|CD226|CD96|…	6.71388e-05	0.00343622	1.89522	83	Up-regulated	UAP1, YAP1, LTBP1, SYPL1, RABGAP1L, ALDH3B1, LOX, FHL2, IGFBP6, DCBLD2, BNC2, CASP8, HEXA, COL8A2, TES, CRYBG1, ENG, FXYD5, LY75, PLAU, SH2B3, CDCP1, TRIM38, SP100, FES, S100A4, P4HA2, COL5A1, COL1A2, COL1A1, THBS1, IL1R1, LAMB1, LTBP2, RAB27A, HEXB, TMBIM1, COPZ2, ANXA4, CPQ, SRPX2, ZNF217, DRAM1, MRC2, WWTR1, SERPINE1, CLCF1, LRRFIP1, FURIN, RBMS1, NRP1, MYH9, ADAM12, MVP, MYOF, IQGAP1, CAST, S…
	GSE10325_BCELL_VS_MYELOID_DN	HTRA1|ACTG1|ICAM1|ADM|SLC43A3|PHC2|CTSA|ADGRE3|CD300A|GAB2|VNN1|CTBP2|CCR2|NPL|TLR5|SECTM1|FGL2|THEMIS2|NAGA|RIN2|CDKN1C|MYD88|MEGF9|SLC11A1|FCGR1B|MYO1F|CYP1B1|RAB5IF|TBXAS1|SLC31A2|SNX27|CXCR2|MAFB|TKT|PTGIR|NFE2|RPH3A|OASL|ADGRE2|CTSB|CCR1|ADORA2B|AOAH|AQP9|CLEC7A|CAMK1|OSBPL1A|RRAGD|LILRA2|FBP1|SIRPA|RXRA|CD244|C5AR1|QPCT|P2RY13|SLC27A3|FCGR2A|KCTD12|TCF7L2|CASP1|CCDC88A|FCGRT|QPRT|S100A4|KLF…	1e-10	2.68807e-08	2.60114	186	Up-regulated	STAR, DNAJB9, HSPA5, SELENOK, XBP1, MEG3, HERPUD1, INSIG1, ARID5B, PEG10, IQCG, SNHG8, GNL3, PTGES3, ERRFI1, SPTSSA, C11orf96, SDC2, FGF7, STK17A, PTP4A1, CYCS, SLC40A1, IFRD1, HBP1, RBMX, RPL36AL, EIF2S2, EIF1B, ST13, EIF4A2, PNRC2, CEBPB, EIF4E, DDX21, RSL1D1, EPB41L4A-AS1, RPS8, ZFAS1, SELENOS, HSPD1, RPL7, RSL24D1, EIF5, NUPR1, PAPOLA, RPL34, SERP1, HSPH1, RHEB, RPL21, CLEC2B, EIF1, NPM1, UBE…
	GSE10325_CD4_TCELL_VS_MYELOID_DN	LY86|NCF1C|BASP1|CD1C|MEF2C|HHEX|HLA-DMB|SYK|IRF8|KYNU|ALOX5|SCRN1|RNASE6|HLA-DPB1|TLR7|SCPEP1|PLCG2|LAT2|LYN|HLA-DMA|SKAP2|SLC2A6|DENND3|RHOQ|TUBB6|IFNGR2|BTK|METTL7A|YBX3|CSF2RB|KMO|LYL1|CBFA2T3|OPN3|PLEK|RAB31|CYBB|ENTPD1|CTSH|HLA-DRB1|HSPA6|MARCHF1|SIDT2|ICAM1|ENC1|HTRA1|GFOD1|CYRIA|WARS1|LYST|BCL6|IRF5|MARCKS|ADM|CD86|SNX10|HLA-DRB6|HLA-DPA1|LHFPL2|DHRS9|GAB2|GM2A|CORO1C|P2RX1|GRK3|PEA15|PLX…	1e-10	2.68807e-08	2.38912	182	Up-regulated	IFITM2, IFITM1, NKG7, KLRF1, CST7, GZMA, CLIC3, KLRB1, LSP1, CD7, PRF1, HLA-B, RAC2, CTSW, IL2RG, HCST, KLRD1, XCL2, PLAC8, GZMB, SAMD3, XCL1, GIMAP7, MYL12A, APOBEC3G, IL2RB, CD48, SH2D1A, HLA-A, SH2D1B, S1PR5, IRF1, CCL4, CD69, FGR, PLEK, BTN3A2, EMP3, ID2, HLA-C, CD3E, KLRC1, DOK2, CRIP1, TXK, CD247, CHST12, ADGRE5, PTPRC, PLAAT4, LCK, HOPX, DUSP2, TXNIP, SEPTIN1, ABI3, ARHGEF3, SKAP1, PVRIG, …
	GSE10325_LUPUS_BCELL_VS_LUPUS_MYELOID_DN	MAPKAPK3|FCGRT|TMEM164|CTSB|PLAUR|SLC11A1|KIAA0930|DMXL2|RXRA|IGSF6|CRISPLD2|LILRB2|CEBPA|NPL|CD36|PILRA|LILRA2|SLC36A1|S100A11|C5AR1|SIRPA|TIMP1|LILRB3|TBXAS1|HNMT|TPD52L2|DAPK1|P2RY2|FTL|ANPEP|CEBPB|PLIN3|CTSD|RTN4|ALDH3B1|CYFIP1|BLVRB|TGFBI|ADAP2|KLF4|APOBR|CTSA|ACVR1B|PSAP|CD93|STAB1|CTBP2|LTBR|NLRP3|SLC31A2|MACROH2A1|HEXB|TNFRSF1A|MYO1F|MAFB|CLEC7A|VPS37C|TLR2|MARCO|TNFAIP2|CAMK1|NOD2|GLUL|C…	1e-10	2.68807e-08	2.49422	196	Up-regulated	GSTA1, RBP1, TNNI3, MAGED2, STMN1, BEX1, ATP5IF1, GATM, TUBA1B, FDXR, PRDX2, BEX3, TRAPPC4, TUBB, ANXA6, RANBP1, CKB, SPRR2F, MRPL16, TCEA3, TMSB10, PLAAT3, PSMA3, LY6E, GRIK1, IFI27, UROS, HSD17B1, HMGB2, GSTP1, GSTA4, DBI, SPINT2, SERPINE2, CBX3, NME4, MARCKSL1, SMS, CLIC1, PRDX3, ARPC2, APOA1, SRP9, PSMA4, LSM4, LDHB, DYNLT1, LSM5, DUT, ECH1, HMGN2, PHPT1, TMEM97, DMAC1, ACTB, RPS25, SRI, NDP,…
	GSE10325_LUPUS_CD4_TCELL_VS_LUPUS_MYELOID_DN	COQ2|PISD|GCA|PLIN3|KIAA0930|PLAUR|LILRB2|KCTD12|LYN|APLP2|ALDH2|GM2A|CYBB|IGSF6|CTBP2|DUSP6|CTSB|DMXL2|RBM47|PSAP|IRF8|RAB31|TYROBP|LILRA2|RXRA|CRISPLD2|FCGRT|HSPA6|PILRA|SLC11A1|LST1|CEBPA|ADAP2|HCK|TNS3|CEBPB|CLEC7A|NKIRAS2|NPL|CKAP4|CD93|MAFB|LAT2|CST3|LILRB1|FCGR2A|SLC7A7|CD36|SERPINA1|TPD52L2|ITGAX|CLEC4A|HNMT|FCER1G|MARCKS|CD14|CYRIA|VCAN|AIF1|TIMP2|TMEM164|NCF1C|ATP6V0B|CHST15|S100A9|SLC2…	1e-10	2.68807e-08	2.76702	194	Up-regulated	TCF21, TNFRSF12A, DCN, GPRC5A, IQCG, ARID5B, SLC3A2, ERRFI1, C1R, CFD, C7, C1S, FGF7, RTN4, LUM, UAP1, GLIS3, DIRAS3, LMNA, KRT19, DNAJA1, MYC, EIF4A3, GLRX, CFH, SPSB1, STK17A, VIM, SERPINF1, CD63, MORF4L2, SERPING1, AKAP12, ATF4, HNRNPH3, HSP90AA1, MAP1LC3B, COL6A2, RAB7A, FILIP1L, NCL, HSPA8, MEG3, EIF4E, EIF1B, HNRNPA2B1, AMD1, MLF1, SGK1, ELOC, TIMP1, ATP1B1, TSPAN5, MARCHF3, MAFF, DDX21, NO…
	GSE11057_CD4_CENT_MEM_VS_PBMC_DN	JUP|CD9|ZDHHC7|SH2B2|TDRD9|LTA4H|MYCL|CCDC88A|MXD1|SNAP23|NEXN|CTSZ|AOAH|PIP5K1B|PTGS1|SYT17|LINC00968|PLXNC1|PDGFC|ZNF385A|SLC7A7|RUBCNL|SLC31A2|FEZ2|LILRB3|TBC1D8|TM6SF1|EFHD2|NUDT16|ABHD5|TMEM121B|MLC1|CARD9|ASAH1|ARSB|DPYSL2|CPNE5|PTAFR|REPS2|ARHGAP27|JAK2|PLEK|IGHD|DGAT2|FBN2|BMP2K|SIDT2|PLXND1|RNASE6|APOBR|PLOD1|SLC37A2|DUSP6|DGKG|GFOD1|SECTM1|ZFHX3|EPB41L3|STARD3NL|WDR11|ATP6V0A1|PTPRE|NAG…	1e-10	2.68807e-08	2.27475	172	Up-regulated	ADAMDEC1, CCR1, CCR2, CCR4, CCR5, FCGR3A, CD1C, CD1D, CD86, CDC42, DCP1B, DCTN2, CCL21, FAS, FCER1A, FCER1G, FCGR1A, FCGR2A, HLA-DMA, HLA-DMB, HLA-DQB1, HLA-DRB1, ICAM2, LILRB4, TAP1, CCL17, TLR1, TLR2, TLR3, TLR4, TLR5, TLR6, TLR9, CARD8, CARD9, CARD10, IRAK2, IRAK4, MYD88, NOD1, NOD2, TIRAP, TLR7, TLR8, TLR10, TRAF6
	GSE11057_PBMC_VS_MEM_CD4_TCELL_UP	BMP2K|SLC7A7|TBC1D8|IGKC|RUBCNL|ADGRE2|JUP|B3GNT5|ZNF385A|OLIG1|PIP5K1B|SLC22A15|MTMR11|ITGA2B|TM6SF1|SPARC|HK3|FMNL2|SLC37A2|IGHD|LILRA6|KYNU|PTGS1|LILRB3|CD160|MYCL|MCEMP1|EPB41L3|TLR4|CD163|PF4|RTN1|CARD9|LILRB1|CYP1B1|LGALSL|CD19|VSTM1|SLC46A2|CRISPLD2|AOAH|PDGFC|FPR2|LILRA1|CCDC88A|PTAFR|ZFHX3|RAB32|CD79A|CD8B|PLA2G7|PLXNB2|RNASE2|ZEB2|ARPIN|TUBB1|CD86|HLA-DOA|ATP8B4|ANPEP|SIRPB2|CES1|TMEM17…	1e-10	2.68807e-08	2.33985	166	Up-regulated	MELK, FCGR1A, SCNN1A, FER1L4, VCAN, OR2F2, HAL, SLC11A1, CD226, FCGR2A, TPI1, AZU1, HOMER3, CARD9, IL2RB, ZNF518A, MS4A3, LILRA2, CD163, MAGEF1, DMXL2, GPR65, OSGIN2, FCN1, S100A8, SAMHD1, PTGER3, CDKN3, ESPL1, PASK, DNAAF1, CEBPD, CX3CR1, LILRB4, IGFBP2, STX11, G0S2, LILRB1, CDC42EP3, CCL5, LILRB3, ASF1B, DES, IGSF6, CLC, CENPM, CCL4, RRM2, CDC45, PALB2, LIG1, ZNF589, CTSG, C12orf29, NPAS3, CA12…
	GSE22886_DAY0_VS_DAY1_MONOCYTE_IN_CULTURE_UP	RPS4X|KLF2|RERE|IPCEF1|HMGN3|VIPR1|STAT5B|RPL29|ATP8A1|DOK2|NUP210|AGTPBP1|INPP5D|SULT1A2|ICAM3|CD33|CHPT1|SATB1|CEBPD|ACAA1|RIOX2|STK38|GAS7|C11orf21|MSRB1|SULT1A1|MTMR11|RHOB|ASGR1|PIK3CD|SCPEP1|TENT5A|TLR7|ADD3|NINJ2|SECTM1|HK3|KIAA0513|MAPK14|FAM8A1|ITGA4|RAP1GAP2|CPVL|NRGN|FOS|SLC35A1|CRISPLD2|RNF44|RPL21|TMEM131L|KIAA0040|APBB1IP|SLC12A9|BTK|TNFSF10|IFITM2|IMPA2|CST3|BZW2|DPEP2|AIF1|ENTPD1|…	1e-10	2.68807e-08	2.25252	191	Up-regulated	ADA, PARP3, MICA, KLRC4-KLRK1, NR1H3, TSPAN32, CDK6, TRIB1, CD96, LRRC17, MIR6869, FSTL3, LILRB2, ADAR, BTN2A2, PIAS3, GPNMB, MERTK, PIBF1, CEBPB, TOB2, LILRB1, FGL2, TRAFD1, SPINK5, LILRB4, LILRB3, EMILIN1, CD160, GLMN, IRAK3, DUSP10, PADI2, CD300A, VSIG4, PGLYRP2, PGLYRP3, FCRL3, ADCYAP1, CLNK, ZPBP2, CNR1, CNR2, FCRLB, COL3A1, TMEM178A, CD200R1, OTOP1, IL31RA, ADORA1, CR1, CRK, ZBTB46, LRFN5, …
	GSE22886_NAIVE_CD4_TCELL_VS_MONOCYTE_DN	CSTA|LAT2|IFI30|HSPA1A|SLC7A7|S100A9|IRAK3|CYBB|SLC27A3|NCF2|FCN1|YBX3|RAB31|CHST15|SYK|CKAP4|WASHC4|FCGR2A|CSF2RB|MNDA|FGR|SNX11|PRKCD|PSAP|ASAH1|GRN|CD93|HCK|DAPK1|CD14|CLEC7A|LILRB1|BCL6|PLXNC1|S100A12|CCR1|VCAN|SDCBP|TNFSF13|SLC31A2|GPX1|MFSD1|LILRB3|SLC11A1|DUSP6|LILRA2|DPYD|CDC42EP3|S100A8|GCA|CASP1|LY96|VAMP3|KCTD12|IRF8|EXOC1|SLC16A6|APOBEC3A|NCOA4|FTL|CAPZA1|OAZ1|METTL9|NADK|CTBP2|NOD2|C…	1e-10	2.68807e-08	2.58959	191	Up-regulated	ADA, ABI1, BTNL10, CD300LD, CD24, C17orf99, PARP3, IGLL5, MICA, KLRC4-KLRK1, DNM1L, NR1H3, MUC12, TSPAN32, PQBP1, ARPC5, ARPC4, ARPC3, ARPC1B, ACTR3, ACTR2, ADAM8, ARPC2, IFNL4, RASGRP1, EBI3, WASF2, RNF41, PSME3, ADAM10, CDK6, PSMD14, TRIB1, CD96, LRRC17, MIR6869, CDKN1A, ZMPSTE24, FSTL3, LILRB2, ADAR, SIRPB1, TLR6, BTN3A3, BTN2A2, NOD1, MYL9, PIAS3, RBM14, VAV3, TAB1, HAX1, GPNMB, BAIAP2, MAD2L…
	GSE22886_NAIVE_CD8_TCELL_VS_MONOCYTE_DN	FCER1G|CHST15|IFI30|GLUL|CSTA|HSPA1A|S100A9|NOD2|HCK|LY96|LILRB1|LILRB2|IRAK3|CSF2RB|CTNNA1|RAB31|DAPK1|LYN|TNFRSF1B|CTBP2|KCNMB1|MNDA|FGR|ASAH1|WARS1|IRF8|PTGS1|S100A11|GCA|LGALS3|TYROBP|BID|SNX11|SLC27A3|SERPINA1|NCF2|MAFB|SYK|CD93|SLC16A6|TNFSF13|LAT2|DPYD|CYBB|CTSB|BCL6|CD14|WASHC4|S100A8|SDCBP|ANXA2|FBP1|DMXL2|CEBPD|CCR1|PTTG1IP|C5AR1|FGL2|SLC15A3|FEZ2|MANBA|SLC7A7|CTSS|TNS3|ATP6V1A|S100A12|…	1e-10	2.68807e-08	2.5044	191	Up-regulated	TANK, MIR892B, KHDC1L, PDCD6, BCL2L10, BCL2L11, RASA4B, TMEM225B, CST8, DNAJB6, KLRC4-KLRK1, DNM1L, NR1H3, PPIF, TBC1D3G, TBC1D3K, TBC1D3L, TBC1D3D, PREB, RASGRP1, DNAL4, BCAP31, FAM13A, PLXNC1, RASA4, FARP1, TNK2, PSME3, MPHOSPH10, PSMD14, RCAN2, RASGRP2, SPRY1, SPRY2, TBC1D3E, TBC1D3I, NET1, DNAJA2, APC2, NMUR1, CDKN2D, CCL26, NOD1, DLC1, RACK1, WFDC2, RAPGEF3, CD2BP2, CDC42EP2, VAV3, SEC23B, S…
	GSE22886_NAIVE_TCELL_VS_MONOCYTE_DN	KCNMB1|PTGS1|LY96|IRAK3|MNDA|NADK|CHST15|DAPK1|WASHC4|SNX11|GCA|CSTA|LGALS3|METTL9|PRKCD|PLXNC1|NOD2|S100A9|PTPRE|DMXL2|MGAT1|ATP6V1A|SDCBP|S100A11|SLC31A2|SLC16A6|CTBP2|SLC15A3|FCGR2A|TNS3|FBP1|CD14|MFSD1|CKAP4|CREG1|GNS|CCR1|SEMA4A|LAT2|LILRB3|QPCT|CTSH|CTSB|ASAH1|RAB32|CASP1|SYK|VAMP3|LAPTM5|TIMP2|CTNNA1|LTBR|TNFAIP2|TNFRSF10B|TALDO1|GPX1|NCF1C|MTMR14|KCTD12|IFNGR1|DUSP6|FGR|MANBA|GRN|TOR4A|HS…	1e-10	2.68807e-08	2.61305	194	Up-regulated	ABI1, IGLL5, NR1H3, ARPC5, ARPC4, ARPC3, ARPC1B, ACTR3, ACTR2, ARPC2, WASF2, SIRPB1, ABCA7, RACK1, VAV3, BAIAP2, MERTK, CEBPE, ARPC1A, NCKAP1, CEACAM4, LMAN2, RAB31, CORO1A, LYST, CD300A, TUSC2, XKR4, CLCN3, CLN3, PLD4, SPACA3, ADORA1, ADORA2A, CRK, CRP, SIRPA, CSK, CD300LF, WIPF2, TAFA4, CYBA, DNM2, DOCK1, DOCK2, PLPP4, ANO6, AHSG, AIF1, ELANE, PIKFYVE, UNC13D, F2RL1, FCER1G, FCGR1A, FCGR2A, FCG…
	GSE24634_TEFF_VS_TCONV_DAY3_IN_CULTURE_DN	CCR5|LY96|HLA-DRB6|VAMP3|HEXA|SLC2A9|TCEAL1|MPP1|GIMAP5|ACP2|KYNU|SLC11A1|SQOR|CPVL|NAGLU|CD1D|NCF1C|FOS|TCF7|RXRA|COL19A1|PILRA|HLA-DMA|PDGFC|MAN1C1|FBXW4|P2RY13|ADAM9|DYSF|RNH1|MAN2B1|LHPP|HSD3B1|CD302|H2BC21|TLR1|SYK|CCRL2|PLAAT4|CALCR|FKBP15|SMIM27|C1QA|DAB2|MANBA|THBS1|PARP6|GLB1|S100A8|TLR2|SLC38A6|NUCB2|VSIG4|FIG4|CLEC4E|CRYL1|MERTK|ADM|KLF6|GSTA1|MCF2L-AS1|RNASE6|SLC7A7|AKR1A1|CHMP7|ITGAX…	1e-10	2.68807e-08	2.43156	169	Up-regulated	PPARGC1A, RPL35, LARP4, RPL39L, RPL10L, DDX3X, EIF2D, RPL13A, RPL36, NUFIP1, RPL7L1, MCTS1, HBA1, HBA2, APOD, RPSA, EIF2AK4, RPL10A, RPS27L, RPL26L1, RSL24D1, DHX29, RPL3, RPL3L, RPL4, RPL5, RPL6, RPL7, RPL7A, RPL8, RPL9, RPL10, RPL11, RPL12, RPL13, RPL15, RPL17, RPL18, RPL18A, RPL19, RPL21, RPL22, RPL23A, RPL24, RPL26, RPL27, RPL30, RPL27A, RPL28, RPL29, RPL31, RPL32, RPL34, RPL35A, RPL36AL, RPL…
	GSE26495_NAIVE_VS_PD1HIGH_CD8_TCELL_DN	RAP1GAP2|EOMES|TOGARAM2|GZMA|SLAMF6|PYHIN1|ADAM8|RAB27A|S100A4|GPR68|SLC15A4|SLFN11|TGFBR3|CYTOR|APMAP|DNAJC1|ATP2B4|SYT11|PAM|FGFBP2|CALHM2|LINC02481|MAP3K8|PTGDR|GBP5|TTYH2|TIGIT|MYBL1|ITCH|KAT2B|AUTS2|ARHGAP35|GZMK|FCRL3|GAB3|LPCAT1|LAG3|NPC1|B4GALT5|SFXN3|FYN|CCL5|ANXA2|JAKMIP2|GLCCI1|ATXN1|TBK1|CLEC2B|STOM|ACOT9|GSR|JAKMIP1|DOK2|SRGAP2|CD99|TOX|GYG1|EFHD2|ADRB2|SH3BP2|KATNAL1|NKG7|CCR5|VANGL…	1e-10	2.68807e-08	2.2911	177	Up-regulated	HDAC6, PLA2G4B, PDCD6, WASHC1, TOM1L1, TOM1, C8orf44-SGK3, ABCC5, ABCB6, SCAMP2, SCAMP3, ATP9A, ARPC5, ARPC2, OPTN, ATP6AP2, WASF2, CDK2, TNK2, CALCRL, FLOT1, PLIN3, STX6, RABEPK, STAM2, CDKN1B, PRSS16, VPS26C, TCIRG1, RRAGB, ABCA7, NDRG1, IFITM3, TAB1, GPNMB, SLC9A6, VTI1B, LAMTOR5, ARFGEF2, TRIM3, STAMBP, TGOLN2, YKT6, RRAGA, AP4B1, VAMP5, CFTR, ENTR1, NEU3, RAB10, PRDX3, EHD1, STARD3, RAB40B, …
	GSE26495_NAIVE_VS_PD1LOW_CD8_TCELL_DN	EOMES|S100A4|RAP1GAP2|LINC02481|CTDSP1|B4GALT5|GPR68|SNTB2|ADAM8|GZMA|DNAJC1|TOGARAM2|SLC66A3|GBP5|CLEC2B|KLRG1|TGFBR3|RALGDS|PYHIN1|PIK3R5|ATP2B4|LAG3|MAN1A1|SPATS2L|AGO4|ANXA2|TPRG1|TIGIT|APMAP|ADCY9|MAP3K8|FGFBP2|GNLY|TCIRG1|PITPNA|PPP4R1|RGS3|MCTP2|CCL5|PTGDR|KATNAL1|MYBL1|DOK2|DENND3|MBP|OPTN|SLC27A3|ADRB2|FCRL3|ATXN1|SLC15A4|RAB40B|FYN|AUTS2|ACTN4|EFHD2|SLAMF7|WWP2|NKG7|CAST|KAT2B|PREX1|SLC…	1e-10	2.68807e-08	2.39791	182	Up-regulated	ADA, BTNL10, CD24, CDH5, IGLL5, MICA, KLRC4-KLRK1, CDH13, EBI3, ATP6AP2, FLOT1, ABCC4, BTN3A3, BTN2A2, CEACAM5, ENOX2, CXCR6, CD226, CCR9, NEU3, LILRB1, BTNL3, ADAM30, ADAM29, BTN3A2, BTN3A1, BTN2A1, HHLA2, CHRNA4, CHRNB2, ERMAP, TMEM123, TNFRSF13C, TMC1, CLCN3, CLPTM1, CCR1, CCR3, CCR4, CCR5, CCR6, CCR7, CCR8, ACKR2, CNTFR, CD200R1, IL31RA, RAET1E, MUC17, CSF3R, RTN4RL1, IL23R, CTLA4, CX3CR1, BT…
	GSE29615_CTRL_VS_DAY3_LAIV_IFLU_VACCINE_PBMC_DN	LCN12|CASP6|NR5A2|AQR|WNT2B|PRDX1|IGFBP1|RNF170|CHCHD4|PPP2R1A|ISX|LINC01364|PTCD2|FAM71D|TUT4|MRPS18B|UBQLNL|DKK4|MIPOL1|FLJ20021|IPO9|TRPS1|XRCC5|DDX17|ADAM30|LNPEP|TREM2|IGLV3-19|FTO|IRGM|LARP1|MEIS3|GTF3C2|PREPL|RNF145|PCYOX1|AF131216.3|SELENBP1|WDR12|RPGRIP1L|LPXN|DKKL1|DNAJC13|VIT|TRAC|LINC00894|SEC24B-AS1|FAM170B|ADRA2A|DNAJC16|MFSD8|ZNF512|CALY|FAM215A|SPG11|SNAPC3|OIP5-AS1|DDX53|CLEC4F|D…	1e-10	2.68807e-08	2.36526	105	Up-regulated	SIGLEC14, KLRF2, KLRC4-KLRK1, CLEC3A, PRG4, KLRG1, CLEC4M, PRG3, CLEC10A, P3H3, COLEC10, OS9, LMAN2, CHI3L1, CHI3L2, GALNT6, GALNT5, EGLN2, EGLN3, SIGLEC11, PKD1L2, GALNT13, GALNT15, CLC, CLN5, ZG16B, CALR3, CNTN1, REG3G, GALM, CRYBG3, CHODL, ITLN2, LAYN, VCAN, NCAN, LGALS16, CLEC2L, FREM1, CLEC12A, CLECL1, CLEC14A, DBH, CLEC4F, CLEC4C, ACAN, AGL, CRYBG1, ENG, FBP1, FCER2, ALKBH3, FCN1, FCN2, ALD…
	GSE29618_MONOCYTE_VS_MDC_DAY7_FLU_VACCINE_UP	CD14|SCPEP1|C5AR1|SERPINA1|CKAP4|BIN2|CRISPLD2|CYP1B1|CTSS|LIN7A|ITM2B|NPL|FUT4|CLEC7A|DMXL2|ASAH1|APLP2|PSAP|CHST15|CD163|CD36|VNN2|SLC7A7|DUSP6|AIF1|PTGER2|RIN2|NAMPT|S100A12|ALDH1A1|GASK1B|S100A9|AGFG1|CYP27A1|APOBEC3A|LILRB2|FTL|IGF2R|VCAN|KLF7|CTSD|MANBA|NCF2|BST1|LAMP1|CYBB|ACSL1|TNFRSF1B|FCAR|LHFPL2|ICAM1|SORL1|ITGAM|PDXK|KIAA0513|MTMR3|TKT|RTN3|SIRPB1|GNS|SMPDL3A|CTSL|SMARCD3|SDCBP|ATXN1|…	1e-10	2.68807e-08	2.34702	192	Up-regulated	LINC00623, GOLGA7, P2RX4, WWP1, BNIP3, IL11RA, BLMH, DYRK2, CCSER2, PTPN4, FBXL8, IL2RB, SEMA4C, ATP6V0E2, SPATS2L, DPP4, IGF2R, STAT5B, MICAL2, CHST7, MT1F, SH2D1A, DOCK9, ARNTL, TGFBR3, FKBP5, FYB1, PDE3B, MGAT4A, MT1X, WDR82, AQP3, PTGER2, RORA, IL10RA, CLUAP1, UPP1, PIM1, LIMA1, DUSP7, GATA3, NCALD, ITGA6, ATP1A1, MAF, S100A4, HDAC4, RAB33A, PIK3R1, TOB1, PLK3, PRKCA, CERK, TRPV2, NOSIP, CISH…
	GSE29618_MONOCYTE_VS_PDC_DAY7_FLU_VACCINE_UP	ALOX5|WDFY3|CSF3R|CDC42EP3|S100A12|LILRB3|UBE2D1|IL1RN|RNASE2|HPSE|RAB27A|GASK1B|ITM2B|CEBPD|CD86|G0S2|SLCO3A1|BCL6|CD163|ARRB1|MAFB|CD33|ENTPD1|NLRP3|PILRA|TBL1X|BLVRA|FCGR2C|SERPINB6|NACC2|PCSK5|TCF7L2|CXCL8|GAS7|CKAP4|AIF1|ARHGEF10L|CEBPA|BLVRB|HK2|ASAH1|FBXL5|UPP1|QPCT|FPR1|RIN2|HMOX1|FBN2|HCK|TRIB1|GBP2|ZFP36L1|SLC31A2|TMBIM1|SH3BP2|LST1|CNIH4|FTL|TLR2|CTSS|ATG3|DPEP2|PYGL|MICAL2|FGR|IFI30|E…	1e-10	2.68807e-08	2.20909	199	Up-regulated	HTRA1, ACTG1, ICAM1, ADM, SLC43A3, PHC2, CTSA, ADGRE3, CD300A, GAB2, VNN1, CTBP2, CCR2, NPL, TLR5, SECTM1, FGL2, THEMIS2, NAGA, RIN2, CDKN1C, MYD88, MEGF9, SLC11A1, FCGR1B, MYO1F, CYP1B1, RAB5IF, TBXAS1, SLC31A2, SNX27, CXCR2, MAFB, TKT, PTGIR, NFE2, RPH3A, OASL, ADGRE2, CTSB, CCR1, ADORA2B, AOAH, AQP9, CLEC7A, CAMK1, OSBPL1A, RRAGD, LILRA2, FBP1, SIRPA, RXRA, CD244, C5AR1, QPCT, P2RY13, SLC27A3,…
	GSE34156_TLR1_TLR2_LIGAND_VS_NOD2_AND_TLR1_TLR2_LIGAND_24H_TREATED_MONOCYTE_UP	RAB7A|RRBP1|CHST15|CD151|ZNF385A|LILRB2|NID1|GBAP1|FCAR|SRC|ADGRE2|CTSL|HPSE|MYOF|FPR2|CYBB|P2RX4|RIN2|MARCKS|NCF1C|TFEC|LMO2|ANPEP|VPS37C|RAB5A|ADAMTS19|LILRB3|LGALS2|SULF2|C3AR1|DCBLD2|CD163|CXCL3|SLC16A6|MAFB|AKR1D1|CSF2RA|TMEM51|GNB4|GPR157|SLC11A1|RCOR2|EPB41L3|VCAN|FUOM|RNF130|SLC25A37|BRI3|NLRP7|WARS1|MPP1|PILRA|HLA-DRB4|TYROBP|KCNMB1|MEFV|NLRP14|GK|KLRB1|IL13RA1|TLR2|HCAR3|TLN1|DSE|MGST1|…	1e-10	2.68807e-08	2.37644	164	Up-regulated	POLR2E, SMAD7, SH3PXD2A, TWF2, DDHD2, PTTG1IP, CCR1, SLC25A29, SHCBP1, CD46, MARCHF8, MYO1F, LTA4H, RARB, ZDHHC21, MAP2K6, PRDM14, GTPBP2, GIMAP2, GBP4, VAMP5, FECH, IFIT2, NCOA1, SPATA17, C12orf45, DOP1B, LMNA, CCM2, RGL1, ANAPC4, AGAP3, SAMHD1, PPP2R1A, SLC16A3, RRM1, BMPR2, MCRIP2, PHC2, SMARCAL1, ZFYVE26, TMLHE, IL13RA1, DOCK11, TRAPPC12, SLC8A1, MRAS, TOR4A, STX7, FCER2, GNB4, NHLRC3, GALNT1…
	GSE34156_UNTREATED_VS_24H_NOD2_LIGAND_TREATED_MONOCYTE_DN	ARHGEF2|WDFY3|NCF4|IL13RA1|NRP2|VCAN|MAP4K3|SIRPA|ANXA5|ASAH1|TMEM98|MANBAL|MYOF|PTAFR|SMIM3|COPRS|DAPP1|MPEG1|HCK|IRF5|GK3P|SESTD1|PSMB1|NCOA4|CYBB|MPP1|GPX1|GRN|TNS3|PILRA|ATP6V1B2|EPB41L3|GRTP1|TGFBI|VPS33B|SULF2|ANPEP|CREG1|MGST1|SLC25A37|TALDO1|FCGR2C|ABCA1|CD14|TFEC|GSDME|BATF3|DIP2B|RBM47|LILRB4|GNB4|RAB31|RAB12|WARS1|PRG2|RAD51C|WDR41|CSF2RA|FTL|VPS37C|GK|FAM234B|UBE2Z|LILRB3|SYNGR2|IFI30…	1e-10	2.68807e-08	2.20605	172	Up-regulated	CCR1, GPR160, FCHSD1, KCNK4, GLUL, MAF, NAGK, PRKCA, SH3GL2, FBN3, SMIM17, GSDMC, ORMDL3, ANXA4, LINC01126, C12orf45, SHISAL1, LACC1, LCTL, ME1, CFAP74, CXCL16, ARHGEF17, NOS1AP, EXOSC6, ANTKMT, ALG10B, ADORA3, TIMP3, TNS3, AMPH, PDCD4-AS1, FYB1, ALDH3A2, SAMHD1, TNFRSF19, TMCC1, PARPBP, SGPP1, LHFPL2, TRIB2, SLC41A3, SLC7A8, PSKH2, THBS1, LINC00304, LINC00934, RBM47, CBX2, TM9SF2, TMPO-AS1, RAB4…
	GSE34156_UNTREATED_VS_6H_TLR1_TLR2_LIGAND_TREATED_MONOCYTE_UP	SULF2|VCAN|NCF4|NID1|ANXA5|SIRPA|TREML5P|ASAH1|PILRA|UBE2Z|MANBAL|TCF4|CTSLP8|C1orf226|TMEM51|SEZ6L|MPP1|GNB4|VRK2|MYOF|ARHGEF2|UNC45B|SRC|ABCA1|GK3P|HLA-DRB4|CSF2RA|SMIM3|WARS1|S100Z|LILRB3|CD14|MPEG1|GS1-279B7.1|BCAT1|ALAS1|IL13RA1|TFEC|MGST1|CD163|LGALS2|CNPY3|PRG2|ATP6V1B2|METTL22|EPB41L3|RBM47|GK|CARD19|NRP2|VEGFA|SESTD1|ATP6V0B|FTL|MAP4K3|TALDO1|CD300LF|SLC25A37|LGALS1|C6orf62|FPR2|ZBED5|IF…	1e-10	2.68807e-08	2.39073	164	Up-regulated	PASD1, SSX5, CCDC157, EOMES, PABPC4, FBXO39, TPRG1L, SIVA1, PRR5, PWWP2B, KCNJ11, GNGT2, IZUMO1, PHF21B, RETSAT, CD70, ERN1, SLCO5A1, SDHAF1, CSTB, USP4, INSL6, FAM126B, CYTH3, PACSIN2, ATG16L1, UBE2M, MYF5, CBX2, KDSR, MCMDC2, GPNMB, PRDM8, CYTH2, SLC25A48-AS1, KREMEN1, PRH1, PSMB6, C10orf62, ISLR2, SLC25A35, CLIC3, ZFYVE1, LMX1A, FAM185A, KLF2, MUC4, ANGPT4, IL17RB, CLPTM1, MRPL2, KCNA6, PTPN13…
	GSE37416_0H_VS_6H_F_TULARENSIS_LVS_NEUTROPHIL_UP	GAA|USP6|FCGR3B|HK3|CSAD|TSPO|PSMF1|CX3CR1|SMIM20|RAP1GAP2|ITM2B|GLUD1|JAK2|MMP25|MFSD14B|CSNK2A1|STX3|ICAM3|TBCB|HIPK3|NELFA|RESF1|NBR2|GCNA|NSFL1C|LRP10|MANSC1|PTPN18|CREB5|COP1|TPM3|INTS3|INO80E|ARGLU1|TRIM24|NDUFB1|PHKA2|PYGL|CHAC2|GCA|ARSA|RCBTB1|ARHGAP9|FAM8A1|RPGRIP1|ZNF787|NASP|BICD2|CSNK1G3|DPEP3|LMF2|CIAO2A|CZIB|RMI1|FYB1|VCL|TRERF1|CD33|EXOC6|ZMPSTE24|MCL1|EIF4E3|WDFY3|DPY19L3|EPS15|C1…	1e-10	2.68807e-08	2.28566	181	Up-regulated	XAF1, SIGLEC1, OAS1, IFI44, IFI44L, MX1, RSAD2, IFIT3, IFIT1, CMPK2, SERPING1, ISG15, EPSTI1, EIF2AK2, HERC5, USP18, AIM2, STAT2, MX2, SAMD9L, DDX60, KMO, HERC6, MARCHF1, IRF7, TRIM69, GBP1, PARP9, ANKRD22, IMMT, OAS2, KLHDC7B, CXCL11, SPATS2L, IFI6, LINC00487, BST2, CYSLTR1, STAT1, VSIG10L, VRK2, GBAP1, GPBAR1, BLVRA, DDX60L, PIN4, OAS3, PARP12, MYOF, RGL1, ERICH3, DDX58, C2, RTP4, CX3CR1, ADAR,…
	GSE45365_NK_CELL_VS_CD8_TCELL_MCMV_INFECTION_UP	ECHS1|CAPRIN2|LGALS8|NDUFB2|DUSP6|DENND4B|SLC38A6|SLC9A6|SEPTIN9|TLR2|CPQ|TRPS1|GATM|CEBPD|LBR|KDM7A|MBP|TNFSF10|ARPC5|TPP1|TGFBR2|RXRA|KCTD12|EPAS1|CALM1|TGFBI|CHMP2A|CD302|IFT27|C11orf21|MAP3K5|DDX39B|NCSTN|UQCRC1|SNX5|CSF1R|PTBP1|GMFG|WSB1|SOCS5|FN3KRP|GPD1L|ACAA2|PDIA4|RAB1A|FGL2|MLEC|PRNP|ENOSF1|SOD1|PPT1|RREB1|EIF4G3|IL1R2|SLA|CYP1B1|CD69|CHPT1|FPR3|OSBPL11|SPR|IL27RA|OSBPL1A|HCAR3|STAC|HLT…	1e-10	2.68807e-08	2.18466	172	Up-regulated	TRIM14, SLC16A6, PPP1R3B, ATP6V0D1, ARPC1B, UBE2T, LEPROTL1, GAS6, CD200R1, RAB3IL1, CD48, NR1D2, LRP4, MFSD12, MBTPS2, SORD, TMEM41B, PSEN2, CTC1, HK2, MXD4, SLC3A2, HMX1, RO60, GATM, NPC2, FAM89B, GPR155, LONRF3, TMEM87B, HIPK2, SYNGR1, LPAR6, NSD3, PI4K2A, HEY1, PLA2G15, EHD4, GAS8, WWC2, ADAM18, PTPN21, TMEM86A, MTO1, GADD45G, CPEB3, RAP2A, FBXO32, ATP6V1B2, PRMT9, RCAN3, LAMP1, MERTK, RGS2, …
	GSE9988_ANTI_TREM1_VS_CTRL_TREATED_MONOCYTES_DN	FAM89B|PTTG1IP|BMF|PRELID1|KLF13|SMAD3|SETD1B|CTDSP2|ARL6IP5|APMAP|SASH3|ENG|PAFAH1B2|TGFBR2|HCK|ILK|PIK3CD|SIN3A|MAP7D1|WBP1L|ARRB1|LILRB1|CMTM3|MAPK14|ELOVL1|KMT2A|GIT2|CSK|CRTC3|MRTFA|TACC1|KDM3B|FRAT1|ARRDC2|KIAA2013|HDGF|DUSP7|SMARCAL1|MYO1F|WIPI2|ZBTB44|THEMIS2|MIDEAS|NCKAP1L|DCAF12|CTNND1|TRIM8|TCF20|GAPT|PTAFR|MAST3|DAGLB|ANKRD13A|KDM5A|BCOR|TLR1|TBC1D2B|ORAI2|ZFP36L2|USP3|NT5DC2|TNFAIP8L…	1e-10	2.68807e-08	2.43415	193	Up-regulated	PKNOX1, MMACHC, NEMP1, PUS10, C9orf40, POP4, RCC1L, MIPEP, DNAJC17, RBM6, INTS2, TBL2, GTDC1, GGH, HYOU1, GRK3, TRIB3, GFOD1, PEPD, CD200, WDR36, IMMT, FEN1, IL15RA, ANKS1A, MCOLN2, MICOS13, METTL2B, ORC5, POGLUT1, ISCA2, RECQL4, RRP9, CLIC4, ZNF787, OSBPL3, SLC7A1, MITD1, FNTB, C1GALT1C1, POLD2, SH2D2A, SRM, PPCDC, RTN4RL1, GPN3, EIF4EBP1, SNRNP35, RAB27A, EFNA4, NHP2, C14orf119, EIF3J, NFXL1, R…
	HARALAMBIEVA_PBMC_M_M_R_II_AGE_11_22YO_VACCINATED_VS_UNVACCINATED_7YR_DN	VSIG4|GGTA1|TREM2|SELENOP|APOC1|GPR34|PTGFRN|APOE|CLEC10A|CCL24|F13A1|FCER1A|PID1|PTPRN2-AS1|CDA|COL23A1|TBXAS1|CEBPA-DT|CD300LB|ACOT11|CTTNBP2|HTRA1|NHS|CLEC5A|RNASE6|PADI2|IQCD|S100A4|CD9|GFRA2|CD33|ASGR1|FOLR2|COL6A3|CD101|PLB1|NRG1|P2RY13|OLFM1|APBA1|RARRES1|LINC01094|SGMS2|EDNRB|MCEMP1|FCN1|SLC46A1|RNASE1|SLC47A1|KCNJ15|VNN1|HGF|ACP3|LPL|MMP28|LTA4H|RASAL1|GAPT|SLCO2B1|STAB1|PRAM1|FBP1|VCAN|…	1e-10	2.68807e-08	2.13141	441	Up-regulated	CLIC1, CLDND2, GZMA, H2AC15, S1PR5, CCL3, CRIP1, CRYBA2, PIK3AP1, CLIC4, PRC1, MICOS10, CBWD1, RORA, COX17, ITGAX, COPS9, H2AZ1, ACTG1, KNL1, CDCA3, S100A6, NCOA7, ARSB, VAV3, FKBP2, PANK3, SERPINB9, GPR65, COX7B, CDC34, SH3BGRL3, CCL5, NUF2, PLEK, H1-5, UBA3, ANXA2, SAV1, C11orf54, LGALS1, CDCA2, ITGB1, CALM1, HMGB2, SYAP1, PSMB9, RBBP8, ANTKMT, CD38, SEMA4D, SYTL2, RTN4IP1, MSRB1, NMT1, ASF1B, …
	HAY_BONE_MARROW_NEUTROPHIL	S100A9|S100A8|S100A12|VCAN|FCN1|S100A6|CSTA|TSPO|CD14|TYROBP|MNDA|S100A4|CTSD|PLBD1|TYMP|FOS|GPX1|ATP5MPL|AP1S2|RBP7|DUSP1|CYBA|QPCT|SRGN|MS4A6A|CDA|APLP2|GRN|MCL1|METTL9|TNFSF13B|MGST1|CYBB|PLAUR|MPEG1|STXBP2|GAPDH|SH3BGRL3|CSF3R|TREM1|OAZ1|KCTD12|RAB31|C4orf48|MT-CO1|CFP|CD302|FPR1|TKT|CAPG|ITGAM|VIM|PYCARD|BST1|S100A10|KLF4|GCA|ELOB|FGL2|AGTRAP|SLC11A1|ATP5F1E|CES1|LAMTOR4|CKAP4|IQGAP1|GSTP1|M…	1e-10	2.68807e-08	2.3165	418	Up-regulated	TULP3, ZFP36L2, PAPSS1, SEPTIN9, FCGR2B, PECAM1, CPA4, MRC1, SOD1, TSPAN3, TMEM147, MBP, PLPP3, RNF13, DNMT1, CREB3L2, NCSTN, TGFBR2, CAT, RNASE6, ATP5MC3, PDLIM2, C11orf21, ANG, SLC38A6, RAB1A, BYSL, SNX5, OSBPL11, EVI2B, MOB3B, CLEC2B, NME4, ATP6AP2, PINK1, EMP1, DPEP2, PIGA, PCMT1, OR7E47P, LGALS8, SLC19A2, PRKRA, VAV3, THBD, SDC2, RACGAP1, ARHGAP17, CHMP2A, RRAGD, PSTPIP1, MPRIP, SPINT2, AP3S…
	HAY_BONE_MARROW_NK_CELLS	GNLY|NKG7|KLRF1|CTSW|PRF1|KLRD1|CD7|CST7|HOPX|GZMA|CD247|SPON2|GZMB|FGFBP2|TRDC|IL2RB|MATK|CLIC3|IFITM2|GZMM|HLA-C|CMC1|KLRB1|S1PR5|B2M|APMAP|ITGB2|KLRC1|TTC38|SH2D1B|HLA-A|CD160|PFN1|IFITM1|NCR3|HCST|CHST12|ADGRG1|FCRL6|PRSS23|C1orf21|XCL2|MYO1F|JAK1|ZAP70|RAC2|HLA-E|SAMD3|PLAAT4|BIN2|PYHIN1|TBX21|KLRC2|LITAF|CALM1|IL2RG|PTGDR|LAIR2|DOK2|TPST2|TXK|SEPTIN7|NCR1|TRGC1|B3GNT7|APOBEC3G|MYL12A|SH2D2A…	1e-10	2.68807e-08	2.17925	308	Up-regulated	ECHS1, CAPRIN2, LGALS8, NDUFB2, DUSP6, DENND4B, SLC38A6, SLC9A6, SEPTIN9, TLR2, CPQ, TRPS1, GATM, CEBPD, LBR, KDM7A, MBP, TNFSF10, ARPC5, TPP1, TGFBR2, RXRA, KCTD12, EPAS1, CALM1, TGFBI, CHMP2A, CD302, IFT27, C11orf21, MAP3K5, NCSTN, UQCRC1, SNX5, CSF1R, PTBP1, GMFG, WSB1, SOCS5, FN3KRP, GPD1L, ACAA2, PDIA4, RAB1A, FGL2, MLEC, PRNP, ENOSF1, SOD1, PPT1, RREB1, EIF4G3, IL1R2, SLA, CYP1B1, CD69, CHP…
	HOEK_NK_CELL_2011_2012_TIV_3D_VS_0DY_ADULT_3D_DN	SAMD11|RBP7|PADI2|ELOA-AS1|PTAFR|SNORA73B|ZMYM4-AS1|CSF3R|MYCL|ARMH1|JUN|HFM1|DPYD-AS1|SORT1|CD101|MTMR11|ADAMTSL4|S100A9|S100A12|S100A8|IL6R|SEMA4A|ARHGEF11|CD1D|MNDA|FCER1A|NCF2|TLR5|NID1|NLRP3|NT5C1B-RDH14|GCC2-AS1|ANKRD30BL|NR4A2|GCA|SLC11A1|PID1|SNORC|VIPR1|PFKFB4|STAB1|CD86|CSTA|P2RY13|MIR571|BST1|LNX1|SETD7|TBC1D9|TLR2|GASK1B|VCAN|VCAN-AS1|TMED7-TICAM2|TGFBI|EGR1|CD14|CSF1R|KCNMB1|DUSP1|HR…	1e-10	2.68807e-08	2.70568	204	Up-regulated	ATP13A3, TGIF2, MAPKAPK2, STX4, RBPJ, TRIM39, MFAP1, ADIPOR2, DENND5A, RHCE, TXNDC11, CBX5, BRAF, SOD2, CHD2, ABCF1, NOTCH4, RASSF7, PIK3IP1, MAPK6, HMGXB3, IL4R, MADD, SLC3A2, AFTPH, FRMD4B, GINS4, PHF20, IL10RA, PIK3R5, FUT11, PDE4B, PDK1, RAB5A, EDEM1, PDLIM7, ENTPD4, KANSL3, GGT1, SNX20, GNA15, SLC35B2, RLF, HMGA1, SNAPC1, NFKBIA, ZNF277, SLC2A3, TFRC, CLPTM1L, PSMA6, SRA1, ICAM1, OXSM, SLC16…
	HOWARD_PBMC_INACT_MONOV_INFLUENZA_A_INDONESIA_05_2005_H5N1_AGE_19_39YO_AS03_ADJUVANT_VS_BUFFER_1DY_UP	FBXO6|MNDA|ADAM9|GCA|TDRD6|PLA2G7|ZNF702P|TFEC|APOL2|DDO|MPEG1|C2|ANKRD34B|FCGR1B|SLC22A16|FCAR|DMXL2|MSR1|CMPK2|FOS|RSAD2|DDX60|PSME2P2|SLC1A3|LILRA1|CYP27A1|ODF3B|TYMP|TAP1|TGM2|PSMB9|SCO2|FAM20C|APOL1|NMI|SBNO2|TNFAIP6|LILRB1|DYSF|GM2A|HORMAD1|RHOQP3|LILRB3|C1QA|AQP9|LILRA6|LILRB4|ZEB2-AS1|CASP5|AIM2|MT2A|SCARF1|C1QB|DSE|ATP6V1B2|CTSS|IFITM3|NEXN|MS4A4A|LMO2|LILRB5|CASP1|DUSP3|HCK|BCL3|VRK2|FA…	1e-10	2.68807e-08	2.36606	299	Up-regulated	CTNNB1, ARHGEF1, CAPN11, ABL1, PTPN18, FOS, RPE, EIF4G2, WNT4, VPS26C, ACVR1B, PDS5B, NDUFAB1, MSMB, ENO1, SLC4A3, KLHL9, MED8, RFC2, SPN, ERCC5, CT62, ITGB2, CD163, CEBPA, CYC1, GLIPR1, USP10, MISP, ANAPC5, BRINP1, SREBF2, FBXW11, DHX16, LRPPRC, MSH2, IGF2, SMARCC1, ADIPOR2, ARHGAP1, NBL1, TMEM94, MAGEA4, PRKACB, PFDN6, PLCG2, DDX52, ADGRG6, P2RX5, RAP1GDS1, NECAB3, TTC39A, UROD, NARS1, TBC1D2B,…
	HU_FETAL_RETINA_MICROGLIA	AIF1|TYROBP|LAPTM5|CD74|CX3CR1|FCER1G|C1QA|C3|SRGN|RGS1|C1QB|MEF2C|ARHGDIB|ITGB2|RNASET2|HLA-DRA|C1QC|ALOX5AP|LST1|CSF2RA|CSF1R|CD53|SLCO2B1|MED12L|IFI16|CYBB|S100A11|CCL3L3|PLD4|A2M|VAMP8|KCTD12|CTSS|ZFP36|VSIG4|VSIR|HLA-B|C3AR1|RNASE6|MS4A7|OLR1|TREM2|FCGR1A|LPAR6|GPR34|PTPRC|ADAM28|TMEM52B|SPP1|LCP1|FYB1|P2RY13|APBB1IP|LY86|GPR183|ADAP2|GMFG|BHLHE41|FPR1|MAF|HCLS1|SAMSN1|SAMHD1|DOCK8|IGSF6|PTA…	1e-10	2.68807e-08	2.15645	349	Up-regulated	CD8A, CD8B, KLRK1, CRTAM, GTF3C1, TPST2, CCL5, CST7, CTSW, PRF1, ARHGAP26, SLC25A4, CD244, GZMA, AOAH, NKG7, ADRB2, PLAAT3, GTDC1, PECAM1, ANTKMT, CACNA2D2, APMAP, JMJD6, MATK, RHBDF2, UAP1, GSE1, LITAF, CHST12, YARS1, GZMH, TGFBR3, KLRC4, XCL1, CCL4, RUNX3, DUSP2, NCALD, CD160, IL2RB, PLEK, RMND5A, CRIM1, RALGDS, MVB12B, CBLB, E2F3, GATAD2A, TTC38, AGAP1, TBX21, CARS1, CD248, KLRC3, PARP8, RAB27…
	GSE34156_NOD2_LIGAND_VS_TLR1_TLR2_LIGAND_6H_TREATED_MONOCYTE_DN	SAT1|LINC01016|ZNF385A|ABCD1|SLC25A37|KCNQ3|NRP2|ANPEP|CD151|SLC8A1-AS1|MARCKS|CYBB|ZNF697|IL13RA1|ACOT6|KIF13A|CHST15|NCOA4|TFE3|OPTC|RIN2|PPARG|SLAMF9|ANO6|IL31RA|BCAT1|CCR1|FANCL|GNB4|FCAR|SIRPA|NCF4|CTSL|PTPN12|GASK1B|MYOF|MBOAT7|NDST3|GBAP1|TMCC3|DOK3|NCF1C|EPB41L3|FERMT3|WARS1|LILRB2|GRN|MAFB|TMEM158|HLA-DRB4|NADK|P2RX4|TYROBP|LMO2|C15orf48|ASAH1|ACTB|CREG1|GPR101|CARD19|HCK|C3AR1|RAB31|CD1…	2.14473e-10	5.31826e-08	2.23646	154	Up-regulated	TBC1D22A, FRMD4A, TWF2, FAM111A, FBXO31, MEF2D, LEPROTL1, ZNF788P, DNAJC9, GLRX5, CARS2, SCAMP1, CERK, CDCA7L, PARP1, CCDC106, GMPS, AGAP3, NCKAP1L, HSPBAP1, PHC2, PRPSAP1, MBP, AP4B1, PNPO, C11orf24, AQP3, CIITA, CACYBP, HACD2, PHF14, CEP57, IFNAR1, IGF1R, SLC7A8, ITFG2, CD1C, ELMOD2, NFIA, CCDC102B, IL17RA, INPPL1, MRPL48, OCEL1, UNG, TMEM63A, UFC1, CAMK2G, SH2D3C, NDC1, PLSCR3, CCDC107, CEP78,…
	GSE24634_TREG_VS_TCONV_POST_DAY10_IL4_CONVERSION_DN	FGL2|LGR4|APBA2|GLA|TFEC|FPR3|RAB31|ENG|NLRP3|RNF130|FKBP9|TMEM51|LHFPL2|SIRPA|FZD2|CA2|PPFIBP2|ANPEP|PLEKHB1|SORT1|NAGA|ITGB5|HMOX1|SLC38A6|BLVRB|PLA2G1B|SHTN1|ITGAX|PLAU|SLC7A7|STEAP3|PIK3IP1|PALLD|FCGRT|RBM47|CLEC10A|IDH1|APLP2|BCAP31|ZNF22|ST14|PAPSS2|VAT1|OSBPL1A|TLR1|TCN2|GLUL|GPX1|C1S|CRABP2|TM6SF1|TAF4|ADORA3|RIPK2|ENPP2|TREM2|TBC1D1|MAP2K6|CTSC|MS4A4A|PSAP|GFOD1|SPARC|NPC2|MAN2B1|CYFIP1|…	2.70019e-10	6.44579e-08	2.22682	154	Up-regulated	CNGA3, NFASC, BIN1, ANK3, KCNQ2, KCNQ3, MAP1A, MAP2, NRCAM, LRRC7, SPTBN4, SCN8A, TRIM46, CCK, NAV1
	GSE22886_NAIVE_CD4_TCELL_VS_DC_DN	VAMP8|TM9SF1|NPTN|MFAP1|COX8A|WSB2|CLTA|FCGRT|PLCG2|GHITM|HLA-DMA|ZMIZ1|PSEN1|HSPA1A|RAB7A|MGAT2|CLEC7A|TXNRD1|PLOD1|UQCR10|ARL8B|FOCAD|KCTD5|MNDA|ACO2|SLC1A5|VIM|AASDHPPT|REEP5|HACD3|CSNK2A1|DCAF7|LY96|RAB31|ETFA|GRN|KIAA0930|GPX1|TBC1D12|M6PR|GNG5|CYCS|CD74|VAMP3|ORAI3|KEAP1|ATP6V0B|AKIP1|CREG1|FTL|TAX1BP3|ATP6V0E1|TUBA1B|MFSD1|SLC7A8|SDCBP|GDE1|SYNGR2|PRKAR1A|MTHFD2|LIMS1|SNX1|CEBPA|CST3|TALDO…	2.87267e-10	6.80675e-08	2.17232	182	Up-regulated	ADA, ABI1, BTNL10, CD300LD, CD24, C17orf99, PARP3, IGLL5, MICA, KLRC4-KLRK1, NR1H3, MUC12, PQBP1, ARPC5, ARPC4, ARPC3, ARPC1B, ACTR3, ACTR2, ADAM8, ARPC2, IFNL4, RASGRP1, WASF2, PSME3, PSMD14, CD96, MIR6869, LILRB2, ADAR, BTN3A3, BTN2A2, RBM14, VAV3, TAB1, BAIAP2, MAD2L2, CLEC10A, ARPC1A, CXCL13, COLEC10, SH2B2, HEXIM1, RBCK1, POLR3F, POLR3G, POLR3C, KHDRBS1, CD226, TNFSF13B, MASP2, NCKAP1, LILRB…
	GSE24634_TEFF_VS_TCONV_DAY10_IN_CULTURE_DN	CLIP4|HSPA6|ADA2|CLDN7|VCL|ATG3|COL8A2|MS4A4A|MPP1|TRPV2|CTSO|ARHGEF10L|HLA-DMA|FCGR2C|APOO|ITGA5|DYSF|CCK|C1QA|EHD4|FPR2|ATP6V1E1|PI4K2A|GRN|DHX58|NINJ1|CNNM4|NUPR1|RAB13|ZDHHC7|RRAGD|METTL1|TSPO|TLR1|HLA-DRA|S100A8|NDRG1|HK3|CD209|CAPG|FES|VAMP3|FADS1|ECHDC3|FCER1G|RHOQ|BTK|FBP1|LYZ|SPART|HMG20B|TRPM4|BLVRB|VTN|ACSL3|DOCK1|IL6R|GABARAPL1|RTN1|MEGF9|SLC8B1|SPP1|APOBEC1|NPL|SLC47A1|S100A9|NCF2|MA…	3.1332e-10	7.31568e-08	2.19573	166	Up-regulated	SMC4, CENPA, SMC2, H2BE1, H4-16, H2BU1, H1-8, H2BW1, H2AC1, KDM1B, NCAPD3, NCAPH, KAT6B, H2BC1, SHPRH, H2BW2, NCAPH2, H1-0, H1-2, H1-3, H1-4, H1-5, H1-6, H2AC8, H2AC7, H2AX, H2AZ1, H2BC5, H2BC3, H3-3A, H3-3B, H1-1, H2AC21, H3Y2, IRF4, H3Y1, H3-5, H3-2, H2BC18, H2AB1, HP1BP3, MPHOSPH8, NCAPG2, MACROH2A2, H2AJ, PRM1, PRM2, SPHK2, PRM3, NCAPG, H3C13, TNP1, TNP2, H2AC19, KAT6A, H3-4, H4C9, H2AC13, H2…
	GSE9988_ANTI_TREM1_AND_LPS_VS_CTRL_TREATED_MONOCYTES_DN	FAM89B|ARL6IP5|MAP7D1|CHCHD4|KIAA2013|CMTM3|TLR1|BMF|KLF13|PHF23|SETD1B|USP3|CTDSP2|SASH3|ARID1A|CSF1R|RETREG3|PRELID1|CSK|PAFAH1B2|KMT2A|HECA|KDM2A|USP22|NAGS|GIT2|FRAT1|ARRDC2|ARPC1B|DPP8|MAST3|PURA|CBL|TNFAIP8L1|ZNF282|PTTG1IP|MYO1F|PRR13|THEMIS2|FBXO21|NT5DC2|REST|C16orf70|PPP1CA|ZDHHC7|GNB2|POLDIP3|WIPI2|IL10RA|ZBTB44|CHD8|GABARAP|VIRMA|PLEKHO2|DAGLB|DCAF12|WBP1L|ZNF615|WDR82|CXCL16|ENG|NELF…	3.54404e-10	8.15589e-08	2.13878	192	Up-regulated	SCYL2, PTP4A1, ALG13, ELF2, ZFP36, TRMT12, SLC25A32, QTRT2, SYNCRIP, FCMR, RYK, ATP6V1G1, BLOC1S4, CTSL, CTU2, VPS37B, RBSN, FNDC4, FAM53C, TIMM23, NSMCE3, ERP27, RAB30, BCL2L11, KANSL2, JADE1, POSTN, TSPYL2, DNAJB9, GEM, SIK1, JMY, CCDC86, MOAP1, RAPGEF6, FAM222B, TNIP2, TMEM201, IP6K2, MYNN, DNAJB12, SECISBP2, DGCR11, GORAB, MAT2A, PHF20L1, NOL6, DUSP11, ERLEC1, FKRP, SURF2, ZHX1, TMEM243, IQSE…
	GSE9988_LOW_LPS_VS_CTRL_TREATED_MONOCYTE_DN	PHF23|CTDSP2|FBXO7|C16orf70|CXCR4|ARRDC2|SETD1B|FRAT1|PHC2|ZDHHC7|RUNDC1|WIPI2|BMF|DCAF12|ARL6IP5|SASH3|CXCL16|ELOVL1|USP22|MAP7D1|WDR82|VPS35|HINFP|PLEKHO1|HECA|KIAA2013|DDX17|NCOA6|CMTM3|USP4|GLE1|SYNRG|ATG9A|PRELID1|MNT|UBAC1|RAB11FIP4|PAFAH1B2|DNAJC5|CHAMP1|CTCF|GIT2|KLF13|BRPF1|WBP1L|FAM89B|NRBP1|SP1|ZNF398|WASF2|TACC1|ZNF45|ORAI3|SDHAP1|TNFAIP8L1|BRD8|TLR1|NLRC4|CHCHD4|PTP4A2|SRSF9|PLEKHO2|…	5.32144e-10	1.16591e-07	2.1148	194	Up-regulated	PKNOX1, ST8SIA4, LYAR, BRIX1, NUBP1, FAM83G, ZSWIM6, DSE, C1GALT1C1, ZNF234, GRAPL, RAB39B, BSPRY, WDR3, MED21, KCTD21, CTSL, CLDN1, NIFK, PUS3, PIGM, UMPS, RBBP8, CAAP1, POLR3D, GON7, MOB3C, CEP19, EMP1, FASLG, ZNF416, SNX16, GHRLOS, PPIL1, LAMP3, LINC01128, CDK4, IMP3, SLC17A5, NR4A1, MIR3142HG, KANSL1L, C17orf80, ZNF276, GEMIN6, CRNKL1, ZFP69B, NT5E, TXLNA, DNAJB6, MTO1, MLYCD, ZNF583, CD58, F…
	GSE29618_BCELL_VS_MONOCYTE_DN	GMFG|SDCBP|RXRA|CDC42EP4|AMPD2|BEST1|PYCARD|ATP6AP2|DPYD|CPPED1|CASP1|CD300A|RCBTB2|MYL6|QPCT|SLC27A3|MYO1F|ASGR2|S100A6|FTL|TIMP1|CEBPD|MTMR11|BLVRB|ARPC2|ADAM9|KIAA0513|SLC31A2|CTSL|LILRA2|ATP6V1A|CRISPLD2|IFNGR1|GRPEL1|TPP1|VIM|USP3|RNF130|ULK2|BLVRA|SEC11A|QSOX1|CD63|METTL9|HBEGF|GSTO1|SELPLG|GLRX|CREB5|CD33|WDFY3|SMARCD3|GNG5|UBE2D1|STOM|MCTP1|PGK1|PCSK5|RIN2|CD93|ZFAND5|S100A11|TLR4|ALDH3B1…	7.19741e-10	1.53487e-07	2.13445	198	Up-regulated	HBA1, HBA2, HBM, HBB, HBD, HBE1, HBG1, HBG2, HBQ1, HBZ
	GSE21670_STAT3_KO_VS_WT_CD4_TCELL_TGFB_IL6_TREATED_DN	PTPRJ|RAP2B|TSC22D3|AQP3|UTRN|PLBD1|ME1|ID3|SEPTIN9|ADA2|APBB1IP|TRAV8-3|TMEM63A|SPARC|ADAM28|TPP2|RCSD1|RRM2B|RCBTB2|CTDSP2|SUN2|TNFRSF1A|ACP5|SERPING1|ITGB7|LITAF|SLC44A1|CD27|SORBS3|IL36A|RGS2|CD52|ARRDC2|NLRP3|LBH|CLEC4E|FMNL1|GASK1B|SIRPG|GCNT4|PARP4|ASAH1|ITM2B|IQSEC1|PMFBP1|STAB1|MITF|PLD3|RNASE1|MSN|SDCBP|TTYH2|ADAMDEC1|MSR1|RASGRP2|MADD|GCLC|LFNG|SSBP2|FAM78A|NCAM1|SMC4|IGFLR1|APOBEC3A|A…	7.27543e-10	1.54123e-07	2.16463	175	Up-regulated	INPP1, PLCG2, C17orf75, HIPK2, ZDHHC17, C2CD3, IL18RAP, PLAGL1, ATP10D, LAT2, KIFAP3, UBB, KPNA3, KMT5B, NRF1, STX7, ITCH, NUP107, VPS4B, TRAF5, ZNF226, RFX7, ZMPSTE24, LRCH3, TOR1B, ZFYVE16, POLE2, GTF2E1, STAU2, MCTP2, BCL2L2, VPS26A, PIGB, ENPP4, GSN, TAPBPL, PDCL, MED8, PTPRE, LPIN1, STX4, GMEB1, BIRC2, IGF2R, YPEL1, TBC1D31, ALOX5AP, AREL1, UBXN4, AOAH, MLEC, DUSP22, SEL1L, ALAS1, TARDBP, C5…
	GSE22886_NAIVE_BCELL_VS_MONOCYTE_DN	CTBP2|MYO1F|PKM|NUP62|SRGN|CKAP4|HCK|RHOG|LGALS1|PGD|QPCT|GAPDH|MAPKAPK3|SDCBP|FTL|S100A12|LGALS3|CLTC|MAFB|VCAN|PSAP|CTSD|FCER1G|NDUFS6|IL10RA|TWF2|TIMM8B|IRAK3|TCF7L2|DUSP3|RNF130|S100A11|TMEM11|GCA|BCL3|UBR4|RIN2|HSPA1A|DYNLT1|TNFRSF1B|CASP1|MGAT1|IL6R|PLBD1|FTH1P5|VASP|UQCRC1|GET3|GNS|TLR2|TYROBP|METTL9|PRKCD|NOD2|NCF2|IFI30|TBC1D2|VAMP3|ANXA2|S100A9|SEL1L|LILRB1|RXRA|SLC27A3|CTSB|RTN4|BID|TN…	9.97226e-10	2.09864e-07	2.11165	192	Up-regulated	PIBF1, IL24, CNTF, IL31RA, CSF1R, CSF2, CSH1, CSH2, CSHL1, CTF1, IL23R, EPO, ERBB4, FGFR3, FLT3, CLCF1, ARL2BP, FYN, GH1, GH2, GHR, IFNL1, HCLS1, HDAC2, HPX, HES1, HSF1, IFNA2, IFNG, IGF1, IL2, IL3, IL4, IL6, IL6R, IL6ST, IL12A, IL12B, IL13, IL15, IL18, ISL1, JAK2, KIT, HES5, LEP, LIF, LYN, MIR221, OSM, IL20, IL23A, PARP14, STAP2, PTK6, IL21, CCL5, STAT3, TNF, TNFRSF1A, PARP9, TSLP, TNFRSF18, TNF…
	KAZMIN_PBMC_P_FALCIPARUM_RTSS_AS01_AGE_UNKNOWN_CORRELATED_WITH_PROTECTION_56DY_NEGATIVE	ARL4C|PRF1|XCL2|RORA|CST7|GZMH|GNLY|TBX21|PRKCQ|KLRB1|MYBL1|IL18RAP|IL2RB|STAT4|CD247|KLRD1|NKG7|HOPX|ZAP70|CD96|TGFBR3|PTGDR|GZMB|CLIC3|S1PR5|GZMA|KLRF1|SH2D2A|GZMM|CCL5|ADGRG1|SAMD3|KLRK1|GIMAP7|KLRC1|KIR2DS3|KIR3DL1|KIR2DL2|KIR2DL1|KIR2DS5|KIR2DS2|KIR2DL3|KIR2DL5A|KIR3DL3|CD7|PVRIG|KIR2DL4|KIR2DS1|CD244	1.11992e-09	2.34143e-07	2.50146	33	Up-regulated	SULF2, VCAN, NCF4, NID1, ANXA5, SIRPA, TREML5P, ASAH1, PILRA, UBE2Z, MANBAL, TCF4, CTSLP8, C1orf226, TMEM51, SEZ6L, MPP1, GNB4, VRK2, MYOF, ARHGEF2, UNC45B, SRC, ABCA1, GK3P, SMIM3, WARS1, S100Z, LILRB3, CD14, MPEG1, GS1-279B7.1, BCAT1, ALAS1, IL13RA1, TFEC, MGST1, CD163, LGALS2, CNPY3, PRG2, ATP6V1B2, METTL22, EPB41L3, RBM47, GK, CARD19, NRP2, VEGFA, SESTD1, ATP6V0B, FTL, MAP4K3, TALDO1, CD300LF…
	GSE9988_ANTI_TREM1_AND_LPS_VS_VEHICLE_TREATED_MONOCYTES_DN	RGS19|NT5DC2|GABARAP|TLR1|CMTM3|TWF2|MARCKSL1|USP19|STK24|CYTIP|THAP11|RHOG|ATXN7L3|ATF5|SUMO2|ENG|POU2F1|SETD1B|TNFAIP8L2|BMF|DAGLB|SDHA|PRELID1|PIK3R5|ENO1|CALHM2|IKBKE|GNB2|YWHAB|PURA|CXCR4|GAPT|PSAP|RASSF5|MPEG1|GRN|SASH3|PPP1R9B|ARL6IP5|PPP1R18|CXCL16|DYNLL1|TGFBI|CLIC1|DSTYK|RUNX3|DNAL4|RPS6KA1|FPR3|ARHGAP22|RAC1|ARRB1|CSK|RAB11FIP4|MYO1F|EXTL3|TNRC6A|FRAT1|ZNF436|COTL1|PPP1CA|NAGS|MAST3|IR…	1.23259e-09	2.56027e-07	2.1061	192	Up-regulated	ANKS1A, GOT2, OSBPL3, PAICS, FEN1, VBP1, NPW, ATOX1, TMEM126B, SEC11C, TBL2, TRIB3, KEAP1, RRP9, IFRD2, RAP1A, GLS, GTDC1, PSMG1, RCC1L, SSNA1, CLIC4, NEMP1, SFT2D1, TIAM1, ID3, SMG9, PUS10, MIR17HG, GPR183, TMEM121, GPN3, PAM, RXYLT1, UCK2, TARBP2, MED20, BDH1, SLC7A1, ERG28, EGR3, TP53BP1, PPP1R14B, SPAG1, SLC38A5, HCP5, INTS13, SMKR1, SLC19A1, ATP1B3, AARS1, BAZ1B, CSTF3, NUP42, HAUS7, SNRNP25…
	GSE29617_CTRL_VS_DAY3_TIV_FLU_VACCINE_PBMC_2008_DN	MRPL51|MTCH2|NDUFB4|TUBB|TIMM8B|INIP|PRDX1|EXOC5|ING4|TMCO1|POLR2G|HCST|ABCD3|NDUFA8|COMMD8|TSNAX|SUCLG1|ACADM|RNF5|ARL6IP5|PSMA7|RPS27L|AFTPH|GNPDA1|DYNLL1|VAMP8|TM2D1|NDUFB10|MAP3K7|CSRP1|ZNF146|PSMB2|FOLR3|TADA3|PDZD11|HDHD2|NAA20|DNAJC7|CCDC90B|PSMA4|DEPTOR|RAP2A|PSMD14|PSMB3|ECHDC1|GJB4|PCNA|PLRG1|NDUFB5|SMIM30|UQCR10|DRG1|MTF2|MRPS14|SHQ1|ARF6|FLJ40288|ENO1|ATP6V0E1|SCOC|MYCBP|CLTC|CTBP2|MR…	2.04166e-09	4.15978e-07	2.14612	155	Up-regulated	EDIL3, ENAM, PRG4, PRG3, SPON1, FBLN5, MARCOL, POSTN, FGL2, EMILIN1, CHI3L1, CTHRC1, PODN, COL1A1, COL1A2, COL2A1, COL3A1, COL4A1, COL4A2, COL4A3, COL4A4, COL4A5, COL4A6, COL5A1, COL5A2, COL6A1, COL6A2, COL6A3, COL7A1, COL8A1, COL8A2, COL9A1, COL9A2, COL9A3, COL10A1, COL11A1, COL11A2, COL12A1, COL13A1, COL15A1, COL16A1, COL17A1, COL19A1, COMP, OTOL1, ZPLD1, COL6A6, HAPLN1, MUC17, VCAN, CHADL, SBS…
	GSE9988_LOW_LPS_VS_VEHICLE_TREATED_MONOCYTE_DN	RGS19|CXCR4|GRN|GABARAP|RAB11FIP4|THAP11|IFI30|CMTM3|DSTYK|LAPTM5|CALHM2|CLIC1|TNFAIP8L2|TCF20|FRAT1|TLR1|SETD1B|CXCL16|FAM78A|BMF|DUSP7|SH2D3C|STK24|BRI3|DDX17|CSK|SDHA|TUSC2|POU2F1|USP19|ATG9A|DYNLL1|ELOVL1|TGFBI|DOK2|VPS35|PTP4A2|SASH3|PLEKHO2|RPS6KA1|ARRDC2|TFEB|NT5DC2|CTSB|LAMTOR2|RBPJ|PPP1R9B|RPL30|SLC35A2|PHF23|EXTL3|NLRP12|PHC2|GID4|TMEM121B|RUNX3|DNAL4|MED22|MPEG1|DCAF12|PLXNB2|PPP1R18|C…	2.14965e-09	4.35209e-07	2.08458	195	Up-regulated	POLD2, PRELID1, EIF2B2, SRM, PDCD2L, CD200, SPATA31C2, ZSCAN12P1, C14orf119, CMSS1, ZNF232, MMACHC, PRMT1, LINC01128, MRPL17, DSE, ABAT, ZPR1, MIR3142HG, PSMB2, LYST, LYAR, PRDX1, PKNOX1, NAB2, NUDCD1, CHMP2A, POLR3D, CDK4, IFNA1, CLDN1, DUSP18, BYSL, ANKS3, LTBP4, NAGK, RNF34, GLMN, MLYCD, GADD45GIP1, NUBP1, TNF, RRP9, CCL20, ZNF71, SF3B3, LTA, ALG3, ELP5, PNO1, SLAMF1, PKIA, FKBP2, NASP, MIR17H…
	GSE9988_ANTI_TREM1_VS_VEHICLE_TREATED_MONOCYTES_DN	RGS19|ARRB1|HCK|NT5DC2|IKBKE|BMF|ENG|TCF20|MYO1F|DUSP7|POU2F1|CD14|SETD1B|ARHGAP22|PTTG1IP|RAC1|CMTM3|MARCKSL1|RASSF5|RHOG|LGALS1|PIK3CD|CSK|NCOA4|MPEG1|SIN3A|GAPT|SIPA1|EMSY|BCL9L|GRN|PRELID1|TNRC18|DAGLB|ATF5|ILK|MAST3|CALHM2|NCKAP5L|PPP1R9B|GABARAP|TGIF2|TFEB|SUMO2|FAM89B|POU2F2|PSAP|SASH3|GAL3ST4|STK24|YWHAB|WBP1L|TACC1|PIK3R5|TWF2|GNB2|TNFAIP2|ATXN7L3|RPS6KA1|SYK|RRM2B|NECTIN2|TGFBR2|PTAFR|P…	3.43543e-09	6.62003e-07	2.08335	189	Up-regulated	RGS2, PPP3CC, SOCS3, SOCS1, TP53AIP1, SP140, NAA40, TRADD, ATG16L2, ZNF625, TAAR1, RP9P, G0S2, PRPSAP2, FAM24B, STX10, ZNF75D, C3orf35, COQ4, GALNT7, DUSP1, OCRL, BIN1, ST3GAL2, PIH1D1, CDCA7, CFL2, TSC22D4, RPAP1, GADD45A, ARRDC3, ID2, GAL3ST4, LINC00955, TPM2, IFI30, ADARB1, FAM78A, SSBP4, SQOR, NMRK1, ZNF844, ING4, HDDC3, PSMD4, LINC00173, COMMD7, OXER1, DACT1, HEMK1, SLC25A22, ARHGAP10, STOML…
	GSE3565_CTRL_VS_LPS_INJECTED_DUSP1_KO_SPLENOCYTES_UP	SMPDL3B|CXCR6|ELL2|TMEM163|CALM2|TBX21|DAPK2|RUNX2|BHLHE40|PCGF2|SRCIN1|LAIR1|KLRC3|TTC7B|H2AZ1|ITGB2|RORA|ITGAX|HAVCR2|SNX10|NRP1|BORCS7|ATXN1|PTGES3|ZDHHC2|BSPRY|CCL5|RGS1|GZMM|PRF1|ATP6V0D2|ARL4D|LGALS3|PRDM1|SOAT2|CTSD|GZMK|KIF5C|DKKL1|DIPK2A|ALCAM|FCGR2B|PROS1|PPT1|IFNG|EEA1|GIMAP6|UBA6|HLA-E|KLRC2|GNA15|TTC39C|ZEB2|HIP1|SEMA4F|EPSTI1|PTPRJ|ATP2B4|MYADM|VIM|CYFIP1|MYLIP|ID2|STARD10|ITGAL|ANX…	3.87677e-09	7.38155e-07	2.15182	145	Up-regulated	ATG4A, FAM98B, PAAF1, DCAF4, FAM78A, SMARCC1, HVCN1, PXMP4, POP5, GTF3C2, ROCK2, UBAC1, HECTD1, TMEM245, PDZD11, ROGDI, NIP7, ACOT7, NF2, POLR3B, JKAMP, CCT4, PHF14, CDC40, DOK2, B3GAT3, ZNF559, CRH, ATPSCKMT, TMEM45B, DESI2, IL16, RPA1, XPR1, WNT5B, ZNF641, TCHP, FAM126A, NELFCD, ABHD15, AP3M1, PPP1R16B, URB2, IL21R, TSHZ1, PHAX, UMPS, INTS8, BLOC1S4, TRMT1, CCT6A, PPP2R1B, DHFR, RNGTT, ATPAF1, …
	GSE22886_NAIVE_TCELL_VS_DC_DN	TST|MAN2B1|GCLC|SYNGR2|GABARAP|DSE|ACO2|ZNF804A|MGST2|ZFYVE21|CYB5R4|SLCO2B1|MPV17|SLC16A6|SLC7A8|ZFYVE26|FCER2|SUOX|MFSD1|NCSTN|KCTD5|LAMP2|PRDX1|NCF4|SNX13|HOMER2|RAC1|TXNRD1|LAPTM4A|RNH1|DHCR24|PTGS1|ABHD6|PSMB5|NFE2L1|ADAM17|NEU1|GLA|MTHFD2|VIM|MFN2|ST14|AP3B1|PSEN2|CORO1C|CCDC47|HGSNAT|VASH1|STAM2|NFE2L2|PLIN3|PLEKHB2|BCKDK|RCOR1|SLC31A2|ATP6V1F|SLC6A6|QPCT|ATP6V0B|GLRX2|CD36|ITFG1|SPINT1|RA…	7.32521e-09	1.30904e-06	2.06934	172	Up-regulated	ADA, ACOT8, POM121C, PLA2G4B, PIGK, NR1H3, RAD50, NAMPT, AASS, LPCAT3, SLC25A13, NME6, AK6, GPHN, GLYAT, AKR1A1, ABCA8, BPNT1, CEPT1, CDS1, PEMT, CDIPT, ATP5PD, AGPAT1, AGPAT2, DNPH1, PAICS, ATP5MG, PMVK, ADCY1, CETP, NUP50, ADCY2, STARD10, PDE10A, SLC26A1, PPARGC1A, ADCY3, MTMR11, PNPLA6, SMPDL3A, SERINC3, ACOT2, HTD2, P3R3URF, CHAT, NUP42, ADCY5, PLAAT3, NUDT4, NUDT5, NUDT3, SLC2A6, CHKA, ADCY6…
	GSE29618_BCELL_VS_MDC_DN	TUBA1B|NDRG2|RTN1|TOB1|CD1E|MYL6|GSN|FCER1A|APOBR|TIMP1|RGS10|NUP93|PAK1|AHR|PEA15|RAB7A|CLIC2|NDUFA4|TPP1|PLEKHO1|CD1C|STOM|IGFBP7|RTN4|CLEC10A|NDFIP1|CAPZA2|CASP1|VIM|MACROH2A1|COTL1|SSR1|ACTG1|SEC13|UBE2L3|PTTG1IP|PTGS2|CORO1A|CANX|RBPJ|ATP1B1|ENO1|IPCEF1|GBE1|CAPG|UQCRFS1|GNAI2|ARPC4|DPYSL2|GSTO1|SELPLG|FKBP1A|GLIPR1|RNF130|ST3GAL6|DUSP3|RAB11FIP1|IL13RA1|MYL12A|IL6R|APMAP|FLT3|S100A6|SEPTIN2…	7.59607e-09	1.34991e-06	2.06411	184	Up-regulated	EBI3, LILRB2, CXCR6, CCR9, LILRB1, GPR75, CD160, IL22RA2, CCR1, CCR3, CCR4, CCR5, CCR6, CCR7, CCR8, ACKR2, CMKLR1, CNTFR, CD200R1, IL17RE, IL31RA, CR1, CR2, CSF2RB, CSF3R, IL23R, CTSH, CX3CR1, IFNLR1, EPOR, F3, FCER1G, FCGR1B, FCGR2B, FLT3, FPR1, FPR2, FPR3, IL17RA, IL1RAPL2, GFRA1, GFRA2, GFRA3, GHR, C5AR2, CCR10, XCR1, CXCR3, GPR17, GPR32, GPR33, GPR35, HLA-DOA, HLA-DOB, HLA-DPA1, HLA-DQA1, HLA…
	GSE4984_LPS_VS_VEHICLE_CTRL_TREATED_DC_DN	TOX|SH3TC1|MYO1C|CRIM1|APOBEC3G|CNOT1|PHACTR2|ATXN1|RAP1GAP2|PIEZO1|RNF19A|BICD1|AUTS2|GALNT3|NBEAL2|TGFBR3|ACTN4|HLA-DPB1|EPS15|KIAA2026|IL12RB1|SLFN11|PPP1R16B|CCR4|ST8SIA1|MSS51|TBX19|PLPP5|CCDC112|FLVCR2|PCBP4|AKAP13|ADAM9|HLA-DPA1|PTPN13|GNAO1|APOBEC3D|TNFAIP3|SELENOS|MYO5A|BAZ2B|BMPR1A|FAM89B|SLFN13|TCIRG1|GALM|CNNM3|SNRNP200|RAB27A|BNIP1|CD58|CARD17|SYNE1|ERN1|CYTH3|CHST11|NIBAN1|AGO4|PPP2…	8.73147e-09	1.53463e-06	2.0958	168	Up-regulated	DCAF8, ITGA6, HECTD3, PGGT1B, P2RX7, PIK3IP1, ZNF566, SLC35F2, BCLAF3, KLHDC1, CPN1, GAK, ANKRD11, SLC16A6, IL4R, CBX7, CCR5, EPS8L1, XPNPEP3, BTBD11, HOMER1, RBM18, ZSCAN12, SFSWAP, TTC27, CYP1B1, PDK1, PARP6, MTIF2, SLAMF1, HIC1, AP4E1, C1orf189, PDE11A, FAM160A2, TAF4, BRD8, DCAF17, LATS1, TEC, ST7L, CRBN, CYSLTR2, RBAK, OGA, SOAT2, INPP5B, LRP1B, MAT2A, C11orf16, TASP1, BRIX1, CD160, TCAIM, C…
	GSE15767_MED_VS_SCS_MAC_LN_UP	RAB38|NFIC|CDS1|MIR99AHG|TMPRSS4|ASPH|ADAM9|RTL5|TLR8|CREG1|NCAPG2|IQGAP2|TMEM150B|FNIP1|TEP1|CYRIA|TNFRSF21|MFSD1|CPQ|IFITM2|FOS|NOD1|NADK|CTF1|FXYD2|DPY19L1|NAGLU|KRT80|HLX|NKPD1|HNMT|TENT2|KIF23|IRF8|FCRL1|NUCB2|CALML4|CALHM6|MSRB1|DUSP22|YIPF1|DOCK4|LRP4|HSPA12A|F11R|NOTCH2|HLA-DRB1|RAB31|CYBC1|DSTN|B3GALNT1|C5AR1|NRAP|CLEC10A|GPR35|TMEM106A|ATP13A2|CSF2RB|FLACC1|CTNND1|PGPEP1|RNASE6|BTNL2|EP…	1.17376e-08	1.98658e-06	2.13638	141	Up-regulated	A1BG, ADA, SIGLEC14, CD24, HDAC5, C17orf99, SH2B3, PARP3, IGLL5, TOM1, KLRF2, MICA, KLRC4-KLRK1, NR1H3, HUWE1, TSPAN32, ARPC5, ACTR2, ADAM8, ACTR1B, RASGRP1, EBI3, CDH17, ATP6AP2, RNF41, ADAM10, DHRS2, PSMD14, CDKN1A, LILRB2, TCIRG1, IKZF1, CRISP3, SIRPB1, TLR6, TUBB4B, BTN2A2, PRG3, ATP8A1, NDRG1, MYL9, PRMT5, PPIE, VAV3, GPNMB, MAD2L2, MERTK, PIBF1, CAP1, VAT1, CEBPA, CEBPB, ATG7, UBD, BATF, CE…
	GSE2935_UV_INACTIVATED_VS_LIVE_SENDAI_VIRUS_INF_MACROPHAGE_DN	RGS1|ZDHHC2|SMPDL3B|SLC52A3|CDH1|ZEB2|EEA1|ELL2|GZMM|TTC39C|NRP1|SNX10|CTSD|SOAT2|CHIC1|CD44|ATXN1|GZMK|KLRC3|KCNJ8|CCL5|GALNT3|HCST|TBX21|OXSM|PRDM1|CHPT1|IL18RAP|ATP2B4|CXCR6|NT5E|MYO1F|CALM2|GVINP1|FCGR2B|PTPN13|IL7R|PRF1|STARD10|PPP1R35|ANXA1|KLRK1|KLRC2|POGLUT2|PCGF2|PTPRJ|TTC39B|ITGAX|PRKAR2A|HDHD5|MLKL|ARL4D|IL2RA|IFNAR2|CCDC50|LRRK1|DMRTA1|F2RL2|SAMD3|LAIR1|DKKL1|H2AZ1|RORA|ID2|S1PR5|CCR2…	1.3225e-08	2.21488e-06	2.16841	138	Up-regulated	KCNJ2, DUSP16, OTUD1, SOCS2, MXI1, NEDD4, ATP2C1, IFIT2, GNAL, CRCP, MTERF4, TLR5, GPD2, PYHIN1, CCL2, TSGA10, RUBCNL, MYOCD, PLS1, PHOSPHO2, TFPI, TGIF1, DGKB, IRS1, PTGS2, COL6A3, SMCHD1, R3HDM1, ERI1, TNFSF4, SAA4, LAG3, GPRIN3, IL12A, TRMT61B, GIMAP6, TTC33, SAMHD1, IPCEF1, LACC1, STX11, DDIT4, ZNRF2P1, KRT84, F2RL1, MED21, EXOSC6, IL1A, TMEM38B, AASDH, PPP1R2, FRK, IFIT3, MFAP4, PFKFB3, SPIN…
	GSE9988_LPS_VS_VEHICLE_TREATED_MONOCYTE_DN	RGS19|CXCR4|CLIC1|GABARAP|GRN|EXTL3|IFI30|TNFAIP8L2|ATXN7L3|CALHM2|PPP1R9B|TLR1|NT5DC2|CMTM3|DUSP7|LAMTOR2|STK24|TGFBI|POU2F1|TMEM121B|CSK|TWF2|COTL1|MYO1F|PSAP|THAP11|BMF|PAGR1|TCF20|FRAT1|SETD1B|DOK2|FAM78A|SDHA|SASH3|ATF5|CTSH|CYTIP|DSTYK|RPL27|LGALS1|TGIF2|LAPTM5|PHF23|MAP3K3|ARL6IP5|CTDSP1|RGS12|WBP1L|ARHGAP30|PRELID1|TFEB|PLEKHO2|ARAP1|SPIDR|ARHGAP27|ARRDC2|PLXNB2|SMARCAL1|RAB31|SUMO2|KLHDC…	1.56667e-08	2.58323e-06	2.03268	192	Up-regulated	FAR2, MLKL, ATOX1, CDC25A, ZNF232, PRMT1, SLC29A1, PDCD2L, COA7, SI, SMG9, CHAF1B, SLC19A1, MOCS3, DPAGT1, CENPM, GFOD1, LYAR, HCP5, SLC39A14, EIF2B2, RCC1, UCK2, B3GNTL1, CCNA2, BCAT2, EGR3, WDR77, TIMM8A, NAB2, GALE, POLR3D, MRPL17, ZDHHC13, LRWD1, ACOT13, GEMIN6, LZTR1, TRIP13, SMKR1, SCFD2, BCAT1, PRC1, DNAJC17, BDH1, PAM, NEMP1, POLA2, PARS2, BLM, FSCN1, ALYREF, PRPF38A, MRPL12, CDK5, ID3, P…
	GSE11057_NAIVE_CD4_VS_PBMC_CD4_TCELL_DN	RHOU|PLSCR1|QSOX1|YWHAG|GALC|DUSP5|CAPG|B3GNT5|RNF149|MPST|SNAP23|GNGT2|UBE2E1|WDR11|TMEM154|LAP3|USP15|LINC00968|SLC6A6|CAT|HERPUD1|NBN|CATSPER1|VCL|ZDHHC7|AHR|PLEKHO1|LYST|JAK2|DENND3|DPYD|LTA4H|MYL6|CD244|CTSZ|BCKDK|SAP30|CD9|TMCC3|FUT7|FNDC3B|GSTO1|CDKN1A|SPOCK1|GRAMD4|OSBPL5|MAP3K3|GSE1|NFIL3|AKIRIN2|TNFSF13|SESTD1|SLFN11|TEP1|HVCN1|PGD|RAB27A|STS|LIMS1|RASGRP4|GUCY1B1|TKT|SLC7A7|CCDC50|B4GA…	1.62986e-08	2.67364e-06	2.0753	181	Up-regulated	FGR, ZMYND10, ST7, ETV1, MPND, FAM76A, VTA1, MLXIPL, FUZ, IDS, LRRC23, LYPLA2, MAP4K3, ERCC1, MBTPS2, MDH1, FHL1, KPNA6, ARID4A, ASTE1, PEX3, USP2, STAU2, TDP1, AP2S1, CC2D2A, RRM2B, SNX29, RRP12, ARID4B, SYNE2, ZFR, YBX3, SPA17, CYB5R4, GOLGA5, TRAM1, EVI5, DHX8, OTUD5, ERLEC1, SLC44A1, ING3, DAZAP1, SMC1A, TUBE1, DYNC1I2, CIC, RFX3, MOK, ARG2, ZNF510, AACS, DIS3, PIBF1, ZNF324, YTHDC1, MAPRE3, …
	GSE29618_PDC_VS_MDC_DN	LY86|ASAP1|PILRA|BASP1|LST1|BCL6|PPIF|PTGER4|ITGAX|GAPDH|CD1D|CD1E|RTN1|RAB31|GMFG|PADI2|IFITM2|LGALS9|ADAM8|MEGF9|CLEC7A|CASP1|RBPJ|IPCEF1|SLC2A3|ATP2B1|ANXA1|S100A10|PLBD1|MARCKS|MAGEF1|ITGB2|AOAH|LAT2|IL13RA1|ID2|LGALS1|ARRB1|EVL|ATG3|RNH1|PPA1|PDLIM1|TIMP1|SERPINB6|GAS7|NDRG2|DPYD|COTL1|YBX3|TBL1X|CEBPD|ANXA2|COL9A2|AHR|IRAK3|ANXA2P2|VDAC1|PLXNC1|PTP4A2|HK2|S100A4|FGL2|TRIB1|APOBR|HLA-DRA|NAM…	1.72812e-08	2.79187e-06	2.02236	188	Up-regulated	NOD1, PGLYRP2, PGLYRP3, DMBT1, FCN1, LY96, CLEC4E, TLR7, TLR8, TLR9, PGLYRP4, PTAFR, NOD2, CLEC7A, TLR2, TLR4, COLEC12, TRIM5, MARCO, PGLYRP1, CD14, CD36, SCARB1
	GSE22886_NAIVE_BCELL_VS_NEUTROPHIL_DN	MIR22HG|CD300A|PHC2|S100A12|PTGS2|FAS|LST1|QPCT|SOD2|USP10|NPL|SMIM27|MTX1|PRDX3|TNFRSF10C|CPPED1|CSTA|TREM1|NAMPT|CAMP|P2RY13|BCL2A1|AQP9|ADGRG3|C5AR1|NFIL3|LY96|HSPA6|CD302|CLEC7A|RNF130|ADAP1|APOBEC3A|GIMAP4|PLBD1|ADGRE5|GCA|EFHD2|BCL3|TNFSF10|NQO2|NUP214|CYRIB|TYROBP|SLC16A3|TNFRSF1B|IFIT3|PILRA|RALB|CLC|HCP5|XKR8|FTH1P5|IFITM3|HCAR3|WAS|NCF2|MPPE1|FCN1|TSEN34|MEGF9|TOR4A|NFE2|FRAT2|CSF3R|PPT…	2.30317e-08	3.55912e-06	2.02259	190	Up-regulated	NOD1, PRG3, LAMTOR5, PARK7, TIRAP, DDIT3, ELANE, F2R, F2RL1, F3, FCN1, DDX58, PRKD2, GDF2, FFAR2, PYCARD, HMGB1, HSPA1A, HSPA1B, APOA2, NLRP10, IL1B, IL6, LBP, LGALS9, MYD88, SERPINE1, ZNF580, TLR7, TLR8, CD244, PLA2G1B, IL17D, TLR9, MAVS, RELA, NOD2, CLEC7A, STAT3, SYK, TLR1, TLR2, TLR3, TLR4, TLR5, TNF, WNT5A, AFAP1L2, HYAL2, RIPK1, FADD, BCL10, CD2, CD14, ADIPOQ, CD58, CD74
	GSE26343_WT_VS_NFAT5_KO_MACROPHAGE_LPS_STIM_UP	SDHAF2|HSD17B6|HES6|THBD|FOXA3|CLNS1A|SEPTIN9|MNT|TNFRSF13B|EMB|SLC25A45|NGFR|TRMT61A|MED25|SMIM19|ACAT2|FRAT2|ETV5|HNRNPL|PDCD4|ZNF703|ALG5|PAQR4|SH2D3C|TNFAIP8L2|ANGPTL2|FAM217B|C9orf85|RNF44|GCNT1|YWHAB|ZSWIM1|FCER1G|TNS4|KLF4|DAP|TNKS2|LPXN|AMZ1|NT5M|ARRDC3|MBNL1|HESX1|MTSS1|SLC40A1|DBP|OLFM1|HHEX|PTS|USF1|PPOX|IRF2BPL|TAB1|TLK1|PNP|SAMD1|NFATC2|POLK|OSBPL11|MAFB|SLC66A2|C2orf69|SOCS6|USP48|S…	2.80377e-08	4.31187e-06	2.09575	143	Up-regulated	LYN, HOPX, SH2D1B, FOXD1, NOTCH1, GLUL, ADRB1, ITGAX, GAS7, BOK, LAT2, DSTN, OSBPL5, HMCN1, CES1, KIR3DL3, NCR1, CD320, DSG1, KIR3DL1, PRSS30P, ABHD2, KLF8, BNC2, TLR4, LINC00917, HSH2D, CHRNB1, CPSF4, RXRA, METTL7A, FRY, TSHZ3, NQO1, DUSP22, GPER1, KLRD1, IQCG, TYROBP, KIR2DL3, PDE4A, C14orf28, KIR2DS4, ACVR2A, FCGR3B, SPECC1, LDHD, ZNF789, BLZF1, ATL1, GPR153, TSPAN2, HOXC4, CXCR2, ATP8B4, ITGA…
	GSE22886_NAIVE_CD8_TCELL_VS_DC_DN	M6PR|NPTN|FABP5|CTSH|TAX1BP3|LY96|ANXA2|SLC3A2|VDAC1|RAC1|FCER1G|MACROH2A1|ANXA2P2|ATP6AP2|HSPA4|S100A11|TBC1D12|RCOR1|ACO2|ARL8B|TXN|ETFA|VAMP8|CAPZA2|RIT1|CTNNA1|FEZ2|SLC16A6|CD74|TMEM70|TM9SF1|ATPAF2|CLTA|TUBA1B|KLHL2|PPT1|NCSTN|TIAM1|PGAM1|GABARAP|MPC1|SLC7A8|HSBP1|ZMIZ1|TFG|CAPRIN1|AP2M1|PSMB5|CSNK2A1|LAMTOR3|SLC1A5|RAB11FIP1|MNDA|GLUL|SERF2|MAN2B1|TOR4A|GDE1|GLRX2|SLC4A2|BID|DOLK|IDH1|SUOX|…	2.90186e-08	4.44137e-06	2.04218	179	Up-regulated	SH2B3, IFNL4, CDK5, PIBF1, STAMBP, IL24, PTPRT, PWP1, CD300A, IL22RA2, CNTF, PIGU, OCIAD2, IL31RA, CSF1R, CSF2, CSH1, CSH2, CSHL1, CTF1, IL23R, CYP1B1, DAB1, GADD45A, AGT, EGF, EPO, ERBB4, F2, F2R, PTK2B, FER, FGFR3, INPP5F, AKR1B1, FLT3, SUZ12, CLCF1, ARL2BP, FYN, GH1, GH2, GHR, IFNL2, IFNL3, IFNL1, CNOT7, HCLS1, HDAC2, HPX, HES1, HSF1, IFNE, IFNA1, IFNA2, IFNA4, IFNA5, IFNA6, IFNA7, IFNA8, IFNA…
	GSE29618_MONOCYTE_VS_MDC_UP	ASAH1|SLC7A7|ITGAM|FCN1|SDCBP|BIN2|CHST15|CTSS|C5AR1|CKAP4|CD14|IFNGR2|CYBB|CRISPLD2|APOBEC3A|ITM2B|LAMP1|FBN2|MAFB|EXT1|NPL|BST1|CYP1B1|DUSP6|FCGR2A|CXCL8|PSAP|GASK1B|CXCL2|TREM1|HPSE|CLMN|CD68|S100A9|NPC2|MARCKS|FCAR|FTL|NCF1C|PTGER2|RTN3|SCPEP1|SOD2|VNN2|CSF3R|PLA2G7|LILRB3|HMOX1|FPR1|LIN7A|EVI2A|RBMS1|CD36|CTSD|PELI1|APLP2|SMARCD3|S100A12|ADIPOR1|EIF1|TYROBP|KLF7|VCAN|PILRA|TNFSF13|ATXN1|TKT|…	3.40377e-08	5.13584e-06	2.01036	190	Up-regulated	MASP2, VSIG4, CR1, CRP, CD93, APCS, ITGAM, ITGAV, ITGB2, PHB, PTX3, C1QBP, C4A, CALR, MEGF10
	GSE3982_EFF_MEMORY_CD4_TCELL_VS_NKCELL_DN	LAT2|AFDN-DT|SECTM1|TNS3|GAS2L1|CFD|MICALL1|MEGF9|PLEKHF1|LMO2|SIGLEC5|LUZP4|NELL1|CLEC1A|IRF7|CYRIA|GRIN2D|REXO4|VNN2|S100B|COQ2|NCAM1|RGS9|RNASE3|ARRB1|PISD|IRF9|IFNAR1|TMEM94|EPB41L3|CD300A|TBC1D10B|AOAH|LILRA1|TST|U2AF2|PTK2B|ATG101|MNAT1|CD160|SUOX|USB1|MRPL15|MKRN1|MRPL33|ASTN1|PECAM1|RAB7A|CHTOP|ARMC4|ELMO1|RBP1|TXK|RPRD2|MYO1A|NUDT11|UCKL1|NES|MYO1E|SGPP1|CEBPD|JAKMIP2|CDIP1|SLC10A1|FDPS|…	3.48669e-08	5.23625e-06	2.09537	137	Up-regulated	METTL27, SEPTIN9, GALNT7, AFP, CDKN1A, DCUN1D3, LGALS3BP, RAP2B, IFIT1, HCST, SMPDL3A, LPIN1, PPP2R5A, SMC4, ZDHHC15, SMURF1, PIWIL4, ACCS, P2RX7, RINL, ADGRL1, CAMKK1, MYRFL, BAIAP3, EML5, TESC, TTLL12, TIMELESS, CNN2, RUNDC3B, ESYT2, SLC20A1, STXBP5, PIP5KL1, CCDC102A, RAB37, GOSR1, ZNF623, B3GALT4, SBSN, KCNC3, ZC3HAV1L, RNASEL, RORA, CCND3, SRPK1, CCS, PDHA1, CACNA2D4, METTL9, ADGRG5, TUBB, B…
	GSE9006_HEALTHY_VS_TYPE_1_DIABETES_PBMC_AT_DX_DN	EGR3|CCR1|IL1B|PTGS2|BTG2|MANSC1|SGK1|EGR2|CXCL1|FOSB|TRIB1|HLA-DRB4|MGAM|TRAF3|CXCL2|MYC|IL1R2|PIM1|SERPINB2|HCAR3|FRAT2|MAFB|FPR2|TREM1|FFAR2|ST14|TREML2|MCL1|THBD|CXCR1|CDK14|CWC25|KIAA0319|HLX|EGR1|LIMK2|RGS2|SOCS3|CYP4F3|CPT1A|SVIL|COCH|ZFP36|IER2|SELL|KCNJ15|TNFRSF10C|ZFP30|ALPL|SPAG8|SLC19A1|DUSP6|IQCE|BLM|WIPI2|TLR1|G0S2|IGLL3P|IGLV1-44|TLR6|BTN2A1|CCNA2|ACKR4|C3AR1|ST8SIA4|EZH2|TNFAIP6|C…	3.98635e-08	5.95866e-06	2.0705	154	Up-regulated	MAN1A2, FBXO22, PPT2, CAT, NDUFAF4, HDAC3, MCOLN2, RPL7L1, PPCDC, TFEC, MED20, RIOX2, PIWIL1, ATP6V1A, SEPTIN8, FLVCR2, GLMN, SLC25A11, CXorf38, PLBD2, GNPTAB, NFAM1, PNO1, ZNF639, AKR1E2, SDC1, PXN, DNAJB8, YAE1, NPR1, IL36G, RASSF8, PRKDC, HERPUD1, PGM2, NOP16, GRK5, PHTF2, CTNNB1, CXCL6, IDH1, SLC35A1, MICU1, CEBPA, GPS2, C9orf16, LMAN2, OXCT1, RPS2, HEXIM1, ARHGDIB, TLR2, NUP54, CDK8, GK, TBC…
	JAATINEN_HEMATOPOIETIC_STEM_CELL_DN	SECTM1|ITGB2-AS1|CYP1B1|S1PR5|KRT1|LTF|PRF1|CCL5|FYB1|TGFBR3|GNLY|SGSH|TOB1|F13A1|IL10RA|LAT|KCTD12|RHD|KLRK1|MARCHF2|GPR65|CXCL16|ALAS2|VCAN|MEGF9|PTGDR|SNCA|HBA1|ITGB2|AQP3|CCL4|TFDP1|RBP7|MAN1C1|MMP9|PPBP|OLFM4|ZAP70|LGALS3|TENT5C|LRRN3|CD36|CD5|CLEC4A|CD1D|PLXDC1|TXNIP|CTSH|LCK|HBZ|XCL1|NEXN|ANKRD9|GPR18|CX3CR1|SNTB2|NID1|NELL2|GPCPD1|GIMAP4|FBLN7|MYL4|CALD1|BLVRB|IL1RN|BCL11B|LBH|RHAG|GZMB|R…	1.07859e-07	1.43758e-05	1.97575	190	Up-regulated	TFEC, MPEG1, PTP4A2, CTSZ, LY86, FKBP1A, EFEMP1, LIPC, CD180, TLR7, TLR8, CTSS, COLEC12, GPSM3, MS4A6A, CAPRIN1, SERPINA1, VSIG4, SASH3, AIF1, EPB41L3, CPVL, LILRB2, DAB2, HAVCR2, CYBB, CENPH, PTGER4, AOX1, ATP11A, SLC15A3, OSTC, MYO5A, NAGA, ARHGAP18, CLEC7A, ITGAM, ZFP36L2, B3GNT7, IGSF6, ZNF567, GZMK, CTSB, CD33, SSR2, PLA2G2A, LCP1, TIMP1, SLC7A7, PAPSS2, DDOST, CLIC2, PLXDC1, AP1S2, SRSF11, …
	GSE36888_STAT5_AB_KNOCKIN_VS_WT_TCELL_IL2_TREATED_17H_DN	GCHFR|ING3|AC027237.3|SLC48A1|RIOK3|ANO10|TLR8|RXFP2|CHST15|METTL9|FPR2|MICU1|INPP5A|ATP1B3|LRPAP1|B3GNT5|PLD1|LDLRAD3|FCN1|KPTN|FYB1|CTSD|ANO5|NCOA1|TMEM33|NEK7|USP8|CLTCL1|UXS1|IPO8|SPG21|NLRP3|ZNF226|TMEM91|TBC1D2|ITGAM|TOX2|PDLIM7|ATXN1|ARL15|FCGR2A|IKBKE|SLC43A3|SERPINA1|NHS|PTGS2|ATP6V1G1|FUCA1|GRB10|AP5B1|UPP1|HLX|SNX24|DUSP6|WASHC4|UBE2D1|GALC|ARID3A|SLC38A7|EVI2A|RHOT1|PLPPR2|TPCN2|EREG|…	1.11467e-07	1.47951e-05	2.00724	176	Up-regulated	RGS1, ZDHHC2, SMPDL3B, SLC52A3, CDH1, ZEB2, EEA1, ELL2, GZMM, TTC39C, NRP1, SNX10, CTSD, SOAT2, CHIC1, CD44, ATXN1, GZMK, KLRC3, KCNJ8, CCL5, GALNT3, HCST, TBX21, OXSM, PRDM1, CHPT1, IL18RAP, ATP2B4, CXCR6, NT5E, MYO1F, CALM2, GVINP1, FCGR2B, PTPN13, IL7R, PRF1, STARD10, PPP1R35, ANXA1, KLRK1, KLRC2, POGLUT2, PCGF2, PTPRJ, TTC39B, ITGAX, PRKAR2A, HDHD5, MLKL, ARL4D, IL2RA, IFNAR2, CCDC50, LRRK1, …
	GSE29618_PDC_VS_MDC_DAY7_FLU_VACCINE_DN	ATP1B1|CLIC2|SEC11A|CD1E|CACNA2D3|PLBD1|AOAH|AHR|LAT2|FCGR2C|CD33|IL1RN|CEBPD|HK2|TLR2|SERPINA1|FGR|CLEC7A|CASP1|PICALM|OAS3|CD163|ASAP1|CEBPB|RBPJ|ATG3|CD86|YBX3|APLP2|ADAM8|CD1D|ITGAX|LST1|NDRG2|RAB31|ICAM3|ENTPD1|DPYD|CLEC10A|GAS7|ARRB1|IRAK3|TBL1X|RTN1|ACTN1|SERPINB6|LMNA|CIITA|IGSF6|LGALS3|IFI30|CIDEB|SAT1|FZD1|PPA1|PILRA|ALDH3A2|CSRP1|GDI2|PADI2|AIF1|NACC2|COTL1|VDAC1|CKLF|MEGF9|GAPDH|TPI1|…	1.23492e-07	1.61896e-05	1.97401	185	Up-regulated	LY86, NCF1C, BASP1, CD1C, MEF2C, HHEX, HLA-DMB, SYK, IRF8, KYNU, ALOX5, SCRN1, RNASE6, HLA-DPB1, TLR7, SCPEP1, PLCG2, LAT2, LYN, HLA-DMA, SKAP2, SLC2A6, DENND3, RHOQ, TUBB6, IFNGR2, BTK, METTL7A, YBX3, CSF2RB, KMO, LYL1, CBFA2T3, OPN3, PLEK, RAB31, CYBB, ENTPD1, CTSH, HLA-DRB1, HSPA6, MARCHF1, SIDT2, ICAM1, ENC1, HTRA1, GFOD1, WARS1, LYST, BCL6, IRF5, MARCKS, ADM, CD86, SNX10, HLA-DRB6, HLA-DPA1,…
	GSE22935_WT_VS_MYD88_KO_MACROPHAGE_UP	MOB1A|ZFP36L2|IGSF6|TMEM123|IL17RA|PPP4R1|MPP1|ITGAX|ZNF469|SLAMF8|GLIPR1|MANF|LOXL1|LCP2|NCF2|NCF4|FES|RNF128|CYP7B1|TMEM68|TYROBP|CD37|CD200R1|SHISA5|SLC16A2|PPP1R18|LIMA1|EFHD2|NIBAN2|SULF1|GALNT7|MMP2|FRRS1|SAMHD1|CCR1|LHFPL2|CMIP|STAC2|INPP5D|CD80|MEFV|ERMARD|TMED9|HEPACAM2|SLC25A45|RGS10|FAM167A|CSK|ANXA1|GSDMD|SEC24D|SLC15A3|TPP1|GPX1|CASP8|TCIRG1|NCF1|PISD|CBL|PILRA|PTK2B|IL27RA|AP3B1|PGD…	1.46561e-07	1.8678e-05	1.98929	159	Up-regulated	MOB1A, ZFP36L2, IGSF6, TMEM123, IL17RA, PPP4R1, MPP1, ITGAX, ZNF469, SLAMF8, GLIPR1, MANF, LOXL1, LCP2, NCF2, NCF4, FES, RNF128, CYP7B1, TMEM68, TYROBP, CD37, CD200R1, SHISA5, SLC16A2, PPP1R18, LIMA1, EFHD2, NIBAN2, SULF1, GALNT7, MMP2, FRRS1, SAMHD1, CCR1, LHFPL2, CMIP, STAC2, INPP5D, CD80, MEFV, ERMARD, TMED9, HEPACAM2, SLC25A45, RGS10, FAM167A, CSK, ANXA1, GSDMD, SEC24D, SLC15A3, TPP1, GPX1, C…
	GSE29618_MONOCYTE_VS_PDC_UP	PELI1|TLE4|RIN2|TKT|CREG1|DPYD|MYO1F|HBEGF|FBN2|ITGAX|GAPDH|TREM1|SLCO3A1|GASK1B|IL15|EPB41L3|PCSK5|IFITM2|SLA|CD93|RCBTB2|LST1|RXRA|ALOX5|AOAH|HMOX1|BEST1|PILRA|NAMPT|BNIP3L|QPCT|CD14|ITGB2|BLVRB|GMFG|RNASE2|KLHL2|MAFB|SCPEP1|IER2|APOBEC3A|NFIL3|SERINC5|TNFRSF1B|BLVRA|GBP2|UPP1|TLR2|RAB32|CD1D|MTMR11|CDC42EP3|S100A11|IL1RN|CLEC7A|SOD2|SLC7A7|NAIP|APLP2|HIF1A|FBXL5|PYGL|SIRPA|RAB20|CASP1|PTP4A2|T…	2.4129e-07	2.91259e-05	1.93178	197	Up-regulated	NR2E3, CD300H, CD300LD, C17orf99, TGFBR3L, KLRC4-KLRK1, ABCC9, PTPRU, GPC6, NPY4R2, EBI3, ADGRG2, PLXNC1, ATP6AP2, LPAR6, CALCRL, KLRG1, GPA33, IGSF6, RAMP2, RAMP1, RAMP3, SIGMAR1, LILRB2, LANCL1, NMUR1, CLEC4M, TLR6, ABCA7, NOD1, PGRMC2, LRRN2, MERTK, SEMA4D, PROCR, CEL, CXCR6, EBP, RRH, OR5I1, CYSLTR1, CCR9, LILRB1, CD300C, NPFFR2, PROKR1, GPR83, LYVE1, EDAR, GPR75, LILRB5, LILRA1, LILRB3, LILR…
	GSE45382_UNTREATED_VS_TGFB_TREATED_MACROPHAGES_UP	DUSP23|FHL3|ITPRIPL1|SLFN11|EBPL|GNAI3|CHEK2|CCR5|CBL|OTULINL|CDCA7L|PDXK|LMO2|SYNE3|SEPTIN9|MGST2|FARSB|DENND4C|ADORA3|CST3|DIP2B|TBL1XR1|POLD1|GNPDA1|ABCG2|UQCRC1|CYSLTR1|F13A1|OSGEP|CMTM3|PRKACB|AHCY|EVL|CHD1L|PDZD11|GRAMD4|TEP1|ARHGAP17|EGR2|TNFAIP8L2|CCDC86|PLOD3|VCL|ZNF641|CD1C|PNPO|LRRC8C|CXCR2|TLR4|SORD|HAVCR2|ATP6V0E2|TAPT1|EIF4EBP1|CAMK2D|STAC|ERCC1|POMGNT2|ADCY7|DGLUCY|TRIP6|BRPF1|NAGK…	2.58792e-07	3.09836e-05	1.93946	170	Up-regulated	CDH1, VIT, GEM, GRN, EOMES, HPSE, RRM2B, SLC17A9, PEA15, TBX21, TMEM71, XDH, ADGRG5, KLRD1, GM2A, INPP5E, SLC35A3, IER5, NCF4, TTC27, ST8SIA6, CD38, SNTB2, ITGAE, HLA-B, LY86, HS3ST3B1, RHOQ, CCND1, NKG7, ZNF536, TF, SMPDL3A, DHDH, UTP4, CASP1, IL2RB, LDLRAP1, DAAM1, FGL2, GOLM1, TLR1, TRAF5, FAAH, PRMT3, OAS1, HHEX, GNE, IFNG, CLOCK, GZMB, NTRK3, CD44, ITGA4, ATP10D, FAF2, N4BP2L2, APP, ANKH, TE…
	HAY_BONE_MARROW_MONOCYTE	LST1|FCGR3A|AIF1|COTL1|MS4A7|IFITM3|PELATON|CDKN1C|HES4|FCER1G|FTH1|SERPINA1|PSAP|SAT1|S100A11|TIMP1|RHOC|LRRC25|CXCL16|PILRA|CD68|SPI1|CSF1R|VMO1|TCF7L2|LYPD2|SIGLEC10|LYN|CKB|ZNF703|VSIR|LILRB2|HCK|LILRA1|LILRA5|NAP1L1|WARS1|TPPP3|BATF3|BID|C5AR1|PECAM1|CSTB|JPT1|SLC7A7|RNASET2|TNFRSF1B|C1QA|UNC119|LINC02345|CAMK1|DRAP1|SLC2A6|NAAA|CMTM6|PTPN6|LY6E|CALHM6|TMSB4X|FAM110A|ARPC3|C19orf38|FKBP1A|MA…	2.774e-07	3.27435e-05	1.92536	197	Up-regulated	CXCR4, DUSP1, ICAM3, RPL21, CSF3R, JUND, HLA-DQB1, RIN3, ZCCHC24, RPS11, NOS3, RPL31, ZNF394, HLA-J, NOP53, CLK3, RPL11, GABARAPL1, TSC22D3, BTG1, PMAIP1, EIF4B, RPS13, KLF2, DCAF1, EEF1G, TOE1, RPL8, HMGB2, TIPARP, EIF3H, CD37, MTMR3, SRSF5, EIF3L, CD69, APOBEC3A, CHMP1B, CYTIP, RPS16, ELF1, GAB2, UBA52, RPL38, ICAM2, SNRK, PRDM16, S1PR4, TLE5, CCNG1, BTF3, FAU, CCNL1, RPL7, NR4A2, MXI1, RPL37, …
	GSE15330_HSC_VS_LYMPHOID_PRIMED_MULTIPOTENT_PROGENITOR_DN	LMNB1|LAMC1|CHSY1|PTGR1|SMPDL3B|NIBAN1|IL18RAP|MYO1F|SNX10|RAP1GAP2|SYPL1|COBLL1|RAP2A|MYADM|PRDM1|HMGN2|PRR11|OSBPL3|ACOT7|KLRC2|REEP5|ZEB2|S100A11|IL18R1|GALNT3|H1-0|APOBEC2|HOPX|PRDX4|PIK3AP1|ALCAM|PTPN12|ATF6|AHNAK|GNG10|YBX3|SLAMF7|RNF216|MYL4|ITGAX|CCDC50|COX17|LIG1|NPTN|ATP2B4|GGH|S100A13|ITGB1|CEP55|PPM1J|HIP1|ARHGAP18|LPIN2|STARD10|CHPT1|RAP1B|MCM4|ANXA1|ASF1B|NDUFB7|ZDHHC2|CTSD|KLRK1|HP…	6.62185e-07	6.70316e-05	1.98855	133	Up-regulated	STK38, EHD3, SLAMF6, ZYG11B, TSR1, SLC2A3, RCN1, PCMTD2, SIDT2, TRIM34, SLAMF1, ADAMTSL4, C16orf70, PRKACB, MPPE1, RABAC1, BTG3, DYRK2, PNRC1, NXPE3, FBXO33, SMAD7, YPEL3, FOXP1, ST8SIA6, ITPKB, EIF2AK1, IRAK3, STIM2, IER3, EIF3F, ALKBH1, NFKBIE, GIMAP4, MFNG, WASHC4, PPP1R3C, STK17B, MBD2, SELL, LIPA, IL4R, RNF146, SSH2, ITGA7, VPS54, S1PR4, UTRN, PRKCA, AKAP13, AFF3, RBM33, IL17RA, CCNI, TNFRSF…
	GSE22886_NAIVE_TCELL_VS_NEUTROPHIL_DN	IL1B|RUBCNL|H4C8|SERHL2|CXCL1|CHP2|KCNJ2|LINC00652|ARPC5|NPL|SOD2|LAMP5|TUFT1|SLC22A4|PTGS2|CLEC4E|ADGRG3|DRAM1|VNN3|ARAP3|SLC7A11|PHC2|SEMA3C|RGS4|ST6GALNAC2|CPPED1|TTC39A|MEFV|TNFRSF10C|LIMK2|S100A12|STX3|PI15|SLC39A2|DDN|DPEP3|ZNF185|QPCT|CXCR1|RALB|DHRS9|APH1B|LY96|DGKG|FOXA1|TREM1|FAM163A|PRUNE2|RNF141|SIGLEC5|TREML2|CREB5|NUP214|CCDC170|LITAF|CYB5R4|AQP9|NCOA4|ADM|EPHB1|GCA|TMEM35A|ADGRE3|T…	7.77798e-07	7.75084e-05	2.01102	127	Up-regulated	IFNL1, TBX21, ANXA1, HLX, IFNA2, IFNB1, ARG1, ARG2, BCL6, CCR2, NDFIP1, IL27RA, SOCS5

## Sheet: DEG Lin- vs Lin+
Lin Pos vs Lin Neg	Lin Neg	Gene ID	log 2Fold Change (edgeR)	pValue (edgeR)	pAdj (edgeR)		Lin Pos	Gene ID	log 2Fold Change (edgeR)	pValue (edgeR)	pAdj (edgeR)
		LOC107985565	-9.58479	0.000198609	0.00571499			LOC112267867	6.8263	5.103e-14	1.59641e-11
		LINC02224	-9.4574	0.00040958	0.00971577			LOC105369595	6.40768	4.7943e-09	6.11432e-07
		LOC112268230	-9.27408	0.000103836	0.00350286			LOC102723809	6.06603	2.54536e-11	5.06334e-09
		LOC105377384	-8.94217	5.65727e-06	0.000321533			SNORD14E	5.92325	5.16564e-11	9.79652e-09
		CAVIN2	-8.93959	2.30165e-33	1.69418e-29			PCCA-AS1	5.88351	2.74157e-08	2.9002e-06
		LOC105371459	-8.78314	0.00202299	0.0290603			C10orf91	5.86477	1.19617e-12	3.10511e-10
		ITGB3	-8.69207	4.3705e-42	1.59969e-37			SNORA27	5.79304	2.97323e-12	7.11283e-10
		GP9	-8.67039	1.1799e-17	7.31977e-15			SNORA16B	5.73327	1.26993e-08	1.43463e-06
		LY6G6F	-8.64451	3.62386e-11	6.98109e-09			SNORA70G	5.61813	1.24075e-10	2.1939e-08
		DDX11L10	-8.54512	4.31433e-09	5.57997e-07			MIR1250	5.60546	1.12701e-06	8.13622e-05
		TUBB1	-8.53553	1.12377e-41	2.05661e-37			LOC101928576	5.57831	5.98899e-10	9.44867e-08
		CTTN	-8.38826	5.62212e-31	2.28645e-27			LGALS16	5.50403	0.000114346	0.00376425
		LY6G6E	-8.33962	2.26734e-23	3.45788e-20			SNORA55	5.50274	1.73607e-09	2.44398e-07
		LOC107987071	-8.27732	0.000213007	0.00604377			LOC100505585	5.48421	3.49117e-09	4.5637e-07
		LOC105374242	-8.21024	0.00134288	0.0219859			LOC101927884	5.41724	1.4139e-05	0.000700293
		HBA2	-8.17456	1.78433e-05	0.000853725			UBE2D3-AS1	5.365	2.20316e-09	3.02023e-07
		CMTM5	-8.12273	3.88852e-14	1.24849e-11			LSP1P4	5.34847	0.000110444	0.003674
		LOC105377428	-8.1111	0.00198553	0.0286232			LOC105379331	5.34519	1.63885e-05	0.000792408
		LOC105372169	-7.99781	0.00176699	0.0264197			LOC100129083	5.30881	4.78193e-09	6.11432e-07
		MIR6843	-7.93737	1.48852e-15	5.85838e-13			PLCB1-IT1	5.28547	5.05551e-07	4.03141e-05
		ROPN1	-7.85768	0.00207421	0.0295416			MIR640	5.25865	4.21598e-06	0.000249294
		LOC102724772	-7.847	0.00330278	0.0394415			SNORD175	5.24746	3.13523e-09	4.1428e-07
		LOC102724193	-7.82684	0.000550674	0.0118913			SNORD45B	5.24013	1.69585e-06	0.000113892
		LOC105377702	-7.79741	0.000223299	0.00623908			LOC107987304	5.23307	1.05633e-10	1.88604e-08
		LINC02258	-7.75153	0.00195425	0.0283173			HEY1	5.22864	5.04951e-12	1.14088e-09
		MT1M	-7.73348	0.00491438	0.0506671			LOC112268097	5.22653	1.6067e-07	1.44493e-05
		ITGA2B	-7.72265	2.07822e-29	6.33893e-26			IFNG	5.21396	8.12266e-09	9.71586e-07
		PPBP	-7.66515	9.51697e-27	2.04906e-23			LOC105376899	5.21079	0.000242502	0.00662392
		SH3BGRL2	-7.65339	2.19891e-23	3.45788e-20			MIR326	5.20079	1.07857e-07	1.01443e-05
		LTBP1	-7.59506	8.31663e-32	4.34865e-28			LOC101929154	5.19491	5.65838e-07	4.50235e-05
		INS-IGF2	-7.46296	0.00556681	0.0544366			GUSBP10	5.18975	0.00016442	0.00498086
		TRIM58	-7.44992	1.17255e-38	1.43059e-34			MIR6077	5.1817	1.3538e-07	1.23571e-05
		PDGFA	-7.41958	6.98611e-26	1.27853e-22			LOC105369747	5.17275	8.4881e-09	1.01199e-06
		SPARC	-7.39224	4.14766e-32	2.53021e-28			TREML5P	5.14879	3.60571e-08	3.71763e-06
		MYL9	-7.39162	5.04899e-25	8.80015e-22			LOC107984650	5.13519	1.08136e-07	1.01443e-05
		PF4	-7.36222	2.89601e-21	3.11764e-18			LOC105378078	5.10972	3.92555e-08	4.00231e-06
		LOC101930100	-7.34121	0.000636007	0.0131076			LOC101059954	5.10253	1.56134e-09	2.21499e-07
		PRKAR2B	-7.33661	5.07049e-26	9.7679e-23			LOC101927164	5.09405	2.1395e-05	0.000987517
		SLC4A1	-7.33037	5.34458e-10	8.54246e-08			LOC107985707	5.08747	0.00259901	0.0338056
		CALD1	-7.29309	2.42236e-21	2.77073e-18			LOC107984667	5.08619	7.12681e-10	1.10532e-07
		ANKRD30BP2	-7.28649	0.000414078	0.0097667			LOC105375220	5.08362	0.000488327	0.0109857
		STON2	-7.27504	8.30333e-30	2.7629e-26			MIR378E	5.06156	9.12244e-08	8.76377e-06
		OR2L3	-7.26077	0.00315361	0.0383228			LOC112268014	5.03193	4.33257e-09	5.58383e-07
		LOC105374058	-7.2567	0.00276616	0.0352721			IL12A	5.01073	5.56354e-06	0.000316698
		MMRN1	-7.23634	9.78653e-23	1.43283e-19			LOC112268247	4.98897	1.96595e-05	0.000923718
		LOC107986763	-7.2339	1.32642e-05	0.000663323			CXCL10	4.98346	4.38422e-06	0.000258825
		CLDN5	-7.20867	2.1101e-12	5.29e-10			LOC105377621	4.9584	2.1011e-10	3.62757e-08
		ITGB5	-7.19481	2.25328e-28	6.34421e-25			LOC105369225	4.9532	2.62441e-08	2.78431e-06
		LOC105369391	-7.18774	0.000379589	0.00919505			SNORD14B	4.95259	1.79745e-09	2.51108e-07
		SEC14L5	-7.16984	3.52404e-19	2.7444e-16			MIR3613	4.90253	1.14451e-07	1.06594e-05
		CSAG3	-7.16706	0.000782752	0.0152965			ZNF540	4.86783	4.22004e-10	6.8346e-08
		HBB	-7.14808	2.72061e-12	6.5513e-10			CNNM3-DT	4.86558	3.2748e-06	0.000202132
		LOC107986956	-7.14213	8.06666e-05	0.00287774			LOC107985200	4.8559	0.00447799	0.047925
		TINAGL1	-7.13661	1.81525e-07	1.59333e-05			LOC105373433	4.84441	0.000566109	0.0121458
		SMOX	-7.12739	2.67017e-21	2.96162e-18			SNORD103A	4.83888	3.11213e-06	0.000194386
		CXCL5	-7.08029	1.06188e-14	3.77349e-12			KCNQ1-AS1	4.83857	2.30009e-08	2.48342e-06
		PEAR1	-7.07276	3.2166e-27	7.35837e-24			SNORD53	4.83508	1.32244e-07	1.2101e-05
		MIR548A3	-7.06299	0.0001096	0.00365687			FLNC-AS1	4.83001	1.15527e-05	0.000596407
		DUSP5P1	-7.04421	9.94299e-05	0.00339702			SPANXD	4.82473	0.00208035	0.0296054
		MIR1268B	-7.04333	0.00396748	0.0442607			MIR7850	4.81417	0.000319865	0.00813035
		LOC100131315	-7.02229	0.0049578	0.0509107			C2-AS1	4.80703	7.47423e-06	0.000410152
		HBG2	-6.99462	4.47554e-06	0.00026326			LOC107985522	4.80468	3.62398e-09	4.70372e-07
		MFAP3L	-6.99375	1.90105e-19	1.54627e-16			MIR221	4.80006	6.76712e-06	0.000376429
		LINC01645	-6.98649	0.00155243	0.0241735			LOC112268251	4.78108	1.59184e-07	1.43509e-05
		LOC102723730	-6.96198	0.000316553	0.00809247			SNORD98	4.77568	2.73863e-07	2.30967e-05
		TREML1	-6.95979	1.35906e-17	8.29072e-15			LOC107985118	4.77249	0.00058195	0.0124346
		C2orf88	-6.93643	1.32661e-22	1.86755e-19			MIR372	4.77211	1.4719e-05	0.000723145
		LINC00989	-6.8976	1.56736e-09	2.21499e-07			KRT16P1	4.76564	0.0050351	0.0512357
		TAL1	-6.86241	9.35924e-20	7.96667e-17			NPHP3	4.75696	6.59836e-10	1.02772e-07
		LOC107984360	-6.83824	1.04611e-10	1.88604e-08			SEPSECS-AS1	4.74948	3.70113e-06	0.000225406
		SOX2	-6.83379	0.000507907	0.0112705			MIR590	4.74575	2.03832e-07	1.76793e-05
		CST1	-6.82433	0.000162067	0.0049269			SNORD116-6	4.73271	0.000119801	0.0039012
		MPL	-6.80619	2.59326e-14	8.87089e-12			LOC105371762	4.70977	1.81471e-07	1.59333e-05
		LOC101927854	-6.80143	1.47316e-08	1.64895e-06			LRRK2-DT	4.7085	0.00017855	0.00528746
		CCN1	-6.784	1.6409e-06	0.000111222			TMEM191B	4.70338	3.98943e-07	3.2594e-05
		LOC107985376	-6.76536	5.8769e-08	5.82944e-06			LOC105373124	4.69391	0.000801567	0.015581
		PDZK1IP1	-6.76167	3.06662e-10	5.07893e-08			LOC112268043	4.69141	2.09312e-06	0.000137521
		LOC105373466	-6.75995	0.00205062	0.0293305			LOC101929290	4.69106	6.55224e-06	0.00036783
		KRT8	-6.7514	2.14391e-06	0.000139629			ANKRD20A11P	4.65087	3.8586e-05	0.00159946
		ADRA2A	-6.74083	3.35043e-12	7.96315e-10			LINC02551	4.62825	1.10035e-05	0.000569918
		GUCY1B1	-6.71756	1.88696e-17	1.09629e-14			LOC107986576	4.6191	1.97081e-06	0.000129974
		LOC107984272	-6.71645	0.00465869	0.0489571			LINC02508	4.59806	0.00234484	0.031737
		TSPAN9	-6.69777	2.84566e-16	1.28589e-13			KRTAP12-1	4.58808	0.00168651	0.0254661
		SPOCD1	-6.68715	8.1501e-15	2.92461e-12			LINC00593	4.58602	2.79512e-06	0.000177001
		LINC01994	-6.67571	0.00082319	0.0158331			MIR647	4.58582	1.47684e-05	0.000724602
		AVPR1A	-6.66432	2.76044e-10	4.64214e-08			C1QTNF3-AMACR	4.57467	0.00257607	0.0336051
		ABLIM3	-6.66371	7.14718e-19	5.23202e-16			LOC101927972	4.56453	7.41517e-06	0.000407523
		PROS1	-6.6578	5.63276e-14	1.7472e-11			SNORD103B	4.55721	3.1953e-06	0.000198564
		LIPH	-6.63169	2.84287e-14	9.6347e-12			LOC107984986	4.54464	2.73143e-05	0.00121183
		CLEC2L	-6.62614	1.66321e-08	1.83918e-06			MIR6835	4.53525	0.00116674	0.0201141
		HBA1	-6.62358	4.26191e-07	3.4512e-05			MIR4648	4.53517	8.85697e-06	0.000475625
		MEIS1	-6.61985	2.2849e-17	1.30675e-14			LOC101928077	4.52975	3.3727e-06	0.000207475
		SLFN14	-6.59898	1.18119e-15	4.69935e-13			MIR3939	4.52798	2.50289e-06	0.000160721
		BEND2	-6.59565	1.84644e-16	8.89255e-14			MIR619	4.5234	0.000192829	0.00558381
		MYLK	-6.59357	2.99004e-31	1.36802e-27			GTF3C2-AS1	4.51482	2.11879e-06	0.000138733
		TFPI	-6.59205	1.0283e-15	4.22897e-13			CREB3L2-AS1	4.47905	2.54889e-05	0.00113774
		LOC101928797	-6.54768	0.00286467	0.0361311			GEMIN7-AS1	4.47805	0.000126619	0.00405115
		RAB27B	-6.53597	1.01963e-17	6.43459e-15			LOC101927620	4.46874	2.05614e-05	0.000958709
		LOC105379148	-6.53287	0.00542451	0.0537633			MIR181A2HG	4.4594	3.49473e-05	0.0014669
		CLU	-6.53217	4.22703e-28	1.10513e-24			DTX1	4.45658	2.23091e-10	3.8336e-08
		PCYT1B	-6.53169	7.8092e-21	8.16664e-18			SNORD134	4.45335	3.78556e-06	0.000229023
		LOC102724207	-6.52291	0.00326218	0.0391611			MIR6884	4.45036	9.74216e-05	0.00334505
		KRT81	-6.50308	0.000100866	0.0034236			LOC105372934	4.44983	0.000179145	0.00529221
		OSBP2	-6.50238	3.05496e-18	2.10977e-15			LOC102723692	4.44625	1.60033e-06	0.000108674
		TMEM40	-6.49462	1.83583e-17	1.08379e-14			MMP23B	4.43675	7.6572e-09	9.21937e-07
		HNF4A-AS1	-6.49344	0.00133621	0.0219431			LOC105369593	4.43314	0.00010083	0.0034236
		LOC105370416	-6.49041	0.00481405	0.0500925			LOC105379273	4.42743	7.34634e-05	0.00267553
		LOC112268187	-6.47775	1.89835e-06	0.000125876			FARSA-AS1	4.42509	0.000482112	0.0108659
		ZNF25-DT	-6.45218	0.000299357	0.00776484			LOC541473	4.41934	4.57914e-06	0.000268599
		NRGN	-6.44227	2.48354e-26	5.05014e-23			OR2A14	4.4168	0.00111922	0.0195658
		LOC105371705	-6.43917	1.1396e-06	8.21096e-05			UBXN10-AS1	4.41335	2.14018e-06	0.000139629
		LOC105372995	-6.42528	0.000102739	0.00347546			MIR3183	4.40924	3.15974e-05	0.00135849
		ELOVL7	-6.42004	2.61289e-15	9.85947e-13			LOC102724723	4.40176	3.36953e-05	0.0014258
		LOC105370827	-6.41344	0.00218039	0.0304609			LOC101928716	4.40161	0.000778256	0.0152575
		LOC105372734	-6.38811	0.00225572	0.0311353			LOC102723838	4.39927	0.00279581	0.035532
		PDE5A	-6.374	7.73158e-24	1.28632e-20			LOC107985997	4.39444	6.86841e-05	0.00253681
		SYTL4	-6.37351	8.76632e-16	3.64619e-13			LOC105378450	4.39397	0.000179967	0.00529941
		LOC105370787	-6.37298	4.17579e-05	0.00170074			ATRIP	4.38953	8.93667e-09	1.05858e-06
		FSTL1	-6.36533	1.47392e-13	4.24791e-11			LOC105369728	4.38107	3.90836e-05	0.0016146
		HEMGN	-6.36418	1.2615e-09	1.82504e-07			GUCA2A	4.37905	8.02611e-05	0.00287167
		DKK1	-6.35495	3.79848e-06	0.000229426			SNORD63	4.37539	1.89791e-06	0.000125876
		OR2T8	-6.35289	0.0010319	0.0185417			LOC107984734	4.36975	0.000735334	0.0145879
		LOC105372462	-6.35249	0.000525629	0.0115142			MIR7848	4.36723	4.17341e-06	0.000247177
		ENKUR	-6.33576	1.6695e-13	4.77398e-11			ZHX1-C8orf76	4.36722	2.74441e-06	0.000174697
		LINC01583	-6.31949	0.00264706	0.0342239			LOC105370485	4.35603	3.64115e-07	2.99491e-05
		EPCAM	-6.30842	0.000105769	0.00356149			LOC107984336	4.35568	2.4771e-05	0.00111248
		PCSK6	-6.3051	3.50415e-17	1.87997e-14			LOC105375215	4.35045	0.00041327	0.00976533
		LOC105376025	-6.30383	0.000257819	0.00692346			LOC107986948	4.35013	2.35574e-06	0.000152881
		LOC105371078	-6.29157	0.00303964	0.0374603			LOC107984750	4.34732	0.000298039	0.00774226
		LOC105372478	-6.2855	0.000507072	0.0112689			KCNRG	4.34731	5.09932e-08	5.0996e-06
		LOC105371836	-6.26676	0.00393893	0.0440761			LOC105379227	4.34505	0.000321097	0.00815033
		SPINK1	-6.25455	0.00354563	0.0413699			TMEM269-DT	4.32876	9.14336e-06	0.000489277
		ARHGAP6	-6.25071	1.01048e-16	4.99806e-14			CHRFAM7A	4.32424	1.54461e-06	0.000105257
		EGF	-6.21812	1.57516e-17	9.45145e-15			LOC105372829	4.31538	0.000114655	0.00376557
		RHOBTB1	-6.21807	5.94544e-22	7.77196e-19			TNFRSF6B	4.31363	1.33961e-06	9.41118e-05
		VEGFC	-6.21703	4.04889e-08	4.11659e-06			LOC105378698	4.30924	1.79433e-07	1.59022e-05
		LOC107984641	-6.20885	0.00500102	0.0511182			AS3MT	4.30362	0.00269984	0.0346979
		LOC105370952	-6.2058	3.01038e-06	0.000188998			SNORA87	4.30076	2.76937e-05	0.00122126
		LOC107985819	-6.18494	1.52251e-06	0.000103968			LOC105376861	4.29509	0.000647963	0.0132798
		LOC105373379	-6.18179	0.00108064	0.0191542			LOC105372486	4.29167	3.16222e-05	0.00135849
		PLAAT1	-6.17485	1.63304e-07	1.46501e-05			PWARSN	4.28532	1.37631e-06	9.61666e-05
		LOC107986262	-6.1586	0.000944606	0.0173896			ZBTB20-AS3	4.28501	3.50016e-05	0.0014675
		AQP10	-6.1586	6.34412e-08	6.25896e-06			LOC101928893	4.28381	1.67286e-06	0.000112762
		BMP6	-6.14236	8.5949e-22	1.01481e-18			LOC105377331	4.27595	0.00132071	0.0217848
		KRT19	-6.13869	0.000461331	0.0105535			LOC105373255	4.26943	1.0291e-06	7.51836e-05
		SELP	-6.1368	5.1031e-17	2.66834e-14			RNASE4	4.26355	8.53264e-08	8.24042e-06
		SERPINE1	-6.13063	9.50016e-13	2.50162e-10			OR52N1	4.26224	0.00456293	0.0484847
		LOC283028	-6.11293	1.45292e-08	1.63129e-06			MIR5087	4.25919	2.23192e-05	0.00102478
		F2RL3	-6.10907	4.0478e-11	7.71654e-09			LOC105373393	4.25829	0.0014942	0.0235432
		LOC105372548	-6.0937	0.000327561	0.00827426			LINC02311	4.25302	0.000956411	0.0175407
		SPTB	-6.08778	2.31433e-33	1.69418e-29			LOC102724015	4.25062	8.02539e-11	1.49109e-08
		LRIG2-DT	-6.08671	0.000260126	0.00696499			LOC105372960	4.25016	3.03063e-05	0.00132056
		LINC02365	-6.08592	0.000329915	0.00830506			FOXD4L4	4.23753	0.00125842	0.021119
		DDX3Y	-6.07236	5.89502e-05	0.00223783			RNU6-2	4.23744	1.20004e-05	0.000612783
		LINC00595	-6.06521	0.0030085	0.037251			MIR193A	4.21878	0.000179068	0.00529221
		PRSS22	-6.06284	0.000178788	0.00529021			RASSF1-AS1	4.21051	1.47825e-08	1.6496e-06
		TUBA8	-6.05114	9.89279e-17	4.96022e-14			MIR6731	4.2015	0.00142856	0.0228733
		MMD	-6.04088	3.07811e-14	1.02423e-11			LOC105376578	4.20117	8.66283e-07	6.49748e-05
		TMPRSS11BNL	-6.04085	0.000759462	0.0149934			USP12-AS1	4.19865	4.80305e-06	0.000279049
		LOC107986370	-6.03647	0.00211147	0.0299			ZFX-AS1	4.19831	1.0894e-05	0.000565593
		SLC35D3	-6.01895	8.01467e-07	6.07356e-05			WSPAR	4.19499	0.000163774	0.0049664
		RNASE3	-6.00434	1.29066e-05	0.000652494			LOC105374777	4.19058	4.35968e-07	3.5071e-05
		LAMC2	-5.99424	2.86538e-06	0.000180825			OSBPL10-AS1	4.18255	0.00128252	0.021362
		LOC105376034	-5.99064	0.00210811	0.0298958			MIR6842	4.18068	7.69479e-06	0.000420365
		LOC107985734	-5.98689	0.00121993	0.0207105			LOC105373652	4.18048	1.44363e-06	9.98858e-05
		PF4V1	-5.98531	7.0315e-07	5.42968e-05			LOC105378672	4.17976	2.80704e-07	2.3565e-05
		LOC107986852	-5.98369	0.00085661	0.016251			LOC105372441	4.1696	0.00134992	0.022048
		GFI1B	-5.9815	3.04518e-15	1.13734e-12			LOC105371316	4.16483	0.000209028	0.00595396
		LOC105378937	-5.96915	0.00409478	0.0451475			LOC107985943	4.1559	0.000631075	0.0130501
		HBQ1	-5.96518	0.000319685	0.00813035			LOC105370452	4.15573	0.000583017	0.0124502
		GAS1RR	-5.95985	0.000506238	0.011264			LOC105378355	4.15414	0.000171843	0.00513874
		FN1	-5.93919	7.5988e-09	9.17925e-07			THRA1/BTR	4.14807	3.61858e-05	0.00151023
		BAMBI	-5.93486	6.76252e-08	6.61823e-06			MIR765	4.14668	2.20209e-05	0.00101257
		OR5AL1	-5.93472	0.00236968	0.0319348			LOC100129203	4.14545	1.15735e-06	8.32244e-05
		SPDYC	-5.93257	1.21654e-05	0.000620164			LOC102723575	4.14535	0.000503858	0.0112282
		PTCRA	-5.92147	1.6071e-11	3.38064e-09			BMS1P4	4.14202	1.3013e-05	0.000655883
		DUSP15	-5.9191	3.22316e-06	0.000199618			LOC105374332	4.13904	7.11931e-05	0.00260842
		CAVIN1	-5.90684	6.12372e-07	4.80988e-05			PATE4	4.11889	0.00455137	0.0484553
		NANOG	-5.88853	0.00119607	0.0204573			MIR3177	4.11575	0.000122191	0.00394744
		LOC107985253	-5.8766	0.000109733	0.00365798			LOC105379343	4.10919	2.51347e-05	0.00112605
		KRT18	-5.86539	1.26805e-06	8.9774e-05			LOC101927573	4.10683	1.2385e-05	0.000629603
		C1orf198	-5.85469	6.23709e-20	5.56805e-17			SNORD83A	4.09817	2.69925e-05	0.00120046
		MYL1	-5.83681	0.0013035	0.0216375			LOC105371910	4.09764	3.09451e-06	0.000193616
		F13A1	-5.83305	7.65397e-22	9.33836e-19			RNU5D-1	4.09746	3.35131e-06	0.000206506
		MYL4	-5.81906	4.17632e-05	0.00170074			PNMA6A	4.08338	0.000471865	0.0107091
		LOC101930421	-5.81166	0.00507407	0.0515177			KLRK1	4.0774	1.01415e-05	0.000531042
		DMTN	-5.81096	8.65792e-20	7.54517e-17			LINC02236	4.07384	0.00337542	0.0399829
		OVOL3	-5.8108	0.00032197	0.00816119			KIAA1614-AS1	4.07148	0.000556534	0.0119825
		LINC01815	-5.79381	0.00165198	0.0251198			LINC02478	4.07087	0.00019972	0.00574245
		LOC105378500	-5.78768	4.09882e-08	4.15581e-06			LOC107985683	4.06548	0.00109428	0.0193025
		NAT8B	-5.76815	8.51087e-07	6.40977e-05			CHAC2	4.06291	1.27989e-05	0.000648841
		TDRP	-5.75799	2.9228e-10	4.88495e-08			LOC105379241	4.06208	7.73232e-05	0.00278014
		DDX11L1	-5.75104	0.00100873	0.0182149			LOC100507387	4.05886	4.2727e-05	0.00172997
		TSPAN33	-5.7376	3.7019e-14	1.19909e-11			LOC101927243	4.04687	1.18882e-06	8.51529e-05
		MAP3K7CL	-5.73735	3.53404e-16	1.57747e-13			MIR12114	4.04656	0.00060258	0.012652
		PLOD2	-5.73453	2.04185e-11	4.19864e-09			SNORD54	4.03824	1.02003e-05	0.000533358
		PDE3A	-5.72917	2.31878e-12	5.73459e-10			LOC105373689	4.03138	1.24702e-06	8.86277e-05
		HSD3B1	-5.72719	5.96603e-05	0.00226054			LOC107985873	4.02981	4.3934e-07	3.52647e-05
		OR2W3	-5.72554	1.82514e-08	2.00612e-06			LOC105374721	4.02614	4.05869e-05	0.00166543
		TRAPPC3L	-5.71754	9.5257e-08	9.07968e-06			NDUFAF2	4.02454	2.17236e-07	1.87088e-05
		CRACD	-5.70981	7.74568e-14	2.34304e-11			LOC107986577	4.02412	0.00543471	0.053777
		CYP2G1P	-5.70329	0.000318385	0.00811528			OR4S2	4.01665	0.00404107	0.0447537
		PROSER2	-5.70315	4.41992e-14	1.40677e-11			LOC107985262	4.0123	9.53005e-06	0.000506268
		PRNT	-5.698	0.000662866	0.0135107			SNORA54	4.01156	2.7276e-06	0.00017393
		PKHD1L1	-5.69376	3.3554e-15	1.24055e-12			LOC112268099	4.00853	1.02407e-05	0.000534709
		H3C12	-5.69064	3.32387e-05	0.00141301			MIR6075	3.99923	2.40587e-06	0.000155308
		GP5	-5.68915	6.20515e-12	1.37649e-09			MIR4742	3.99151	3.90205e-05	0.0016146
		FAM131C	-5.6891	0.00441181	0.0475171			LOC107986490	3.9881	0.000186588	0.00542884
		VIL1	-5.68511	2.65344e-17	1.49417e-14			EML2-AS1	3.98009	8.62634e-07	6.48339e-05
		TFPI2	-5.68124	0.000102306	0.00346723			UCN	3.97799	7.58871e-05	0.0027474
		DNM3	-5.67922	5.45657e-18	3.6313e-15			RNVU1-4	3.9767	1.98413e-05	0.000931066
		MGP	-5.67228	0.000451512	0.010407			LOC107985020	3.97562	1.12151e-05	0.000579794
		LOC105371661	-5.6682	9.68748e-07	7.13443e-05			LOC105373488	3.97443	0.00038816	0.00936549
		GABRD	-5.66655	7.53507e-06	0.000412713			TFF1	3.97101	0.00418838	0.0457758
		LOC105376213	-5.66555	0.000974382	0.0177611			LOC101928140	3.96826	0.000197973	0.0057044
		LOC107984572	-5.66294	0.0039195	0.0439796			RPS10P7	3.9675	2.16887e-07	1.87088e-05
		GNAZ	-5.65476	1.89784e-20	1.87743e-17			MDS2	3.96743	4.80045e-06	0.000279049
		EGFL7	-5.65388	1.00384e-20	1.02063e-17			SNORD136	3.96667	1.73198e-05	0.000831941
		ZNF837	-5.64792	3.77573e-06	0.000228807			TMLHE-AS1	3.96077	0.000170753	0.00511866
		DAB2	-5.63235	3.54402e-17	1.87997e-14			FSCB	3.95514	0.00241871	0.0323928
		PBX1	-5.63071	3.10817e-17	1.72372e-14			LOC105376326	3.95428	0.00124018	0.0209455
		ABCC6P2	-5.62467	0.00312639	0.038144			LOC105376281	3.95399	0.000106246	0.00357428
		LOC283214	-5.62401	0.0012672	0.0211876			LOC105376876	3.95361	6.61534e-06	0.000369108
		LOC107986194	-5.61273	0.00380024	0.0431708			LOC107984676	3.95159	0.00226162	0.0311905
		LOC107985029	-5.61186	0.000684283	0.0138453			SNORD11	3.94178	4.93464e-05	0.00194004
		CAV2	-5.6089	6.95773e-07	5.38408e-05			LOC102723305	3.9406	0.000790075	0.0154067
		LOC105374465	-5.60789	0.00119943	0.0205052			LOC728613	3.93715	1.73179e-07	1.54602e-05
		LOC105373914	-5.59624	0.00250463	0.0331074			LINC01395	3.93603	6.55664e-05	0.00244136
		TM4SF1	-5.59298	1.06745e-09	1.5566e-07			PRAMEF6	3.93326	0.00300954	0.037251
		ESAM	-5.58617	1.63092e-15	6.35054e-13			LIMS1-AS1	3.9313	2.18494e-05	0.00100595
		LOC105379064	-5.58389	0.00326408	0.0391676			LOC107986700	3.93098	0.00326486	0.0391676
		EHD3	-5.57902	4.46327e-16	1.96825e-13			LOC105372664	3.92752	0.00378358	0.0430617
		FAM183A	-5.57807	5.00711e-05	0.00196642			MIR6885	3.92596	0.00401652	0.0445895
		LINC01579	-5.57354	0.002094	0.0297648			CD27	3.9255	2.02263e-10	3.50865e-08
		LOC105377276	-5.56768	0.000546789	0.0118284			LOC105370943	3.92541	1.22427e-06	8.71805e-05
		LOC112268191	-5.5666	0.00365553	0.0421549			LOC105372432	3.92445	3.34562e-05	0.00141919
		TCP11	-5.56652	0.00104542	0.0187571			LOC112268418	3.92312	0.00106707	0.0189688
		PSORS1C1	-5.55941	4.50087e-05	0.00180402			LINC02241	3.92105	0.00163915	0.0250358
		SAMD14	-5.55886	1.04641e-09	1.53202e-07			TAF1A-AS1	3.91999	8.54944e-05	0.00302252
		LOC105375542	-5.55751	0.000702853	0.0141273			LOC100996385	3.91582	1.1872e-05	0.000608598
		MGC34796	-5.55239	0.00377404	0.0430168			LINC01659	3.91417	0.000886706	0.0165518
		LOC105372711	-5.54489	1.16114e-05	0.000598248			MIRLET7G	3.91201	0.00353802	0.0413395
		COL8A1	-5.53606	5.42858e-06	0.000310464			MIR548AR	3.91105	0.000850743	0.016176
		F3	-5.53419	3.84181e-06	0.000231147			MIR4691	3.91062	0.000143846	0.00449236
		ASAP2	-5.53296	2.67946e-20	2.51471e-17			LOC101927278	3.90984	2.30631e-07	1.97695e-05
		C15orf54	-5.53272	2.27566e-09	3.10797e-07			IFITM5	3.90891	6.12317e-07	4.80988e-05
		SH3TC2	-5.5308	1.00837e-17	6.43459e-15			MIR4470	3.90705	0.000131506	0.00415306
		LOC105369969	-5.51644	0.00365933	0.0421854			SNORA41	3.89988	7.57246e-05	0.00274423
		AGAP11	-5.51632	0.000586516	0.0125098			MIR151B	3.87977	4.48094e-06	0.00026326
		LCE2A	-5.51339	0.00509569	0.0516798			LOC105374968	3.87718	0.000138839	0.0043583
		LOC105372479	-5.50548	0.00116407	0.0201073			LOC107985452	3.87627	0.0017697	0.0264386
		MYZAP	-5.48619	7.46953e-05	0.0027123			DDIT4L	3.87377	0.00091958	0.0170336
		LOC105372719	-5.4827	0.000253977	0.00685551			MIR1207	3.864	0.000131495	0.00415306
		GMPR	-5.47808	8.15902e-14	2.4203e-11			LOC105372114	3.86236	0.000286682	0.00749509
		P2RY1	-5.471	4.25316e-12	9.79082e-10			ANKRD19P	3.86113	7.38783e-09	8.95395e-07
		LTF	-5.45097	5.55736e-13	1.51799e-10			WASH5P	3.85991	0.000262274	0.00701222
		MMP8	-5.43834	2.35697e-10	4.01254e-08			LINC02207	3.85355	0.000121261	0.00393092
		ADAM21P1	-5.43683	0.00386256	0.0436081			LOC107985688	3.84831	7.27108e-06	0.000400808
		LOC101929538	-5.43191	2.35854e-05	0.00107239			EOMES	3.84704	9.35454e-07	6.93107e-05
		TMCC2	-5.43075	5.32532e-17	2.74532e-14			SNORA38	3.84138	0.000349401	0.00866518
		C9orf170	-5.43056	0.000622189	0.0129321			MEAT6	3.8396	0.00197002	0.0284756
		PKD2L1	-5.42053	1.80128e-05	0.000859588			BEX2	3.83613	2.05081e-07	1.77455e-05
		DENND2C	-5.42007	7.58757e-10	1.1531e-07			LOC392196	3.83329	0.000987157	0.0179404
		MAP1A	-5.41558	6.19723e-22	7.82175e-19			TAS2R14	3.8313	0.000110515	0.003674
		LOC728975	-5.41503	2.50284e-11	5.00595e-09			LOC101927354	3.83121	9.84163e-05	0.00336972
		LOC105370767	-5.4139	0.00423617	0.046174			MIR1285-1	3.82293	0.00457773	0.0485242
		OR56B1	-5.41156	0.00237214	0.0319563			LOC107984946	3.82171	7.73153e-05	0.00278014
		GAS2L1	-5.40773	7.8847e-18	5.15349e-15			LOC105375705	3.81662	0.00487742	0.0505017
		AZU1	-5.4027	1.98876e-07	1.72904e-05			LOC101928556	3.81649	0.0011774	0.0202324
		LOC283194	-5.39764	3.84434e-08	3.95254e-06			LOC107986903	3.81505	0.00361625	0.041847
		LOC643387	-5.3963	0.000974108	0.0177611			LOC105373924	3.80893	0.00541545	0.0536881
		CABP5	-5.39547	7.39191e-07	5.66022e-05			MIR199A1	3.80858	0.000294488	0.00766087
		LGALSL	-5.39084	1.73913e-19	1.44672e-16			LOC105377889	3.80751	0.0050265	0.0511894
		SLC7A13	-5.39071	0.000122597	0.00395673			LOC107984204	3.80749	7.78649e-07	5.92518e-05
		PARD3	-5.37899	4.77465e-12	1.09226e-09			LOC105377995	3.8068	0.00565258	0.0549506
		LOC151760	-5.37783	0.000180703	0.00530399			LOC105378061	3.80538	4.49965e-05	0.00180402
		LINC02246	-5.37753	6.58876e-06	0.000368749			LOC112268218	3.80415	2.23586e-05	0.00102478
		PTGS1	-5.37741	1.4142e-22	1.91713e-19			GNRH1	3.79957	9.20083e-07	6.87192e-05
		LINC01087	-5.37226	0.00314602	0.0382687			MIR4730	3.79283	0.00468674	0.0491826
		LOC105369194	-5.365	4.73221e-09	6.07749e-07			MIR4518	3.79212	0.00017292	0.00516116
		SNAI2	-5.36152	0.00121418	0.0206512			LOC105375767	3.79162	0.000267954	0.00711731
		LOC105374384	-5.36132	0.00264119	0.0341842			MIR7854	3.78412	0.00199637	0.0287455
		ANKRD1	-5.35978	0.000444154	0.0102957			LOC105372952	3.7836	8.03768e-06	0.000436491
		MAOB	-5.34983	2.68673e-11	5.31566e-09			MIR7152	3.78327	5.17998e-05	0.002017
		LOC101929622	-5.34911	0.00560113	0.0545972			LOC105372653	3.78139	8.68923e-06	0.000468154
		OLFM4	-5.34837	8.01917e-09	9.62354e-07			LOC101928323	3.78114	9.99311e-05	0.00340249
		JAM3	-5.34709	1.97097e-13	5.54935e-11			LOC107986938	3.77902	0.00206672	0.0294801
		HGD	-5.34427	1.09578e-10	1.94698e-08			LOC107986876	3.77398	1.49696e-06	0.000102606
		LOC112268215	-5.33399	0.00170465	0.0256869			LOC105375781	3.76951	3.65489e-07	2.99947e-05
		LOC105375051	-5.33079	0.000364554	0.00891343			LINC02424	3.76788	0.00472977	0.0494485
		HRAT92	-5.32879	2.94996e-08	3.10271e-06			KRT17P2	3.76628	4.60678e-05	0.0018328
		GRB14	-5.32384	4.0947e-06	0.000243302			LOC105374945	3.76504	6.16576e-05	0.00231703
		LOC105377967	-5.32342	0.000774764	0.0152053			SNORA118	3.76214	3.3551e-05	0.00142133
		LINC00184	-5.31604	0.00335541	0.0398618			SEC24B-AS1	3.7598	0.000128286	0.00409374
		MGLL	-5.31423	6.943e-19	5.18628e-16			LOC101928879	3.75695	7.4039e-05	0.00269114
		TTC41P	-5.308	0.000458531	0.0105026			LPGAT1-AS1	3.7526	0.000761606	0.0150277
		LOC105377275	-5.30342	5.07478e-09	6.36121e-07			LOC105371050	3.74636	0.000183327	0.00535525
		CFAP161	-5.29397	1.80027e-07	1.59128e-05			MIR4715	3.74505	0.000395696	0.0095222
		LOC100420587	-5.29215	2.4224e-05	0.00109733			SRGAP2-AS1	3.74243	4.51239e-05	0.00180506
		ANK1	-5.29053	1.95354e-20	1.88167e-17			LOC105374616	3.73763	0.00263003	0.0341
		LOC105371028	-5.28142	1.76134e-09	2.47007e-07			BTBD8	3.73582	4.23144e-05	0.00171706
		CDC14B	-5.27457	1.14892e-12	3.00378e-10			RPP38-DT	3.73237	9.85728e-06	0.000520067
		LOC100507388	-5.27086	0.000124315	0.0039949			MIR6859-4	3.73233	0.000108444	0.0036282
		C4orf36	-5.26371	0.000525662	0.0115142			LOC107986935	3.73015	0.00408021	0.0450374
		IZUMO2	-5.25918	0.00387803	0.0437423			LOC105372232	3.72925	4.02137e-05	0.00165197
		LINC01255	-5.25257	0.00339787	0.0401708			AGAP1-IT1	3.72911	0.002268	0.0312315
		GP1BA	-5.24623	4.07437e-12	9.44977e-10			RASA4	3.7284	4.74134e-07	3.79743e-05
		LOC107987126	-5.2459	0.000651506	0.0133444			KRTAP5-AS1	3.72409	1.06045e-06	7.70131e-05
		ISLR	-5.24019	0.000301019	0.00778948			HOXB4	3.72327	1.53235e-07	1.38829e-05
		LINC01714	-5.23411	0.00424083	0.0462093			LINC00868	3.72162	0.00446079	0.0478108
		LOC728024	-5.23396	0.00123442	0.0208983			GRASP-AS1	3.71725	9.34476e-07	6.93107e-05
		GNG11	-5.23253	1.97437e-10	3.44123e-08			ACSL3-AS1	3.71167	3.9784e-05	0.00163799
		H2AC13	-5.22331	0.000112147	0.00371812			LOC107984543	3.71014	6.7389e-05	0.00249653
		P2RY12	-5.21159	3.92399e-08	4.00231e-06			IFNL2	3.70963	0.00234546	0.031737
		ZDHHC8P1	-5.20945	0.000147332	0.00457514			LINC01732	3.70897	0.00482947	0.0501897
		SNCA	-5.20758	1.91984e-16	9.12596e-14			MIR3198-1	3.7089	0.00012601	0.0040352
		GUCY1A1	-5.20252	6.30007e-16	2.71288e-13			RASA4DP	3.70873	8.48372e-08	8.21484e-06
		CTSG	-5.19084	4.71564e-05	0.0018633			LINC02595	3.70416	0.000695536	0.0140264
		RASSF10	-5.18603	0.000216893	0.00612084			GBP1P1	3.70355	6.6715e-05	0.00247407
		LOC112267944	-5.18543	0.00319403	0.0386207			LOC100653133	3.7031	2.94442e-05	0.00128914
		LOC105375623	-5.18409	0.0031151	0.0380952			LOC729609	3.69885	0.00191394	0.0278766
		LOC105378114	-5.18228	0.00303348	0.0374289			LOC105371168	3.69845	1.31104e-05	0.000659157
		LOC105372569	-5.1756	0.00521527	0.0524565			LOC107984813	3.69554	1.62949e-05	0.00078997
		TRHDE-AS1	-5.17464	3.11755e-06	0.000194393			LOC112268467	3.69471	1.69023e-05	0.000812956
		LANCL3	-5.17216	5.19382e-13	1.42936e-10			FAM153B	3.69195	4.7765e-06	0.000278391
		DEPDC1-AS1	-5.16849	0.00120876	0.0206166			FLJ46906	3.69038	0.000224643	0.00626281
		BPI	-5.16677	3.27157e-10	5.36978e-08			LOC107984736	3.68901	5.89997e-05	0.00223783
		S100A16	-5.16516	0.00117225	0.0201629			MIR6773	3.68888	5.88279e-05	0.00223783
		HJURP	-5.16369	1.48758e-09	2.11862e-07			MIR3140	3.6875	0.000305465	0.00786813
		LOC105378012	-5.16151	0.00289929	0.0364924			LOC107985782	3.68748	0.0023622	0.0318692
		PITX2	-5.15881	3.34616e-05	0.00141919			LRFN3	3.68732	2.2024e-08	2.39206e-06
		MAP1B	-5.15495	8.19949e-14	2.4203e-11			LOC107985894	3.68588	0.00510418	0.0517306
		KRT7	-5.15134	0.000135171	0.0042468			LOC107984997	3.68448	0.00181043	0.0268607
		LOC105377684	-5.1446	0.00084249	0.0160776			SNORD46	3.6832	0.000302482	0.00781881
		CEACAM6	-5.1446	6.06996e-08	6.00467e-06			LOC105377994	3.68149	1.54801e-05	0.000756477
		LOC105372328	-5.14303	0.00504514	0.0513236			LOC107984139	3.6813	0.000263768	0.00703701
		RAB6B	-5.13917	1.99315e-09	2.75295e-07			ALG1L9P	3.68088	1.8308e-05	0.000869142
		SLC8A3	-5.13686	2.06355e-11	4.21957e-09			LMF1-AS1	3.67791	0.000147463	0.00457514
		LOC107984321	-5.13593	0.00118508	0.0202977			ARHGAP26-IT1	3.67761	3.23519e-06	0.000200024
		NDUFA4L2	-5.1297	0.00367304	0.0423036			LOC107985568	3.6751	0.000182605	0.00534655
		CACNA1G-AS1	-5.12754	0.00116078	0.0200789			WNT7A	3.67213	1.54628e-07	1.39746e-05
		ZFPM2-AS1	-5.1244	0.00329622	0.0393889			LOC102723594	3.67157	0.000877513	0.0164627
		SCN7A	-5.12257	0.000133155	0.00419727			FLVCR2	3.6675	2.78508e-06	0.000176671
		CLMAT3	-5.12054	0.00146153	0.0232486			LOC105371425	3.66424	0.00542751	0.0537639
		OXTR	-5.11057	2.34347e-12	5.75675e-10			LOC105373785	3.66389	1.28498e-06	9.07973e-05
		CPN2	-5.10934	0.00251403	0.0331718			MIR32	3.66051	0.00233058	0.0316371
		FAXDC2	-5.10229	5.69421e-19	4.34208e-16			SNORA70B	3.65001	0.00505312	0.051383
		PRTFDC1	-5.10167	1.18484e-08	1.36376e-06			MIR4285	3.64832	0.000114544	0.00376557
		LOC440896	-5.09695	0.00371559	0.0426193			LOC112268296	3.64697	3.41181e-06	0.000209528
		GNG12	-5.09052	0.000360496	0.00885561			LOC100505555	3.63864	0.000157215	0.00483157
		LOC107986789	-5.08396	0.00230391	0.0314764			LOC102724301	3.63568	0.00260217	0.0338226
		IGFBP4	-5.07504	5.07112e-06	0.000292765			MCRIP2	3.63211	2.59797e-06	0.000166534
		SLCO5A1	-5.07298	5.81569e-10	9.21498e-08			LOC105378925	3.63179	0.000104187	0.00351145
		VWF	-5.062	4.76141e-14	1.50239e-11			LOC105376712	3.62929	2.06803e-05	0.000961805
		LOC101928940	-5.05995	0.00153389	0.0239622			LOC105376755	3.62811	0.000779198	0.0152596
		CA2	-5.05738	5.32615e-09	6.65351e-07			MIR548O	3.62777	0.000281401	0.00738868
		LOC105371606	-5.05674	0.000450848	0.0104048			IFNA14	3.61918	0.00483485	0.0502201
		KLHL7-DT	-5.05432	0.000540419	0.0117391			H4C6	3.61314	6.26287e-06	0.000352667
		XK	-5.05178	8.61299e-12	1.8654e-09			LOC107987192	3.60896	5.51982e-06	0.000315189
		CEACAM8	-5.04392	2.22205e-11	4.51841e-09			LOC105375947	3.60791	0.00205308	0.0293428
		CLEC4O	-5.04029	0.00406465	0.0449469			TMEM256-PLSCR3	3.60729	0.000879023	0.0164826
		CATSPER4	-5.03803	0.000780096	0.015269			LOC105371792	3.60629	0.000531126	0.0115854
		MPIG6B	-5.03759	7.71195e-19	5.53476e-16			SNORA5C	3.60425	1.57419e-05	0.000766201
		LOC107985770	-5.03742	1.55968e-08	1.72992e-06			LOC102723582	3.6029	1.44021e-05	0.00071236
		LINC00941	-5.03003	0.00150105	0.0236003			MIR4446	3.60179	0.000492232	0.0110329
		LOC401324	-5.02858	0.00247991	0.0328995			KU-MEL-3	3.59939	0.00264484	0.0342194
		LOC101927098	-5.0275	0.0010622	0.0189342			LOC107986662	3.59461	0.00228075	0.031357
		OR10AC1	-5.01334	0.00322258	0.0388387			SNORD139	3.59131	4.86557e-06	0.000282234
		H3C10	-5.0111	1.15307e-08	1.33559e-06			RALY-AS1	3.59074	1.82782e-05	0.000868854
		ENDOD1	-5.00465	2.69198e-16	1.23165e-13			PRR15L	3.58488	0.000490563	0.0110022
		MMP1	-5.00449	5.2816e-05	0.00205002			MIR4633	3.58411	0.000862198	0.0162755
		HOXC10	-5.00353	0.00307713	0.0377584			SNORD58A	3.5825	0.000306386	0.00788631
		LOC100506532	-5.00217	0.000348348	0.00865803			SNORD13F	3.58218	0.000120175	0.00390645
		WASF3	-5.00148	9.37386e-09	1.10322e-06			LINC01629	3.57602	0.00110637	0.0194465
		ITGA9-AS1	-5.0013	2.43625e-05	0.00110225			SNORD42A	3.57546	0.00164297	0.0250358
		LOC105369439	-5.00035	0.00500088	0.0511182			LINC02574	3.57246	3.0655e-05	0.00132702
		LOC105374995	-4.9992	0.000283064	0.00742172			LOC107984844	3.56092	0.000364187	0.00891343
		INTS4P1	-4.9989	0.00175519	0.026297			GCHFR	3.56062	4.0166e-05	0.00165186
		LOC105374329	-4.993	0.00253061	0.0332826			LOC101929767	3.5573	8.54606e-06	0.000462042
		DEFA4	-4.99129	8.93361e-05	0.00312011			RNU5E-1	3.5561	7.17584e-05	0.00262388
		PNCK	-4.98694	0.000253331	0.00684973			LOC101929579	3.55584	0.00229498	0.0314139
		POLR2J3	-4.98309	0.000843232	0.0160834			MIR4434	3.55521	0.000441479	0.0102597
		LOC105376201	-4.98005	0.00125598	0.0210877			MIR3161	3.55341	0.00059206	0.0125536
		THBS1	-4.97729	1.95775e-19	1.55777e-16			SNORD5	3.54949	2.87314e-05	0.00126094
		LCN2	-4.97681	6.50611e-08	6.40153e-06			MIR617	3.54928	0.00511438	0.0517306
		LOC105372696	-4.97664	0.00501828	0.0511641			LINC01887	3.5456	0.00267672	0.0345098
		SLC13A2	-4.97595	0.00111708	0.019554			OR4L1	3.54114	0.00258431	0.0336743
		TEAD1	-4.97563	1.2707e-05	0.000645077			LOC112267973	3.53847	4.57435e-05	0.00182386
		NT5M	-4.96824	2.52536e-12	6.1214e-10			LOC101928100	3.53677	8.69747e-06	0.000468154
		LOC105376567	-4.96437	0.000476267	0.0107736			PGAM4	3.53675	3.99781e-06	0.000237977
		ABCC3	-4.95782	1.37585e-13	3.99673e-11			OSER1-DT	3.53508	5.96399e-07	4.70461e-05
		LHX5	-4.95489	0.000521117	0.0114673			SNORD77	3.53219	5.52139e-05	0.0021273
		LOC105372353	-4.95475	0.00196133	0.0284086			SPDYE10P	3.52696	0.000139879	0.00437969
		LOC107986675	-4.94721	3.14714e-05	0.00135519			ANTXRLP1	3.52022	7.5224e-05	0.00272879
		VEPH1	-4.94342	1.24387e-08	1.41832e-06			MIR544B	3.51879	0.00191718	0.0278906
		CCDC158	-4.94126	0.000139596	0.00437457			MIR7150	3.51718	3.91668e-05	0.00161622
		LOC105370974	-4.93502	0.00143969	0.0230212			LINC01500	3.51713	0.00211054	0.0299
		TAC3	-4.93466	0.00157213	0.0243517			LOC107986186	3.51542	6.14653e-05	0.00231456
		SDC4	-4.92964	2.79848e-11	5.4484e-09			LINC00221	3.51375	0.000259583	0.00695554
		LRRC26	-4.92613	0.00473573	0.0494966			FAM240A	3.51055	0.00110859	0.0194706
		LOC105371520	-4.92426	0.00366559	0.0422443			LOC105370165	3.50932	0.00139057	0.0224615
		PDLIM1	-4.91411	1.86764e-12	4.74717e-10			MIR3921	3.50447	0.000451386	0.010407
		CTAGE1	-4.90755	0.00106022	0.0189205			LOC105376409	3.5041	0.00111255	0.0195183
		LOC105378608	-4.90568	0.00176385	0.0264034			LOC105378939	3.50251	0.000159847	0.00488853
		COL1A1	-4.90313	7.30339e-07	5.60417e-05			CNTF	3.50049	0.00196759	0.0284655
		LOC102724355	-4.89392	0.00493328	0.0507684			GGNBP1	3.49724	0.00084576	0.0161035
		HS6ST2	-4.89282	5.23093e-05	0.00203251			DINOL	3.4966	0.00389518	0.043804
		AFAP1-AS1	-4.89224	4.68626e-05	0.00185635			LINC02843	3.49627	0.00255003	0.0334301
		CRISP3	-4.89151	5.72063e-07	4.54201e-05			LOC105374492	3.49456	0.000665226	0.0135496
		LOC102723395	-4.88959	0.000243616	0.0066494			LOC107984699	3.48801	0.000884276	0.0165318
		EGLN3	-4.88709	5.15068e-08	5.13693e-06			CDC37L1-DT	3.48778	0.000240882	0.00659936
		MUC7	-4.8865	0.0034583	0.040719			LOC102724080	3.48742	0.000655777	0.0134169
		LOC730338	-4.87541	0.00306502	0.0376678			LOC105369755	3.48733	6.93248e-05	0.00255274
		VN1R4	-4.87121	0.00318049	0.0385216			CHAER1	3.48484	0.0027227	0.0349181
		PTMAP11	-4.86529	0.00141769	0.0227489			H2BE1	3.48158	6.89273e-05	0.00254066
		LOC100130698	-4.86453	0.000410112	0.00972211			MIR505	3.48135	0.00295767	0.0369098
		LOC286083	-4.86273	0.00520558	0.0523879			CERNA2	3.48078	0.000357376	0.00882043
		ACCSL	-4.8618	0.000619386	0.0129031			LOC107985556	3.47957	7.89992e-06	0.000430287
		LOC105378781	-4.8569	3.52639e-05	0.00147512			LOC105378706	3.47867	0.00121229	0.0206287
		LOC100128398	-4.85364	0.000158115	0.00484702			LOC107985282	3.47849	0.000216367	0.00611069
		NEXN	-4.85115	9.80069e-12	2.11015e-09			LINC01646	3.47519	0.000944197	0.0173896
		VSIG2	-4.84861	1.8373e-09	2.54731e-07			LINC01032	3.47456	0.00016578	0.00501064
		LOC107984179	-4.84455	0.00125011	0.0210085			LOC102723996	3.47442	0.000231737	0.00640154
		PLXNB3	-4.84098	1.04103e-15	4.23376e-13			LOC107985542	3.47228	0.000329268	0.00829619
		INKA2-AS1	-4.84067	6.16206e-05	0.00231703			LOC105369811	3.46856	0.00241069	0.0323209
		LOC105376158	-4.83118	0.00218915	0.030548			SLC25A19	3.46848	4.40197e-06	0.000259454
		PTPRF	-4.82553	4.07918e-12	9.44977e-10			LOC101927476	3.46809	0.00298748	0.037067
		CAV1	-4.82526	7.83683e-05	0.00281219			LOC107985499	3.46776	0.00298632	0.0370653
		GPRC5A	-4.8247	5.10535e-06	0.000293714			IL4I1	3.46676	1.51524e-06	0.000103665
		PGRMC1	-4.82055	6.09762e-14	1.85988e-11			MORN2	3.46647	0.000339011	0.00848153
		TTC7B	-4.81417	8.31628e-16	3.49876e-13			NKX3-1	3.46331	0.000128694	0.00410141
		SSX2IP	-4.81156	1.10232e-11	2.35949e-09			CHI3L2	3.46155	2.45769e-05	0.00110773
		IGFBP2	-4.81118	1.37674e-06	9.61666e-05			TMSB15B-AS1	3.46129	1.07056e-05	0.000556601
		PVALB	-4.80774	0.00132949	0.0219001			LOC105374101	3.45622	0.000256215	0.00689111
		SLC24A3	-4.80657	2.51284e-12	6.1214e-10			SNORD19B	3.45263	0.000630023	0.013043
		GATA1	-4.8046	3.17495e-09	4.18019e-07			ARL2-SNX15	3.45235	0.0047118	0.0493169
		CEACAM5	-4.8041	0.000964433	0.0176413			MIR6728	3.45089	0.000700509	0.0140957
		IL11	-4.79828	0.00178488	0.0266209			LOC105370255	3.44957	0.00137929	0.0223581
		FAM83D	-4.79617	1.26008e-08	1.4279e-06			MIR4266	3.4478	0.00541467	0.0536881
		H3C3	-4.79454	0.000106745	0.00358448			LINC01863	3.4446	0.00120303	0.0205475
		LOC105370481	-4.79188	0.00373781	0.0427535			CD3D	3.44393	3.85347e-06	0.000231147
		IGF2BP3	-4.79138	2.6113e-09	3.50106e-07			LOC105377191	3.44047	0.000766262	0.0150918
		FGF17	-4.78629	1.53156e-05	0.000749441			ZNF451-AS1	3.43179	2.87261e-07	2.40602e-05
		CXCR2P1	-4.78515	1.12451e-11	2.39297e-09			ENHO	3.4292	0.000359259	0.00884305
		SLC16A9	-4.784	0.00379584	0.0431476			SREBF2-AS1	3.42839	7.21819e-07	5.55042e-05
		PCCA-DT	-4.77716	0.00490804	0.0506467			LOC112267909	3.42734	0.00478396	0.0498868
		LOC729451	-4.76724	2.53897e-05	0.00113469			LOC105372821	3.4271	0.00515621	0.0520341
		FGF5	-4.76465	0.00126726	0.0211876			MIR4655	3.4267	0.00102358	0.0184195
		FAM9A	-4.76408	0.0023444	0.031737			LOC105376568	3.42321	5.57903e-05	0.00214275
		H2BC11	-4.7581	3.09634e-08	3.24734e-06			LOC105370148	3.42144	0.000196727	0.00567423
		LINC02793	-4.75326	0.000942877	0.0173815			LOC105374209	3.42115	0.000198085	0.0057044
		FGF2	-4.75304	2.09652e-06	0.000137521			LOC105379327	3.40791	0.00217283	0.0304247
		SAA1	-4.75281	0.0053753	0.0533768			C11orf98	3.40704	0.0050056	0.0511241
		LOC107986181	-4.75269	0.00204928	0.0293228			GLYCAM1	3.40594	0.00268327	0.0345577
		RAB13	-4.75226	8.84064e-08	8.5154e-06			LOC107986418	3.40202	0.00417368	0.0456833
		LINC01280	-4.75046	0.00488854	0.0505453			LOC105370459	3.40154	0.000172671	0.00515927
		MTURN	-4.74575	2.21925e-16	1.0414e-13			SNORA11F	3.40035	0.000266159	0.00709022
		NPY2R	-4.74519	0.00157174	0.0243517			LOC105374470	3.39952	0.00333136	0.0396793
		LOC101929507	-4.74364	0.000403026	0.00962267			CCER2	3.39835	5.0427e-05	0.00197404
		EHD2	-4.74012	2.43345e-07	2.06657e-05			LMNTD2-AS1	3.39772	0.000437625	0.0101895
		SLC2A2	-4.73759	0.00248438	0.0329349			HDAC4-AS1	3.39606	5.07774e-05	0.00198563
		LOC101060588	-4.73727	0.0042657	0.0463992			LOC107987281	3.39587	8.71449e-05	0.00305818
		LINC01896	-4.73391	0.000875368	0.0164393			OR8G5	3.3955	0.0010565	0.0188819
		LINC02284	-4.72895	9.62334e-09	1.12535e-06			SNORD82	3.39138	0.0009455	0.0173896
		LOC105378909	-4.72688	4.7834e-08	4.80994e-06			MIR4740	3.39016	0.00266636	0.0344248
		CTNNAL1	-4.72255	2.16696e-09	2.98177e-07			MIR9902-2	3.38604	0.000352769	0.00873616
		ANKRD33B	-4.72121	1.42361e-18	1.00205e-15			PLSCR3	3.38543	4.68379e-06	0.00027386
		LHFPL6	-4.72053	5.95073e-09	7.33362e-07			ALOX15P1	3.3838	4.25239e-05	0.00172366
		RNF208	-4.718	3.06005e-05	0.00132702			MRGPRD	3.38141	0.000215458	0.00609818
		SLC8A2	-4.71542	1.35143e-05	0.000672992			LOC105371592	3.37392	0.000273221	0.00721533
		THCAT158	-4.70813	5.67967e-05	0.00217911			CLEC10A	3.37363	4.63447e-05	0.00183982
		ACRBP	-4.6959	3.10795e-14	1.02484e-11			LINC01072	3.37242	0.00280575	0.0356167
		LOC105376810	-4.69498	0.00276669	0.0352721			VASH1-AS1	3.36929	0.000235401	0.00649294
		LINC02609	-4.69298	0.00172442	0.0259634			LOC105378481	3.36839	0.00142265	0.0228012
		LINC00316	-4.69258	0.000586832	0.0125098			FALEC	3.36719	0.0019687	0.0284703
		DDAH1	-4.68774	1.16211e-05	0.000598248			MIR191	3.36624	0.00124623	0.0209906
		DZIP1	-4.68472	0.000349641	0.00866518			LRRC70	3.36426	0.000276286	0.00728051
		MYADML2	-4.68195	0.00217697	0.0304593			LOC105371677	3.36366	0.00249064	0.032994
		LOC105373080	-4.67414	0.00401535	0.0445895			LOC105371372	3.36213	0.00119222	0.020401
		PIWIL3	-4.6685	0.00253169	0.0332848			LOC105369441	3.35868	0.0013529	0.0220869
		LOC339685	-4.6667	0.000244776	0.00667111			APOA1-AS	3.35749	0.000601493	0.0126505
		LOC102724977	-4.65987	0.00390308	0.0438492			LOC107986116	3.35708	0.00281037	0.0356195
		CYP4Z1	-4.65769	0.0035041	0.0410554			CMC4	3.35547	9.24865e-05	0.00320567
		LINC02558	-4.65019	0.00488183	0.0505256			LOC105373331	3.35498	0.000365278	0.00892517
		LOC105378040	-4.64427	0.00532623	0.0530512			DLGAP1-AS4	3.35172	0.00471876	0.0493616
		ELANE	-4.64402	3.03746e-05	0.00132196			MIR646	3.35164	0.0022752	0.0313182
		LOC107984271	-4.64256	0.00266342	0.034411			GIMAP2	3.34735	2.46028e-05	0.00110773
		THCAT155	-4.64073	0.00408675	0.0450895			LOC105373977	3.34621	7.07198e-05	0.00259367
		ALAS2	-4.63451	0.000130376	0.00412804			KIF1C-AS1	3.34482	8.7027e-05	0.00305818
		TNS1	-4.63369	6.88823e-17	3.50171e-14			MIR5587	3.33606	0.0048825	0.0505256
		LOC107985206	-4.6336	0.00130797	0.0216821			MEF2B	3.33179	0.00093353	0.0172833
		LOC107985270	-4.6331	0.00440356	0.0475			LOC613038	3.32999	0.000426655	0.00999974
		VCL	-4.62666	5.31755e-20	4.86582e-17			LINC02768	3.32483	0.000906995	0.0168431
		LINC00645	-4.62533	0.0025121	0.0331703			SMIM27	3.3234	3.06504e-05	0.00132702
		COL4A2	-4.61387	1.19991e-05	0.000612783			LOC112267855	3.32252	6.33508e-06	0.000356185
		STON1	-4.6018	1.20941e-06	8.62966e-05			SNORA63	3.32165	0.000873767	0.0164201
		CAMP	-4.60102	3.48551e-08	3.62433e-06			CATSPER2P1	3.31941	1.44447e-05	0.0007135
		ACER2	-4.59262	3.86425e-08	3.96189e-06			LOC105372396	3.31914	0.00149851	0.0235975
		LOC107985524	-4.59187	0.000506081	0.011264			LOC105376572	3.31655	0.00349643	0.0410465
		TBXA2R	-4.59157	9.95939e-11	1.80462e-08			TNNC1	3.31552	0.000382763	0.00925967
		LOC107986788	-4.58869	0.000726386	0.0144731			LOC105369892	3.31408	0.00325759	0.0391188
		HSPA4L	-4.58385	1.22217e-05	0.000622169			LOC107986845	3.3137	0.000185386	0.00540247
		RAB38	-4.58115	0.00165315	0.0251198			LOC101928708	3.31115	0.00418349	0.0457633
		ARHGAP18	-4.57824	2.97726e-14	9.9976e-12			LOC105378414	3.3018	0.00201802	0.0290231
		IRX3	-4.57559	9.5837e-06	0.000508381			LOC107985031	3.29969	0.00245573	0.0326553
		FAM155A-IT1	-4.57404	0.00527596	0.0527913			LOC105377166	3.29733	0.00538187	0.0534275
		LOC107987228	-4.57216	3.24057e-05	0.00138564			LOC102723963	3.29725	0.00312951	0.0381567
		STC1	-4.57029	0.00017595	0.00523162			LOC112268469	3.2968	0.00167394	0.0253494
		CCN2	-4.56818	0.00126665	0.0211876			ARHGEF35-AS1	3.2965	0.00113412	0.0197296
		SENP3	-4.56493	0.00138081	0.0223729			LOC107986433	3.29427	0.000113311	0.00373978
		NR2F2	-4.56191	5.56008e-06	0.000316698			LOC105370202	3.28345	0.00331143	0.0395191
		LOC105370740	-4.55908	0.00235576	0.0318293			LOC105375763	3.27918	0.00265828	0.0343567
		MEIS1-AS2	-4.55796	0.00201934	0.0290305			LOC105371532	3.27889	9.45264e-06	0.000504352
		EXOC3L2	-4.55534	4.08268e-07	3.32815e-05			LOC107987292	3.27575	0.00203391	0.0291485
		ARHGEF12	-4.55349	1.44025e-27	3.51439e-24			HMSD	3.27488	0.000700259	0.0140957
		NUP62CL	-4.54764	0.00426312	0.0463849			FFAR1	3.27317	0.00189102	0.0276688
		LOC105376088	-4.54744	0.00438671	0.0474074			SNORD24	3.27245	0.00058608	0.0125083
		COL3A1	-4.54693	3.63031e-05	0.0015134			LOC105369816	3.27123	0.000167983	0.0050649
		TUBB2B	-4.54433	0.00140045	0.0225331			SNORD143	3.27113	0.00147295	0.0233289
		SPX	-4.54182	0.000182903	0.00534714			SNORD36C	3.26878	0.00189764	0.0277137
		MARCHF4	-4.53946	9.39162e-05	0.00324295			ZNF703	3.2687	2.08216e-05	0.000967145
		LOC102723740	-4.53302	0.000637661	0.0131269			VCAN-AS1	3.26805	0.000203603	0.00583697
		FOXI2	-4.53087	0.00360027	0.0417619			SNORD16	3.26788	0.000587196	0.0125102
		LRRC3C	-4.53049	7.94446e-08	7.71603e-06			PRSS1	3.267	5.97894e-05	0.00226309
		LOC105376214	-4.52803	2.27299e-08	2.46142e-06			MSH5	3.26186	0.000161775	0.00492654
		LOC101928338	-4.52707	0.00214496	0.0302039			LOC107985848	3.25626	0.00443032	0.0476097
		ATAD3C	-4.51962	0.000771341	0.0151625			LOC107985573	3.25429	0.000116046	0.00379582
		SLC6A4	-4.51645	1.07428e-07	1.01342e-05			LOC105372553	3.25427	9.7674e-05	0.00335058
		CPXM1	-4.51584	0.00026718	0.00710189			LOC102724378	3.25393	1.01338e-05	0.000531042
		ARHGAP21	-4.5158	1.98264e-30	7.25686e-27			MIR4522	3.25282	0.00123862	0.0209404
		BEX3	-4.51302	3.72902e-10	6.0662e-08			SCARNA4	3.25243	0.000470937	0.0107091
		KRT15	-4.50309	0.00147281	0.0233289			LOC107985125	3.25061	0.00311002	0.0380585
		LOC107984628	-4.49843	0.00352636	0.0412633			FAM153CP	3.24643	0.00015304	0.0047191
		CD24	-4.49785	1.10719e-09	1.60815e-07			PTRH1	3.24532	0.00111066	0.0194976
		LRP12	-4.49396	5.35587e-12	1.19534e-09			LOC105370688	3.24091	0.00203102	0.029123
		MROH2A	-4.49366	3.04663e-05	0.00132438			APOOP5	3.23824	0.000708246	0.014192
		LOC112268038	-4.48888	0.000161813	0.00492654			SNORA119	3.23527	0.00543073	0.0537667
		ANLN	-4.48635	5.11163e-06	0.000293714			SAC3D1	3.23366	1.34154e-05	0.000668979
		MPO	-4.48332	2.53561e-08	2.70579e-06			LOC107986668	3.22697	2.29065e-05	0.00104494
		TACSTD2	-4.48314	3.90893e-06	0.000233782			RNU5F-1	3.2263	9.82152e-06	0.00051949
		AADACL3	-4.48262	0.000680744	0.0138042			SNORA16A	3.22052	0.000337829	0.00845774
		LOC107984301	-4.47798	0.00224819	0.0310522			LOC107987244	3.21106	2.44138e-05	0.0011032
		PSD3	-4.47646	8.10375e-11	1.49805e-08			S100B	3.20965	0.000171633	0.00513666
		LOC105370841	-4.46952	0.00527761	0.0527934			LOC107985863	3.20812	0.00312344	0.038144
		ADCY6	-4.46923	7.18946e-11	1.34259e-08			CBX3P2	3.2042	2.86291e-05	0.0012601
		LOC107984254	-4.46898	0.000252673	0.00684873			IL12RB1	3.20399	3.18656e-06	0.000198358
		CRMP1	-4.46567	4.90883e-06	0.000284293			LOC105374363	3.20353	0.000276074	0.00728016
		LOC105370844	-4.46467	0.000270436	0.00716245			LOC155060	3.19989	2.02849e-05	0.000948233
		ZNF385D	-4.46456	2.88892e-07	2.41416e-05			AGPAT4-IT1	3.19862	7.72524e-05	0.00278014
		LHX1-DT	-4.46222	0.000996835	0.0180535			SNORA37	3.19857	0.000908631	0.0168564
		KIFC3	-4.46043	1.67732e-12	4.32347e-10			LOC105371912	3.19839	1.46839e-05	0.000722394
		KCNJ4	-4.44949	0.000169623	0.00509733			TBX21	3.19812	1.3669e-05	0.000679772
		RND3	-4.44828	0.000994398	0.0180309			LOC105373741	3.19293	0.00407769	0.0450322
		H2BC3	-4.44731	0.00105935	0.0189143			TEX21P	3.19236	0.00112863	0.0196809
		MPPED2-AS1	-4.44152	0.00234203	0.0317355			LOC105372300	3.19224	2.11846e-05	0.000979041
		LOC105374985	-4.43903	8.86226e-06	0.000475625			LOC105373719	3.18526	0.000348046	0.00865803
		REN	-4.43554	0.00084394	0.0160885			SNORD124	3.18327	0.00522203	0.0525101
		CDH11	-4.43337	2.46048e-05	0.00110773			FMC1-LUC7L2	3.17867	7.02872e-05	0.00258039
		TTLL7	-4.43322	2.30847e-09	3.14107e-07			LOC101927822	3.17859	0.00399172	0.0444358
		CDH6	-4.42883	1.68976e-06	0.000113692			LOC105373527	3.17701	0.000832423	0.0159437
		FGF7P3	-4.42809	0.0032185	0.0388278			LOC105372098	3.17179	0.000187989	0.00546093
		MYOSLID	-4.42745	0.00017464	0.00520536			VHLL	3.16611	0.00479815	0.0500063
		IGF2BP2	-4.42375	2.2448e-11	4.53947e-09			LOC105371814	3.16543	0.00380897	0.0432225
		ARSH	-4.42082	0.00228899	0.0313671			LOC105374369	3.16055	0.000144441	0.00450325
		LOC105376475	-4.42032	0.00290545	0.0365448			KLRC3	3.15752	7.91586e-05	0.00283499
		LOC105372245	-4.42013	0.000181992	0.00533328			SNORD101	3.15698	0.000522612	0.0114773
		LOC105375120	-4.41628	4.17726e-05	0.00170074			LOC105375378	3.15527	0.00138995	0.0224614
		SMTN	-4.41615	2.66587e-10	4.51742e-08			SNORD151	3.15515	0.00363514	0.0420257
		LOC105378161	-4.41415	0.00142301	0.0228012			MIR573	3.15463	0.00161375	0.0248074
		DUSP27	-4.41278	8.36294e-05	0.00296896			BRD7P3	3.15437	0.00011604	0.00379582
		LOC101927995	-4.41245	0.001399	0.022528			CCDC65	3.15393	1.61219e-05	0.000783656
		IRS1	-4.41004	1.33232e-09	1.91251e-07			LOC105377469	3.15285	0.00146901	0.023327
		ITGA2	-4.40774	1.0539e-10	1.88604e-08			LOC102724389	3.15031	0.00394806	0.0441377
		LOC105378901	-4.40188	0.000186737	0.00542887			LOC105374958	3.14813	0.0015527	0.0241735
		C19orf57	-4.40104	0.000147731	0.00457855			MIR186	3.14772	8.86353e-05	0.00310156
		CYP1B1-AS1	-4.39708	0.00371359	0.0426193			RNVU1-19	3.14681	0.00111704	0.019554
		LOC105374445	-4.39543	0.000186534	0.00542884			LOC102723752	3.14642	7.67626e-05	0.00277361
		OR2Z1	-4.39437	0.00164129	0.0250358			MIR6880	3.14254	0.000522825	0.0114773
		LOC102724765	-4.39408	3.48344e-07	2.87812e-05			LINC01355	3.1408	0.00304804	0.0375384
		PRR16	-4.39363	6.31363e-05	0.0023629			MCEE	3.14017	1.32657e-05	0.000663323
		LRP2BP	-4.3907	0.000144274	0.00450189			NRIR	3.13896	0.00229101	0.0313831
		TMPRSS15	-4.38802	0.00255087	0.0334301			C2CD4D-AS1	3.135	5.39921e-05	0.00208682
		SUCNR1	-4.3815	8.30765e-07	6.26962e-05			LOC105372697	3.13402	0.00308471	0.0378271
		LOC107986567	-4.38095	0.00558316	0.0545237			LOC105377095	3.12865	0.0028578	0.0360694
		PLCH1	-4.37664	4.18817e-07	3.39901e-05			LOC101926948	3.12548	0.000414779	0.00977574
		LOC105375035	-4.37535	0.00341915	0.0403442			BRWD1-AS1	3.12477	0.0038578	0.0436081
		LOC107984851	-4.37413	0.000258892	0.00694503			MIR1204	3.12457	0.00544807	0.0538447
		PRKG1	-4.3722	3.18074e-08	3.32633e-06			LOC107987150	3.12145	2.89136e-05	0.00126742
		TFAP2A	-4.36351	0.000281983	0.00739868			CD52	3.11903	0.000100925	0.0034236
		SLC5A12	-4.35309	0.00120368	0.020549			LOC105374419	3.1149	0.00232369	0.0315826
		BDNF	-4.35067	1.66708e-06	0.00011258			SETDB2-PHF11	3.11459	0.00390501	0.0438514
		LINC02533	-4.35015	0.0010891	0.01924			MIR663AHG	3.11322	0.001896	0.0277035
		CHRNA3	-4.34688	0.00549053	0.0540554			SNORD11B	3.11298	0.000200544	0.00576163
		FHL1	-4.34625	3.86752e-11	7.41147e-09			LOC101929291	3.11155	0.00204619	0.0293016
		LOC105376454	-4.34092	0.00325665	0.0391188			LOC105374875	3.11154	0.00154624	0.024114
		LOC105375207	-4.34077	0.00545998	0.0538959			LINC02861	3.1102	0.000310831	0.00798308
		LOC105373980	-4.33981	0.00112569	0.0196482			LOC105372804	3.10637	0.00364371	0.0420717
		LURAP1L	-4.33599	0.000546261	0.0118239			CA5BP1-CA5B	3.10425	1.83836e-05	0.00087156
		LOC105372699	-4.3318	0.00231031	0.031501			GZMA	3.09845	9.88751e-05	0.00338227
		LOC101929268	-4.32928	0.00511131	0.0517306			MIR3975	3.09632	0.00249365	0.0330219
		FAT1	-4.32911	3.75752e-06	0.000228081			MIR4656	3.09337	0.00358089	0.0416088
		EVPL	-4.32498	2.67514e-05	0.00119153			MIR548N	3.09319	0.00168287	0.0254286
		TMEM51-AS1	-4.31996	0.00377569	0.0430168			LOC105372233	3.09248	0.000397507	0.0095595
		GIPC3	-4.3053	7.66936e-07	5.86041e-05			CD8A	3.09202	0.000175475	0.00522173
		RAB3C	-4.30214	0.000436927	0.0101798			LOC107986583	3.09062	0.00116601	0.0201141
		MYCT1	-4.29979	9.21838e-07	6.87192e-05			LOC100630923	3.08858	0.000256238	0.00689111
		ALDH1L1-AS2	-4.29776	0.000682726	0.0138221			SCAT8	3.08848	1.20039e-05	0.000612783
		LOC105372683	-4.29642	0.00345151	0.0406605			PACRGL	3.0881	3.62225e-06	0.000221338
		LOC105374343	-4.29574	0.001636	0.0250129			FOXP4-AS1	3.08624	0.00211298	0.029907
		COL6A3	-4.29437	2.60095e-09	3.50106e-07			MIR6739	3.08465	0.000221775	0.00620123
		OTOS	-4.2883	0.00348404	0.0409383			LOC101929691	3.07952	0.000287328	0.00750128
		TSKU	-4.27868	0.00110317	0.0194185			MIR31HG	3.07521	0.00311462	0.0380952
		SLPI	-4.27552	0.000180673	0.00530399			SCARNA26B	3.07414	0.000949896	0.0174539
		DEFA1B	-4.27329	0.00193047	0.0280393			LOC102724323	3.06666	0.000471821	0.0107091
		RUFY1	-4.2702	2.57446e-15	9.81566e-13			SFRP5	3.06579	0.00107151	0.0190343
		PROX1-AS1	-4.2654	0.00308491	0.0378271			LOC107984710	3.06225	0.00397063	0.0442819
		DEFA3	-4.26069	4.67226e-05	0.00185281			LOC101927057	3.0607	0.00118145	0.0202572
		KCNG4	-4.25866	0.000121752	0.00393786			ATRIP-TREX1	3.05902	0.00110404	0.0194185
		GJA1	-4.25584	0.00237869	0.0320327			MIR4258	3.05861	0.00312594	0.038144
		GPR45	-4.25413	0.00193618	0.0281111			SIRPG	3.05792	0.000156989	0.00482867
		LOC105370167	-4.24963	0.00185995	0.0273515			LOC105378457	3.05333	0.00310251	0.0380175
		ENAH	-4.24693	1.01916e-06	7.47558e-05			LINC02257	3.05055	0.00156661	0.0243104
		SIX2	-4.2462	7.02243e-05	0.00258039			NRN1L	3.04988	4.07487e-05	0.00167019
		ETV5	-4.24411	0.000361655	0.00887217			LOC107985004	3.04912	0.00448794	0.0479629
		C1orf116	-4.23482	2.66822e-09	3.56431e-07			LOC107985717	3.04796	0.0045892	0.0486036
		LOC105371896	-4.23273	0.0046512	0.0489205			MIR3663HG	3.04459	0.00158576	0.0245214
		HOXD1	-4.22729	0.00362417	0.0419121			LOC107986517	3.04369	0.00025087	0.00681182
		SLC5A8	-4.2246	0.00104094	0.018695			LOC101929633	3.04273	0.000809521	0.0157105
		POU4F2	-4.22201	0.000835171	0.0159796			MIR6832	3.04101	0.00129245	0.0215029
		SFTA3	-4.22021	0.00118224	0.0202586			AFM	3.03721	0.00495652	0.0509107
		BFSP2	-4.21733	0.00264033	0.0341842			MED9	3.03678	3.11544e-05	0.00134471
		PRTN3	-4.21298	0.00104527	0.0187571			LOC101928126	3.03316	0.000123096	0.00396579
		COL6A1	-4.21264	2.01073e-05	0.000941133			GIMAP7	3.03155	5.46678e-05	0.00210848
		GP6	-4.21172	1.11917e-13	3.27711e-11			HUS1B	3.02619	0.00042677	0.00999974
		RDH14	-4.20874	0.00204073	0.0292347			HSD11B1L	3.02423	1.6676e-05	0.000803126
		CCND1	-4.20692	2.95196e-05	0.00129089			LOC102724618	3.02408	0.00041153	0.00974939
		IGFBP5	-4.20492	0.000284175	0.00744552			LAIR2	3.02313	0.00016294	0.00494933
		INHBA	-4.20385	1.85469e-06	0.000123653			SPRY3	3.02176	0.00133214	0.0219338
		MSRB3	-4.20105	5.83725e-14	1.79542e-11			LOC107987238	3.01985	0.00108546	0.0192026
		RGS18	-4.19573	2.10159e-15	8.09711e-13			NANOS3	3.01836	4.13413e-05	0.00168924
		PSAPL1	-4.19565	2.64226e-06	0.000168782			LINC01315	3.00918	0.00174784	0.0262082
		TMEM158	-4.19515	3.48807e-05	0.0014669			LOC107984839	3.00509	0.00224218	0.0310034
		CLGN	-4.19355	0.000287203	0.00750128			SNORA5A	3.00486	0.000468061	0.0106608
		FLNC	-4.19302	1.64653e-05	0.00079402			ENDOG	3.00261	4.57935e-05	0.00182387
		LOC107984031	-4.18743	0.00473972	0.04951			SNORD110	3.00196	0.0011768	0.0202317
		PTGIR	-4.18319	2.04463e-08	2.2273e-06			CENPM	3.00178	8.22075e-05	0.002927
		LOC107985467	-4.18166	0.0054737	0.0539373			LOC107985414	3.00176	0.000370459	0.00903367
		CDC14C	-4.18072	0.00282633	0.0357709			LOC105373690	2.99432	0.00234275	0.0317355
		PDGFRA	-4.18033	1.01744e-09	1.50141e-07			LOC105369772	2.99204	0.000623409	0.0129427
		FNBP1L	-4.17981	2.47719e-09	3.35815e-07			PROC	2.99177	2.29246e-05	0.00104494
		TPM1	-4.17842	6.92711e-15	2.51036e-12			TRIM69	2.99134	0.000786098	0.0153517
		MS4A3	-4.17516	1.30175e-05	0.000655883			FGF7P6	2.98863	0.00313384	0.0381713
		TBX2	-4.17343	0.000221235	0.00619395			SNORA21B	2.9869	0.00210927	0.0299
		LOC105370998	-4.16949	0.000613731	0.0128278			SERPINA2	2.98592	0.000690727	0.0139448
		EFEMP1	-4.16223	0.00136377	0.0221852			LINC01900	2.98551	0.00498136	0.0510007
		WWTR1	-4.15957	0.000157429	0.00483408			SH2D1A	2.98374	6.79883e-05	0.00251364
		LARGE-AS1	-4.15414	0.00216164	0.0303044			LOC100505501	2.97713	5.88599e-05	0.00223783
		TAGLN3	-4.15037	0.0018482	0.0272663			LINC02363	2.97693	0.000168364	0.00506925
		SHROOM4	-4.14863	3.25709e-10	5.36978e-08			EDRF1-AS1	2.97674	0.00100423	0.0181604
		ITGA3	-4.14514	3.70157e-05	0.0015396			NCR3	2.97651	0.000148256	0.00459052
		TWSG1	-4.14136	1.93095e-08	2.11607e-06			ZNF32	2.9746	0.00187873	0.0275501
		LOC105373693	-4.14104	0.00174971	0.0262257			FGFBP2	2.9741	0.000628739	0.0130238
		ABCC4	-4.13986	3.60889e-11	6.98109e-09			LOC105371074	2.97179	2.3661e-05	0.00107449
		LOC107984634	-4.13444	0.000514669	0.0113756			LOC105370790	2.97158	0.00016889	0.00507946
		COL1A2	-4.13369	0.000119694	0.0039012			LOC101927709	2.97083	0.00501033	0.0511355
		LOC105376995	-4.1305	1.22661e-08	1.40302e-06			DDN-AS1	2.96635	1.62257e-05	0.000787655
		INAFM2	-4.12821	1.50465e-14	5.19559e-12			USP30-AS1	2.96599	0.000170639	0.00511866
		ZFPM2	-4.12265	0.000757182	0.0149577			SNORA11	2.96566	0.00336724	0.0399247
		ADGRF5	-4.11883	0.000518678	0.0114297			LOC284950	2.96407	0.00547027	0.0539373
		LINC01923	-4.11837	0.00255675	0.0334684			PRR34-AS1	2.96365	9.34528e-05	0.00322999
		LOC105378570	-4.11167	0.000348431	0.00865803			LALBA	2.9626	0.00496796	0.050941
		AMELX	-4.10858	0.00256772	0.0335376			SNORD9	2.95377	0.00230296	0.0314764
		RSPO3	-4.10291	8.9271e-05	0.00312011			LOC105369705	2.94934	0.00431126	0.0467281
		TUBB2A	-4.10037	4.13518e-05	0.00168924			UBE2F-SCLY	2.94436	0.00429473	0.0466179
		FJX1	-4.09723	0.00100787	0.0182083			LOC105376525	2.94289	0.00507892	0.0515395
		LOC102724960	-4.0937	0.00446239	0.047814			MID1IP1-AS1	2.94196	0.00154537	0.0241107
		BMP4	-4.09255	0.000393417	0.0094736			C14orf178	2.94105	0.000576307	0.0123357
		LOC101927145	-4.08864	0.00231727	0.0315538			LOC107984459	2.9393	0.00272157	0.0349158
		CTDSPL	-4.08268	1.75383e-13	4.97627e-11			FOXN3-AS2	2.93858	0.000171568	0.00513666
		TMEFF2	-4.08249	0.00214111	0.030165			LOC105375045	2.93518	0.0056187	0.0547539
		APLNR	-4.07656	0.00174326	0.0261718			CD1C	2.93452	0.000581368	0.0124295
		APBB2	-4.07632	4.43431e-05	0.00178357			DTD2	2.92969	5.69864e-05	0.00218182
		SPSB1	-4.07508	2.13863e-06	0.000139629			SCARNA9L	2.92906	0.00128282	0.021362
		CDC42BPA	-4.07264	3.04696e-10	5.0693e-08			LOC107985130	2.92498	0.00383646	0.0434206
		GRAP2	-4.06614	3.45236e-15	1.26363e-12			MIR7-1	2.92461	0.00329882	0.0394071
		ALOX12	-4.06528	2.35128e-13	6.56958e-11			CELA3B	2.92417	0.00482364	0.0501455
		LOC107984564	-4.05834	0.00306249	0.0376657			MIR8064	2.92297	0.0022195	0.0308187
		LOC107986717	-4.05683	0.00143885	0.0230177			LOC105372484	2.92214	0.00511263	0.0517306
		VWA1	-4.05336	0.000817492	0.0157816			SNORD13	2.92193	0.000401875	0.00960773
		LOC105372203	-4.05126	0.00247047	0.0328219			TNF	2.91959	3.51484e-05	0.00147197
		LOC105372411	-4.04564	0.001347	0.022021			ZBTB42	2.91626	7.23895e-06	0.000399638
		LAPTM4B	-4.04361	1.04934e-07	9.95021e-06			LOC107985521	2.91246	0.00481266	0.0500925
		SSPN	-4.04281	0.000529047	0.0115607			HSD17B7	2.91181	0.000455079	0.0104628
		PLA2G12A	-4.03705	9.24267e-10	1.38082e-07			C11orf65	2.91096	2.09268e-05	0.0009708
		PIGR	-4.03354	0.00134096	0.0219706			LOC102606465	2.90888	0.00145084	0.0231472
		LOC107986438	-4.03145	0.00509781	0.051687			LOC101928816	2.90561	0.000180362	0.00530249
		LOC105374577	-4.02504	0.00247781	0.0328835			SNORA4	2.9027	0.000337172	0.00844706
		SPINK8	-4.02448	0.00183388	0.0270988			LOC105371516	2.9006	0.00220249	0.0306523
		FBN1	-4.02271	1.49896e-05	0.000734472			LINC02397	2.89973	0.00199188	0.0286922
		VWCE	-4.02222	0.000239798	0.00657953			SNORD38C	2.89814	0.000434498	0.0101425
		HSPB9	-4.01945	0.00357676	0.0415872			LINC00266-1	2.8978	0.00167524	0.0253586
		EN1	-4.01864	0.000916026	0.0169764			LOC102724660	2.89586	0.00360926	0.0417925
		DNAJC6	-4.01733	4.30002e-08	4.34777e-06			LOC101927950	2.89383	0.0012627	0.0211715
		PANX1	-4.01328	1.25768e-14	4.38416e-12			ITPR1-DT	2.89354	0.000221346	0.00619395
		PXDC1	-4.0127	2.68857e-07	2.27268e-05			OLFML3	2.89062	8.56827e-05	0.00302426
		GLIS1	-4.01119	0.000321744	0.00816111			PHOSPHO2	2.88942	0.000218395	0.00614426
		PTK2	-4.00754	8.46034e-11	1.55611e-08			CCDC58	2.88896	0.00219087	0.0305487
		ABCA13	-4.00753	3.50142e-12	8.26832e-10			LOC105379034	2.88739	0.000886787	0.0165518
		TRIM31	-4.00575	0.00328664	0.0393258			LOC105374717	2.88264	0.00510939	0.0517306
		LOC102724805	-4.00392	4.42532e-05	0.00178191			LOC105374340	2.88242	0.00159558	0.0246316
		CALHM5	-3.99974	1.45464e-06	0.00010008			CD6	2.88221	2.90391e-06	0.000182941
		AMOTL2	-3.99618	0.00126771	0.0211876			MS4A4A	2.88085	0.000712576	0.0142445
		TRIM10	-3.99105	2.8089e-06	0.000177567			LOC107986075	2.87979	0.000270047	0.00715733
		CENPE	-3.98775	4.93401e-05	0.00194004			LPEQ6126	2.87685	0.000148508	0.00459097
		PDGFB	-3.98753	2.3289e-08	2.50713e-06			EEF1DP3	2.8763	0.000772805	0.015175
		SELENBP1	-3.98686	0.000940408	0.0173815			ZNF56	2.87437	0.000489896	0.0110007
		GRHL1	-3.98189	9.24584e-08	8.83594e-06			LOC101928037	2.87259	0.0024249	0.0324161
		CREB3L1	-3.97328	0.000727641	0.0144745			BIRC7	2.87196	0.00273349	0.035032
		ANO6	-3.97261	2.59711e-16	1.20328e-13			LOC644656	2.86858	0.000299545	0.00776484
		MITF	-3.97248	4.91931e-12	1.11836e-09			LINC00894	2.86858	7.63594e-05	0.00276176
		MAGI2-AS3	-3.96538	2.76438e-06	0.000175663			ZNF624	2.86817	1.39274e-05	0.000690747
		FAM228A	-3.96462	0.00215909	0.0302901			SNORD36B	2.86814	0.00166426	0.0252421
		LOC112268079	-3.95862	0.00102202	0.0184004			LPAR6	2.86055	0.000168412	0.00506925
		LOC105374257	-3.95686	0.00108442	0.0191933			LOC107984874	2.8599	0.00239489	0.0321623
		KCNK3	-3.9561	0.00161115	0.0247987			LOC105374245	2.85246	0.00281243	0.0356195
		LRRTM1	-3.95475	0.000765858	0.0150918			PLEKHB1	2.85093	9.03376e-05	0.00314854
		MET	-3.95417	0.000219171	0.00615664			LOC101927543	2.85034	0.000602077	0.0126505
		LAMP5	-3.95401	0.000146209	0.00455452			NPIPB6	2.84556	0.000686543	0.0138833
		LOC105374986	-3.94966	9.28851e-07	6.91012e-05			MIR4804	2.8455	0.000669956	0.0136156
		ZC3HAV1L	-3.9489	1.85669e-07	1.6258e-05			ISM1	2.84189	0.000103207	0.00348808
		HOXC9	-3.94798	0.00059472	0.0125722			LOC105369761	2.84168	0.000546142	0.0118239
		OVCH1-AS1	-3.94208	0.00176808	0.0264251			PRF1	2.8403	0.00050662	0.0112657
		H1-6	-3.94165	0.00359157	0.0416931			AGAP4	2.83907	0.000866708	0.0163353
		PYCR1	-3.94089	0.000981824	0.0178701			RNASEH2B-AS1	2.83269	0.000863788	0.0162887
		NYX	-3.93273	0.00205615	0.0293637			SMIM40	2.8312	0.00373477	0.0427454
		LOC105376541	-3.93182	0.00242586	0.0324161			LOC105373467	2.82986	0.000159369	0.00488136
		GPM6A	-3.92726	0.00462796	0.0488023			LINC02580	2.829	0.00263456	0.0341306
		LOC107984449	-3.92537	0.00297125	0.036991			ACTG1P4	2.82756	5.55583e-05	0.00213832
		RGS6	-3.9159	7.5924e-10	1.1531e-07			MIR7113	2.82334	0.00242638	0.0324161
		FRMD3	-3.91431	3.75853e-12	8.81858e-10			LOC105379322	2.82307	0.00132904	0.0219001
		LINC01181	-3.91408	0.00231377	0.0315297			SCAT2	2.82161	3.94597e-05	0.00162647
		KCNE5	-3.91377	0.00286249	0.0361162			SPATA5L1	2.81949	2.5246e-05	0.00112965
		PCAT6	-3.91371	0.00402916	0.0446764			PRH2	2.81584	0.00340017	0.0401777
		UTY	-3.9131	0.000165291	0.00499999			TEPP	2.81366	0.000397833	0.00956104
		GRIA4	-3.91191	8.07772e-05	0.00287888			LOC105373673	2.81261	0.00370875	0.0426193
		LOC102724081	-3.91102	0.00116488	0.0201117			HLA-DPB2	2.81191	0.00378295	0.0430617
		LGALS12	-3.90192	4.73951e-08	4.77894e-06			ASPDH	2.8114	0.000458231	0.0105023
		CYP4F2	-3.901	0.00272118	0.0349158			SNORD74	2.80835	0.000373873	0.00908665
		LOC105374200	-3.90015	0.00392676	0.0440102			LOC112267951	2.80782	0.000354047	0.00875006
		CLEC1B	-3.89729	1.49428e-06	0.000102606			LOC107987285	2.80772	0.000615843	0.0128513
		CDKN3	-3.89352	0.00294391	0.0368009			NAGPA	2.80716	5.17422e-05	0.0020169
		HBG1	-3.89302	0.00461827	0.0487782			PFN1P2	2.80707	0.00149149	0.0235206
		ROBO2	-3.89206	0.00031023	0.00797405			SNORD117	2.80555	0.000271153	0.00717105
		LOC105375749	-3.88424	0.00271878	0.0349131			IGSF8	2.80261	1.7518e-05	0.000839257
		PLPPR5	-3.88131	0.00185263	0.0272975			LINC02361	2.80256	0.000369855	0.00902494
		KCND3	-3.87928	1.74635e-07	1.55523e-05			C1QTNF12	2.80122	0.000449881	0.0104021
		FGF12	-3.87609	0.00161337	0.0248074			MSRB2	2.801	4.49504e-05	0.00180402
		LOC101927392	-3.87324	0.00531691	0.0530092			FOXP3	2.79945	0.000112016	0.00371716
		LOC105375184	-3.87071	0.00441189	0.0475171			HLA-DRB5	2.7984	0.00011291	0.00373666
		TOP2A	-3.86993	3.46237e-05	0.00146002			LOC107984875	2.79787	0.00256317	0.0335061
		PCDHGA11	-3.86943	0.00371096	0.0426193			TRUB1	2.7941	0.000859431	0.0162564
		LOC107985174	-3.86863	0.00015987	0.00488853			FKSG29	2.79295	0.00134311	0.0219859
		LOC107984270	-3.86837	0.00249764	0.0330535			LINC00662	2.79249	0.000241523	0.00660704
		BCAR1	-3.8655	4.50488e-05	0.00180402			LOC107985306	2.79095	0.00324611	0.0390322
		OVOL1	-3.8633	0.00129575	0.021548			LOC105369949	2.78858	0.00133457	0.0219431
		SHROOM3	-3.86308	0.000743309	0.0147142			RPS14P3	2.78672	4.2787e-05	0.00173049
		LINC01030	-3.86261	0.00312473	0.038144			LOC105376467	2.78462	0.00298107	0.0370328
		PLS3	-3.86075	0.000375142	0.00911144			MIR3138	2.78018	0.00438953	0.0474219
		H3C2	-3.86008	2.96712e-05	0.00129597			CSNK1G2-AS1	2.7733	0.000268357	0.00712284
		LOC101927978	-3.85754	0.000603183	0.012652			ANKRD7	2.7726	0.00456944	0.0484967
		SYNM	-3.85736	9.94763e-11	1.80462e-08			LOC101928525	2.77206	0.00460413	0.0486912
		HNF1B	-3.85719	0.00127741	0.0213218			PWP2	2.7694	0.00335068	0.0398446
		NPHS1	-3.8561	0.000989659	0.0179752			LOC107984043	2.76813	0.000524254	0.0114972
		GPR1	-3.85329	0.00293082	0.0367603			MAN1C1	2.76796	2.76189e-05	0.00121943
		CNN3	-3.85065	0.000129817	0.00411748			SIT1	2.76753	0.000515468	0.011382
		PRR35	-3.84835	0.000215316	0.00609818			LOC107986487	2.76689	0.00405309	0.0448598
		VWA2	-3.84809	0.00193719	0.0281145			LOC107984741	2.76677	8.71282e-05	0.00305818
		DCN	-3.84682	0.00105225	0.0188407			MIR4489	2.7663	0.00200141	0.0288068
		PRKAR1B	-3.84675	7.45235e-10	1.1413e-07			LINC01353	2.7659	0.00131638	0.0217527
		GBX2	-3.84573	7.54345e-06	0.000412713			LOC100505728	2.76579	0.00136115	0.0221524
		EMILIN1	-3.84548	1.15226e-07	1.06772e-05			LOC105373925	2.76475	0.00217935	0.0304609
		PCDHGA3	-3.84394	0.00179848	0.0267485			HCG20	2.7646	0.0038871	0.0437906
		LOC105377714	-3.84348	0.00313734	0.0382013			ALG5	2.76441	0.000332793	0.00836025
		LOC107985342	-3.84232	0.00372454	0.0426817			MIR3945	2.76364	0.000600206	0.0126505
		LOC105375610	-3.84106	0.00335672	0.0398618			IFNG-AS1	2.76072	0.000291738	0.00760014
		AFAP1L2	-3.84061	3.50755e-08	3.63692e-06			LOC112268048	2.7606	0.00094306	0.0173815
		NCKAP1	-3.83297	1.8183e-09	2.53055e-07			FCRL6	2.76058	0.0017408	0.0261456
		MTCL1	-3.82992	1.08367e-07	1.01443e-05			LOC101927226	2.76043	0.00554351	0.054354
		ZNF213-AS1	-3.82804	0.000148369	0.00459052			LINC01948	2.75946	0.00140874	0.0226351
		CNN1	-3.82724	0.000194943	0.00563359			LOC105375082	2.75923	0.00357304	0.0415842
		LIMS1	-3.82557	2.13512e-12	5.3163e-10			PPP4R1-AS1	2.75907	0.00338049	0.0400169
		TCN1	-3.81665	5.20274e-05	0.0020237			LINC01002	2.75817	0.00219745	0.0306287
		PPP1R14A	-3.81338	9.72001e-06	0.000514865			GRASP	2.75745	0.000146847	0.00457048
		PARVB	-3.81152	9.29479e-10	1.38296e-07			NELL2	2.75715	0.00046188	0.0105565
		MYOM1	-3.81014	6.40819e-13	1.71206e-10			TTC9C	2.75713	0.000122695	0.00395673
		MLPH	-3.80814	0.000176486	0.00523506			CCDC194	2.7556	0.000647991	0.0132798
		LOC105374880	-3.80233	0.00457987	0.0485328			TMEM262	2.75294	0.00465732	0.0489568
		SLC23A3	-3.80108	0.000551429	0.0119006			LOC112267985	2.75255	0.00294242	0.0368009
		CNST	-3.80028	1.91838e-11	3.96704e-09			LOC101928370	2.75224	0.000400499	0.00958735
		PTGR1	-3.79866	0.00276114	0.035226			ZNF596	2.74966	0.000203647	0.00583697
		SAV1	-3.79858	1.86548e-10	3.26699e-08			LOC105376717	2.74944	0.00140674	0.0226128
		COL4A5	-3.79574	0.00111352	0.0195183			ZNF295-AS1	2.74843	0.000203322	0.00583687
		KIRREL1	-3.78952	0.000624547	0.012959			GTF2IRD2	2.74801	0.000882735	0.0165202
		A4GALT	-3.7883	0.00232018	0.0315582			SNORD63B	2.74668	0.00104619	0.0187617
		SYNPO2L	-3.78676	0.000770045	0.0151452			LOC400464	2.74557	0.00346551	0.0407467
		INKA1	-3.78672	6.58857e-07	5.13096e-05			GNLY	2.74538	1.4665e-05	0.000722394
		LOC105374557	-3.78629	0.00483702	0.0502255			SNORA33	2.74522	0.000884357	0.0165318
		E2F1	-3.78599	5.42406e-09	6.72988e-07			LOC107986604	2.74373	0.00253695	0.0333396
		AQP1	-3.78551	0.000206836	0.00590991			LOC105370259	2.74321	0.00161949	0.0248809
		MYEOV	-3.78535	1.38627e-06	9.64644e-05			SNORD23	2.73968	0.00492516	0.0507233
		LRRC32	-3.7763	5.32341e-05	0.00206188			LOC114841035	2.73811	9.45699e-05	0.00326244
		EPB42	-3.77386	0.00130347	0.0216375			LOC105372095	2.7371	0.00106305	0.0189342
		PERCC1	-3.77161	0.00145267	0.023153			LOC100130548	2.7371	0.00148796	0.0234853
		YAP1	-3.7643	0.000486979	0.0109621			LINC02084	2.7347	0.000256087	0.00689111
		FHL2	-3.76275	9.15491e-10	1.37331e-07			LOC101930496	2.7324	0.000317245	0.0080975
		PXDN	-3.76179	0.000109323	0.00365093			PCBP2-OT1	2.73178	7.69557e-05	0.00277731
		GJA4	-3.75943	0.000329336	0.00829619			KLRF1	2.73164	0.000402484	0.00961601
		KLHL4	-3.75855	0.00241605	0.032381			TPSG1	2.72918	0.00297784	0.0370328
		RNF133	-3.75315	0.00556139	0.0544366			MIR29B1	2.72825	0.00360757	0.0417925
		SLC7A14	-3.74452	0.00113285	0.0197168			RORA-AS1	2.72519	0.00110402	0.0194185
		ZNF781	-3.74351	0.00233203	0.0316371			LOC100289230	2.72471	0.00238849	0.0321174
		CDR2L	-3.73259	0.000115353	0.00378329			CCL4L2	2.72237	0.000592161	0.0125536
		ZWINT	-3.73026	0.00109086	0.0192515			DPRXP4	2.72155	0.000385237	0.00930721
		CLUL1	-3.73014	0.00294078	0.0367995			RNU105B	2.72094	0.0054909	0.0540554
		AJUBA	-3.72954	9.15907e-05	0.00318367			LOC105369820	2.7184	0.00107231	0.0190343
		ELAVL3	-3.7274	0.000133619	0.00420527			C9orf72	2.71732	8.95826e-05	0.00312574
		WNT11	-3.72625	0.00121723	0.0206743			MIR6071	2.71617	0.00555766	0.0544198
		AR	-3.72318	1.4835e-07	1.35073e-05			MIR7845	2.71489	0.0016329	0.0249894
		ARTN	-3.72317	0.00412361	0.0453659			LOC105373021	2.71437	0.00373037	0.0427158
		TPTEP1	-3.72024	7.94837e-06	0.000432283			PRKRIP1	2.71408	0.000147005	0.00457153
		S100A2	-3.71909	0.00238532	0.0320866			C10orf95	2.70736	0.00448853	0.0479629
		NME2	-3.71613	0.00040175	0.00960773			LOC112268274	2.69788	9.31326e-05	0.00322197
		SLC18A2	-3.71605	6.22946e-05	0.00233618			LOC105376023	2.69666	0.00487369	0.0504847
		IL20RB	-3.71232	0.000968648	0.0177095			ABHD14A	2.6931	0.00131748	0.021761
		CDK1	-3.71214	0.000436829	0.0101798			TAS2R4	2.69142	0.00151246	0.0237229
		CIB2	-3.71152	0.00192698	0.0279997			LOC105377021	2.69071	0.000266602	0.00709685
		FN3K	-3.70777	1.44938e-06	0.00010008			SETDB2	2.68994	0.00044328	0.0102885
		CREB3L3	-3.70775	0.00353751	0.0413395			KLRD1	2.68756	1.8748e-05	0.000884296
		STAC2	-3.70524	0.00236909	0.0319348			LOC101929650	2.68694	0.00536011	0.0532837
		LOC107984429	-3.70231	0.00512514	0.0517919			GIMAP4	2.68522	1.11545e-06	8.06872e-05
		PRR15	-3.70101	0.00489473	0.0505664			ARF4-AS1	2.68457	0.00189911	0.0277137
		ZNF367	-3.70095	7.18011e-09	8.7311e-07			LINC01635	2.68409	0.00195103	0.028293
		ESPNL	-3.69829	0.0012365	0.0209238			LOC107984224	2.68408	0.00526237	0.052713
		LOC107985720	-3.69808	0.00514981	0.0519838			LINC02723	2.68329	0.000508069	0.0112705
		MFSD2B	-3.6979	1.77747e-06	0.000118938			GON7	2.68222	0.000529009	0.0115607
		ADAMTS9	-3.69727	9.94919e-05	0.00339702			PAXIP1-AS2	2.68192	0.000227208	0.00631454
		GATA6	-3.69508	0.00327984	0.039294			SNORD50B	2.68	0.00097053	0.0177351
		RBPMS2	-3.69139	4.21259e-05	0.00171321			DAPK1-IT1	2.67854	0.00158892	0.0245495
		LOC112268448	-3.68968	0.00206763	0.0294817			CCL3	2.67761	0.000781607	0.0152823
		DNM1	-3.68864	1.34674e-08	1.51672e-06			CCDC112	2.67704	0.000225118	0.00626612
		WNK2	-3.68379	4.71507e-05	0.0018633			PMS2P3	2.67574	3.90398e-05	0.0016146
		RHD	-3.68262	0.00138632	0.0224125			PNOC	2.67561	0.000408635	0.00971571
		SPATA4	-3.68165	0.000220899	0.00619395			LOC101926886	2.67015	0.000290711	0.00758417
		BOK-AS1	-3.67946	0.00511596	0.0517306			C2orf74	2.6698	0.000688824	0.0139218
		CPE	-3.6772	0.000960987	0.017587			THEMIS	2.66919	0.00116782	0.0201141
		PITPNM2	-3.67646	5.51418e-10	8.77522e-08			LOC340357	2.66914	0.00322011	0.0388345
		AP1M2	-3.67588	5.36087e-05	0.00207419			CCR5	2.66873	0.000407797	0.00970494
		MARCHF2	-3.67415	8.16098e-14	2.4203e-11			LINC00304	2.66816	0.000858769	0.0162527
		ADAMTS12	-3.67392	0.000179437	0.00529656			LSM10	2.66796	0.000208415	0.00594111
		XIRP2	-3.67336	4.94311e-06	0.000285826			SNHG25	2.66416	0.00187265	0.0274831
		GATA2-AS1	-3.67008	0.000545818	0.0118239			KLRC4	2.6633	0.00312548	0.038144
		LOC105371887	-3.66897	0.0008215	0.0158122			ARMC1	2.66245	0.000725755	0.0144684
		UGT2B11	-3.66718	0.00393666	0.0440675			TNFRSF18	2.66235	0.00030499	0.00786144
		CCDC3	-3.66575	9.98868e-05	0.00340249			MS4A7	2.6556	0.000358865	0.00884055
		FOXC1	-3.66301	9.59273e-05	0.00329993			PCOLCE-AS1	2.65106	0.000521582	0.0114673
		AXL	-3.66032	0.000495363	0.0110827			MIR12122	2.65101	0.00255754	0.0334684
		LOC107984123	-3.65953	0.0041497	0.0455736			NOP14-AS1	2.64873	2.47493e-05	0.00111248
		EIF4E1B	-3.65896	0.00375661	0.0428825			EEF1E1	2.64845	0.00128037	0.0213407
		LOC105371970	-3.65881	0.00455741	0.0484847			TIFA	2.64717	0.00012468	0.00399611
		CAND2	-3.65505	0.000519847	0.0114485			LOC107986463	2.6463	0.00172866	0.0260167
		KLHDC8B	-3.64998	0.000106847	0.00358462			DIAPH1-AS1	2.6454	0.000471311	0.0107091
		LOC107984120	-3.6491	0.00427547	0.0464778			C17orf77	2.64399	0.00242869	0.0324198
		SPTA1	-3.64898	0.000212096	0.0060226			CARD11	2.64329	2.8716e-05	0.00126094
		CEP55	-3.64875	0.00234817	0.0317502			RNA45SN3	2.64306	0.000532464	0.0116007
		SH2D4A	-3.64834	0.00118021	0.0202572			PI3	2.64137	0.00340065	0.0401777
		MAB21L1	-3.6479	0.00223647	0.0309721			LOC105372497	2.64094	0.00463651	0.0488361
		GSDMC	-3.64621	0.00456942	0.0484967			ZSWIM3	2.64034	0.000225123	0.00626612
		ATL1	-3.64601	2.67592e-05	0.00119153			UFSP2	2.6389	0.000170319	0.00511403
		OPHN1	-3.64248	1.17355e-08	1.35502e-06			TLDC2	2.63639	0.000294214	0.00765918
		LINC00534	-3.6411	0.00526121	0.052713			LOC105373241	2.63325	0.00131405	0.0217239
		PNMA1	-3.64071	3.59507e-08	3.71714e-06			CLECL1	2.63229	0.00257981	0.0336396
		GGTA1P	-3.63836	3.32082e-05	0.00141301			LOC102723795	2.63184	0.00166478	0.0252421
		HNF4A	-3.6365	0.00209981	0.0298243			REREP3	2.62875	0.00231571	0.0315443
		FRRS1L	-3.63334	0.00114913	0.0198961			RIOK2	2.62665	0.00149275	0.0235305
		NRG2	-3.63032	0.000237565	0.00652804			TGDS	2.62664	0.000778901	0.0152596
		YWHAH	-3.62819	1.12447e-15	4.52285e-13			IL6R-AS1	2.62556	0.000815121	0.0157611
		CYP11A1	-3.62678	0.00297094	0.036991			SIGIRR	2.62552	7.83352e-05	0.00281219
		EFCAB6	-3.62627	0.000465561	0.0106171			LOC105376713	2.62528	0.00240543	0.0322644
		LOC105370356	-3.62426	0.00392703	0.0440102			SNORD116-18	2.62493	0.00310785	0.0380534
		TOM1L1	-3.62311	0.000614018	0.0128278			EZR-AS1	2.62492	0.00207426	0.0295416
		KLK11	-3.62273	0.000662949	0.0135107			LOC107986673	2.62316	0.00285639	0.0360641
		CD109	-3.6177	4.39086e-05	0.00177389			VCAN	2.61764	6.29995e-09	7.71207e-07
		FMOD	-3.61579	0.00517322	0.052177			LOC200772	2.61544	0.000682762	0.0138221
		SSUH2	-3.61501	0.000266992	0.00710189			CHCHD4	2.61429	0.000638994	0.0131396
		LOC107985686	-3.61417	0.000659675	0.013474			KBTBD8	2.61337	0.000167991	0.0050649
		LIMCH1	-3.61293	4.40634e-05	0.00177622			LINC00412	2.61254	0.00414485	0.0455585
		LOC105377700	-3.60789	0.00441182	0.0475171			MRPL54	2.61158	0.000375434	0.0091125
		GAS1	-3.60026	0.000634333	0.0130879			TMOD4	2.61114	0.00208337	0.0296368
		UROC1	-3.60015	0.00114027	0.0197807			SNORD2	2.60983	0.000618068	0.012883
		SHANK3	-3.59955	4.62371e-05	0.00183754			LOC105372235	2.60862	0.00239387	0.0321623
		TLCD4	-3.59685	0.00064199	0.0131864			MBOAT4	2.60635	0.00113574	0.0197391
		INF2	-3.59558	2.39265e-13	6.63453e-11			ARHGAP26-AS1	2.60571	0.00132606	0.0218633
		COL5A1	-3.59086	2.75048e-05	0.00121733			ARHGAP27P2	2.60472	0.000941806	0.0173815
		EDNRB	-3.59055	0.00116328	0.0201032			LOC105378671	2.6026	0.00262097	0.0340187
		COL12A1	-3.58856	0.000479548	0.0108281			C19orf73	2.60176	0.00551682	0.0541649
		CD276	-3.58704	0.00110669	0.0194465			MIR155HG	2.59885	0.000312638	0.00801343
		ZNF542P	-3.5828	1.01107e-05	0.000530948			LINC002481	2.59809	6.02453e-06	0.000339769
		PLEKHA8P1	-3.58249	9.86084e-06	0.000520067			LOC100505622	2.59788	0.00024425	0.00666174
		CPNE5	-3.58224	2.45313e-08	2.63312e-06			MS4A6A	2.59746	0.000164523	0.00498086
		CTTNBP2	-3.58026	0.00124622	0.0209906			ADAT3	2.59513	0.000108256	0.00362525
		TCEAL9	-3.58025	0.00112235	0.0196087			LGALS2	2.58875	0.00338376	0.0400169
		NKX3-2	-3.5784	0.004205	0.0459288			SNORD142	2.58788	0.00416814	0.0456637
		CFAP74	-3.57744	0.000580957	0.0124279			ANGPTL6	2.58399	0.000203804	0.00583697
		LOC105370691	-3.57319	0.00527121	0.0527727			PDK4	2.58345	0.000694043	0.0140041
		LINC02280	-3.56887	0.000707307	0.0141857			FH	2.58183	0.000183981	0.00537009
		HES3	-3.56053	0.00124893	0.0210064			SLC16A11	2.5808	4.51765e-05	0.00180518
		ATP1B1	-3.56025	1.79625e-05	0.000858305			RAB3A	2.58003	0.00181936	0.0269713
		ATP13A5	-3.55913	0.00291362	0.0366195			LOC105375060	2.57954	0.00196661	0.0284626
		ZNF502	-3.55672	0.00375937	0.0428929			MRS2P2	2.5794	0.00071037	0.0142082
		PCDH18	-3.55129	0.00263518	0.0341306			LOC105369326	2.57918	0.00191631	0.027889
		FBXO27	-3.55044	0.000345004	0.00860998			CD247	2.57812	9.63558e-05	0.00331156
		TMEM145	-3.54647	0.00121166	0.0206274			LOC101929704	2.57788	0.0040874	0.0450895
		SLC2A5	-3.54625	7.73599e-07	5.89901e-05			EREG	2.57774	0.000473862	0.0107395
		FAM238B	-3.54479	0.0045719	0.0484967			CCDC78	2.57663	0.000724315	0.0144476
		LOC105378150	-3.54375	0.00391868	0.0439796			PRRT1	2.57628	0.000620924	0.0129176
		LOC105374768	-3.54293	1.0389e-06	7.57489e-05			TMEM218	2.57335	0.000100327	0.00341278
		TPX2	-3.54184	0.000155817	0.00480067			PEX13	2.57201	9.56477e-05	0.00329651
		CNRIP1	-3.54182	0.00026397	0.00703701			GPR52	2.55882	0.00374652	0.0428186
		TARM1	-3.53875	0.00211849	0.0299617			MIR624	2.55574	0.0039828	0.0443905
		LOC105376030	-3.53773	0.00150023	0.0235975			DOC2GP	2.55437	0.00550882	0.0541299
		RIPOR3	-3.53603	2.76484e-10	4.64214e-08			TBC1D22A-AS1	2.55367	0.00124357	0.0209756
		PTK7	-3.53547	1.6757e-08	1.84741e-06			SNORD20	2.55326	0.00335047	0.0398446
		LOC102723430	-3.5328	0.00563931	0.0548817			LOC105379185	2.55081	0.0039594	0.0442374
		CLIP2	-3.53107	7.30924e-10	1.12409e-07			WFIKKN1	2.54883	0.00245945	0.0326873
		FAM107A	-3.52811	0.00344013	0.0405656			CD3G	2.54864	0.000166945	0.00504169
		CHIT1	-3.52658	6.30374e-05	0.00236161			HOOK1	2.54751	0.000457666	0.0104959
		WNT9B	-3.52505	0.00316847	0.0384399			LOC102724608	2.54684	0.00123989	0.0209455
		LYPLAL1-DT	-3.51977	0.000858752	0.0162527			IL11RA	2.54644	0.000115932	0.00379582
		HTRA3	-3.5189	8.39984e-05	0.00297917			EPHA1-AS1	2.54546	0.000460836	0.0105488
		ITIH5	-3.51659	0.00124473	0.0209855			THOC7-AS1	2.54368	0.00550223	0.0541087
		H4C1	-3.51649	0.00394445	0.0441243			KLRB1	2.54172	0.00485989	0.0503772
		EFHC2	-3.51497	9.75169e-08	9.27095e-06			SNRK-AS1	2.54057	0.000456165	0.0104812
		RPL23AP7	-3.5122	4.40337e-05	0.00177622			LOC107987063	2.5402	0.00215039	0.0302206
		CCDC168	-3.51091	0.000259001	0.00694503			CFAP58-DT	2.53979	0.00242753	0.0324161
		LOC102724808	-3.51089	6.75639e-06	0.000376404			NPIPA7	2.53895	0.00151039	0.0237166
		LINC00599	-3.50978	0.00395091	0.0441561			LOC107986859	2.52937	0.00280508	0.0356167
		KIF2A	-3.50794	6.18807e-10	9.72085e-08			TRIM59	2.52763	0.003038	0.0374526
		FERMT2	-3.50546	0.000447013	0.0103489			MIR9902-1	2.52702	0.00533555	0.0531117
		RORB	-3.50422	0.00449071	0.0479629			STX16-NPEPL1	2.52673	0.000113227	0.00373978
		LOC105378798	-3.50255	0.00563326	0.0548543			GLRX2	2.52669	0.001653	0.0251198
		LOC105374510	-3.50144	0.00316112	0.0383887			NOS3	2.52587	0.000818198	0.0157869
		PROSER2-AS1	-3.50053	0.000319139	0.00812883			MIR3619	2.52428	0.00185329	0.0272975
		LOC107986294	-3.5003	6.48353e-05	0.00241906			CX3CR1	2.52074	0.000316701	0.00809247
		ILDR2	-3.49933	1.86759e-05	0.000882033			LOC107984952	2.52067	0.00142182	0.0228012
		HSPA2	-3.49897	6.94697e-06	0.000385847			EDAR	2.51907	0.000230311	0.0063726
		CHST8	-3.49446	5.0952e-06	0.000293692			GPA33	2.51527	0.00189973	0.0277137
		HMGA2	-3.49042	0.000824345	0.015847			LFNG	2.51442	3.45395e-06	0.000211761
		CST6	-3.49	0.00389583	0.043804			ERI3-IT1	2.51438	0.00482384	0.0501455
		MED12L	-3.48866	4.27562e-07	3.45466e-05			ASGR2	2.51069	0.000853844	0.0162182
		ZNF185	-3.48533	6.03023e-13	1.62293e-10			FAM209A	2.50915	0.00182025	0.0269735
		SMIM5	-3.48452	4.30222e-07	3.4685e-05			NDUFAF8	2.50886	0.000432616	0.010105
		MSANTD3	-3.48245	1.92372e-05	0.000905039			CEPT1	2.50817	0.000210945	0.00599922
		DOC2A	-3.47668	0.000340779	0.00851994			MAPRE3-AS1	2.50759	0.00274366	0.0351075
		TRIM40	-3.47608	0.00336968	0.0399408			BCL2L1-AS1	2.50752	0.00335928	0.0398691
		DCLK2	-3.47591	0.000514226	0.0113726			GIMAP6	2.5067	6.44701e-05	0.00240789
		LGR4	-3.47403	0.000102488	0.00347019			FOXN3-AS1	2.50543	0.000556437	0.0119825
		GXYLT2	-3.47275	0.00166122	0.025209			LOC105372401	2.50496	0.000191236	0.00554206
		HP	-3.47158	1.57083e-05	0.000765584			ANO9	2.50442	8.30969e-05	0.00295293
		TNFSF4	-3.46854	7.42548e-12	1.61778e-09			IBA57-DT	2.50408	0.00277144	0.0353204
		LINGO1	-3.4637	0.000815569	0.0157611			CA6	2.50386	0.000998196	0.0180615
		FREM1	-3.46327	0.000221313	0.00619395			GPR162	2.50001	0.000955389	0.0175372
		H2BC13	-3.46323	0.000554279	0.011948			LOC101928855	2.49958	0.000958468	0.0175585
		SLC9A3R2	-3.46167	0.000181918	0.00533328			NAPSB	2.49956	0.00106279	0.0189342
		PKD1L2	-3.46096	0.000873897	0.0164201			GATA3	2.49887	4.52878e-05	0.00180766
		PRDM16	-3.45848	1.92282e-05	0.000905039			LOC105374808	2.49785	0.00453102	0.048323
		ACKR2	-3.45728	0.00112536	0.0196482			LIMD1-AS1	2.49673	0.00142344	0.0228012
		CRAT	-3.4569	8.74889e-09	1.0397e-06			LOC105375505	2.49663	0.00157755	0.0244253
		CD9	-3.45664	9.84818e-10	1.45936e-07			NCBP2AS2	2.49599	0.000472954	0.0107256
		GCOM1	-3.45319	0.00186963	0.0274497			CNTD1	2.49575	0.00112719	0.0196652
		LOC107986820	-3.44247	0.00524411	0.0526021			TNFRSF25	2.49458	0.000364322	0.00891343
		SIX1	-3.44147	0.00550799	0.0541299			SNORD56B	2.4924	0.00422287	0.0460427
		RN7SL3	-3.43569	0.000123193	0.00396579			LOC105371686	2.49231	0.00214971	0.0302206
		LOC101926892	-3.42908	0.00337913	0.0400139			ITGA4	2.49165	2.36126e-06	0.000152968
		H1-0	-3.4284	1.14858e-16	5.60539e-14			CD14	2.48632	5.99575e-05	0.00226711
		THNSL2	-3.42633	0.00293774	0.0367866			ERCC5	2.48626	0.000891232	0.0166094
		NRK	-3.42572	0.00221577	0.0307786			LOC105371088	2.48388	0.00136077	0.0221524
		MCPH1-AS1	-3.42516	0.000442412	0.0102748			LAG3	2.48378	0.00406845	0.0449653
		AQP5	-3.42459	0.00468128	0.0491521			PTGDS	2.48192	0.00141061	0.0226551
		KCNN2	-3.4231	0.000661378	0.0134937			ZNF157	2.48151	0.00484759	0.0503066
		PRRT4	-3.42288	0.000142752	0.00446201			FAM117B	2.4809	0.000163679	0.0049664
		ABCB5	-3.42245	0.00228673	0.031357			OSGEPL1	2.4806	0.000312087	0.0080049
		EGFR	-3.41984	0.000666118	0.0135527			TLR7	2.48012	0.00238191	0.0320643
		TRHDE	-3.4195	0.00118145	0.0202572			SLAMF1	2.47939	0.00097395	0.0177611
		SORBS2	-3.41825	0.000526943	0.0115354			LOC645967	2.47869	0.00292425	0.0367056
		PAWR	-3.41705	2.33062e-07	1.99311e-05			LOC105376478	2.47677	0.00268856	0.0345791
		MOB1B	-3.41518	2.77957e-11	5.4484e-09			LOC107986655	2.47608	0.000323983	0.00820653
		CXCL3	-3.41471	0.000147496	0.00457514			MAP3K5-AS1	2.47445	0.003747	0.0428186
		SRC	-3.41387	2.2475e-10	3.84406e-08			APBA3	2.47394	0.00111932	0.0195658
		LOC730101	-3.41234	0.00179012	0.0266675			FGD2	2.47013	0.000132866	0.0041924
		ARMC3	-3.40969	7.70169e-05	0.00277731			MYH3	2.46982	0.000515583	0.011382
		MIR100HG	-3.40786	0.00264632	0.0342239			LMNTD2	2.46782	0.000457418	0.0104959
		EPHA2	-3.40593	0.000130298	0.00412804			FBXO6	2.46292	0.000991186	0.0179868
		HS3ST6	-3.40551	0.00145635	0.0231863			CMKLR1	2.46231	0.000495011	0.0110827
		EMID1	-3.40171	0.000594535	0.0125722			GZMH	2.45538	0.00250801	0.0331304
		RNF11	-3.39653	6.51639e-12	1.43607e-09			PAIP2B	2.45456	0.00105561	0.0188752
		SIAE	-3.39275	4.96126e-09	6.26058e-07			DRAM2	2.4544	0.000271042	0.00717105
		CCDC80	-3.38302	0.000353495	0.00874823			LOC101927572	2.4518	0.00532427	0.0530512
		CEBPE	-3.38233	0.000230135	0.0063726			CCL3L3	2.45172	0.00105814	0.018902
		ARHGAP23	-3.38189	0.000190774	0.00553306			SNORD141B	2.4505	0.000508452	0.0112722
		LAMA3	-3.37997	0.000793494	0.0154404			AMIGO1	2.44921	0.000613626	0.0128278
		ARHGAP29	-3.37631	0.000902012	0.0167688			CHKB	2.44814	0.00190509	0.027781
		TIMP3	-3.3754	0.00020583	0.00588576			DUSP2	2.44734	0.000994601	0.0180309
		DEPP1	-3.3686	5.03639e-05	0.00197404			LOC107986939	2.44629	0.000709932	0.0142082
		LINC01750	-3.36569	0.00316849	0.0384399			C5orf34-AS1	2.44412	0.00233693	0.0316918
		TUBB3	-3.35972	0.000333156	0.00836362			IRAK1BP1	2.44399	0.00163309	0.0249894
		LOC105372347	-3.35816	0.00442719	0.047604			RAC3	2.43915	0.00131	0.0216963
		LOC105372352	-3.35784	0.000398744	0.00956411			MAIP1	2.43839	0.00137406	0.0223031
		BIRC5	-3.35241	0.000863374	0.0162887			C3orf18	2.43827	3.76942e-05	0.00156604
		SMARCA1	-3.34464	0.00081507	0.0157611			ZACN	2.4379	0.00215165	0.0302206
		ZNF385C	-3.34206	0.00469146	0.0491885			MARCHF9	2.43731	0.000298497	0.00774863
		E2F7	-3.34116	0.00258777	0.0337073			LOC105378629	2.43679	0.00361952	0.0418716
		PFN4	-3.33672	0.00454354	0.0484309			SLC18B1	2.43368	0.00157998	0.0244527
		MIR9-3HG	-3.33375	0.00414996	0.0455736			LOC102724159	2.43265	0.000632468	0.0130641
		HMGB4	-3.33366	0.00323122	0.0389043			PPP1R2C	2.43162	0.00287797	0.0362739
		STRIP2	-3.3305	1.30273e-05	0.000655883			FCGR3A	2.43089	5.73e-05	0.00219153
		EFNB1	-3.32942	6.33796e-07	4.95863e-05			LOC105371224	2.43084	0.000218136	0.00614169
		TGFB2	-3.32752	0.000601834	0.0126505			LINC01366	2.43031	0.0054845	0.0540215
		PTH2R	-3.3272	0.00534434	0.0531848			OLFM1	2.42825	0.000114197	0.00376425
		LOC102724479	-3.32639	0.00033405	0.00838032			NAAA	2.42531	0.000114361	0.00376425
		RNASEH2A	-3.31872	0.000444613	0.0102998			MAFB	2.42348	0.000121358	0.00393092
		PADI3	-3.31718	0.00190678	0.0277835			MAP3K2-DT	2.42161	0.000328354	0.00828369
		POU2F3	-3.30913	0.000182737	0.00534655			GZMB	2.4213	0.00216176	0.0303044
		CCNA2	-3.30412	0.00164949	0.0251198			RNASE6	2.42082	0.000117564	0.00383562
		SLC35G1	-3.30134	0.00025352	0.00684973			ALDOC	2.4207	0.00261618	0.0339806
		LOC101927666	-3.30102	0.00235398	0.031817			MPHOSPH6	2.4203	2.86433e-05	0.0012601
		ATP9A	-3.2998	8.62141e-10	1.30397e-07			SCML4	2.41943	2.74553e-05	0.00121661
		LARP6	-3.29946	0.0039648	0.0442607			SSBP4	2.41837	7.1682e-05	0.0026237
		CTXN1	-3.29739	0.00277795	0.0353911			ZFP37	2.41626	0.00440385	0.0475
		BCL2L1	-3.29343	1.33242e-09	1.91251e-07			DTX2P1-UPK3BP1-PMS2P11	2.41529	0.00126662	0.0211876
		PLA2G4F	-3.28657	0.00216753	0.0303736			LINC01238	2.41277	0.00426975	0.0464294
		BCAM	-3.28635	0.000592867	0.0125562			SLC25A26	2.4127	0.00046251	0.0105607
		STOM	-3.2852	8.67464e-10	1.30662e-07			MIR3648-2	2.41038	0.00126611	0.0211876
		BUB1	-3.2831	0.00020756	0.00592599			OPA1-AS1	2.40908	0.000943109	0.0173815
		PTPRR	-3.28254	0.00145039	0.0231472			EDEM2	2.40852	0.0044894	0.0479629
		IQGAP3	-3.28183	0.000124504	0.00399528			OAF	2.4058	0.000817242	0.0157816
		DKFZp451B082	-3.28165	0.00259711	0.0337929			LOC102724814	2.40496	0.000557193	0.0119896
		FRMD6	-3.27991	0.000564539	0.0121215			LOC107986714	2.40253	0.00185643	0.0273225
		PRSS12	-3.27948	0.0020073	0.0288801			LOC100287896	2.402	0.000972515	0.0177536
		ADCY5	-3.27577	0.000223816	0.00624876			LSM3	2.40139	0.000837775	0.0160043
		ARHGAP32	-3.27075	7.14131e-09	8.71287e-07			TMEM9B-AS1	2.40115	0.00336451	0.0399053
		DDX11L2	-3.27075	0.00187538	0.0275121			BCL11B	2.40041	3.25862e-05	0.00139174
		TMEM17	-3.25704	0.00132059	0.0217848			LOC105371963	2.39985	0.00492889	0.0507474
		TEX101	-3.25662	0.0024253	0.0324161			ASTL	2.39943	0.00149989	0.0235975
		TSC22D1	-3.25123	3.37572e-10	5.51598e-08			HOPX	2.39935	0.00161989	0.0248809
		MIS18A	-3.24954	0.000564647	0.0121215			SCARNA21	2.39784	0.00121051	0.0206183
		LMNA	-3.24883	7.07724e-13	1.87711e-10			BTBD19	2.39047	0.000507412	0.0112696
		DRC7	-3.24763	2.23703e-05	0.00102478			PLAAT4	2.39007	0.000602057	0.0126505
		OR2L13	-3.24668	0.00373101	0.0427158			PRKAG2-AS1	2.38877	0.00470341	0.0492573
		MELK	-3.24273	0.000277803	0.00731522			ENTPD2	2.38546	0.00165162	0.0251198
		CHRDL2	-3.24262	0.00439228	0.0474252			RNU6-9	2.38376	0.00293551	0.0367712
		H2AC12	-3.24248	0.00476276	0.0497224			LOC101928237	2.38312	0.00360392	0.0417704
		LOC102725121	-3.24067	0.0012328	0.0208805			MARS2	2.37489	0.000438124	0.0101947
		LOC101929216	-3.23905	0.00131995	0.0217848			LOC105373976	2.37473	0.00313325	0.0381713
		ERG	-3.23812	7.38148e-05	0.00268566			ALOX12-AS1	2.37226	0.000523034	0.0114773
		TBX18	-3.23532	0.000858195	0.0162527			TMEM19	2.37158	0.0012325	0.0208805
		GLYATL2	-3.23489	0.000378627	0.00917783			LINC01972	2.37153	0.0053156	0.0530092
		SYBU	-3.23476	0.00155893	0.0242293			MLLT6	2.37066	1.25839e-08	1.4279e-06
		C5orf30	-3.2342	2.28535e-07	1.96358e-05			CTLA4	2.36954	0.0018638	0.0273971
		MICALL2	-3.23369	8.50362e-05	0.00301015			PVRIG	2.36952	0.00100493	0.0181641
		EIF2AK1	-3.23314	5.43698e-18	3.6313e-15			LOC105370792	2.36905	0.00373752	0.0427535
		DMGDH	-3.23175	0.00228202	0.031357			MIR6752	2.36861	0.00207167	0.0295277
		UBL4A	-3.23114	2.8238e-09	3.74481e-07			NFYC-AS1	2.36797	0.00109009	0.0192472
		LOC101929595	-3.23103	0.00502132	0.0511774			IFI30	2.3661	1.28314e-05	0.000649591
		CIT	-3.23054	1.10085e-05	0.000569918			FCMR	2.36513	0.000612033	0.0128082
		PHF21B	-3.22998	0.00124706	0.0209906			CPT1B	2.36319	0.000828196	0.0159017
		LOC105378979	-3.22994	0.00316688	0.0384399			SLC39A6	2.36077	0.000388026	0.00936549
		LOC102723324	-3.22748	0.000950551	0.0174571			NTN3	2.35857	0.00147293	0.0233289
		ATP5F1E	-3.22657	6.91093e-07	5.35919e-05			CD3E	2.35817	0.00223638	0.0309721
		HRC	-3.22607	0.00379147	0.0431118			SRRD	2.35793	0.000633184	0.0130715
		CT70	-3.22495	0.00563743	0.054878			SLFN5	2.35768	3.18363e-05	0.00136449
		RHBDL3	-3.22245	0.00211168	0.0299			CD300E	2.35691	0.000400127	0.00958525
		FOXM1	-3.2202	0.000608157	0.0127417			LINC00910	2.35641	0.00324727	0.0390333
		RSU1	-3.21862	6.55222e-12	1.43607e-09			CD248	2.35576	0.000454833	0.0104628
		CCDC9B	-3.21766	3.19291e-09	4.18877e-07			LOC100291105	2.35528	0.00038192	0.00924539
		MAST4	-3.21594	1.66849e-11	3.48972e-09			SMIM25	2.35259	0.000236702	0.00651412
		SH2D4B	-3.21174	0.000901817	0.0167688			LOC112267961	2.35242	0.00284032	0.0358983
		ECM1	-3.21108	0.0001278	0.00408179			LOC107984247	2.35172	0.000818958	0.0157932
		LOC107984690	-3.21075	0.00235816	0.0318491			CLEC2D	2.35082	0.000471937	0.0107091
		TPM4	-3.21008	1.21568e-14	4.27849e-12			TNFRSF4	2.35068	0.000728801	0.0144897
		SMIM3	-3.21001	1.38611e-06	9.64644e-05			MPV17	2.3503	6.57528e-05	0.00244582
		LOX	-3.20879	0.000121787	0.00393786			LINC02611	2.34903	0.00454511	0.0484309
		RDH11	-3.20721	1.06367e-08	1.23989e-06			LEF1	2.34875	0.000184397	0.00537794
		PDZD2	-3.20624	6.64412e-07	5.16323e-05			P2RX7	2.34639	0.000217174	0.00612209
		LOC105371055	-3.20358	0.00496281	0.0509107			LOC112268121	2.34542	0.0029827	0.0370328
		AIF1L	-3.20192	0.000908328	0.0168564			IKZF3	2.34393	1.74149e-05	0.000835414
		PODNL1	-3.20186	0.00231989	0.0315582			RASGEF1B	2.34286	8.85269e-05	0.00310073
		EXO1	-3.20061	0.00173538	0.0260856			BATF3	2.34133	0.00415854	0.0456148
		RPE	-3.19545	0.000502708	0.0112196			HACL1	2.33837	0.000731409	0.0145258
		MIR12136	-3.19159	0.00127749	0.0213218			C5	2.33719	0.000781417	0.0152823
		IRX2	-3.19104	0.000454552	0.0104628			FBXO2	2.33553	0.00244357	0.0325454
		ZBTB32	-3.19103	0.00105079	0.0188315			TM7SF2	2.33537	0.00161241	0.0248074
		DIPK2B	-3.18945	0.00251596	0.0331776			IL10RB-DT	2.33502	0.00460073	0.0486834
		LAMC1	-3.18769	9.03557e-09	1.06684e-06			MIR6766	2.33447	0.00375513	0.0428825
		KEL	-3.18697	0.000429663	0.010045			CAGE1	2.33414	0.00524866	0.0526052
		SLC6A9	-3.17611	0.00117142	0.0201581			LOC101927069	2.33392	0.00371318	0.0426193
		UNC13C	-3.17545	0.00135466	0.0221058			ERVK3-1	2.33189	0.00268155	0.0345577
		TDRD10	-3.17378	0.00497576	0.0510005			CD163	2.33165	0.000944981	0.0173896
		BBOF1	-3.17312	0.000705349	0.0141697			LEPROTL1	2.33056	0.000257298	0.00691454
		FBXO17	-3.17203	0.0017015	0.0256675			RASA4B	2.32853	0.00164075	0.0250358
		LOC105371026	-3.17038	7.82409e-06	0.000426792			LINC01136	2.32805	0.00250818	0.0331304
		GATA2	-3.16735	2.38425e-07	2.02949e-05			FAM83H	2.32789	0.000263089	0.00702891
		MYO1C	-3.16448	1.25447e-10	2.2075e-08			LOC105373582	2.32767	0.00377611	0.0430168
		TSPAN18	-3.16185	2.6832e-07	2.27268e-05			LOC107985325	2.32711	0.00335758	0.0398618
		ODC1	-3.15682	2.71039e-09	3.60748e-07			LOC105378539	2.32529	0.000311018	0.00798308
		MYH15	-3.15499	0.00191571	0.027889			GPR89B	2.32457	0.00283786	0.0358796
		LINC02009	-3.1512	0.000716307	0.0142957			BCAP29	2.322	0.0049803	0.0510007
		LOC105372759	-3.14811	0.00493983	0.050803			LOC107985785	2.32193	0.00185648	0.0273225
		WNT7B	-3.1468	0.00157145	0.0243517			EBAG9	2.31974	0.00176245	0.0263949
		SEMA3D	-3.14621	0.00279202	0.0355085			SCNM1	2.31705	0.00233146	0.0316371
		GAD1	-3.14567	0.00558646	0.0545268			SEPTIN1	2.31676	0.000470113	0.0107009
		ST8SIA5	-3.13804	0.000638584	0.0131385			ARL14EP	2.31588	0.00170435	0.0256869
		CD226	-3.1365	4.87486e-08	4.88848e-06			LILRA1	2.31328	0.000127701	0.00408179
		RNVU1-1	-3.13556	0.00328773	0.039326			CRTAM	2.30377	0.00111366	0.0195183
		CDC20	-3.1314	0.00254425	0.03339			DBP	2.30239	0.00293518	0.0367712
		LOC112268292	-3.13024	0.000714677	0.0142787			POLR3H	2.30087	0.000568162	0.0121756
		LIPC	-3.12954	0.000252895	0.00684873			SRFBP1	2.29782	0.0022266	0.0308938
		LOC283856	-3.12912	0.00481807	0.050114			AGPAT4	2.2976	5.76762e-05	0.00220361
		OLFML2B	-3.12877	0.000489746	0.0110007			ATP2B1-AS1	2.29658	2.1046e-05	0.000973862
		HUNK	-3.12867	0.00500597	0.0511241			CD72	2.29631	0.00301249	0.037251
		CLEC1A	-3.12627	0.00323675	0.0389515			TAF12	2.29563	0.000956537	0.0175407
		LOC105375242	-3.12602	0.005264	0.0527149			CCRL2	2.29511	0.00188441	0.0276113
		ASS1	-3.12421	0.00429745	0.0466198			RPF1	2.29499	0.000330638	0.00831182
		RAMP1	-3.12378	0.00259415	0.0337664			RPL23AP64	2.29483	0.00247692	0.0328835
		HOMER2	-3.11901	1.05934e-06	7.70131e-05			CD4	2.29212	0.000873369	0.0164201
		KCND2	-3.11827	0.00292955	0.0367595			LOC107986630	2.29122	0.00480645	0.0500642
		GINS3	-3.1135	0.00314003	0.0382085			LINC00926	2.29076	0.00248852	0.0329779
		TMEM64	-3.11022	6.51907e-07	5.08765e-05			CD5	2.28962	0.00083186	0.0159412
		TUBA1C	-3.1088	9.50836e-09	1.11547e-06			WASHC3	2.28915	0.000304311	0.00784947
		TROAP	-3.10846	0.00296402	0.0369575			LOC105377203	2.28811	0.00489303	0.0505631
		LOC112267877	-3.10769	0.000636574	0.0131119			RECK	2.28549	0.000247482	0.00672982
		LOC105376328	-3.10732	0.00353584	0.0413395			LOC105371933	2.28481	0.00155695	0.024215
		GREM1	-3.1065	0.00420615	0.0459288			JAKMIP1	2.28452	0.00317539	0.0384726
		LOC105375282	-3.10095	0.00306575	0.0376678			PLPP6	2.28374	0.00480544	0.0500642
		LOC105375840	-3.09855	0.00189961	0.0277137			PDZD4	2.28347	0.000215605	0.00609818
		CFAP61	-3.09821	0.0028225	0.0357347			GNMT	2.28036	0.00389043	0.0438011
		LOC107985747	-3.0967	0.00501748	0.0511641			ADGRG1	2.27848	0.000514065	0.0113726
		LAMB2	-3.09659	1.18237e-06	8.48569e-05			TNK1	2.27605	0.00196293	0.0284205
		H2AC4	-3.09595	0.00372639	0.0426897			LINC00260	2.27403	0.00396064	0.0442379
		AHRR	-3.09589	0.00060307	0.012652			CSF1R	2.27327	0.000318208	0.00811528
		DLL3	-3.09576	0.0028898	0.0364104			CYP27A1	2.27137	0.00469019	0.0491885
		FSTL4	-3.09485	0.000117577	0.00383562			STIM2	2.27015	0.000229374	0.00636509
		CACNA1B	-3.09426	0.00266892	0.0344456			CCR8	2.26745	0.00404449	0.0447781
		LRRC72	-3.09318	0.00530672	0.0529688			IL7R	2.26698	1.26319e-06	8.96031e-05
		DCBLD2	-3.09297	0.000215172	0.00609818			LOC100505549	2.26666	0.00443417	0.0476371
		SERPINE2	-3.09157	0.00011471	0.00376557			MOCS2	2.26564	0.00457194	0.0484967
		PIN4P1	-3.08983	0.00472925	0.0494485			PDE1B	2.26494	0.00121475	0.0206513
		B4GALNT1	-3.08501	0.00378283	0.0430617			ARAP1-AS2	2.26258	0.00189136	0.0276688
		ACSBG1	-3.08469	0.000301079	0.00778948			C20orf204	2.26075	0.00160974	0.0247977
		LOC112268068	-3.08241	0.00430891	0.0467165			SLC7A6	2.26053	0.000254713	0.00687031
		LHX1	-3.07903	0.00351768	0.0411843			TGFBI	2.25965	0.000345086	0.00860998
		SERPINB10	-3.0777	0.00061572	0.0128513			TSEN54	2.25776	0.000611365	0.0128016
		HEYL	-3.07691	0.00556974	0.0544366			LOC101928045	2.25764	0.00367813	0.0423355
		DAB2IP	-3.07355	0.000529754	0.0115669			TSPAN17	2.25655	0.00464452	0.0489064
		ANKRD29	-3.06867	0.0033241	0.0396186			NACA4P	2.25064	0.00390568	0.0438514
		RGS10	-3.06713	8.20124e-07	6.2021e-05			CCDC25	2.25034	0.00293263	0.0367603
		AMOTL1	-3.06395	1.66497e-06	0.00011258			HIF1A-AS3	2.25032	0.00357423	0.0415842
		HES7	-3.06124	0.00228732	0.031357			RPUSD4	2.24886	0.00121055	0.0206183
		KIF3C	-3.06	4.60178e-10	7.42002e-08			PP2D1	2.24875	0.00386201	0.0436081
		MAPK10	-3.05826	0.000512522	0.0113487			MFAP4	2.2473	0.0032158	0.038808
		FAH	-3.05484	1.84065e-05	0.00087156			SNORD56	2.24537	0.00230335	0.0314764
		OR2M7	-3.05476	0.00381188	0.0432225			TTYH2	2.24363	0.00027823	0.0073212
		KALRN	-3.05225	9.53985e-07	7.03987e-05			PRR22	2.24123	0.00110318	0.0194185
		MUC2	-3.0508	0.000205793	0.00588576			CYSLTR2	2.24101	0.00348802	0.0409719
		CDH3	-3.05012	0.00146818	0.023325			SLFN11	2.23703	0.000456781	0.0104888
		CA13	-3.048	0.0024836	0.0329349			HMGN3	2.23622	0.000996282	0.0180524
		EFS	-3.04639	0.003195	0.0386207			CHIC1	2.23553	0.000813127	0.0157611
		LOC112694756	-3.04589	0.000328387	0.00828369			C6orf136	2.2335	0.000377774	0.00916322
		DYNC1I1	-3.04531	0.000620381	0.0129165			ASAP1-IT2	2.23132	0.000870152	0.0163834
		LOC105372439	-3.04437	0.00134025	0.0219706			GDF7	2.23104	0.000443632	0.0102901
		TENT5C	-3.04417	5.64314e-13	1.53e-10			NEK8	2.22959	0.000485063	0.0109257
		ANKRD9	-3.04384	4.9754e-09	6.26058e-07			MYBL1	2.2295	0.00139515	0.0225057
		CLVS2	-3.04182	0.00452369	0.0482729			GBP5	2.22743	0.000316764	0.00809247
		PTPRG	-3.03963	0.00230338	0.0314764			RASGRP1	2.22434	0.00233059	0.0316371
		EFR3B	-3.03146	0.00302317	0.0373453			DKFZP586I1420	2.22315	0.000268842	0.00713055
		VWC2	-3.02977	0.00203134	0.029123			TK2	2.21965	0.00036131	0.00886967
		B3GALNT1	-3.02887	0.0015239	0.0238722			TAF13	2.21836	0.000876806	0.0164579
		LOC105369965	-3.02838	0.00371228	0.0426193			LINC02210	2.21735	0.00298191	0.0370328
		TMEM108	-3.0248	0.00108402	0.0191933			LOC105372295	2.21477	0.00360828	0.0417925
		LINC01168	-3.02326	0.00452285	0.0482729			RPL9	2.21006	0.000157806	0.0048416
		STXBP1	-3.02245	0.000150842	0.00465917			CYB561	2.20686	0.00156747	0.0243104
		LOC107987222	-3.02125	0.00256155	0.0335061			CDKN1C	2.20419	0.00518107	0.0522274
		SLC44A4	-3.02034	0.00271024	0.0348194			FAAP24	2.20338	0.00346313	0.040745
		GNA15	-3.01843	5.31867e-06	0.000304654			COQ10A	2.20257	0.00326918	0.039206
		LOC105372861	-3.01579	0.000495062	0.0110827			NDUFS7	2.19944	0.000977595	0.0178108
		BMNCR	-3.01559	0.00545113	0.0538447			CTSH	2.19758	0.000682598	0.0138221
		TJP2	-3.0151	1.25535e-11	2.65598e-09			SMAP1	2.19757	0.000140322	0.00438981
		KDM4A-AS1	-3.01395	0.00565065	0.0549482			CXXC5	2.19736	0.000548766	0.0118641
		ADGRV1	-3.01132	0.000543081	0.011776			C9orf85	2.194	0.00407851	0.0450322
		COL11A1	-3.00984	0.00218335	0.0304902			CD300LB	2.19176	0.00249872	0.0330535
		BCL2L15	-3.00978	0.00251629	0.0331776			RINL	2.19147	0.00354448	0.0413696
		FZD7	-3.00896	0.00467035	0.0490514			LTB	2.18883	6.6279e-05	0.00246289
		TNC	-3.0084	0.000815481	0.0157611			LOC105378949	2.1861	0.00544278	0.0538278
		MGAT5B	-3.00715	0.00023248	0.00641723			MIF-AS1	2.18551	0.000882837	0.0165202
		TGM2	-3.00414	0.00108916	0.01924			TGFBR3	2.18269	0.00470689	0.0492796
		SCUBE2	-3.00143	0.00445276	0.0477527			MYRF	2.18155	0.000179942	0.00529941
		AFAP1	-2.99597	3.1376e-07	2.61006e-05			APOBEC3D	2.17893	0.00398505	0.0444021
		SHISA7	-2.99296	0.0038919	0.043804			HPDL	2.17855	0.00158962	0.0245499
		LOC100287036	-2.99292	0.000188638	0.00547542			FAM114A2	2.17804	0.000241122	0.00660101
		TMPRSS2	-2.99281	0.000982429	0.0178722			NSMCE4A	2.17618	0.000419115	0.0098531
		NEIL2	-2.99213	0.00512101	0.0517645			NAIF1	2.17476	0.00123271	0.0208805
		MMP2	-2.99151	0.00442014	0.0475701			NRIP2	2.1739	0.0016104	0.0247977
		NCK2	-2.9887	5.08092e-12	1.14093e-09			ERAP2	2.17379	0.000669715	0.0136156
		PLAT	-2.98705	0.00555742	0.0544198			FLYWCH2	2.17328	0.00256584	0.0335291
		P3H2	-2.98608	0.00103153	0.0185417			LOC105373826	2.17288	0.00546547	0.0539356
		CDCA2	-2.98306	0.00297999	0.0370328			CCZ1	2.17167	0.00178554	0.0266209
		CTIF	-2.98108	3.78239e-07	3.09716e-05			SLAMF6	2.17096	0.001361	0.0221524
		NEURL1B	-2.97968	0.00025003	0.00679406			STX12	2.17028	0.000661042	0.0134937
		PHACTR3	-2.97955	0.00230617	0.0314846			SAT2	2.17013	0.0022052	0.0306666
		SYT7	-2.97946	0.00136093	0.0221524			LOC101927420	2.1701	0.00363665	0.0420298
		MSC-AS1	-2.97927	0.00258305	0.0336698			LOC107984341	2.17	0.00547449	0.0539373
		LOC105374811	-2.97703	0.00253972	0.0333544			DDB2	2.1696	0.00130996	0.0216963
		STEAP1B	-2.97192	0.00520886	0.0524065			EDDM13	2.16889	0.0041649	0.0456555
		EFNB2	-2.9686	8.26018e-05	0.00293818			SNX4	2.16884	0.00481464	0.0500925
		RUNDC3A	-2.96512	0.00489203	0.0505631			RPA3	2.16798	0.00303403	0.0374289
		PHLDB1	-2.96354	0.000623137	0.0129427			LOC105371763	2.1669	0.00361145	0.0418046
		ZNF273	-2.963	0.00190603	0.0277835			TMEM102	2.16534	0.00195307	0.0283114
		TGFB1I1	-2.96279	0.000480677	0.0108469			NDUFA3	2.16227	0.00252781	0.0332697
		NIPSNAP3B	-2.96144	0.00425101	0.0462944			CD2	2.15837	0.00350257	0.0410554
		MRC2	-2.96131	0.00138546	0.0224125			LOC102724646	2.15823	0.00528434	0.0528174
		NES	-2.96098	0.00330812	0.0394924			HLA-DRB1	2.15803	0.000129438	0.00410977
		NFATC4	-2.95861	0.00118161	0.0202572			TSHZ1	2.15797	0.000245888	0.00669144
		AGPAT1	-2.95795	1.0214e-09	1.50141e-07			CROCC2	2.1579	0.000347255	0.0086523
		DAAM1	-2.95794	1.23404e-07	1.13488e-05			HLA-DMA	2.15744	0.000509839	0.0112961
		LOC105379003	-2.95775	0.00459474	0.0486482			ZNF235	2.15642	0.00443896	0.0476466
		LOC105375026	-2.9574	0.00537481	0.0533768			CTRL	2.15421	0.000670576	0.0136206
		PRUNE1	-2.9564	5.33816e-08	5.30944e-06			MED6	2.14937	0.00182454	0.0270146
		LOC101927484	-2.95607	0.00464909	0.0489123			CXCL2	2.14884	0.00346289	0.040745
		COL25A1	-2.956	0.000795741	0.0154759			SLC22A18	2.14713	0.00317041	0.0384504
		AIG1	-2.95459	4.71909e-05	0.0018633			FARP2	2.1467	0.000109251	0.00365093
		SOX5	-2.95126	0.000727457	0.0144745			FAM49A	2.14564	0.000639603	0.0131447
		CLCN3	-2.95116	5.87972e-07	4.64816e-05			LOC107984315	2.14523	0.00388841	0.0437918
		MYO1B	-2.95087	0.00290873	0.0365734			RBM44	2.14472	0.00385689	0.0436081
		JSRP1	-2.94624	0.00182395	0.0270146			UFSP1	2.14307	0.00160522	0.024749
		KITLG	-2.94568	0.00153929	0.0240261			FBLN7	2.14109	0.000657011	0.0134271
		TEX15	-2.9429	0.00469628	0.0492248			RPL22	2.14023	0.00146529	0.0232982
		SPATA25	-2.93808	0.00350068	0.0410548			SNIP1	2.13932	0.00123741	0.0209297
		ADGRB3	-2.93593	0.00492254	0.0507106			FBXO33	2.13754	0.000349666	0.00866518
		ZNRF2P1	-2.93196	0.00535879	0.0532837			NKRF	2.13725	0.00133752	0.0219434
		LEPR	-2.93142	5.04267e-05	0.00197404			LOC107986556	2.13693	0.00533009	0.0530718
		KCNA1	-2.93077	0.00192658	0.0279997			DPP4	2.13672	0.00285211	0.0360225
		MISP	-2.93035	0.00291523	0.0366195			RPL31	2.1367	1.30094e-06	9.17474e-05
		LOC105372321	-2.92543	0.0026	0.0338065			RORA	2.13524	0.00012379	0.00398152
		ANGPT1	-2.92453	0.000241885	0.006612			PRPF39	2.1347	0.000601316	0.0126505
		FOXC2	-2.92234	0.00419971	0.0458859			HAUS3	2.13445	0.000880823	0.0165079
		WASF1	-2.92128	0.000345524	0.00861503			ABI3	2.131	0.0049889	0.0510494
		CDC45	-2.92051	0.00186801	0.0274369			ARL4C	2.12824	0.0002363	0.00651284
		IL17RE	-2.91589	0.0045625	0.0484847			HLA-DQB1	2.12745	0.00151274	0.0237229
		IL15RA	-2.91465	0.00230727	0.031488			PHYH	2.12714	0.00485805	0.0503723
		ADAMTS19	-2.91323	0.00209693	0.029795			MIER3	2.12523	0.000587791	0.0125156
		CCDC92	-2.91062	3.49331e-05	0.0014669			EIF1AX-AS1	2.12518	0.00516122	0.0520703
		TLN1	-2.90741	3.219e-17	1.75853e-14			MMRN2	2.12319	0.00255576	0.0334684
		TRPC6	-2.90694	0.000316827	0.00809247			CHST13	2.12247	0.00415618	0.0456145
		MPP1	-2.90359	3.56939e-14	1.16649e-11			ZNF506	2.11923	0.000739763	0.0146599
		TRDN	-2.90214	0.00555023	0.0543783			SAMHD1	2.11908	8.69692e-06	0.000468154
		CLEC3B	-2.90201	0.0056448	0.0549059			RUNX3	2.11774	0.000362469	0.00888026
		MCRIP1	-2.89969	0.00294491	0.0368009			CAMK4	2.11679	0.000741224	0.0146809
		LOC105378726	-2.89854	0.00119085	0.020387			MAP4K1	2.11186	0.00272716	0.0349631
		C21orf58	-2.89537	1.54714e-06	0.000105257			CHORDC1	2.10813	0.00080829	0.0157033
		KRT84	-2.89262	0.00382095	0.0432876			LOC105370525	2.10763	0.0034587	0.040719
		KBTBD12	-2.88889	0.0014708	0.0233289			LRRC14B	2.10696	0.00432868	0.0468753
		SPNS2	-2.8876	0.00133393	0.0219431			ZNF497	2.10675	0.000534439	0.0116299
		LRRC8B	-2.88207	3.28147e-07	2.72355e-05			KMT5C	2.10539	0.000521641	0.0114673
		KIF11	-2.88183	0.0017351	0.0260856			UNC50	2.10446	0.00164113	0.0250358
		CNNM1	-2.88092	0.00511581	0.0517306			SMYD4	2.10397	0.00344978	0.0406532
		NNMT	-2.87893	0.00229349	0.0314053			PRKX	2.10343	0.000536235	0.0116621
		TUBA4A	-2.87868	9.92568e-11	1.80462e-08			SLC7A7	2.10324	0.00120525	0.0205662
		RTCA-AS1	-2.87687	0.00308668	0.0378361			MIR6822	2.10207	0.0054011	0.0535749
		SNN	-2.87159	3.54509e-09	4.6177e-07			USP18	2.10045	0.00415596	0.0456145
		DPF3	-2.86988	0.000151047	0.00466158			PRKD3	2.10044	5.68603e-05	0.00217927
		LOC100129098	-2.86709	9.04082e-05	0.00314854			GIN1	2.10037	0.00463495	0.0488361
		PTPRU	-2.86122	0.000415761	0.00979259			RNF125	2.09956	0.00110262	0.0194185
		PRKAA2	-2.85924	0.00555044	0.0543783			LOC107984847	2.09935	0.00136766	0.022232
		FLG	-2.85839	0.00506121	0.0514299			LOC107985207	2.09862	0.000320313	0.00813607
		SDK1	-2.85757	0.000897336	0.0167147			LINC00869	2.09629	0.0014892	0.0234947
		CTNND2	-2.85682	0.000301134	0.00778948			ANKAR	2.09528	0.00483513	0.0502201
		ICAM5	-2.8537	5.12097e-05	0.0020004			SMIM18	2.09348	0.00433113	0.046888
		MAGI2	-2.85246	0.000210716	0.00599738			LTBP3	2.09304	0.000353973	0.00875006
		WHAMMP3	-2.85211	3.22599e-05	0.00138103			ZNF92	2.09112	0.000635979	0.0131076
		COL4A1	-2.85185	0.000476544	0.0107736			USE1	2.09079	0.00249874	0.0330535
		COL13A1	-2.85041	0.0032857	0.0393258			ZDHHC8	2.08739	0.000368261	0.00899206
		ATP8B5P	-2.84967	0.00245615	0.0326553			SLFN12L	2.08649	0.00179635	0.0267276
		PRELID2	-2.84494	0.00106265	0.0189342			TRAP1	2.08561	0.00274419	0.0351075
		LOC105374031	-2.84387	0.000409471	0.00971577			TCF7	2.08495	7.98856e-07	6.06634e-05
		TJP1	-2.8401	1.32267e-05	0.000663181			PRR5	2.08214	0.0042833	0.0465221
		P4HA2	-2.83939	0.00271945	0.0349131			CCR7	2.08127	0.00138583	0.0224125
		RSPH9	-2.83416	0.00501068	0.0511355			CTDSPL2	2.08022	0.000710321	0.0142082
		USP6	-2.83204	0.00182523	0.0270146			DNLZ	2.07696	0.00283693	0.0358796
		TRO	-2.83137	0.00150367	0.0236211			NOC4L	2.07678	0.000821522	0.0158122
		LOC107984830	-2.82866	0.00244208	0.0325391			LOC100127955	2.07666	0.00105501	0.0188737
		COL16A1	-2.82136	0.00295145	0.0368574			SMDT1	2.07509	0.00113573	0.0197391
		TRIM55	-2.82005	0.00342668	0.04042			IFT52	2.07499	0.00292015	0.0366666
		PTPRZ1	-2.81924	0.00557	0.0544366			FGL2	2.07329	0.00012875	0.00410141
		SLA2	-2.81899	3.74773e-06	0.000227864			KMO	2.07178	0.00514287	0.0519281
		DUOX2	-2.81787	0.00147366	0.0233299			ARMT1	2.07035	0.00439823	0.0474739
		ISCA2	-2.81367	0.00522922	0.0525246			PBDC1	2.06956	0.00501128	0.0511355
		LOC105372249	-2.80915	0.00494877	0.0508647			LOC646976	2.06665	0.000466996	0.0106432
		F2R	-2.80694	5.73754e-06	0.000325086			DIS3	2.06496	0.000814902	0.0157611
		APP	-2.8003	5.192e-16	2.26235e-13			SUCLG1	2.06467	0.00372326	0.0426805
		KIF4A	-2.79902	0.00228463	0.031357			SNORA53	2.06464	0.00477314	0.0498023
		KIFC1	-2.79841	0.00160064	0.0246888			SLC16A6	2.06397	0.0036551	0.0421549
		ADAMTS15	-2.79511	0.00156564	0.0243104			ADAP2	2.06393	0.00381111	0.0432225
		CDC25C	-2.79509	0.00219847	0.0306313			H1-3	2.06388	0.00298103	0.0370328
		MKI67	-2.79165	5.81128e-05	0.00221798			PEX1	2.06383	0.00255096	0.0334301
		THRB	-2.79157	0.000156622	0.00482141			AATBC	2.06336	0.000632368	0.0130641
		SLC39A3	-2.78569	3.56754e-06	0.00021836			SYS1	2.06282	0.00202498	0.0290775
		KCTD20	-2.78319	6.49198e-16	2.76302e-13			TYSND1	2.06252	0.00355028	0.0414108
		ATP13A4	-2.78166	0.00013325	0.00419727			CALHM2	2.06246	0.000726921	0.0144745
		DGKI	-2.78002	0.00328076	0.039294			S1PR5	2.06092	0.00315276	0.0383228
		SORBS1	-2.77604	0.000218972	0.00615578			TNFSF8	2.05834	0.00545082	0.0538447
		CDCA5	-2.77449	0.00255393	0.0334571			ATRAID	2.05628	0.000983077	0.0178751
		GPX1	-2.76955	1.69434e-11	3.52365e-09			BCL2	2.05534	0.000599292	0.0126501
		ATP8	-2.76577	0.000776399	0.0152292			BCL7A	2.05478	0.00228696	0.031357
		LOC105371362	-2.76259	0.00213612	0.0301412			LRP1	2.05431	9.22904e-05	0.00320292
		GRK5	-2.76092	2.85263e-08	3.00899e-06			MPEG1	2.05203	6.20364e-05	0.00232888
		INSM1	-2.75963	0.00152733	0.0238903			NEFL	2.0506	0.00168333	0.0254286
		MCUR1	-2.7583	1.63332e-05	0.000790776			GIMAP8	2.04856	0.00099826	0.0180615
		SOX12	-2.75639	1.35382e-06	9.49281e-05			TRAF1	2.047	0.000957295	0.0175458
		MYO18B	-2.75589	0.000765885	0.0150918			ECHDC1	2.04677	0.00454982	0.0484529
		HSPB1	-2.75586	4.11162e-07	3.3443e-05			LOC107986924	2.04551	0.00544871	0.0538447
		C3orf80	-2.7535	0.00273645	0.0350453			PCED1B-AS1	2.04453	0.00442379	0.0475954
		ASXL3	-2.74872	0.000193298	0.00559296			BATF	2.04303	0.00380018	0.0431708
		SGCZ	-2.74799	0.00380795	0.0432225			RPL21	2.04291	7.85997e-05	0.00281773
		SNORA104	-2.74616	0.000195983	0.00565725			ADAMTS10	2.03718	0.00140532	0.0226
		SIX4	-2.74394	0.00197865	0.0285465			GPR183	2.03628	0.00167932	0.0253915
		MCM6	-2.73751	2.15238e-05	0.000992207			POLR2F	2.03518	0.000768621	0.0151253
		BICC1	-2.73651	0.00259018	0.0337267			CEBPG	2.03027	0.00162511	0.0249402
		LOC101928462	-2.7351	0.00225591	0.0311353			IL32	2.02888	0.00439242	0.0474252
		GABRE	-2.73378	0.0019714	0.0284756			LOC105375945	2.02828	0.0032702	0.039206
		CLDN4	-2.73003	0.00456087	0.0484847			KCTD17	2.02743	0.00301945	0.0373119
		STBD1	-2.72321	0.00420915	0.0459479			LOC105376548	2.02731	0.00523899	0.0526021
		SEPTIN11	-2.72157	2.59203e-08	2.75795e-06			LOC105374341	2.02713	0.00147254	0.0233289
		NKAIN3	-2.71889	0.0044748	0.0479049			KAT14	2.02184	0.00334254	0.0397746
		LOC112268224	-2.71871	0.00470203	0.0492573			TIGD7	2.01964	0.0048504	0.0503215
		PLK1	-2.71585	0.00215868	0.0302901			MS4A1	2.01934	0.00522864	0.0525246
		LOXL2	-2.71285	0.00194808	0.0282615			SNHG11	2.01927	0.00164266	0.0250358
		MAD2L1BP	-2.70922	1.92834e-06	0.000127633			S100A4	2.01916	0.000285057	0.00746328
		JAKMIP3	-2.70744	0.00120963	0.0206183			AGAP2-AS1	2.01897	0.00252194	0.0332282
		TXNDC16	-2.70608	0.00178298	0.0266153			SH3YL1	2.01889	0.00124323	0.0209756
		CCDC24	-2.70583	0.00353851	0.0413395			ZFYVE28	2.01806	0.00101965	0.0183757
		VKORC1L1	-2.70215	9.90509e-06	0.000521649			LOC105375363	2.01635	0.00444764	0.0477118
		ANKRD28	-2.7016	6.76124e-08	6.61823e-06			FAAH2	2.01609	0.00387491	0.0437341
		H2BC17	-2.69937	0.00188113	0.0275744			APOL1	2.01305	0.000496213	0.0110949
		DNAJC18	-2.69443	0.00389719	0.043804			ZNF284	2.01195	0.00437789	0.047343
		ARG1	-2.69417	0.000450433	0.0104048			MFSD4B	2.00829	0.00356149	0.0414887
		RAP1B	-2.69084	9.45022e-07	6.98781e-05			TTF1	2.00796	0.000771886	0.0151651
		CCDC8	-2.68889	0.00219079	0.0305487			RAB20	2.00761	0.00299298	0.0371101
		FBLN1	-2.68796	0.00497881	0.0510007			METTL17	2.00744	0.00402143	0.0446173
		HDC	-2.68652	0.000290982	0.00758583			OLIG2	2.00532	0.00505709	0.0514022
		PRTG	-2.68652	0.00356301	0.0414933			ANAPC1	2.0042	0.000240741	0.00659936
		ADAMTS16	-2.68463	0.00440723	0.047515			ARMH2	2.00307	0.00471378	0.0493236
		MOB3C	-2.68352	8.15568e-06	0.000442243			FLT3LG	2.00051	0.00394758	0.0441377
		MS4A2	-2.68011	0.00382207	0.0432876			CLUHP3	1.99984	0.00360202	0.0417619
		WNT5B	-2.67913	0.000654286	0.0133938			DDX51	1.99929	0.000303085	0.00782887
		NEURL3	-2.67903	0.00409963	0.04517			PCBD2	1.99916	0.0035909	0.0416931
		CENPF	-2.67798	0.000227159	0.00631454			LAX1	1.99743	0.00296667	0.0369717
		COL17A1	-2.67779	0.00114181	0.0197916			IFT43	1.99678	0.00289914	0.0364924
		LOC105372698	-2.67382	0.00527918	0.0527943			LOC105376875	1.99651	0.00523989	0.0526021
		CCNB1	-2.67301	0.000453933	0.0104562			ATG3	1.99248	0.0014545	0.0231669
		SLC4A11	-2.67133	0.000427015	0.00999974			IL10RA	1.99168	0.000110385	0.003674
		CLCN4	-2.67082	1.78722e-06	0.000119372			COG2	1.99158	0.00239534	0.0321623
		NPAS2	-2.66996	0.00263116	0.0341025			ST6GALNAC6	1.9893	0.00454388	0.0484309
		TLK1	-2.66819	1.2147e-08	1.39375e-06			ZKSCAN3	1.98757	0.00289805	0.0364924
		BANK1	-2.66468	6.51145e-05	0.00242701			DTX2	1.98566	0.00223899	0.0309818
		CD151	-2.66228	4.81229e-09	6.11595e-07			HLA-DRA	1.98519	9.58049e-05	0.00329883
		DGKG	-2.6622	1.3759e-05	0.000683319			SYTL2	1.98478	0.00553648	0.0542996
		PLA2G4A	-2.66026	6.95434e-05	0.00255822			B3GAT1	1.98264	0.0022252	0.0308862
		H2AC11	-2.65936	0.000358482	0.00884055			PSMD6-AS2	1.98162	0.00351526	0.041173
		ELOVL6	-2.65815	0.000601169	0.0126505			TPMT	1.98116	0.00188854	0.0276497
		CORO1C	-2.65104	6.37288e-10	9.96838e-08			ZNF763	1.98106	0.00374226	0.042791
		KANK2	-2.64269	0.000400149	0.00958525			CD33	1.9809	0.00484024	0.0502446
		ARFGEF3	-2.64114	0.0023226	0.0315794			SIGLEC10	1.97859	0.00336352	0.0399053
		LOC107984836	-2.63909	0.00508768	0.0516129			ISG20	1.97851	0.000251103	0.00681309
		ANO2	-2.63607	0.00281165	0.0356195			SMPD2	1.97743	0.00338292	0.0400169
		H2AC6	-2.63517	4.88713e-07	3.90565e-05			EAPP	1.9772	0.00234773	0.0317502
		H2BC15	-2.63419	0.0013591	0.0221524			TRIM11	1.97416	0.000173016	0.00516116
		CEL	-2.63138	0.000624926	0.0129595			LOC105371441	1.97363	0.00379151	0.0431118
		RAB37	-2.63135	3.04196e-06	0.000190654			PPP1R16B	1.97329	0.00130712	0.021678
		MAP2	-2.63123	0.000828492	0.0159017			DNAJC30	1.97325	0.00557019	0.0544366
		GNAT1	-2.63116	0.0056539	0.0549506			EPHA1	1.97081	0.00224297	0.0310034
		NT5C3A	-2.63018	3.10312e-05	0.00134097			TERF1	1.97053	0.00547359	0.0539373
		NFASC	-2.62909	0.00118078	0.0202572			LYNX1	1.96908	0.00456459	0.0484847
		RIMS3	-2.62623	0.00116211	0.0200924			TOR3A	1.96665	0.000847912	0.0161306
		PDGFRB	-2.62557	0.00245381	0.0326479			SEC31B	1.96382	0.00113225	0.0197168
		STARD8	-2.62426	1.10637e-06	8.01891e-05			ZNF804A	1.95957	0.00428336	0.0465221
		MTSS2	-2.62005	1.04086e-05	0.000542702			GBP3	1.95659	0.00437834	0.047343
		SEPTIN4	-2.6198	0.000630517	0.0130459			CLDND2	1.95488	0.00412781	0.0453985
		VIT	-2.61547	0.00438689	0.0474074			PLXNB2	1.95402	7.39229e-06	0.000406876
		GPD2	-2.61176	7.21756e-07	5.55042e-05			CCDC159	1.9538	0.000701907	0.014116
		ARSB	-2.61028	0.00108908	0.01924			NBPF9	1.95164	1.56214e-05	0.000762364
		CDH4	-2.60812	0.00460967	0.048718			EVL	1.95146	0.000133973	0.00421277
		CYB5R1	-2.60754	7.9475e-08	7.71603e-06			DSC2	1.95032	0.000679703	0.0137907
		OBSL1	-2.60652	0.000856906	0.016251			ITGAL	1.95005	1.14801e-07	1.06648e-05
		CMBL	-2.6062	0.00139786	0.022528			MIEF2	1.94946	0.00327279	0.0392242
		SH3BP4	-2.60576	0.00278473	0.0354651			AAK1	1.94876	2.3917e-06	0.000154666
		PDGFC	-2.60514	2.99444e-05	0.00130635			UNC93B1	1.94763	0.000549229	0.0118671
		CAPN11	-2.60316	0.00455513	0.0484812			PICK1	1.94722	0.00144918	0.0231426
		CDK2AP1	-2.60152	6.60251e-06	0.000368955			RABEP2	1.94635	0.00400478	0.0445
		DUSP4	-2.59969	0.00505379	0.051383			FAM53B	1.94561	0.000326394	0.00825277
		MCM10	-2.59477	0.0028103	0.0356195			TEX264	1.94509	0.000529963	0.0115669
		PALM2AKAP2	-2.59424	5.86031e-09	7.24659e-07			HMGN3-AS1	1.94294	0.0055273	0.0542387
		LOC102724687	-2.59077	0.00418735	0.0457758			TMEM243	1.94265	0.00340821	0.040254
		LOC107986454	-2.58934	0.00531025	0.0529896			ZBTB25	1.94135	0.0013731	0.0222973
		PRG2	-2.58747	0.0024177	0.0323912			CRIP1	1.9401	0.0024056	0.0322644
		IPP	-2.58655	0.00313995	0.0382085			VPS9D1-AS1	1.93972	0.00536843	0.0533375
		ADRB3	-2.58612	0.00502238	0.0511774			NMUR1	1.93934	0.000553922	0.0119474
		DSG2	-2.58584	0.00278978	0.0355047			PIGL	1.93783	0.0021515	0.0302206
		ACTR3B	-2.58348	3.99857e-06	0.000237977			ISG20L2	1.93691	0.00122466	0.0207811
		STMP1	-2.58263	3.18136e-05	0.00136449			GOLGA8B	1.93276	0.0049337	0.0507684
		NORAD	-2.58192	1.99687e-08	2.18178e-06			GVINP1	1.93055	0.00217867	0.0304609
		B3GNT6	-2.5812	0.00550834	0.0541299			TRPV2	1.92827	0.00147813	0.0233805
		BTBD11	-2.58108	7.2514e-05	0.00264886			MRPL9	1.92673	0.00333513	0.0397113
		H2BC9	-2.58049	0.000792294	0.0154253			CLUAP1	1.92513	0.00334262	0.0397746
		XPNPEP1	-2.57879	6.57589e-06	0.000368592			BIRC3	1.92371	0.000617738	0.012883
		KCNQ2	-2.57735	0.00236599	0.0319087			CD300A	1.92172	0.000231021	0.00638659
		THSD7A	-2.57672	0.00245096	0.0326218			OAS2	1.92068	0.00226564	0.0312225
		BUB1B	-2.57668	0.00400254	0.0444886			CCDC69	1.91882	0.000359799	0.00884782
		MEG3	-2.57258	0.000412565	0.00975497			ITK	1.91864	0.00493519	0.0507695
		TXNL4B	-2.57242	3.69379e-06	0.000225333			UAP1L1	1.91794	0.00267122	0.0344632
		SLC37A1	-2.57117	2.48222e-06	0.000159674			CEP85L	1.9161	0.00129891	0.0215907
		NLGN1	-2.56849	0.00314709	0.038269			ZNF101	1.91602	0.00363977	0.0420526
		NRXN2	-2.56583	0.000706869	0.0141857			ATP7A	1.91502	0.0038806	0.0437577
		NIPA1	-2.5655	2.06207e-05	0.000960252			NSA2	1.91417	0.00312941	0.0381567
		FAM110A	-2.56472	5.92587e-06	0.00033472			MARCHF1	1.9138	0.00385249	0.0435814
		PTPRD	-2.56384	0.00462499	0.0487849			GCH1	1.91171	0.00389598	0.043804
		LOC107984751	-2.56239	0.00341691	0.0403308			ADA2	1.91094	0.00114201	0.0197916
		NUSAP1	-2.55976	0.000503241	0.0112246			MDFIC	1.91003	0.00229695	0.0314292
		LVRN	-2.55964	0.00350345	0.0410554			TRMT5	1.90731	0.00128394	0.021371
		RN7SK	-2.55507	0.000107531	0.00360427			APOBEC3G	1.90653	0.00124064	0.0209455
		CLIC4	-2.55046	6.97631e-06	0.000386889			SEPTIN7P2	1.90632	0.0031889	0.0385979
		DOC2B	-2.54976	0.000490435	0.0110022			LRRC14	1.90583	0.000882172	0.0165202
		RELN	-2.54938	0.00460654	0.0487027			SEMA4C	1.90438	0.00198168	0.0285789
		PRR29	-2.54782	0.000372057	0.00905611			CD83	1.89713	0.00407807	0.0450322
		LOC101929295	-2.54438	0.00101171	0.0182507			LILRB1	1.89691	0.00189255	0.0276753
		MNX1	-2.53889	0.0011403	0.0197807			GPR3	1.89601	0.00214589	0.0302039
		KIAA1324L	-2.53736	0.00397556	0.0443233			ABHD3	1.89437	0.00441918	0.0475701
		ARNT2	-2.53412	0.00166839	0.0252862			ANKRD13C	1.89392	0.00170196	0.0256675
		RIOK3	-2.52958	6.01846e-09	7.39221e-07			NAXD	1.89198	0.00274069	0.0350874
		PIP5K1B	-2.52555	0.000224662	0.00626281			SH3TC1	1.89056	0.000398436	0.00956298
		WWC1	-2.52536	0.000531937	0.0115962			RPL13	1.88713	1.16911e-05	0.000600167
		L1CAM	-2.52263	0.00283616	0.0358796			MTO1	1.88548	0.00324212	0.0389971
		GTPBP2	-2.52208	1.42212e-09	2.0333e-07			RPS21	1.88297	0.00213891	0.0301505
		ZNF385B	-2.52068	0.0024382	0.0325203			CD69	1.88208	0.00171062	0.0257663
		CTSA	-2.51997	2.0448e-12	5.16165e-10			TMEM184C	1.87467	0.00231081	0.031501
		SCD	-2.51949	7.05347e-06	0.000390577			APOL6	1.87331	6.78335e-05	0.00251046
		BIVM	-2.51189	0.0017881	0.0266483			JUN	1.86978	1.92795e-07	1.68417e-05
		DPY19L1	-2.50852	5.2938e-05	0.00205258			ZNF277	1.86798	0.00167133	0.0253203
		OPRD1	-2.49801	0.00442987	0.0476097			PSMB10	1.86778	0.00138226	0.0223864
		H4C2	-2.49759	0.00461902	0.0487782			SIGLEC1	1.86715	0.00531673	0.0530092
		USP31	-2.4972	3.93548e-06	0.000234986			IRF5	1.86626	0.00492143	0.0507106
		DIMT1	-2.4934	3.85856e-06	0.000231147			RFTN1	1.86584	0.00124941	0.0210064
		KLHDC7A	-2.49337	0.00473727	0.0494986			SOCS4	1.86436	0.00135684	0.0221315
		ACTG1P20	-2.49158	0.00400113	0.0444864			TTC38	1.86373	0.00409636	0.0451475
		LCA5	-2.49098	0.00210202	0.0298441			ARHGEF10L	1.86316	0.00559885	0.0545895
		PCDH17	-2.48871	0.002276	0.0313182			PKD1P1	1.86007	0.00359428	0.0417114
		SERPINF1	-2.47988	0.00462036	0.0487783			LRRC25	1.8598	0.00121563	0.0206566
		SVIP	-2.47915	3.30214e-05	0.00140704			TAF4	1.85941	0.00130081	0.0216124
		DNAH5	-2.47873	0.00566035	0.0549987			ORMDL1	1.85894	0.000595815	0.012584
		CLSPN	-2.47843	0.000943023	0.0173815			CIITA	1.85726	0.000120025	0.00390503
		SLC40A1	-2.47788	1.2777e-07	1.17209e-05			TFCP2	1.85709	0.00212163	0.0299829
		LOC100288203	-2.47429	6.00798e-05	0.00226939			PSME1	1.85641	5.85986e-06	0.000331503
		LOC100287290	-2.47261	0.00393219	0.044041			CPVL	1.8561	0.00386121	0.0436081
		CABLES1	-2.4723	0.00465725	0.0489568			SPAG7	1.8556	0.00388508	0.0437906
		LRIG3	-2.46946	0.00319318	0.0386207			SGK1	1.84912	0.00401771	0.0445895
		NXN	-2.4678	0.000830678	0.0159269			LOC100289511	1.84723	0.00496856	0.050941
		KIFAP3	-2.46687	3.44686e-05	0.00145665			QRSL1	1.8465	0.00242281	0.0324161
		SPACA4	-2.46271	0.00320113	0.0386819			UFL1	1.84627	0.00124732	0.0209906
		DOCK6	-2.4614	0.000844453	0.0160899			TUT1	1.84587	0.005564	0.0544366
		MGAT4B	-2.46009	1.76522e-07	1.56822e-05			SLC66A3	1.84521	0.00375729	0.0428825
		WNT5A	-2.45726	0.00496283	0.0509107			GTF3A	1.84453	0.0016266	0.0249421
		DSE	-2.45496	9.5288e-06	0.000506268			ZAP70	1.84349	0.00125956	0.0211285
		BCL2L2	-2.45314	5.68418e-06	0.000322562			RPL18	1.84282	0.000621138	0.0129176
		LAMA2	-2.45076	0.00416695	0.0456637			DNAJB13	1.84181	0.0045986	0.0486749
		LINC02531	-2.44751	0.00145136	0.0231472			ASB6	1.83897	0.00404022	0.0447537
		CELF4	-2.4435	0.00262074	0.0340187			BICRA	1.83866	0.00252988	0.0332826
		SHANK2	-2.44289	0.00214634	0.0302039			PDP1	1.82917	0.00128006	0.0213407
		PTPRS	-2.43765	2.34633e-05	0.00106817			EIF3K	1.82842	0.00400093	0.0444864
		ACSM1	-2.43453	0.00301383	0.0372551			LINC00877	1.82471	0.00382234	0.0432876
		BBC3	-2.43069	4.77072e-05	0.00187963			NAB2	1.82433	0.00458415	0.0485641
		ACTA1	-2.43058	0.00462368	0.0487849			SLFN12	1.82327	0.00559713	0.0545873
		COMMD7	-2.42922	0.000237538	0.00652804			THAP9-AS1	1.82088	0.00273538	0.0350439
		TRIP10	-2.42823	0.000646239	0.0132588			TGIF2	1.81888	0.00252646	0.0332638
		ASAP3	-2.42781	0.00296978	0.036991			NOD2	1.81787	0.0031748	0.0384726
		ADIPOR2	-2.42702	9.21415e-08	8.8287e-06			IGSF6	1.81625	0.000419138	0.0098531
		IGFN1	-2.4255	0.00322259	0.0388387			LY9	1.81522	0.00456473	0.0484847
		GLRX5	-2.42405	0.00528059	0.0527943			NYAP1	1.81305	0.00301174	0.037251
		AOC4P	-2.421	0.00310857	0.0380534			GBP4	1.81162	0.000902073	0.0167688
		ATP1B2	-2.41781	0.00220874	0.0306926			TMEM205	1.80796	0.00372068	0.0426643
		CHSY3	-2.41541	0.00520259	0.0523866			TTC22	1.8072	0.00501501	0.0511593
		TSPAN15	-2.41374	0.000625572	0.0129656			PDE7A	1.80458	0.000372696	0.00906406
		PHGDH	-2.41356	0.00513004	0.0518271			EVI2B	1.80231	0.00107208	0.0190343
		GCSAML	-2.4124	0.000600868	0.0126505			TMEM234	1.79719	0.00223276	0.0309558
		DIPK1B	-2.41133	0.000945922	0.0173896			BICDL1	1.79471	0.00389786	0.043804
		PCDH7	-2.41066	0.00280799	0.0356195			WDR97	1.79323	0.00192646	0.0279997
		CALB2	-2.40721	0.00442573	0.0476023			PREP	1.79272	0.00209041	0.0297254
		CDIP1	-2.40358	6.3402e-07	4.95863e-05			MAP3K14	1.79263	0.000591151	0.0125536
		NREP	-2.40333	0.00179536	0.0267237			DECR1	1.79085	0.00180207	0.02678
		FRMPD4	-2.39871	0.00349708	0.0410465			VMP1	1.79064	0.00101589	0.018317
		FERMT3	-2.39682	5.23361e-11	9.87425e-09			UXT	1.79062	0.00150214	0.0236072
		OSMR	-2.38609	0.00510556	0.0517306			EED	1.79041	0.00317378	0.0384726
		FRAS1	-2.38578	0.00351848	0.0411843			EMILIN2	1.79039	0.000697599	0.0140526
		DNAH10	-2.38442	0.000175207	0.005218			PRDM1	1.78934	0.00165199	0.0251198
		PTCD2	-2.37821	0.00296122	0.0369416			WDR25	1.78748	0.00371481	0.0426193
		LOC399975	-2.37636	0.00262604	0.0340604			SLC12A7	1.78276	0.00540022	0.0535749
		UACA	-2.37403	0.00106491	0.0189488			GOLGA2P5	1.7825	0.00400111	0.0444864
		GNAO1	-2.3665	7.29106e-05	0.00265804			SEC24B	1.77918	0.000745078	0.0147333
		FSCN1	-2.3664	0.00431547	0.0467599			UCK1	1.77783	0.00410461	0.0452113
		MEIS2	-2.36605	0.00202066	0.0290381			CYHR1	1.77613	0.00294769	0.036823
		ITGA9	-2.36579	0.000362136	0.00887804			CTSS	1.7734	6.88499e-05	0.00254037
		H2AJ	-2.3596	0.00162945	0.0249582			PCED1A	1.76854	0.00355549	0.0414512
		ZNF175	-2.35948	0.000131194	0.00415035			PPIF	1.76804	0.000900913	0.0167688
		DZIP1L	-2.35526	0.00189598	0.0277035			TRAF5	1.76773	0.00204919	0.0293228
		FARP1	-2.35326	0.00417193	0.0456779			BCL2L11	1.76722	0.00163456	0.0250014
		PYGB	-2.35187	3.42182e-08	3.56825e-06			EXOSC2	1.76587	0.00268717	0.0345791
		SLC22A23	-2.35175	8.63989e-05	0.00304549			SECTM1	1.76369	0.00341395	0.0403088
		SLX4	-2.34857	2.36528e-07	2.01804e-05			UQCRC2	1.76356	0.00136786	0.022232
		CCSER1	-2.34671	0.00242569	0.0324161			JAZF1	1.76052	0.00376925	0.0429866
		FUT8	-2.3439	2.44648e-06	0.000157652			PCNX2	1.75963	0.00367942	0.042337
		F8	-2.34141	0.00114016	0.0197807			LOC105369536	1.75739	0.00403253	0.0446998
		PLA2G4C	-2.34082	0.00116764	0.0201141			RGS12	1.75688	0.00110177	0.0194185
		MIR4435-2HG	-2.3404	3.68514e-05	0.00153451			RPL5	1.7539	3.8448e-05	0.00159555
		CDH20	-2.33859	0.00405892	0.0449107			IL2RG	1.74928	0.00139677	0.0225219
		MCU	-2.3378	1.18889e-07	1.09612e-05			ZNF107	1.74852	0.00532657	0.0530512
		MYBL2	-2.33412	0.000219484	0.0061607			CHMP4A	1.7465	0.0046483	0.0489123
		PTMS	-2.33235	0.000335948	0.00842217			IRF8	1.74579	0.00181318	0.0268906
		RAB6D	-2.32313	0.00528769	0.0528365			OTUD1	1.74505	0.00137561	0.0223084
		CCL5	-2.31966	2.76369e-07	2.32544e-05			SLC4A7	1.74332	0.00558505	0.0545268
		LHFPL2	-2.31484	2.62206e-06	0.000167785			ZNF330	1.74301	0.00454934	0.0484529
		DPYSL3	-2.31167	0.00228396	0.031357			MALT1	1.7387	0.00183201	0.0270988
		LINC01814	-2.30922	0.00412982	0.0454069			GORASP2	1.73851	0.0054397	0.0538118
		ATP2B2	-2.30849	0.0026221	0.0340213			LOC112268267	1.73842	0.0044389	0.0476466
		CCDC40	-2.3065	0.00367544	0.0423179			PILRA	1.73833	0.00332961	0.0396714
		RASAL2	-2.30544	0.00211754	0.0299599			GSDMB	1.7375	0.00335725	0.0398618
		MAX	-2.30496	1.0068e-05	0.000529469			UBE2D4	1.73613	0.00502952	0.0511932
		EPDR1	-2.29979	0.00463458	0.0488361			EGR1	1.73317	6.12945e-05	0.00231051
		CEMIP	-2.29585	0.000215757	0.00609818			INPP4A	1.73299	0.00102148	0.0183996
		NLK	-2.2933	3.53885e-05	0.00147864			SLC27A1	1.73207	0.00392861	0.0440144
		SHE	-2.29295	0.00323727	0.0389515			VAMP2	1.73167	0.000786417	0.0153517
		BRIP1	-2.29252	0.00357891	0.041599			IPMK	1.73097	0.00131206	0.0217106
		NET1	-2.29206	4.21822e-05	0.0017136			CD53	1.73036	0.00156018	0.0242384
		MINDY1	-2.28969	7.33793e-08	7.16221e-06			DDX28	1.72879	0.00551668	0.0541649
		ABCA3	-2.28828	0.000413724	0.0097667			ANKS3	1.72695	0.00321385	0.0387973
		H2AC15	-2.28657	0.00421823	0.0460059			ARHGEF40	1.72687	0.00205892	0.0293918
		LDLRAP1	-2.28556	4.72957e-06	0.000276095			DUSP10	1.72566	0.000326485	0.00825277
		ACVR1	-2.2829	9.80793e-05	0.00336133			TRIB2	1.72416	0.000940335	0.0173815
		PTPN14	-2.27922	0.00275641	0.0352024			TXNDC12	1.72363	0.00489719	0.0505776
		TUBB6	-2.27864	0.00202796	0.0291015			CST7	1.72325	0.00220495	0.0306666
		STARD13	-2.27557	0.00319312	0.0386207			CASP8	1.72121	0.000405529	0.00966353
		KIAA1217	-2.26707	0.00284386	0.0359306			NSMCE1	1.72035	0.00111397	0.0195183
		UBE2O	-2.2667	1.71643e-07	1.53606e-05			SPOCK2	1.71984	0.000846045	0.0161035
		GPR55	-2.26609	0.00230905	0.0315005			ICAM1	1.71949	0.00197744	0.0285403
		SCN8A	-2.26475	0.00409608	0.0451475			ABHD17A	1.71637	0.00027967	0.00735379
		KDM7A-DT	-2.26289	0.00149972	0.0235975			UFC1	1.71421	0.0022676	0.0312315
		ST3GAL3	-2.2613	6.66225e-05	0.00247314			MFHAS1	1.71377	0.00480783	0.0500643
		PLEKHG4B	-2.25967	0.00507904	0.0515395			DGKA	1.71366	0.000117224	0.00383092
		SHB	-2.25967	0.00488654	0.0505389			CD96	1.71099	0.00445947	0.0478106
		NFIB	-2.25629	0.00133584	0.0219431			CHST15	1.71068	0.000541251	0.0117502
		ARHGEF10	-2.25563	0.00519041	0.0522783			DOCK10	1.70998	0.00127836	0.0213266
		KLF5	-2.25516	0.00158303	0.0244895			SNX27	1.7061	0.00198949	0.028669
		RET	-2.25328	0.0013043	0.0216409			CYCS	1.70403	0.00328999	0.0393272
		SATB2	-2.25254	0.00429648	0.0466198			CLEC7A	1.70327	0.0018326	0.0270988
		ROBO1	-2.2519	0.00400844	0.0445272			LMTK3	1.70258	0.00380242	0.0431822
		PTGER3	-2.25164	0.00436036	0.0471765			NOP9	1.69945	0.000959923	0.0175763
		STX1A	-2.24876	0.00268661	0.0345791			PRKCH	1.69925	0.00410962	0.0452454
		PKIG	-2.24793	0.00106447	0.0189488			MRPL16	1.69806	0.00462296	0.0487849
		CYB5R3	-2.2473	1.45292e-06	0.00010008			AIP	1.69691	0.00240476	0.0322644
		TMEM185A	-2.24537	3.06722e-05	0.00132702			CXCR2	1.69618	0.000319793	0.00813035
		PHLDA1	-2.24423	0.0033186	0.0395674			RPS6	1.69431	5.4234e-05	0.00209396
		NRP1	-2.23807	0.00559299	0.0545751			VOPP1	1.69216	0.000940949	0.0173815
		SLC45A3	-2.2372	0.00173634	0.0260893			TECPR1	1.69209	0.00116831	0.0201141
		PCDH9	-2.23582	0.000359937	0.00884782			MED10	1.69189	0.00205478	0.0293555
		ARMH1	-2.23495	0.00311706	0.0381065			DCAF15	1.69168	0.00331872	0.0395674
		LGMN	-2.23203	0.0013359	0.0219431			TNFSF13B	1.69061	0.0045776	0.0485242
		PLCB4	-2.23112	0.00197067	0.0284756			NOP53	1.68874	0.00152666	0.0238903
		FBXO40	-2.22942	0.00139864	0.022528			WARS1	1.6884	2.76157e-05	0.00121943
		PGLYRP1	-2.22899	0.00385305	0.0435814			ETS1	1.68677	3.22118e-06	0.000199618
		AMIGO2	-2.22697	0.000766507	0.0150918			WDR81	1.68421	0.000450772	0.0104048
		PTPN18	-2.21548	2.61114e-09	3.50106e-07			PSMB9	1.68028	0.000979717	0.0178406
		FLNA	-2.21319	1.79314e-12	4.58969e-10			KIAA1143	1.67827	0.00486569	0.050423
		SPTBN2	-2.21262	0.000910255	0.016878			FAM49B	1.67714	0.00278909	0.0355047
		PRDX6	-2.21025	0.00107319	0.0190408			SLC2A6	1.67701	0.0035426	0.0413608
		LINC01011	-2.20572	0.00279144	0.0355085			NLRC3	1.67636	0.000481988	0.0108659
		CNKSR3	-2.20567	0.00179319	0.0267023			FLYWCH1	1.67387	0.00393696	0.0440675
		NAP1L1	-2.20519	1.07177e-08	1.24536e-06			CSTF2T	1.67337	0.00185857	0.0273422
		TMEM132E	-2.20263	0.00434484	0.0470224			RPS15A	1.6729	0.00275042	0.0351627
		EEF1A2	-2.20001	0.004852	0.0503239			LPIN1	1.67268	0.00383327	0.0433979
		ETFA	-2.19996	1.02808e-06	7.51836e-05			FOS	1.67241	2.22695e-06	0.000144779
		LPAR5	-2.19269	0.000504013	0.0112282			GNG2	1.67229	0.000253576	0.00684973
		DSEL	-2.18706	0.00556488	0.0544366			RPS19	1.6712	0.000161864	0.00492654
		MYB	-2.18511	0.00162923	0.0249582			HMGCR	1.6707	0.0013477	0.0220216
		PPM1L	-2.18105	9.50285e-06	0.000506268			DENND2D	1.66733	0.00223064	0.0309382
		CLTCL1	-2.1776	0.00111936	0.0195658			MCMBP	1.66667	0.00529989	0.052915
		CMIP	-2.17252	2.79641e-11	5.4484e-09			PIAS2	1.66578	0.00514109	0.0519245
		PTPRJ	-2.17039	3.49647e-07	2.88238e-05			NAA16	1.6647	0.00542744	0.0537639
		SWI5	-2.16761	0.00153588	0.023983			RPL32	1.66234	0.000889746	0.0165986
		WHAMMP2	-2.16511	0.000858348	0.0162527			TRIM26	1.66127	0.00167949	0.0253915
		USP12	-2.16151	0.000593129	0.0125562			JADE2	1.65895	0.00160618	0.0247534
		PITX1	-2.1583	0.00497891	0.0510007			ZNF609	1.65776	0.000113124	0.00373978
		LRBA	-2.15642	1.06671e-07	1.00888e-05			PPT1	1.65628	0.00131128	0.0217075
		TMEM60	-2.15398	0.0021847	0.0304975			SELPLG	1.65534	0.00139189	0.0224729
		HERC2P3	-2.15223	0.00411018	0.0452454			ECHDC2	1.65243	0.0013363	0.0219431
		HMCN2	-2.15073	0.00338339	0.0400169			RASA2	1.65215	0.00108341	0.0191933
		NID1	-2.15061	5.89845e-05	0.00223783			ZNF777	1.65149	0.00212639	0.0300386
		KCTD10	-2.14871	2.92595e-06	0.000184013			RPS17	1.64922	0.004177	0.045706
		SNX9	-2.14375	1.93541e-06	0.00012787			JAML	1.64912	0.00024535	0.00668178
		SLC7A5	-2.14026	8.76338e-05	0.00307239			MAP3K12	1.64898	0.00443888	0.0476466
		LAMA5	-2.13816	0.00253768	0.0333396			LGALS9	1.64549	0.00035595	0.00879114
		AKAP12	-2.13781	0.00065668	0.0134271			TRMT44	1.64485	0.00524873	0.0526052
		ZNRF3	-2.13676	0.00557746	0.0544826			RNMT	1.64208	0.00257625	0.0336051
		COL24A1	-2.13673	0.00162969	0.0249582			LPXN	1.63888	0.00154879	0.0241434
		CACNB3	-2.13633	0.00511625	0.0517306			CD74	1.63833	2.26474e-05	0.00103617
		RAB30	-2.13432	8.64507e-05	0.00304549			CTSC	1.63515	0.00315546	0.0383326
		H2BC12	-2.13388	0.000388649	0.0093711			SYNRG	1.63339	0.00144217	0.0230507
		ESPL1	-2.13199	0.00252563	0.0332638			IFNAR2	1.62911	0.00553579	0.0542996
		MEST	-2.13034	0.00235983	0.0318491			TRMT2B	1.62855	0.00551083	0.0541351
		RAP2B	-2.12907	1.52263e-08	1.69396e-06			ABCA2	1.62797	0.0010664	0.0189661
		MYO10	-2.12624	0.00215106	0.0302206			SNX20	1.62755	0.00164072	0.0250358
		KNL1	-2.12609	0.00347164	0.0408057			CEMIP2	1.6274	0.00425427	0.0463161
		KCNK6	-2.12566	1.51121e-07	1.37253e-05			ATM	1.62709	0.000308097	0.00792477
		PSMB7	-2.11983	0.0025626	0.0335061			DPM1	1.62414	0.00494767	0.0508647
		LOC105371709	-2.11788	0.00468951	0.0491885			RPS6KA4	1.62012	0.00489952	0.0505874
		ST7	-2.11414	0.000715118	0.0142797			MAP2K7	1.61524	0.000757241	0.0149577
		NDST1	-2.11123	1.80422e-07	1.59128e-05			NFATC3	1.61213	0.00238526	0.0320866
		JCAD	-2.10533	0.003556	0.0414512			RPS23	1.60864	0.00147547	0.0233485
		APCDD1	-2.10268	0.00180363	0.0267815			PITPNA	1.60636	0.00134465	0.0220013
		RAB4A	-2.09848	0.000392085	0.00944773			SIDT2	1.60318	0.00218041	0.0304609
		VWA5A	-2.09784	0.000517928	0.01142			CNBP	1.60275	0.00151161	0.0237229
		KIAA1586	-2.09715	0.000594915	0.0125722			GABPB1-IT1	1.601	0.00322636	0.0388585
		TPST2	-2.09658	3.41646e-07	2.82917e-05			MEFV	1.59893	0.00197409	0.0285031
		CALM3	-2.09484	1.2095e-06	8.62966e-05			IFNGR2	1.59796	0.00159785	0.0246562
		FOSL1	-2.09076	0.0017709	0.0264457			PTPRC	1.58964	1.97491e-06	0.00013001
		WRNIP1	-2.08669	1.16672e-05	0.000599778			LMBR1L	1.58542	0.00444632	0.0477116
		TGFB1	-2.08442	1.09323e-07	1.02077e-05			SLC43A2	1.58394	0.00491486	0.0506671
		CAPN1	-2.08418	1.16902e-07	1.08052e-05			FAM126B	1.58372	0.00162656	0.0249421
		GADD45A	-2.07917	0.000177969	0.0052745			TYROBP	1.5807	0.000383797	0.00927855
		TMEM70	-2.07337	0.00299104	0.0370986			EFR3A	1.58049	0.00228214	0.031357
		FOPNL	-2.07096	9.23195e-05	0.00320292			GMEB1	1.57265	0.00184793	0.0272663
		CCDC85B	-2.06649	0.000161921	0.00492654			MYO1G	1.57066	2.72513e-05	0.0012105
		LINC01137	-2.06399	0.00310704	0.0380534			MIAT	1.57035	0.00502776	0.0511894
		IRAK2	-2.06143	0.000404355	0.00964183			PRKAG2	1.56999	0.00549266	0.0540582
		MGAT3	-2.05145	0.00344551	0.0406159			TES	1.56813	0.00425679	0.0463298
		NAV2	-2.05122	0.00223971	0.0309818			RPL7	1.568	0.000665647	0.0135506
		SPRY2	-2.05038	0.00535998	0.0532837			STAT2	1.5653	0.00180066	0.02677
		MAFG	-2.04825	4.62303e-06	0.000270739			RPL3	1.56369	8.97262e-06	0.000480843
		ST8SIA6	-2.04722	0.00162402	0.0249339			MIA3	1.56214	0.0030737	0.0377528
		ILK	-2.04154	0.00042767	0.0100087			RPS20	1.5619	0.000371939	0.00905611
		TTC28	-2.03884	0.000238106	0.00653799			DDX56	1.5557	0.0041587	0.0456148
		H2AC17	-2.03411	0.00155261	0.0241735			ANKRD44	1.55498	0.000230229	0.0063726
		DBN1	-2.03376	1.31657e-06	9.26713e-05			RPS12	1.55012	0.00306493	0.0376678
		ABHD4	-2.03194	0.000690717	0.0139448			TRANK1	1.54973	8.40595e-06	0.00045514
		HMGA1	-2.03073	0.00358851	0.0416842			RAPGEF1	1.54896	0.00123253	0.0208805
		CCR4	-2.0305	0.00145806	0.0232034			RPS27A	1.54887	0.000860298	0.0162564
		XPO7	-2.03004	5.37431e-09	6.69083e-07			SARAF	1.54859	4.74679e-05	0.00187222
		ATP8B4	-2.02809	5.57843e-05	0.00214275			CUL4A	1.54657	0.00321321	0.0387973
		BTBD3	-2.01627	0.00476832	0.0497662			CAMK2D	1.54355	0.00527421	0.0527882
		ITGB4	-2.00885	0.00213861	0.0301505			RPS3A	1.53793	0.000160452	0.00490224
		VKORC1	-2.00539	0.00447046	0.0478724			CAMLG	1.53509	0.00299938	0.0371768
		PYCR2	-2.00317	8.05395e-05	0.00287774			SPG7	1.53333	0.00231871	0.0315582
		BLM	-2.00221	0.00451656	0.0482249			PPTC7	1.52694	0.00518684	0.0522568
		ZNF792	-2.00009	0.000886056	0.0165518			PEX11B	1.52644	0.00349773	0.0410465
		DAPP1	-1.99438	2.10139e-05	0.000973611			FCHO1	1.52505	0.00387653	0.0437388
		ND6	-1.99343	0.0011518	0.0199329			PARP8	1.52471	0.00232877	0.0316371
		KLHL6	-1.99334	9.35015e-06	0.000499612			DUSP1	1.52452	7.2721e-05	0.00265377
		MEA1	-1.9932	3.48685e-05	0.0014669			BTN3A3	1.52442	0.00406299	0.0449421
		FRMD4B	-1.99277	0.00042977	0.010045			TTC7A	1.51995	0.000839526	0.0160294
		PPM1A	-1.99088	1.9462e-07	1.69607e-05			APOL2	1.51643	0.00213305	0.0301095
		GNB5	-1.98866	0.000273006	0.00721484			CASP1	1.51467	0.00466424	0.0490013
		ZNF778	-1.98567	0.000576125	0.0123357			SETD1A	1.51458	0.002543	0.0333856
		LOC105376220	-1.98491	0.00356148	0.0414887			HIVEP2	1.51409	0.000790893	0.0154095
		PDE4D	-1.98448	1.06837e-05	0.000556254			XRN2	1.5125	0.00158776	0.0245419
		TTC33	-1.98107	0.00146825	0.023325			CD44	1.50839	0.000475829	0.0107707
		CDC42BPB	-1.97618	0.000129462	0.00410977			OXNAD1	1.50727	0.00502574	0.0511894
		DST	-1.96596	0.0029154	0.0366195			CMTR1	1.50005	0.00468687	0.0491826
		ACTN1	-1.9598	2.4081e-11	4.84292e-09			BRAT1	1.49981	0.00545184	0.0538447
		PHKB	-1.94445	1.42929e-06	9.9081e-05			SNX18	1.4951	0.005366	0.0533278
		PNKD	-1.94391	0.000348836	0.00866221			BANP	1.49412	0.00478636	0.0498976
		ATP2C1	-1.94294	0.000729452	0.0144948			EPHA4	1.48975	0.00534914	0.053218
		RAB11A	-1.93592	4.11516e-05	0.00168482			SNORD141A	1.48594	0.00239067	0.0321349
		ZC3H12C	-1.93148	0.000814698	0.0157611			SERPINA1	1.48469	0.00243384	0.0324766
		ADCY3	-1.93013	8.06364e-05	0.00287774			TMEM154	1.48329	0.00328948	0.0393272
		CHI3L1	-1.91019	0.00303743	0.0374526			LINC-PINT	1.48126	0.00125187	0.0210284
		PNP	-1.91014	2.49369e-05	0.00111855			RBM3	1.47994	0.00152304	0.0238722
		HIPK2	-1.90591	4.84383e-10	7.77605e-08			SMCHD1	1.47731	3.13821e-05	0.00135294
		ITGB1	-1.90538	3.04433e-07	2.53823e-05			HNRNPDL	1.47568	0.00147219	0.0233289
		ZNF271P	-1.90528	0.000418617	0.0098531			CPPED1	1.47396	0.00148068	0.0234007
		TM2D2	-1.90394	0.000940409	0.0173815			AKNA	1.47029	0.000106729	0.00358448
		TMEM104	-1.89654	0.000411979	0.00975373			TAF1	1.46967	0.00176446	0.0264034
		CDCA7L	-1.89285	0.00153264	0.023953			ZHX2	1.4681	0.0025744	0.033605
		ROCK2	-1.88871	0.000120668	0.00391898			PIM2	1.46743	0.00142999	0.0228861
		NAV1	-1.8882	0.00446693	0.0478486			TOB2	1.46637	0.00280637	0.0356167
		PKM	-1.88382	4.13335e-06	0.000245201			FFAR2	1.46618	0.00421276	0.0459598
		HSPG2	-1.88187	0.00448577	0.0479629			ERP29	1.46244	0.00396753	0.0442607
		LRP6	-1.87892	0.0041462	0.0455597			RNF130	1.46234	0.000398366	0.00956298
		SPIRE1	-1.87636	0.0049602	0.0509107			PGGHG	1.46178	0.000708398	0.014192
		CDKN1A	-1.8754	6.06785e-05	0.00228964			MAP3K1	1.46022	0.000605763	0.0126988
		ABLIM1	-1.87458	1.64329e-05	0.000793507			FNBP1	1.45928	1.85009e-05	0.000874894
		LZTS2	-1.87385	0.00281048	0.0356195			DENND4B	1.45833	0.0021077	0.0298958
		ARL15	-1.8724	0.00301125	0.037251			TNFAIP3	1.45533	0.00365464	0.0421549
		MGAT5	-1.87234	1.87911e-06	0.000125053			LITAF	1.45518	0.00251933	0.0332059
		KLHL5	-1.86915	0.000128947	0.00410411			SULF2	1.45144	0.00113021	0.019699
		ABCB6	-1.85906	0.00220192	0.0306523			SERINC5	1.45003	0.00205224	0.0293422
		ATP2A3	-1.85887	7.30275e-10	1.12409e-07			FBXL5	1.44961	0.00213925	0.0301505
		VDAC3	-1.8576	0.00137494	0.0223075			SELL	1.44809	0.00105265	0.0188407
		PCP2	-1.84983	0.00431688	0.0467614			SRP54	1.44602	0.00529374	0.0528824
		EHBP1	-1.84834	0.000414128	0.0097667			RPS4X	1.44243	0.000733282	0.0145551
		VANGL1	-1.84799	0.00174744	0.0262082			TMC8	1.44015	0.00547379	0.0539373
		GRB10	-1.84272	0.000252977	0.00684873			MDM4	1.43905	0.000592247	0.0125536
		HS2ST1	-1.83968	0.00396515	0.0442607			GAA	1.43701	0.00448948	0.0479629
		TSPOAP1-AS1	-1.83776	0.0036423	0.0420686			RAB11FIP4	1.43644	0.00464595	0.0489074
		TLR5	-1.8346	0.0023047	0.0314764			HCK	1.43034	0.00165329	0.0251198
		ATP7B	-1.83065	0.00463537	0.0488361			SLC38A1	1.42962	0.000820276	0.0158103
		PHTF2	-1.82679	0.000449489	0.0103996			ZFP36	1.42933	0.000971197	0.0177384
		MAGED2	-1.82324	0.000129228	0.00410948			DMXL2	1.4272	0.0044856	0.0479629
		LIPA	-1.81572	0.00552436	0.0542243			MX2	1.42437	0.00305659	0.0376061
		NCKIPSD	-1.80657	0.000465174	0.0106149			FAM120AOS	1.4198	0.00156744	0.0243104
		GSTO1	-1.80426	0.00255006	0.0334301			ATP2B1	1.41973	0.00251393	0.0331718
		MBTD1	-1.80301	0.00137214	0.0222917			AHNAK	1.41546	1.39882e-06	9.7153e-05
		MDM1	-1.79937	0.00357538	0.0415844			CYTH1	1.41535	0.00021133	0.00600552
		GCLM	-1.7986	0.00113272	0.0197168			RNF167	1.41284	0.00134706	0.022021
		LOXL3	-1.79618	0.00403792	0.044746			RPS8	1.41142	0.003811	0.0432225
		GSN	-1.79269	3.8546e-06	0.000231147			RNASET2	1.40993	0.000255033	0.00687388
		ZNF664	-1.78875	0.000313455	0.00802875			MBTPS1	1.40985	0.00421191	0.0459598
		MFSD1	-1.7819	0.000121138	0.00393075			SPATA13	1.40523	0.00293219	0.0367603
		LAMTOR1	-1.78127	0.000462037	0.0105565			GNS	1.40339	0.000285895	0.00747986
		WDR44	-1.78058	0.00220058	0.030649			DDX60L	1.39819	0.00376993	0.0429866
		UBASH3B	-1.77879	0.000537219	0.0116765			PIK3AP1	1.39614	0.00141548	0.0227235
		SIAH2	-1.77609	0.000837616	0.0160043			RARA	1.39538	0.000808979	0.0157083
		CTNS	-1.77558	0.00275828	0.0352141			GGNBP2	1.39433	0.00506584	0.0514488
		NUTF2	-1.77466	8.46391e-05	0.00299899			TRIM44	1.39298	0.00357376	0.0415842
		PIK3CB	-1.77001	0.000534127	0.0116299			IER2	1.39207	0.00020803	0.00593478
		SOCS2	-1.76976	0.00457248	0.0484967			NBPF26	1.39023	0.00164205	0.0250358
		MADD	-1.76248	0.000111783	0.00371278			RPL19	1.39	0.00328429	0.0393234
		CSF1	-1.76224	0.00138474	0.0224125			TNFRSF1B	1.38392	0.00103068	0.018538
		PLEKHO1	-1.76035	0.000297258	0.00772745			STAT5A	1.38225	0.00461066	0.048718
		LEPROT	-1.7548	0.0041176	0.0453134			STK17B	1.38196	0.000179653	0.00529869
		AMFR	-1.75314	0.00116796	0.0201141			IFITM2	1.38182	0.00298195	0.0370328
		RDX	-1.74846	0.00331403	0.0395372			ARHGEF11	1.37988	0.00216851	0.0303758
		GNAS	-1.74811	4.97741e-09	6.26058e-07			ATP2B4	1.37956	0.000426023	0.00999707
		MAP4K5	-1.74652	0.0013139	0.0217239			G0S2	1.37738	0.00070729	0.0141857
		UBE2H	-1.74519	1.70808e-06	0.000114504			RNF149	1.37639	0.00139275	0.0224769
		PIP4K2A	-1.74406	2.42195e-05	0.00109733			ARHGEF1	1.37432	0.000558869	0.0120186
		SPINT2	-1.74317	0.00148764	0.0234853			NACA	1.37204	0.00346436	0.0407462
		SLC27A4	-1.73875	0.00165594	0.0251497			RPL6	1.37138	0.00350021	0.0410548
		H2BC5	-1.73043	0.00524178	0.0526021			RXRA	1.36685	0.00302593	0.0373668
		EPB41L3	-1.72998	0.000853012	0.0162108			XPC	1.36306	0.00416988	0.045669
		CERS2	-1.71763	2.28638e-05	0.00104477			ANXA6	1.3624	0.001676	0.0253596
		TBC1D13	-1.71314	0.000421631	0.00990535			FCGR3B	1.35737	0.00557126	0.0544366
		ABHD16A	-1.70006	3.83332e-06	0.000231147			ODF3B	1.35663	0.00563349	0.0548543
		KIAA0513	-1.69866	1.46657e-05	0.000722394			STK10	1.35001	0.000861316	0.0162672
		UHRF1BP1	-1.69782	0.000176495	0.00523506			TRIM14	1.34794	0.00250002	0.0330585
		UGCG	-1.69289	0.000832865	0.0159438			MOB3A	1.34689	0.000236665	0.00651412
		CCNG1	-1.68612	0.0015285	0.0238983			IQGAP1	1.34253	3.30039e-05	0.00140704
		CEACAM1	-1.67571	0.000527269	0.0115356			SYNE2	1.34092	0.000139512	0.00437457
		LYL1	-1.67311	0.00140055	0.0225331			ARIH2	1.33989	0.00416096	0.0456259
		KLF9	-1.6619	0.0010804	0.0191542			LIMK2	1.33891	0.00392471	0.0440102
		SLC10A3	-1.65958	0.00234249	0.0317355			SIPA1L1	1.33507	0.00322438	0.0388475
		VIM-AS1	-1.65211	0.00382228	0.0432876			EIF2S3	1.33313	0.00517645	0.0521951
		WDR1	-1.64221	2.50016e-08	2.67576e-06			NECAP2	1.33131	0.00418503	0.0457665
		TMBIM1	-1.63228	1.31471e-05	0.000660094			RER1	1.3313	0.00428334	0.0465221
		SH3PXD2A	-1.63174	0.000904599	0.0168072			VPS52	1.33122	0.00406877	0.0449653
		PTTG1IP	-1.62797	0.00073583	0.0145898			RPL13A	1.32816	0.000112631	0.00373079
		UHRF1	-1.61869	0.00429098	0.0465911			EEF1A1	1.32811	2.00989e-05	0.000941133
		ANXA3	-1.61491	0.00186469	0.0273992			MIR5047	1.32753	0.00441262	0.0475171
		SUSD1	-1.61277	0.000515919	0.0113826			DPYSL2	1.32573	0.00126422	0.0211873
		ADAM9	-1.60302	0.000372121	0.00905611			ARAP2	1.32428	0.00491179	0.0506671
		NFE2	-1.59969	0.00040596	0.0096675			IKZF1	1.32096	0.00280517	0.0356167
		BRD3	-1.59844	0.000160941	0.00491306			PSMB8	1.3176	0.00293911	0.0367911
		EIF4G3	-1.59405	3.45041e-05	0.00145665			OGFRL1	1.31401	0.00313241	0.0381713
		TIMP1	-1.58588	0.00295765	0.0369098			GDI2	1.31362	0.00524698	0.0526052
		HDGF	-1.58572	2.04954e-05	0.000956851			SP110	1.30687	0.00495001	0.0508647
		DAP	-1.56769	0.00275544	0.0352023			ZNF652	1.30564	0.000542049	0.0117606
		ND5	-1.56635	0.00312104	0.0381424			STAT1	1.30465	0.000176287	0.00523506
		RYR3	-1.5659	0.00520462	0.0523879			SART1	1.30412	0.00375465	0.0428825
		MYH9	-1.56309	6.12024e-11	1.14878e-08			AGPAT3	1.29747	0.00302996	0.037404
		TUBB4B	-1.55975	9.13907e-05	0.00317973			ZNF217	1.2937	0.00215622	0.0302731
		PKP4	-1.55798	0.00144538	0.023092			CDC42SE1	1.29207	0.00178499	0.0266209
		BTK	-1.55659	0.00223384	0.0309591			VPS13C	1.29049	0.000217272	0.00612209
		XYLT2	-1.55527	0.00147888	0.0233823			RNF19B	1.28864	0.00174493	0.0261862
		LOXHD1	-1.55192	0.00440454	0.0475			SLC25A28	1.28678	0.00244433	0.0325454
		PTPN12	-1.55106	0.00243889	0.0325203			RBMXL1	1.28598	0.00188622	0.0276268
		YES1	-1.54969	0.00247307	0.0328445			XIST	1.27961	0.000644412	0.0132287
		LAT	-1.5495	0.00210463	0.0298695			ITGB2	1.27733	0.000324959	0.00822555
		CRKL	-1.54327	0.000180141	0.00530026			ETNK1	1.27361	0.00365362	0.0421549
		VAPB	-1.53135	0.00134098	0.0219706			CCNL1	1.27228	0.00477492	0.0498067
		MCTP1	-1.5271	0.000837732	0.0160043			NCKAP1L	1.27035	0.00207802	0.0295837
		MAPRE2	-1.52695	0.000426081	0.00999707			LCP1	1.2684	0.000227544	0.0063191
		ELK3	-1.52427	0.00223793	0.0309806			SDCBP	1.26652	0.00506589	0.0514488
		P2RX1	-1.51931	0.000499269	0.0111496			TNFAIP2	1.26578	0.00220742	0.0306859
		TNIK	-1.51199	0.000563646	0.0121143			SOCS3	1.26494	0.0055492	0.0543783
		DIAPH1	-1.50164	9.96304e-05	0.00339858			RNF213	1.26136	1.82606e-05	0.000868854
		ATE1	-1.49935	0.000435548	0.0101606			PIEZO1	1.25975	0.000475072	0.0107603
		MTMR12	-1.48633	0.00498818	0.0510494			SHKBP1	1.25963	0.00086989	0.0163834
		GNAQ	-1.4834	0.000592321	0.0125536			TLE5	1.25787	0.00268871	0.0345791
		BICD2	-1.47531	0.000498429	0.0111377			SF3B1	1.25083	0.000408914	0.00971571
		SLC44A1	-1.46387	0.00325136	0.0390697			RASSF3	1.24633	0.00185233	0.0272975
		RHBDD1	-1.45175	0.00297949	0.0370328			RPLP2	1.24247	0.00274522	0.0351085
		CCND3	-1.45097	0.000859884	0.0162564			HLA-F	1.23177	0.00183317	0.0270988
		LYPLAL1	-1.45001	0.00511005	0.0517306			SRSF5	1.23145	0.000260487	0.00696956
		DGKD	-1.44802	0.000280677	0.00737498			NAMPT	1.23062	0.00256833	0.0335376
		PCGF5	-1.44697	0.00476192	0.0497224			PNISR	1.22542	0.00370226	0.0425731
		UXS1	-1.44692	0.00180348	0.0267815			PSAP	1.224	5.84217e-07	4.62846e-05
		PSTPIP2	-1.43165	0.00370909	0.0426193			INPP5D	1.22266	0.00145299	0.023153
		CUX1	-1.42887	9.92193e-07	7.29242e-05			SRRM1	1.21684	0.000342317	0.00855254
		ZCCHC17	-1.42802	0.00456005	0.0484847			LSP1	1.21308	0.00183945	0.0271701
		VDR	-1.42778	0.00275293	0.0351825			RESF1	1.21061	0.0036704	0.0422864
		ND4	-1.42601	0.00152421	0.0238722			SMG1	1.21002	0.000873006	0.0164201
		FADS2	-1.42595	0.00500352	0.0511241			OGT	1.20833	0.0017316	0.0260502
		KANSL3	-1.4198	0.000103693	0.00350127			LAPTM5	1.20625	7.11071e-06	0.000393151
		FER	-1.41714	0.00275973	0.0352202			PLCB2	1.20612	0.0012718	0.0212461
		YBX3	-1.41424	0.0018494	0.0272731			CNOT6L	1.19911	0.00261533	0.0339806
		CMPK1	-1.41416	0.0022874	0.031357			IKBKB	1.19905	0.00453026	0.048323
		SNAP23	-1.40709	0.00155735	0.024215			CYTH4	1.19767	0.0054298	0.0537667
		MFN2	-1.40344	0.00213073	0.0300883			ARHGAP30	1.19649	0.000821672	0.0158122
		F11R	-1.3894	0.000830518	0.0159269			ATRX	1.19066	0.0012017	0.0205344
		MINK1	-1.38098	1.33511e-05	0.000666683			EEF1G	1.18735	0.00300578	0.037231
		ARRB1	-1.37496	0.000409046	0.00971571			FAM193A	1.18448	0.00290289	0.0365251
		IL6ST	-1.36288	0.00019501	0.00563359			ZDHHC18	1.18116	0.00267353	0.0344809
		PRKCA	-1.35667	0.00269631	0.0346647			EFHD2	1.18091	0.000358916	0.00884055
		TTYH3	-1.35657	0.00543462	0.053777			MCL1	1.17421	0.000263842	0.00703701
		NPTN	-1.35215	0.00180928	0.0268546			TCF25	1.17217	0.000990056	0.0179752
		HK1	-1.34956	5.13979e-05	0.00200561			NIBAN1	1.17035	0.00547323	0.0539373
		ATG9A	-1.33381	0.0022612	0.0311905			ARGLU1	1.16829	0.00392142	0.0439877
		OAZ1	-1.32978	5.28625e-06	0.000303272			DNAJB1	1.16138	0.00531801	0.0530092
		DNAJB6	-1.32322	0.00133728	0.0219434			RBM33	1.16026	0.000488851	0.0109907
		CENPT	-1.32123	0.00378592	0.043075			GLG1	1.15952	0.000789402	0.0154018
		MBNL1	-1.31719	5.82658e-05	0.0022215			CDV3	1.1588	0.00399391	0.0444467
		PADI4	-1.30692	0.00152727	0.0238903			PHF12	1.15115	0.00524324	0.0526021
		ADIPOR1	-1.29786	0.000567724	0.0121733			TPT1	1.14804	0.000590562	0.0125527
		RAB1B	-1.29588	0.000854681	0.0162256			EIF3A	1.14263	0.00305661	0.0376061
		VPS37B	-1.29578	0.000412547	0.00975497			NOTCH2	1.13954	0.00114912	0.0198961
		ASAP1	-1.28298	6.32229e-05	0.00236372			CRLF3	1.1337	0.00490237	0.0506025
		TUBA1B	-1.28125	0.00165831	0.0251753			AOAH	1.12663	0.0032132	0.0387973
		GPI	-1.2729	0.000477872	0.010797			RIN3	1.12656	0.00522639	0.0525246
		WBP2	-1.27274	1.82016e-05	0.000867468			NFKBIA	1.12186	0.00386086	0.0436081
		CDKN2D	-1.24775	0.00268279	0.0345577			XPO6	1.12054	0.00398795	0.0444206
		LPP	-1.24674	0.00176673	0.0264197			EEF1D	1.1183	0.000347526	0.00865315
		YWHAZ	-1.22638	9.10523e-07	6.81533e-05			SAT1	1.11274	0.00113782	0.0197657
		TAGLN2	-1.22637	8.55509e-05	0.00302252			PBXIP1	1.11089	0.000811464	0.0157399
		RAB31	-1.21401	0.00564385	0.0549059			RBL2	1.10869	0.00522393	0.0525148
		YOD1	-1.21142	0.00224505	0.0310205			YLPM1	1.10696	0.000671088	0.0136235
		BCR	-1.19683	0.00500026	0.0511182			LYN	1.10568	0.00184064	0.0271768
		RAB8A	-1.16877	0.0030515	0.0375684			RPL4	1.10453	0.000230341	0.0063726
		BNIP3L	-1.14352	0.00318866	0.0385979			TAPBP	1.10428	0.000696285	0.0140338
		BSDC1	-1.14136	0.00202825	0.0291015			KLF6	1.10215	0.00169678	0.0256105
		AP2M1	-1.13939	0.000891034	0.0166094			DTX3L	1.0855	0.00545912	0.0538959
		MLXIP	-1.12392	0.00304707	0.0375384			SP3	1.07666	0.00470231	0.0492573
		MAP3K5	-1.09618	0.00398914	0.0444206			NSD3	1.0762	0.00244008	0.0325243
		USP22	-1.08301	0.00549878	0.0541039			FCN1	1.07377	0.00287641	0.0362667
		GOLGA2	-1.06104	0.000744381	0.0147275			EHBP1L1	1.06621	9.29297e-05	0.00321799
		BIN2	-1.05482	0.00235973	0.0318491			KAT7	1.06609	0.00550116	0.0541087
		TMOD3	-1.05315	0.0040292	0.0446764			KDM2A	1.06359	0.00360206	0.0417619
		ITPR2	-1.04287	0.000403422	0.00962584			RIPOR2	1.06259	0.000590138	0.0125527
		MAVS	-1.03913	0.00226388	0.0312101			DDX5	1.0605	0.000330282	0.00830858
		PLXDC2	-1.03722	0.000827389	0.0158972			LRRK2	1.05992	0.00424194	0.0462093
		RABGAP1L	-1.03047	0.00206159	0.0294185			IRF1	1.05922	0.000791062	0.0154095
		MAPK6	-1.02473	0.00353203	0.0413165			RPL15	1.04963	0.00491555	0.0506671
		ARF3	-1.0164	0.00563247	0.0548543			TUBA1A	1.04864	0.00354148	0.0413608
		FURIN	-1.0134	0.000441036	0.0102559			SEPTIN9	1.03829	0.00242748	0.0324161
								RAC2	1.03662	0.00460314	0.0486912
								TXNIP	1.03586	0.00212017	0.0299739
								ADAR	1.03557	0.0048744	0.0504847
								JMJD1C	1.03141	0.00500121	0.0511182
								CSF3R	1.03056	0.00266555	0.0344248
								IQSEC1	1.02835	0.00538481	0.0534422
								DOCK2	1.02605	0.00429989	0.0466325
								EEF2	1.02141	0.000590458	0.0125527
								DDX3X	1.00732	0.00559439	0.0545751
								HNRNPC	1.00175	0.00296452	0.0369575
								EIF4A2	0.984801	0.0029445	0.0368009
								SORL1	0.971216	0.00307725	0.0377584
								DDX17	0.971165	0.00307622	0.0377584
								VSIR	0.959539	0.00217521	0.0304463

## Sheet: GSEA Analysis Lin- Enhanced
pathway	SYMBOL	pval	padj	NES	size	LINPN_genes
HALLMARK_EPITHELIAL_MESENCHYMAL_TRANSITION	COL3A1|COL5A2|COL5A1|FBN1|COL1A1|FN1|COL6A3|SERPINE1|COL1A2|COL4A1|COL4A2|VCAN|IGFBP3|TGFBI|SPARC|LUM|LAMC1|LOX|LAMC2|CCN2|TAGLN|COL7A1|LOXL2|COL6A2|ITGAV|THBS2|COL16A1|NNMT|TPM1|CDH2|MMP2|COL11A1|THBS1|FAP|BGN|SERPINH1|FSTL1|POSTN|THY1|SPP1|TNC|TFPI2|NID2|ITGB5|MMP3|VIM|LOXL1|FBLN5|COL12A1|ELN|CDH11|COMP|SPOCK1|BMP1|IL32|LAMA3|TIMP1|QSOX1|TIMP3|VCAM1|CCN1|EDIL3|CALD1|MAGEE1|FBLN1|SGCB|ECM1|LAMA2…	1e-10	9.07232e-09	-2.30843	198	FILIP1L, CNN3, COL1A1, MYL9, DPYSL3, COL6A3, SPON1, PCOLCE, COL3A1, COL5A2, CALD1, ACTN1, AQP1, PTGIS, PECAM1, DAB2, JUN, CTSK, MYLK, COL15A1, SGCE, AEBP1, SELENOP, PDGFRA, LUM, VWF, COL6A2, COL4A1, AKR1C1, RARRES2, LTBP2, MAF, CNN1, THBS2, FN1, GJA1, RGS5, ITGB5, LRP1, COL1A2, CDKN1A, NOTCH3, IGFBP4, TGFBI, SRGN, TMEM47, PDGFRB, TPM1, FGFR1, EMP3, RAB31, MXRA5, DDR2, FBLN1, MFAP2, GNG11, SEMA3C,…
HALLMARK_APICAL_JUNCTION	ACTN1|CLDN7|ACTN3|CLDN19|DLG1|TJP1|COL17A1|NECTIN1|CLDN9|CDH3|CTNND1|CDH1|LIMA1|VCL|SHROOM2|NECTIN3|NECTIN2|CLDN14|PTPRC|THY1|VASP|ITGB1|ZYX|ACTN4|CLDN4|CADM3|ITGA3|NF2|B4GALT1|NEXN|CDH6|ADAM15|PTK2|HADH|LAMB3|CLDN11|CDH4|IRS1|SORBS3|CLDN8|EVL|CLDN15|THBS3|NECTIN4|JAM3|CDH11|ITGB4|RASA1|AKT2|TMEM8B|LAMA3|RSU1|ICAM1|CLDN18|GTF2F1|TSC1|LAMC2|NRAP|CTNNA1|CD99|FSCN1|COL16A1|GNAI2|TGFBI|MPP5|JUP|ACTN2…	1.5286e-10	1.345e-08	-1.87544	192	KRT19, MYH11, LAMB1, TNC, SNAP25, DYNC1I1, KIF5C, STMN2, NEFL, GAS7, LAMA5, INA, STMN1, KRT7, LMNB1, KIF11, ZWINT, CDC20, KRT4, CORO1A, SFTPD, ARHGAP4, KRT14, KRT5, DSP, FAM107A, KRT6A, CENPF, OCLN, DTNB, MAPT, SNPH, STX1A, MAP2, AMPH, TACC2, PALM, LZTS3, KRT2, KIF2C, SEPTIN4, TUBA4A, KRT8, KRT13, EVPL, MYH7, MID1, LAMA3, KIF23, CENPE, BIRC5, SEPTIN5, KRT17, KRT6B, SH3GL2, ACTR1A, CCNT1, ACTR1B, …
HALLMARK_COAGULATION	F2|PROC|C1S|MMP14|F10|PLG|C1R|SERPINE1|SERPING1|C2|F12|CFI|MMP2|C3|F9|CTSO|TMPRSS6|MMP9|PROZ|MMP1|CFB|BMP1|VWF|FGA|F11|THBD|FURIN|MMP11|F8|LGMN|HPN|CTSB|MBL2|F13B|TIMP1|CTSV|MMP8|A2M|MMP10|MASP2|FGG|C8A|PLAU|ADAM9|GSN|CAPN2|PLAT|FN1|CTSH|OLR1|SPARC|RGN|C8B|LAMP2|C9|PROS1|CLU|F2RL2|CD9|CFH|PREP|LTA4H|GP9|DUSP14|CTSK|GDA|CASP9|APOC1|CRIP2|KLK8|SERPINC1|ANXA1|ITIH1|PRSS23|FBN1|MST1|F3|KLF7|CTSE|ITGB…	3.17716e-09	2.06411e-07	-1.95593	129	SLC16A4, CD55, FBXL7, CFD, COL1A1, MYL9, GPC3, MARF1, CD14, TSPAN7, RNASE4, TGFBR2, ALDH1A1, FCGRT, COL6A3, AMT, PCOLCE, KRT19, COL3A1, GATM, COL5A2, ACTN1, GSTM1, ZYX, C1QB, IGFBP2, VEGFA, TM4SF1, AQP1, SLC2A3, TGM2, CHGA, PEG10, ENPP2, MYLK, SGCE, AEBP1, ENG, SELENOP, PDGFRA, PER1, SELE, CFH, COL6A2, PLA2G2A, COL4A1, PPP4R2, TBC1D2B, ALDH7A1, CITED2, AKR1C1, EFS, RARRES2, IL1R1, GNG12, AR, ITGA…
HALLMARK_MYOGENESIS	ACTA1|TNNI2|MYL1|TNNC1|TNNC2|MYH3|MYLPF|TNNT3|TNNT2|CASQ2|ACTC1|MYOM1|MYL4|MYBPH|MYH7|MYH8|ACTN2|TNNI1|CRYAB|SGCG|HRC|TNNT1|DES|MYOZ1|RYR1|CSRP3|ADAM12|ATP2A1|CKM|SVIL|MYOM2|MYL6B|TPM2|MYL2|CKMT2|BIN1|MYH1|ENO3|FLII|FXYD1|TPM3|DMD|IGFBP3|CHRNB1|SPEG|FHL1|ACTN3|TCAP|MYLK|MYL3|PYGM|LDB3|COX6A2|FABP3|MYL7|ITGB5|CHRNA1|SSPN|COL3A1|KCNH1|GJA5|MYF6|MYH2|MAPK12|PGAM2|MYOG|MYH4|AEBP1|HBEGF|MEF2C|NOS1|CNN…	8.27125e-09	4.79494e-07	-1.82088	179	SLC16A3, WFS1, CNN3, RRAD, TNFAIP3, CFD, COL1A1, MYL9, GPC3, MARF1, CD14, EMP2, FCGRT, COL6A3, PCOLCE, DEPP1, KRT19, COL3A1, COL5A2, ZYX, GPNMB, C1QB, IGFBP2, TM4SF1, TGM2, PEG10, PECAM1, DAB2, ENPP2, MYLK, COL15A1, ENG, FOSB, PDGFRA, PER1, VWF, COL6A2, PLA2G2A, COL4A1, CDKN1C, TBC1D2B, ANXA1, FLNA, CITED2, EFS, RARRES2, IL1R1, LTBP2, FSTL3, CRIM1, MYH11, SRPX, FN1, DHRS3, LAMB2, ITGB5, GPX3, LRP…
HALLMARK_G2M_CHECKPOINT	AURKA|CCNA2|TOP2A|CCNB2|CENPA|BIRC5|CDC20|PLK1|TTK|PRC1|NDC80|KIF11|NUSAP1|CKS2|KIF2C|MKI67|AURKB|TPX2|SMC4|BUB1|CENPF|RACGAP1|CENPE|KIF23|UBE2C|MCM6|MCM3|PTTG1|CDK1|KIF4A|ESPL1|MAD2L1|NEK2|KIF22|HMMR|KPNA2|CDKN3|CDC25A|H2AX|CDC25B|PLK4|CDC6|CCNF|MCM5|LMNB1|E2F3|KIF15|CHEK1|UBE2S|NSD2|HMGB3|DBF4|TACC3|MCM2|CDKN2C|CDKN1B|FANCC|NASP|STAG1|GINS2|FBXO5|POLQ|EZH2|RAD21|STMN1|SUV39H1|PRIM2|E2F1|CHAF1A|…	1.48738e-06	4.6707e-05	-1.70165	198	CALD1, GJA1, FXYD1, CXCL12, CRYAB, FKBP1B, FLII, CHRNB1, GSN, GNAO1, TMSB4Y, VIPR1, RYR1, OXTR, NOS1, CACNG1, GJA5, ACTC1, KCNA1, HRC, SSPN, CKMT2, ACTA1, PLN, MYL3, DSTN, CLCN1, TRDN
HALLMARK_MITOTIC_SPINDLE	ARHGEF2|CLASP1|KIF11|KIF23|ALS2|ARF6|MYO9B|MYH9|TUBGCP3|CKAP5|RACGAP1|PREX1|ARHGEF3|NUMA1|SPTBN1|KIF2C|KIF5B|TTK|APC|CEP250|PAFAH1B1|CDC42EP2|KIF3B|CCDC88A|KIF15|BIRC5|CNTROB|NF1|TSC1|CDC27|CNTRL|TUBGCP5|KIF4A|MAPRE1|FGD6|BRCA2|PLK1|RASA1|NEK2|WASF1|TOP2A|TRIO|ARHGEF11|KATNB1|PRC1|ANLN|CDK5RAP2|SMC3|TUBGCP2|ESPL1|MAP1S|ARHGAP27|DOCK4|SAC3D1|INCENP|ARHGAP5|GSN|NET1|LRPPRC|RABGAP1|FLNB|ARAP3|FGD4|A…	2.16067e-06	6.39993e-05	-1.67021	199	CFD, MYL9, TSPAN7, PCOLCE, CALD1, CHGA, ENPP2, SELENOP, PDGFRA, VWF, IL1R1, ITGA6, SLPI, GJA1, LRP1, BCL6, FAT1, MFAP2, C7, IFIT1, STAB1, CLEC2B, COL6A1, TPM2, COX7A1, CFHR1, ADIRF, HSPG2, LGMN, IGFBP6, CXCL12, SOD3, AKAP12, LTBP1, EMP1, IRS1, TRIB2, CACNB3, KCNMB1, PKD1, CDC42EP1, KLF4, FOSL2, MLLT11, PTN, GDF15, LIPA, CCL21, DNM1, PHLDA2, FKBP1B, FABP4, ADM, CD24, MX1, ADH1A, MAOA, FBLN2, CLDN5…
HALLMARK_ESTROGEN_RESPONSE_EARLY	GREB1|CA12|SLC9A3R1|MYB|ANXA9|IGFBP4|SYBU|NPY1R|PDZK1|NRIP1|MLPH|HSPB8|EGR3|KRT19|LRIG1|KDM4B|PGR|RHOBTB3|TPD52L1|ELOVL2|RET|TPBG|TFF1|MAPT|SCNN1A|ABAT|FLNB|XBP1|CELSR2|RAB31|MYBL1|MREG|FAM102A|MSMB|STC2|RETREG1|SIAH2|ZNF185|SLC19A2|SLC1A4|FHL2|BCL2|PMAIP1|AREG|OVOL2|TSKU|ADCY9|RASGRP1|MUC1|KAZN|SLC27A2|FKBP4|CXCL12|TMPRSS3|RARA|IL17RB|CBFA2T3|TFF3|UGCG|CCND1|SLC22A5|WFS1|PTGES|WWC1|CCN5|MYC|ITPK…	4.77415e-05	0.000862355	-1.57057	192	MYL9, SPON1, KRT19, GSTM1, IGFBP2, PLA2G2A, AKR1C1, PRSS23, ECM2, SLPI, GPX3, CDKN1A, FAT1, ADIRF, DLK1, FMOD, SDC1, CYB5A, CD24, NGFR, ANK3, TSPAN8, H2BC21, STMN1, KRT7, EPHA2, KRT18, MYO10, CAVIN1, BMP4, ZKSCAN3, FBP1, EPCAM, PPL, WFDC2, GPRC5A, MUC1, FOLR1, DEFA3, IL1RN, HPGD, AGR2, CLDN7, ALPL, SCNN1A, S100P, CEACAM6, TACSTD2, NEBL, CLDN4, CDH1, CNKSR1, LTF, ELF3, KRT14, SLC9A3R1, KRT5, AZGP1…
HALLMARK_ANGIOGENESIS	VCAN|POSTN|FSTL1|LRPAP1|STC1|LPL|VEGFA|PF4|THBD|FGFR1|TNFRSF21|CCND2|COL5A2|ITGAV|SERPINA5|KCNJ8|APP|JAG1|COL3A1|SPP1|NRP1|OLR1|PDGFA|PTK2|SLCO2A1|PGLYRP1|VAV2|S100A4|MSX1|VTN|TIMP1|APOH|PRG2|JAG2|LUM|CXCL6	6.60332e-05	0.00112864	-1.89011	33	SLC16A3, FILIP1L, CNN3, GPC3, PLSCR1, EMP2, MDK, TGFBR2, ALDH1A1, DPYSL3, FCGRT, IFI16, PCOLCE, DEPP1, KRT19, COL5A2, CALD1, ACTN1, ZYX, GPNMB, IGFBP2, VEGFA, TM4SF1, TGM2, PEG10, PECAM1, DAB2, SGCE, ENG, TYRO3, PDGFRA, PER1, VWF, MYC, COL4A1, EPS8, ALDH7A1, ANXA1, FLNA, CITED2, PRSS23, GNG12, ITGA6, CAV2, CRIM1, SRPX, THBS2, SVIL, FN1, UBXN1, GJA1, RGS5, ITGB5, DUSP6, SFRP1, S100A11, CDKN1A, IGF…
HALLMARK_ESTROGEN_RESPONSE_LATE	TFF1|SLC9A3R1|TPD52L1|PRSS23|CA12|PDZK1|ANXA9|CELSR2|TJP3|PGR|RET|MYB|TPBG|EGR3|ARL3|OLFM1|NPY1R|SCNN1A|XBP1|AREG|IL17RB|NRIP1|ASS1|TFF3|FKBP4|SLC27A2|SEMA3B|GPER1|LLGL2|AGR2|KRT19|CCN5|BLVRB|FLNB|PDCD4|CALCR|IGFBP4|DNAJC12|TIAM1|TSPAN13|CXCL12|RAB31|PKP3|CYP26B1|FKBP5|SIAH2|ISG20|TMPRSS3|SERPINA3|WFS1|MAPT|PDLIM3|RBBP8|GJB3|PRLR|SLC1A4|FOS|PLAAT3|SLC7A5|SERPINA5|IMPA2|DHCR7|MYOF|CDH1|EMP2|OVOL2|…	0.000111954	0.00174201	-1.57225	186	KRT19, TM4SF1, AKR1C1, ITGA6, CAV2, DUSP6, CAV1, SERPINE1, PTPRK, DST, ALDH1A3, S100A8, MAOA, ITGB4, S100A9, CXCL1, AKR1C3, KRT15, KRT14, KRT5, SERPINB5, TP63, S100A2, TRIM29, PI3, CSTA, GPX2, DSP, KRT6A, BARX2, AREG, CA2, FBN2, SPRR2C, GJB5, EFNB1, SERPINB2, COL7A1, CALML3, ADRB2, GABRE, KRT13, SPRR1B, LMTK3, PTGS2, MMP14, ANXA8L1, LAMA3, SAA1, TENM2, DMRT2, CLDN8, FXYD3, HAS3, KRT17, KRT6B, KRT…
KEGG_ECM_RECEPTOR_INTERACTION	GP1BA|COL6A2|COL6A3|GP1BB|COL5A2|COL6A1|LAMA1|VWF|HSPG2|TNN|FN1|ITGA9|GP9|COMP|IBSP|CD36|CHAD|GP5|VTN|THBS4|ITGA4|ITGA3|ITGA2B|ITGA7|ITGA5|COL5A1|COL4A6|ITGA11|SV2C|COL2A1|COL3A1|COL4A1|AGRN|COL4A2|COL4A4|ITGB3|ITGB4|RELN|ITGB5|ITGB6|ITGB7|LAMC2|ITGAV|ITGB1|LAMB2|SPP1|LAMB3|LAMC1|COL1A1|LAMA4|LAMA5|LAMB1|COL1A2|ITGA10|GP6|ITGA8|LAMB4|TNR|CD47|SV2A|CD44|DAG1|TNXB|LAMA3|LAMA2|SDC3|ITGB8|ITGA6|ITGA2…	1e-10	9.07232e-09	-2.2418	82	GDA, SLC2A4RG, RORB, CUL3, TAF5L, MAP3K5, EPC2, MAP3K9, FOXF2, MAP3K8, PHTF2, FSTL5, OGT, BHLHE41, ROCK2, KIF5A, ZHX2, MECP2, BTBD7, C14orf28, PTPRT, ZBTB46, RSRP1, ZNF236, ZBTB18, NAA30, MAPK6, PPP6R2, PPP6R3, RYR3, MAPK4, VGLL3, DCBLD2, C18orf25, ERBB4, PCDH20, CACNB1, AHCTF1, BCL2L2, NAGK, TMEM50B, KBTBD2, PFN2, SH3PXD2A, ZDHHC9, ASXL2, LAPTM4A, KLF12, KLF11, TAOK3, TGFBR2, CELF2, SFMBT1, CAMK…
KEGG_FOCAL_ADHESION	JUN|ELK1|HGF|PARVA|FN1|TNN|IGF1|BIRC3|XIAP|COMP|THBS4|IGF1R|DIAPH1|ITGA11|PGF|PARVG|ROCK1|PTK2|MYL7|FLT1|FLT4|AKT1|RELN|AKT2|LAMC2|MYL12A|LAMB2|LAMB3|LAMC1|LAMA4|LAMA5|LAMB1|PAK6|PIK3R5|CAPN2|LAMB4|FLNC|FLNA|FLNB|MYL2|MYLK|MYL5|PIP5K1C|MET|MYL10|BIRC2|COL11A1|LAMC3|COL11A2|THBS3|THBS2|THBS1|VWF|ZYX|IBSP|VTN|PDGFD|PPP1R12A|BAD|ACTN4|ACTN1|MAPK9|MAPK10|MAP2K1|RASGRF1|ILK|RAPGEF1|GRB2|PPP1CC|PPP1CB|…	1e-10	9.07232e-09	-2.09196	192	UBFD1, SEPTIN4, THRB, XPO4, RPS6KB1, ITSN2, UBQLN2, TBC1D19, ZIC1, UXS1, CD2AP, ATP2B2, ANK1, CLK3, ANK3, CLK2, UNC5A, SAR1B, RAI14, SRSF1, MIB1, SLITRK4, DOC2A, LRCH2, ATP2C1, SCYL2, PPP2R5E, STMN1, SEPTIN7, DCUN1D5, DIAPH1, HDGF, CACNB2, SORCS1, CHEK1, RPGRIP1L, DAZAP2, EPHB1, KCNMB2, LINGO1, TRIM67, ZEB2, RNF165, DMD, GGT7, NKX2-2, SLC30A7, SGIP1, IQSEC2, DIXDC1, RAB8B, NIN, MIR1915HG, DOCK9, …
KEGG_REGULATION_OF_ACTIN_CYTOSKELETON	BRK1|FN1|ENAH|DIAPH1|SSH2|RRAS2|ITGA11|ROCK1|PTK2|MYL7|ARHGEF7|ARPC4|CD14|FGD3|ARPC5|MYL12A|NRAS|ARPC1B|ARPC3|TIAM1|SCIN|PAK6|PFN1|PFN2|PIK3R5|IQGAP3|KRAS|CFL2|CFL1|MYL2|MYLK|BDKRB1|MYL5|PIP5K1C|BDKRB2|CSK|MYL10|APC|PIP4K2C|MYH9|ARPC5L|MYH10|ARHGEF4|FGF9|FGF8|FGF7|FGF6|FGF5|WAS|PDGFD|FGF3|FGF4|FGF1|FGF2|FGD1|PPP1R12A|FGF21|ACTN4|ACTN1|MAP2K2|MAP2K1|ARHGEF12|FGFR2|FGFR4|FGFR3|FGFR1|FGF14|FGF17|FGF…	1e-10	9.07232e-09	-1.9457	200	SLC9A8, JAKMIP2, SCN3A, VKORC1L1, ITSN1, AMOTL2, ADGRL3, CUL2, EPC2, MAP3K5, FAP, PHTF2, SERPINE1, PPTC7, STAG2, ADAM9, TMEFF1, MAGI2, ZNF644, ZNF507, PIK3CD, MECP2, BTBD7, LIFR, UBE2J1, BSN, SCYL3, BCL2L11, KIAA1522, ADAMTS6, ADAMTS9, GRB10, DOC2A, ASCC3, ARL8B, ADAMTS3, RAD23B, PLCXD3, RALGPS1, GNAI2, PCDH20, CACNB2, AFAP1L2, MYBL2, KCNJ3, SORCS3, SH3RF1, PFN2, SH3PXD2A, SYPL1, GIGYF2, MTCP1, D…
KEGG_GAP_JUNCTION	PLCB2|GRM5|SOS2|ADCY8|PLCB1|ADCY9|ADCY6|TUBA1A|RAF1|PRKCB|ADCY7|PRKCA|PLCB3|PLCB4|ADCY5|GRM1|CDK1|PDGFD|TUBB4A|ADRB1|TUBB4B|TUBB3|PRKCG|PDGFRB|TUBB2A|MAP2K2|ITPR3|MAP2K1|MAP2K5|LPAR1|ADCY4|TUBA1B|NRAS|GRB2|MAPK3|DRD1|GUCY1B1|DRD2|MAPK7|GUCY1A1|PRKG1|SOS1|TUBB7P|PRKG2|MAPK1|TUBA3D|HRAS|GJD2|CSNK1D|EGFR|TUBB2B|ITPR1|ITPR2|PDGFC|TUBAL3|GNA11|KRAS|EGF|PRKX|GJA1|GNAI1|HTR2A|TUBA3C|GNAI2|GUCY1A2|HTR2C|…	3.02897e-10	2.49432e-08	-2.10582	88	SLC9A9, KCNE5, ESRP1, MEF2A, KIF24, LTBP2, PPP2R5B, HNRNPF, SAMM50, SYNCRIP, H1-10, RORA, AMOTL1, AMOTL2, CITED2, ACTG2, OGN, MYOT, AQP11, FAP, PPP1R2B, PSMA8, SMOX, TIGD4, PDHA1, PPTC7, PLS3, VNN2, LRRC8A, RAB27A, H1-0, WNT10A, PHOX2B, TENT5A, C4A, MYH1, RCOR2, C4B, KLHL32, CRYAB, MYH3, LRRC2, CCNY, MYH2, LIFR, OLFML2A, MYH4, COLEC12, C3orf36, PROX1, MYH8, CTNNA3, MARK2, SPAG9, SSTR3, AGAP2, ROR…
KEGG_ENDOCYTOSIS	F2R|EPN3|IQSEC1|IQSEC3|GRK3|GRK2|ADRB3|ADRB2|EPN2|STAMBP|ADRB1|IGF1R|CLTCL1|HGS|VPS37C|MVB12B|PIP4K2B|RUFY1|SMAP2|HLA-G|FLT1|STAM|MDM2|PIKFYVE|VPS37D|PIP5K1A|VPS28|CHMP2B|MVB12A|PIP5K1B|RAB11FIP1|ACAP1|ARRB2|AP2A2|GRK7|ARRB1|AP2B1|AP2A1|EEA1|GRK1|CSF1R|SMURF1|SH3GLB1|VPS4A|ARFGAP3|DNM2|HSPA8|VPS36|PARD6B|RAB31|RAB11A|TRAF6|CHMP4A|PDCD6IP|LDLR|PIP5K1C|NEDD4L|ACAP3|CHMP5|ARAP2|IQSEC2|HLA-F|MET|HLA-…	7.63255e-06	0.000186408	-1.6539	181	MEF2C, CTHRC1, OSMR, LRRC8E, HNRNPD, MED25, PLEC, ATG13, AGBL5, ISG20, BTK, ADGRL2, MAP3K6, DCAKD, DIRAS1, APP, RAB27B, TMEM14B, CDH23, LRRC2, AIG1, BARHL2, MECP2, KDM5C, ZNF503, MARK1, MARK2, SSTR2, PCYT2, CAVIN1, PHLDB3, SIPA1L1, F3, MAPK3, PMP22, ZBTB41, CHCHD4, TOR1AIP1, TMEM43, ARX, PFN1, ARIH1, PEA15, SH3RF1, DUSP13, SLURP1, DUSP14, SPATS2, KLHL40, GIGYF2, ARNTL2, PPP2R2B, PPP2R2C, ASXL1, E…
KEGG_BLADDER_CANCER	HRAS|E2F1|RAF1|EGFR|CDKN2A|KRAS|EGF|CDKN1A|TYMP|VEGFA|ARAF|VEGFC|VEGFB|PGF|CXCL8|CCND1|ERBB2|MMP2|MMP1|MAP2K2|RPS6KA5|BRAF|MMP9|MAP2K1|CDK4|MDM2|RB1|VEGFD|RASSF1|TP53|E2F3|FGFR3|E2F2|NRAS|MAPK3|DAPK3|DAPK2|DAPK1|THBS1|MYC|CDH1|MAPK1	2.88623e-05	0.000567631	-1.91551	40	ABCC3, ABCE1, ABLIM3, SDHAF3, ACRBP, ACSBG1, ACVR1, ADD3, ADK, AGFG1, AHCTF1, AKAP11, AKAP7, ALG5, ALG6, ALOX12, AMD1, ANAPC10, ANKRD12, ANKRD13A, ANKRD46, ANTXR2, AQP10, ARFIP1, ARL6IP5, ARL8B, ARPC5, ASAP2, ASB8, ATG5, ATP6V1G1, ATP9A, BAX, BAZ2B, BCL2, BCL2L1, BCLAF1, BMI1, BMP6, BMPR2, STAP1, ANAPC16, C12orf76, JKAMP, RTRAF, IRF2BPL, BBOF1, ADPRM, C1GALT1, C1GALT1C1, C1orf198, ZFAS1, YBEY, MA…
REACTOME_DEVELOPMENTAL_BIOLOGY	CYP51A1|PLXND1|POLR2J|CREBBP|ITGA2B|KRT33A|CACNG3|AP2B1|CACNA1G|FARP2|SCN4A|PAX6|PSMB1|ADAM22|SPAG9|MED24|RPS20|RANBP9|FYN|LYPLA2|TYROBP|PSMC4|MAMLD1|CAPN1|ISL1|CNTN1|WWTR1|ANK1|GAB2|RPL26L1|TRIO|PSMA4|MED17|AP2S1|CTNNA1|EPHA3|DSG2|POLR2B|COL9A2|PIK3CB|PRSS8|THRAP3|KMT2C|PKP2|RPL18|MED29|GPC1|CDON|NTN1|PRKCQ|CTNNA2|NGEF|SPI1|NEO1|CACNB1|RHOA|ROCK1|CBFB|MEF2A|PSME4|TRPC7|PFN2|SPTB|FGF10|CLTCL1|PAB…	1e-10	9.07232e-09	-1.49701	975	PRKCG, CREB1, GRIA3, GNAI1, GRIA2, GRIA1, ADCY8, PRKCA, ACTG1, PRKCB, CAMK4, ACTG2, DRD4, CAMK2A, GJB1, GRIN2A, DRD2, GRIN1, DRD1, MAPK1, MAPK3, RAF1, PPP1CA, GRM1, GNAS, RAP1A, RAP1B, ARAF, GRIA4, ADCY1, PRKACA, PPP1CB, CALM1, PRKACB, PPP1CC, PPP1R1A, PRKACG, ACTB, GRM5, CALM2, MAP2K1, MAP2K2
REACTOME_ECM_PROTEOGLYCANS	ITGA2B|DCN|IBSP|MUSK|VCAN|TNC|COL9A2|LAMA3|ITGA8|COL5A3|COL4A4|ITGB5|LAMB1|COL9A3|TGFB2|LAMA1|TGFB1|PTPRS|COMP|SERPINE1|ASPN|COL1A1|VTN|COL9A1|LAMA4|SPARC|ITGB6|FN1|TNR|TGFB3|TNN|FMOD|MATN4|NCAN|COL5A1|LAMA5|MATN3|BCAN|LRP4|COL4A2|ITGA7|LAMC1|ITGAV|COL2A1|LUM|ITGAX|COL6A1|COL6A2|APP|HSPG2|ITGA9|HAPLN1|NCAM1|ITGB1|DSPP|DMP1|ACAN|MATN1|COL6A3|ITGA2|COL1A2|TNXB|COL3A1|COL4A3|LAMB2|COL6A5|DAG1|BGN|CO…	1e-10	9.07232e-09	-2.26983	74	BAMBI, TFDP2, PROS1, CPM, SERPINE2, VPS13A, ZMYND8, ELOVL5, TUSC3, LY86, STAC, FAM20B, PIR, GGH, COA1, ZNF91, TNFRSF1B, ICAM2, ITGAX, ALDH1A1, AHNAK, ARID5B, CD180, CSF2RB, C2orf27A, ITSN2, MED21, TJP2, ITGB3, ITGA6, PCNA, SERPINH1, DRAP1, EVI2A, CFH, HOXA9, PBX1, NLRP3, CD58, GATA2, CDC42BPA, PKIG, HDGFL3, GP1BA, FANCI, MYO16, MANBA, FADS1, PDCD10, RYR3, RUNX1T1, NCAM1, NTRK1, ATXN1, ELL2, PCCB,…
REACTOME_EXTRACELLULAR_MATRIX_ORGANIZATION	ITGAL|ITGA3|ITGA2B|MMP25|DCN|CAPN1|CD44|IBSP|MUSK|TIMP2|MFAP3|TLL1|VCAN|CDH1|TNC|COL9A2|LTBP1|ELN|LAMC3|COL23A1|LAMA3|LAMC2|COL11A1|COL17A1|ACTN1|P4HA2|NTN4|ICAM3|CAPN6|FBLN1|ITGA8|CEACAM1|COL5A3|PSEN1|COL4A4|COL19A1|ITGB5|PLOD1|ITGAE|COL16A1|CEACAM6|ADAMTS2|MMP2|NID2|LTBP4|ICAM1|P3H2|LAMB1|ITGA6|CMA1|CAPN3|COL9A3|TGFB2|TLL2|MADCAM1|MMP11|PDGFB|CTSG|MMP9|BMP7|COL20A1|LAMA1|TIMP1|MMP15|CAPN15|TGFB…	1e-10	9.07232e-09	-2.11505	289	BCAR1, GPC6, TEAD2, TEAD4, THBS2, TEAD1, EDNRA, MIR509-3, TEAD3, PBX3, TWIST1, COL3A1, SNAI2, FN1, COL5A1, COL1A1, SPARC, YAP1
REACTOME_L1CAM_INTERACTIONS	ITGA2B|AP2B1|SCN4A|RANBP9|LYPLA2|CNTN1|ANK1|AP2S1|SPTB|CSNK2A2|RPS6KA2|RPS6KA6|KCNQ2|ACTB|DLG1|TUBA3D|DCX|FGFR1|DNM2|DLG3|KIF4A|NRCAM|LAMB1|EZR|DPYSL2|NRP1|MAPK1|RPS6KA5|TUBB1|CSNK2A1|LAMA1|MAPK3|TUBB4A|SCN1B|DNM1|SH3GL2|CNTNAP1|HSPA8|SPTBN1|RPS6KA1|NRP2|CLTA|TUBA1B|MAP2K2|TUBA4A|NCAN|DLG4|EPHB2|NUMB|CNTN6|CHL1|LAMC1|RAC1|SCN2A|SCN7A|TUBB2A|TUBB2B|SDCBP|RDX|SPTBN5|ITGAV|CLTC|ITGA10|SCN1A|ITGA9|AN…	1e-10	9.07232e-09	-2.07504	120	WEE1, CSNK1E, BACE2, FZD5, SOX9, SEMA4G, PIK3C3, ASAP1, MAP2K2, ELF3, PRKCD, FGFR3, DUSP1, GYS2, UBD, ROBO2, MAPK13, LINGO1, GADD45A, CLDN4, IGF1, HNF4A, ARPC5L, ARHGEF15, GRB7, DKK1, MAP3K5, BAK1, CLDN1, YWHAZ, CLDN2, CDKN2A, PIK3C2G, TCF7L2, RARG, ESR1, MMP11, SEMA3C, DDR1, MERTK, MYLK, SMAD5, PLCB1, CCNB2, CYCS, PDGFRB, ITGB5
REACTOME_NON_INTEGRIN_MEMBRANE_ECM_INTERACTIONS	TNC|LAMC3|LAMA3|LAMC2|COL11A1|ACTN1|NTN4|COL5A3|COL4A4|ITGB5|LAMB1|ITGA6|PDGFB|LAMA1|TGFB1|COL1A1|VTN|LAMA4|FN1|SDC1|TTR|COL10A1|SDC4|COL5A1|LAMA5|ITGB4|COL4A2|LAMC1|DDR1|THBS1|ITGAV|FGF2|COL2A1|HSPG2|CASK|ITGB1|PRKCA|SDC3|DDR2|ITGA2|COL1A2|COL3A1|COL4A3|SDC2|LAMB2|DAG1|NRXN1|COL4A1|COL4A5|AGRN|LAMA2|TRAPPC4|LAMB3|PDGFA|COL4A6|DMD|COL11A2|COL5A2|ITGB3	1e-10	9.07232e-09	-2.38574	58	MPRIP, KCNK2, GDAP1, NBEA, GPX4, RHOQ, PLAAT3, PUS7, SLC38A1, KDM5B, GDF3, EFNB2, TGIF2, PCLAF, SETD2, SERPINA5, CTNND2, BAMBI, NRCAM, ADIPOR2, RAMP1, NR2F2, PCCB, ESPN, LXN, SNORD62A, XIST, CUX1, DNAJC1, PLK2, TIMP3, ZNF217, TNFRSF4, DBN1, GPR180, IGFBP4, RBPMS, RSL1D1, PXDN, SCGB2A1, ULK1, SLC22A23, IL36RN, RBM7, SLK, PRLR, SDHA, NFYC, NLN, PTPRK, SULF1, B4GALT1, NETO2, PTPN3, MCPH1, PIK3CA, HS…
REACTOME_PLATELET_ACTIVATION_SIGNALING_AND_AGGREGATION	LAMP2|ITGA2B|TBXA2R|CD9|FYN|IGF1|HGF|PRKCH|VCL|RAB27B|LCP2|HSPA5|BCAR1|PIK3CB|ITIH4|DGKG|GNA15|GNAI3|DGKA|PRKCQ|RHOA|PRKCZ|RASGRP2|TRPC7|GNB5|CDC42|WDR1|SPP2|ACTN1|MGLL|STXBP2|DGKD|APBB1IP|ACTN2|GNB1|RAPGEF3|APLP2|GP6|GNA11|THPO|RAPGEF4|TF|APOH|TGFB2|BRPF3|ITPR3|MAPK1|TIMP3|PDGFB|VTI1B|SERPINA4|ABHD12|TIMP1|MAGED2|SYTL4|DGKH|MAPK3|STX4|CSK|SCG3|TGFB1|PIK3R2|PIK3CG|SERPINE1|RARRES2|CDC37L1|PFN1|LG…	1e-10	9.07232e-09	-2.27085	249	MIAT, FBN3, CPNE7, PCDH11X, LINC00342, CAVIN4, SSTR2, GOLGA8B, CHD5, PRKAR2B, KIAA0319, NCOR2, SRRM3, PODXL2, TMEM63C, SYCP2, MEG3, SLC4A7, AP1G2, SH3PXD2A, CHST2, CNTNAP1, ULK2, CELF6, PRKCB, SNAPC4, FGF9, C2CD4C, LIMS2, OSBP2, VSTM2B, ARFGEF3, ZNF316, PDE1C, SLCO3A1, COL18A1, DPYD, GNAL, CNTN4, SPHKAP, GCN1, ANKRD44, ACAP3, TCAF1, ABCC5, STXBP6, BIN1, SLC7A5P2, ADAP1, MAPK11, RIMBP2, FAM89B, AR…
REACTOME_PLATELET_AGGREGATION_PLUG_FORMATION	ITGA2B|BCAR1|RASGRP2|APBB1IP|RAPGEF3|THPO|RAPGEF4|CSK|COL1A1|VWF|FN1|SOS1|RAP1A|MPL|RAP1B|TLN1|PDPK1|AKT1|ADRA2A|SHC1|COL1A2|SYK|CRK|PTK2|GP9|FGG|FGA|FGB|RASGRP1|GRB2|GP5|F2|ADRA2C|GP1BA|PTPN1|SRC|GP1BB|ITGB3|ADRA2B	1e-10	9.07232e-09	-2.41813	38	SDK2, GPC1, MARCKSL1, FAM229B, SDK1, EPM2AIP1, CELF2-AS2, DBNDD1, FOXP1, TLE5, STK25, C12orf73, RIT2, SULT4A1, WWC1, MDGA1, HMGCR, NRXN1, SAMD4B, JPH3, C1orf216, C11orf95, PIK3R2, RAB3A, ZBTB18, NCOA1, BAALC, FABP3, KIF21B, BOK, NPDC1, SHC2, SPTAN1, NEO1, TNKS2, OPCML, AK1, MAPRE3, FABP7, PTPRK, FAM110B, CTXN1, C12orf57, NBEA, PPP5C, ZSCAN29, KRT31, DCLK2, MAP6, NAV1, MVD, MOAP1, ATP6V0E2, AMER2,…
REACTOME_RHO_GTPASE_EFFECTORS	CFTR|MAD1L1|KDM1A|DVL2|PAFAH1B1|NOX1|BTK|WAS|NUP160|CENPQ|CDH1|SPDL1|CTNNA1|GOPC|CYBA|CYFIP2|PPP1R12A|NCKAP1|PKN2|ROPN1|MYLK|PPP2R5A|RHOA|PRKCZ|ROCK1|KIF2A|PPP2R5B|NUP133|PFN2|CDC42|NDE1|CLASP1|NOX3|NUP37|ACTB|TUBA3D|PPP1R12B|PAK3|DYNC1I2|PIK3C3|PPP2R5C|NDC80|XPO1|SEH1L|CTTN|ZW10|DYNLL1|BIRC5|NUDC|MYL6|ABL1|MAPK1|CENPM|MYH9|NCF4|RANGAP1|DAAM1|TUBB1|MYL9|MAPRE1|CENPI|MAPK3|CENPT|PPP2CB|TUBB4A|LIN7…	1e-10	9.07232e-09	-1.80154	307	NCK1, LMX1B, CD2AP, PODXL, UTRN, TGFB1, FAT1, LAMB2, CR1, SCARB2, CTNNB1, PLCG1, MYO1E, ITGA3, SYNPO, YWHAQ, LAMA5, TLR4, ITGB3, PAX2, ITGB4, PCNA, CLDN1, WT1, TLN1, CDKN1C, CDKN1B, CDKN1A, SMARCAL1, ITGAV, VTN, NOTCH1, AKT1, AGRN, ITGB1, PTK2, MME, TRPC6, CDH2, COL4A4, COL4A3, CTSL, ILK, KIRREL3, PARVA, VCL, CD151, KIRREL2, CAMK2B, DNM1, KRT8, NPHS1, MYH9, DKK1, LRP6, MIR6852, LRP5, VIM, INF2, M…
REACTOME_SIGNALING_BY_RECEPTOR_TYROSINE_KINASES	POLR2J|ITGA3|AP2B1|RALA|MATK|RANBP9|FYN|ANOS1|PTBP1|IGF1|HGF|GABRA1|SH2D2A|GAB2|ATP6V0A1|FLT4|AP2S1|CTNNA1|ATP6V1H|POLR2B|COL9A2|KITLG|LAMC3|BCAR1|PIK3CB|CYBA|LAMA3|CYFIP2|TAB2|LAMC2|PTPRU|COL11A1|NCKAP1|ELMO2|EPN1|ERBB3|FGFR2|RHOA|PRKCZ|ROCK1|FGFR3|MEF2A|NEDD4|PTPN3|FGF10|FGF22|CDC42|NCK2|RPS6KA2|ATP6AP1|PRKACA|PTPN18|FGF4|ACTB|PAG1|PAK3|FGFR1|PIK3C3|ADCYAP1R1|FGF20|ITCH|MKNK1|DNM2|COL5A3|PSEN1|…	1e-10	9.07232e-09	-1.67921	486	VEGFA, POU3F4, ABCB9, ICAM1, HIPK3, NPAS2, BMP10, G0S2, KXD1, GTSF1L, NYX, DPYSL3, SORBS2, RPS6KA5, PIKFYVE, KLHL28, NOVA1, SYCE1, OR7C1, PLK1, BRICD5, CRISP3, BTG2, RTKN2, TBC1D9, NHS, PLCXD3, IL23A, EIF4E, MAPK11, GEM, GAL3ST4, F2RL2, ITGB8, AGBL5, VWF, ABCC11, FUBP3, MARCKS, EMCN, DRP2, MAGEA5, CHRDL2, KIF1B, GABRD, IL1A, ELOVL7, SEMA6C, SLC1A2, TRAF1, HAS2, CATSPERG, PNLIP, KLF5, DOK6, P3H2, …
REACTOME_SIGNALING_BY_RHO_GTPASES_MIRO_GTPASES_AND_RHOBTB3	CFTR|MAD1L1|ALS2|PLXND1|KDM1A|ARHGAP33|DVL2|BAIAP2L1|FARP2|ARHGAP44|PAFAH1B1|NOX1|PLEKHG6|IL32|RHOBTB2|NISCH|BTK|ANLN|WAS|RALBP1|DEF6|VIM|VRK2|NUP160|FAM13B|ARHGAP31|CENPQ|SLC4A7|DEPDC1B|CUL3|TRIO|CDH1|SPDL1|CTNNA1|DSG2|PREX2|ARAP2|ARHGAP6|GOPC|VAMP3|ARHGEF5|CYBA|CYFIP2|PPP1R12A|NCKAP1|ELMO2|MTMR1|PKN2|ROPN1|SPEN|MYLK|SLK|PPP2R5A|NGEF|MYO9A|RHOA|PRKCZ|ROCK1|KIF2A|PPP2R5B|NUP133|PFN2|CDC42|NCK2|AR…	1e-10	9.07232e-09	-1.59803	693	RCAN3, AGO4, AKIRIN1, RPS8, PLK3, L1TD1, GADD45A, MIGA1, CCN1, LRRC8C, FNBP1L, LRIG2, PIP5K1A, TUFT1, IL6R, IER5, LAMC2, NEK7, OPTC, RASSF5, IL20, TGFB2, LINC01341, LINC00115, CCNL2, KLHL21, IFFO2, CRYBG2, RNF19B, STK40, CITED4, EDN2, JUN, BCL10, GBP3, GBP1, DIPK1A, BCAR3, CNN3, DENND2C, S100A16, ARHGEF2, MEF2D, CD244, XCL2, SLC19A2, SERPINC1, ABL2, ZNF281, DDX59, CSRP1, ARL8A, LAMB3, DUSP10, SDE…
GOBP_ACTIN_FILAMENT_BASED_PROCESS	ABI1|KCNE3|PDCD6IP|HCN4|WASHC1|GJC1|USH1C|ARPC5|ARPC4|ARPC3|ARPC1B|ACTR3|ACTR2|ARPC2|AKAP9|ABI2|WASF2|SORBS3|TENM1|CDK5|KCNE1B|EFS|KLHL41|CCL26|CORO2B|DLC1|RAPGEF3|TESK2|CDC42EP2|HAX1|BAIAP2|MAD2L2|CAP1|NEBL|ARPC1A|ARFGEF1|SORBS1|CDC42EP3|PDLIM5|PDPN|GAS2L1|AVIL|CFL1|CFL2|NCKAP1|IQGAP2|WASF3|CCL27|FERMT2|TMSB15A|DSTN|TRIOBP|CIT|CAPN10|KPTN|CDC42EP1|CORO1A|LDB3|FAM107A|NISCH|FZD10|AKAP13|AKAP11|PA…	1e-10	9.07232e-09	-1.72274	739	RASSF5, DRAIC, DAG1, KDELR2, CBR1, NFIX, NCEH1, CYB561, ANK3, MYLK, MARK1, SLC22A15, TP53INP2, ATP2A3, SLC9A6, MICB, SMAP2, RPS6KC1, FFAR2, ATG2B, OLFML2A, LINC01588, TMEM131L, BAIAP2, SYNJ1, FLVCR2, ACSL1, PLEKHA7, XPNPEP1, SCYL3, HTR7P1, SLC25A16, PACSIN1, DIAPH2, DHRS3, MTUS1, TRAF5, C3orf70, UGGT2, DIPK1A, NUPR1, GLRX, HOXB2, PSEN1, SMIM13, FAM149A, KRT81, HACD2, CCPG1, PDE8A, NUCB2, DIDO1, S…
GOBP_ACTOMYOSIN_STRUCTURE_ORGANIZATION	PDCD6IP|WASF2|SORBS3|KLHL41|CORO2B|DLC1|RAPGEF3|NEBL|SORBS1|CFL2|FERMT2|CIT|LDB3|AKAP13|ARAP1|FRMD6|CNN1|CNN2|CNN3|CSRP1|CSRP2|CCN2|ECT2|S1PR1|LPAR1|EDN1|ELN|EPB41|EPB41L1|EPB41L2|EPHA1|PTK2B|FAM171A1|PHACTR1|PPM1E|ARHGEF15|LIMCH1|CLASP2|EPB41L3|FLII|CLASP1|OBSL1|ARHGEF18|TMEFF2|MTOR|ABL1|KCTD13|FRMD3|LMOD1|ANKRD1|VPS4A|BMP10|RGCC|FHOD1|RACGAP1|TMOD4|TMOD3|TMOD2|APOA1|ITGB5|KRT8|RHOA|KRT19|RHOC|S…	1e-10	9.07232e-09	-1.97902	179	MDK, PLK2, TUBB2B, SPOCK1, SESN1, CCN1, GAP43, GHR, GPC3, KIT, ACTR3B, NEBL, CRABP1, TIAM1, MAGI2, PLCL1, PDZD2, AHNAK, LGR4, FGFR1, LGR5, SLIT2, MPPED2, ADGRG2, SYT1, NRXN1, ANK3, OMD, COL5A3, PCDH9, ITGB1BP1, DSPP, DMP1, GLCE, POLI, H3-3B, PER3, NAP1L3, EGR1, PER2, DPP6, CPE, EIF1AX, AOC2, ST8SIA1, NUDT4, CA2, TRPC1, ATP9A, ATP1A2, PDZD8, OSR2, CRYZ, COL8A2, XIST, PEG10, CALB1, TMEM255A, SPON1,…
GOBP_AMEBOIDAL_TYPE_CELL_MIGRATION	CDH2|AKT3|MIR939|HDAC6|HDAC5|PDCD6|CDH5|MIR1908|MIR2355|APELA|CDH13|WASF2|SEMA3A|CAP1|SEMA6C|SEMA6B|SEMA4F|SEMA4D|SEMA4B|SEMA3C|CIB1|CXCL13|GIPC1|PLK2|MAPRE2|PTP4A3|FSTL1|STRAP|DUSP10|PDCD10|NUS1|RFFL|CLN3|CCR6|ACVR1C|AAMP|CSNK2B|CCBE1|CTSH|GLIPR2|DAB2IP|CYP1B1|PRSS3P2|AMOT|AMOTL1|CLEC14A|SPRED1|DCN|GADD45A|BMPER|DOCK1|DPP4|AGT|HBEGF|AGTR2|EDN1|EDN3|EDNRB|EFNA1|EFNB1|EFNB2|EGF|MEGF8|EGR3|EPHA2|TM…	1e-10	9.07232e-09	-1.76396	391	EMCN, LDB2, FLT1, PTPRB, HECW2, RAPGEF4, PLAT, TEK, MEIS2, PLPP1, CHRM3, ITGA8, PREX2, GNA14, SLCO2A1, IGFBP5, ZEB1, SHANK3, RBMS3, NRG3, EPAS1, ADGRF5, CDH13, TIMP3, ELMO1, SYNE1, NOSTRIN, GRB10, TCF4, SNED1, PTPRM, ST6GALNAC3, DOCK4, EBF1, TGFBR2, PLPP3, HSPA1A, RASAL2, CACNA1C, TMTC1, DNAJB1, PBX1, PIP4K2A, ADGRL2, PTPRG, HIVEP3, ASAP1, PITPNC1, PEAK1, FOS, AKAP12, FBXL7, SEC14L1, ANKS1A, AKT3…
GOBP_ANATOMICAL_STRUCTURE_FORMATION_INVOLVED_IN_MORPHOGENESIS	ADA|AKT3|MIR939|HDAC5|PDCD6|BCL2L11|MIR1224|CDH5|MIR1298|MIR1908|MIR2355|APELA|TGFBR3L|ADAM8|ENAM|CDH13|WASF2|MYMX|CDK5|CALCRL|TOPORS|FLOT1|ANGPTL7|SPRY1|SPRY2|RAMP2|RAMP1|RAMP3|PAK4|TCIRG1|KLHL41|KLF2|CITED2|DLC1|RAPGEF3|YAP1|SEC24B|OLFM1|CDX1|CDX2|VAV3|GPNMB|HOXB13|SEMA3C|CIB1|DEAF1|NEBL|HTATIP2|CXCL13|PDPN|SPINT2|DMRT2|TNFSF13B|DLL3|TBR1|NRG3|CFL2|SIX2|PLK2|SDCCAG8|FRS2|HPSE|EDAR|EHD1|TMED2|SP…	1e-10	9.07232e-09	-1.59608	980	IFT22, MTTP, SUOX, GOLGA6L9, NRG1, MBNL3, OXTR, SNAP23, ASF1A, KLHL41, UBE2D3, NR3C1, QKI, VPS13C, TNIK, FAM13A, HNRNPLL, STX7, SAMD5, PTBP3, MTDH, ZNF367, GYS1, MSL2, PPP1R9A, ZBTB20, NAB1, PHTF2, DNER, RBM12, DDX5, SINHCAF, NR2C2, GPATCH2, TIMP3, TIMM23B, RHCE, CEP170, CNOT6, TAF2, NANOS1, ZNF236, LUC7L3, PRELID2, C8orf44-SGK3, MARCHF1, FAM126B, AGO1, TMEM168, FIP1L1, ESR1, IAPP, MAP4K3, MBNL1,…
GOBP_ANIMAL_ORGAN_MORPHOGENESIS	CDH2|AKT3|NR2E3|BCL2L11|GPC6|USH1C|CERT1|FEM1B|ENAM|ABI2|TSHZ1|PSME3|TOPORS|PSMD14|GDF11|SPRY1|SPRY2|IRX5|ZMPSTE24|AC007325.4|TCIRG1|LAMC3|CITED2|SEMA3A|SYCP2|DLC1|ADARB1|BASP1|CDSN|YAP1|SEC24B|OLFM1|CDX1|CDX2|TAB1|CDX4|FST|HOXB13|CEBPB|SEMA3C|LEFTY1|LBX1|TBR1|NRG3|SIX2|KDM5B|GJB6|FRS2|PPP1R13L|EDAR|TMED2|CHAD|TRIOBP|ADAMTS5|FOXN3|TREH|RDH13|TREX1|C12orf57|PHB2|ALPK2|CTHRC1|OSR2|AP2M1|AP2S1|OLFM3…	1e-10	9.07232e-09	-1.61807	931	AASDHPPT, AATK, ABLIM3, ACTL6B, ACVR1B, ACVR2A, ADARB2, ADAT2, ADD2, AFF2, AJAP1, AKAP1, AKR1C1, AMER2, AMER3, AMPH, ANK2, ANK3, ANKIB1, ANKRD13B, ANKRD44, ANKS1B, APBA2, APC, APC2, APLP1, APOL6, ARPP21, ASIC1, ASIC4, ASXL3, ATCAY, ATP1A3, ATP8A1, AUTS2, B3GALT2, ADGRB3, BASP1, BCL11A, BCL11B, BEND4, BHLHE22, BICD1, BSN, TSPOAP1, BZW2, C1orf35, C22orf42, CACNA1G, CACNB3, CACNG2, CADPS, CASKIN1, C…
GOBP_BIOLOGICAL_ADHESION	ADA|CDH2|MIR675|SIGLEC14|CDH3|MIR939|LMLN2|CLDN24|CD24|BCL2L11|SH2B3|CDH4|GNE|TROAP|CLDN34|CDH5|CDH6|CDH7|KLRC4-KLRK1|CDH8|CDH9|PTPRU|TSPAN32|CDH10|GPC6|EDIL3|CDH11|ADAM8|CDH12|ARPC2|CDH13|CDH15|CDH16|EBI3|CDH17|PLXNC1|CDH18|CHST4|SORBS3|TENM1|ADAM10|CDK5|MPZL2|CDK6|FLOT1|CD96|MSLN|FSTL3|AC007325.4|EFS|LILRB2|CDKN2A|MAEA|PAK4|TNIP1|LAMC3|SIRPB1|CLEC4M|CITED2|BTN2A2|CORO2B|DLC1|MYL9|CDSN|SPON2|SPO…	1e-10	9.07232e-09	-1.63268	1370	SSBP2, GNA13, KRT36, ANK3, CLU, FASTKD2, UBQLN4, FUBP1, TMCC3, RBBP6, H2BC14, PIP, SLC35A2, RIOK2, RPS8, GJB2, SUPT6H, SF3A2, PTPRF, CXXC5, GRK4, ADGRG1, WRAP73, SCYL1, CAMKK2, PRSS12, GNMT, IGFBP4, MTF2, CPT1A, PINLYP, CRTC3, PLCB1, KMT5A, ATP5IF1, SLC1A5, EGLN3, GIP, WWC1, KRT71, PLOD2, HMGA1, SMARCD2, BMERB1, ATP11A, UBC, EDC4, CLK1, GOLGA4, ENC1, PRELP, CLEC10A, UNC5B, GGT1, MAN2C1, ITPR3, ST…
GOBP_CELL_CELL_SIGNALING	CDH2|ZBTB33|CDH3|TMEM170B|MIR665|GJE1|CD24|HCN4|FRAT1|ZBED6|HMGXB4|GJC1|DNM1L|CDH8|PTPRU|TSPAN32|GPC6|CDH11|NAMPT|AKAP9|ATP6AP2|CHST4|PSME3|ADAM10|CDK5|FLOT1|PSMD14|ABCC4|TLE7|LILRB2|APC2|TCIRG1|CCL26|CACNG3|CACNG2|RACK1|ADARB1|RAPGEF3|YAP1|GPNMB|MAD2L2|MERTK|UNC13B|SEMA4F|CEL|CXCL13|SCGN|RGS14|CSPG5|ADCY1|NRG3|SLC12A7|GRAP|GIPC1|KDM5B|PLK2|CFTR|GJB6|CPLX2|CPLX1|CGB3|CCL27|RUVBL2|CYP46A1|LILRB1|N…	1e-10	9.07232e-09	-1.44781	1516	STAU1, FAM106A, MASP1, CCSER2, ADCY6, SYT7, HNRNPL, AQP2, VSTM2A, ART4, GRIN2B, SEMA7A, LCAT, PLA2G1B, GRID2, RAB24, GUCA2A, PITX2, LRRC4, PHOX2B, ANKS1B, LIFR, MYH4, PKN1, PPARGC1A, UNC13D, CD34, HTR7, NOB1, CYB5D1, AMFR, PRDM1, BIN1, MCTS1, MYO18A, PPP2R3A, RBP3, PLEKHG6, PPT2, LYL1, NECTIN2, HOXA10, LHX6, HNF1A, MAML3, NTF4, MACO1, EN1, KCNK3, ABCG8, DLX3, SFRP5, ABCG5, KRT72, ECHDC2, MFF, ZNF…
GOBP_CELL_JUNCTION_ORGANIZATION	CDH2|CDH3|HDAC6|CLDN24|PDCD6IP|CDH4|CLDN34|CDH5|CDH6|CDH7|OCLN|GJC1|ARMCX5-GPRASP2|DNM1L|CDH8|CDH9|CDH10|GPC6|CDH11|ACTR2|CDH12|CDH13|CDH15|CDH17|ABI2|CDH18|FARP1|WASF2|ADAM10|CDK5|PATJ|FLOT1|GPHN|RAMP2|LILRB2|CACNG2|CORO2B|DLC1|NDRG1|TESK2|UNC13B|SEMA4D|CEL|SORBS1|PDLIM5|CLDN16|CFL1|GJB6|WASF3|C1QL1|AFG3L2|FERMT2|MAPRE2|RER1|PTPRT|IL1RAPL1|FAM107A|PKP3|KLK8|CHRNA1|SYNPO|CHRNA7|CHRNB1|CHRNB2|SLIT…	1e-10	9.07232e-09	-1.78415	665	CYP1A1, CEACAM5, AKR1B10, OTULINL, CEMIP, COL5A2, SGPP1, ALDH1A3, CYP1B1, UPK3B, S100A6, UPK2, MEF2C, EPAS1, CEACAM6, ALDH3A1, FGFR3, S100P, CLMN, ASPH, PTGER4, DUSP4, SLC2A10, CXADR, TNFRSF21, PPARG, LHFPL6, LOXL1, BACE2, GALNT12, KRT81, PKIA, TGFBI, EGLN3, PLPP1, EPHA2, TBC1D8, OPN3, ATXN1, ADGRL2, GABBR2, PDK4, CAPN2, ENO2, STIP1, PTPRE, SH3GLB2, LRP8, IGF2BP2, FADS2, KRT7, PTMS, CXCR4, ABCC4,…
GOBP_CELL_MIGRATION	ADA|CDH2|AKT3|CDKN2B-AS1|MIR892B|MIR665|MIR939|HDAC6|CD300H|DEFB130B|CD24|HDAC5|PDCD6|WASHC1|CDH5|MIR1298|MIR1908|MIR1290|MIR711|MIR2355|APELA|TGFBR3L|KLRC4-KLRK1|C8orf44-SGK3|DNM1L|PTPRU|GPC6|ARPC5|ADAM8|CDH13|ABI2|PLXNC1|WASF2|RNF41|ADAM10|CDK5|TRIB1|SPRY2|NET1|EFS|APC2|PAK4|LAMC3|CCL26|CITED2|SEMA3A|DLC1|ATP8A1|RACK1|ADARB1|VAV3|GPNMB|MERTK|CEACAM5|CAP1|CREB3|SEMA6C|SEMA6B|SEMA4F|SEMA4D|SEMA4B…	1e-10	9.07232e-09	-1.65023	1333	ABHD17A, ACBD7, ACSL6, ACSS1, ADAMTS3, ADAMTS6, ADCYAP1R1, AFF1, ALDH9A1, ANXA5, APBA1, AQP4, ARAP2, ARC, ARHGAP42, ARHGEF4, ARHGEF6, ATP13A4, ATP1B1, ATP1B2, ATP2B2, ADGRB1, ADGRB3, BCAN, BIRC5, C1orf21, C21orf58, C21orf62, C22orf15, C2orf72, THUMPD2, C6orf118, VXN, C9orf24, CA12, CCDC39, CCDC8, CD44, CD82, CDCA5, CDH13, CENPF, CENPK, CENPN, CFAP44, CHKA, CHST3, CHST6, COL27A1, COL2A1, COL9A3, C…
GOBP_CELL_MORPHOGENESIS	CDH2|GJE1|HDAC6|CDH4|CDH5|CDH6|RANBP9|CDH7|ARMCX5-GPRASP2|DNM1L|CDH8|CDH9|CDH10|PQBP1|CERT1|CDH11|UST|ACTR2|ADAM8|CDH12|ARPC2|FRY|ABI2|PLXNC1|CDH18|FARP1|WASF2|ADAM10|CDK5|FLOT1|SPRY3|ZMPSTE24|LAMC3|KLF2|SEMA3A|TUBB3|DLC1|ADARB1|YAP1|SEC24B|CFDP1|CDC42EP2|OLFM1|BAIAP2|MERTK|SLC9A6|CAP2|CAP1|STK25|SEMA6C|SEMA6B|SEMA4F|SEMA4D|SEMA4B|SEMA3C|CIB1|OLFM4|DPYSL4|CDC42EP3|PDLIM5|PDPN|POSTN|SPINT2|CSPG5|B…	1e-10	9.07232e-09	-1.64766	964	SLC8A1, LINC01099, CALB1, TEX41, SNTG1, PIK3C2G, PDE4D, SCN2A, CADPS2, PRKG1, DACH1, ARL15, KCNIP4, MECOM, CCSER1, ESRRG, COBLL1, WNK1, ERBB4, XIST, CCDC178, PCDH7, BICC1, NAALADL2, MPPED2, TOX3, FGF13, DPY19L2, NR3C2, KITLG, GLIS3, LRP1B, ADAMTS9-AS2, BMPR1B, PKHD1, FRAS1, FHOD3, IMMP2L, DCDC2, MID1, RAD51B, GRIP1, CDK6, GPC5, AGBL4, DEFB1, MLLT3, DANT2, SPIRE1, ZNF704, TMTC2, FHIT, ATXN1, RHOBT…
GOBP_CELL_POPULATION_PROLIFERATION	ADA|CDH2|AKT3|NR2E3|MIR675|ABI1|CDH3|MIR892B|MIR665|MIR873|GKN3P|CD24|PDCD6|SH2B3|DUX4|CDH5|MIR1298|MIR1290|MIR711|MIR2355|APELA|C8orf17|C8orf44-SGK3|MIR4632|COX17|PTPRU|TSPAN32|CERT1|SGK2|CDH13|RASGRP1|NAMPT|TOB1|EBI3|CDK2|TENM1|CDK3|RBM5|CDK4|PRAMEF27|RNF41|ADAM10|DHRS2|CALCRL|USPL1|CDK6|TOPORS|GDF11|TRIB1|CDK9|SPRY1|SPRY2|ABCC4|CDKN1A|ZMPSTE24|CDKN1B|CDKN1C|LILRB2|CDKN2A|SPEG|DNAJA2|CDKN2B|CDK…	1e-10	9.07232e-09	-1.36501	1683	ACOT7, ACSL4, ACSL5, ACTL6B, ACVR1B, ADARB2, ADCY2, ADCY8, AJAP1, AKAP1, AKAP12, AKR1C1, AKR1C2, AMPH, ANK1, ANK2, ANK3, ANKRD12, ANKRD13B, ANKRD36B, ANKRD55, AP1S2, APLP1, APOL6, APP, ARG2, ARHGAP23, ARHGEF3, ARL8A, ASNS, ATCAY, ATP1A3, ATP2B2, ATP8A1, BASP1, BCL11A, BEX2, BEX5, BIN1, ARMH4, C1orf35, C1QL1, C22orf42, C2CD4C, COL8A1, CA1, CACNA1E, CACNG2, CADM1, CADPS, CALB2, CAMK2B, CAMK2N1, CAS…
GOBP_CELL_SUBSTRATE_ADHESION	MIR939|BCL2L11|EDIL3|ARPC2|CDH13|SORBS3|CDK5|CDK6|CD96|MSLN|CDKN2A|LAMC3|CORO2B|DLC1|TESK2|MERTK|FBLN5|CIB1|AGR2|OLFM4|SORBS1|PDPN|POSTN|CSPG5|HPSE|LYVE1|FERMT2|TRIOBP|ADAMTS13|EMILIN1|BVES|CORO1A|FAM107A|DEFB118|CCR7|WHAMM|COL1A1|COL3A1|COL8A1|COL13A1|COL16A1|COL17A1|EGFLAM|COL26A1|CRK|CRKL|CSF1|OTOA|CCN2|CCDC80|FREM1|DAG1|DAPK3|STRC|DMP1|DNM2|DOCK1|JAG1|ECM2|DUSP3|EDA|EFNA1|EFNA5|MEGF9|UNC13D|E…	1e-10	9.07232e-09	-1.90536	339	ADAM12, ADAMTS5, ADAMTS8, ADCY3, ADORA2B, AGPAT4, AIDA, AK5, ALG10, ANLN, ANXA3, APCDD1L, ARHGAP11A, ARHGAP19, ARHGAP31, ARHGEF2, ARID3A, ARNT2, ARSI, ASF1B, ASPM, ATAD2, ATF3, ATRIP, AURKA, AURKB, ADGRB2, BARD1, BATF3, BCAS4, BCL11B, BCL2L12, BDKRB1, BIRC5, BLM, BNC2, BRCA1, BRCA2, BUB1, BUB1B, LCOR, C10orf90, C11orf80, DDIAS, PARPBP, TEX30, TEDC1, KNSTRN, TICRR, USB1, TEDC2, HROB, FAAP24, C1orf…
GOBP_CELL_SUBSTRATE_JUNCTION_ORGANIZATION	CORO2B|DLC1|TESK2|SORBS1|FERMT2|MAPRE2|FAM107A|WHAMM|COL16A1|COL17A1|DAPK3|DUSP3|EFNA5|CTTN|DMTN|EPHA3|PTK2B|LIMCH1|CLASP2|CLASP1|FN1|MACF1|CORO1C|ABL1|GREM1|GPM6B|LAMTOR2|RHOD|HRG|FMN1|APOD|ITGA6|ITGA2|ITGA5|ITGB4|KDR|ARF6|KRT5|KRT14|RHOA|LAMA3|LAMB3|LAMC1|LAMC2|ARHGAP6|LIMS1|LRP1|SMAD3|MMP14|MYOC|WDPCP|PDPK1|RAB8B|PIK3R1|PLEC|WNT4|BCAS3|THSD1|RCC2|DUSP22|PTEN|PTK2|CAMSAP3|EPB41L5|PTPRA|PTPRJ|PT…	1e-10	9.07232e-09	-2.24819	103	IPO5, MBTPS2, SSX2IP, TMEFF1, NID1, CBL, ZADH2, MCFD2, PHC3, ROBO1, PDK3, SLC44A1, MCTP1, RPN2, ROBO2, KLF12, PTPN22, PIAS1, ZNF182, CCDC25, GLS, VASH2, ZNF367, JAG1, MSL2, COL4A4, CALD1, FGD5, CSNK1G3, TENM1, CLUAP1, KDM6A, CRISPLD1, BCL11B, ENKUR, ADAT2, ZBTB10, UBE2H, NR2C2, PGRMC1, ZBBX, PUM2, PRPF39, CCDC88A, SMTNL2, DHFR, CADM2, CIPC, MLLT10, NABP1, DHFR2, CREB1, NANOS1, GRPR, LUC7L3, GGPS1…
GOBP_CIRCULATORY_SYSTEM_DEVELOPMENT	CDH2|AKT3|MIR873|MIR939|HDAC5|PDCD6|MIR1224|CDH5|MIR1298|MIR1908|PARP2|MIR2355|APELA|TGFBR3L|GJC1|CERT1|ADAM8|CDH13|WASF2|ADAM10|CALCRL|ANGPTL7|SPRY1|SPRY2|CDKN1A|RAMP2|RAMP1|RAMP3|ZMPSTE24|CDKN1B|PAK4|WARS2|KLF2|CITED2|DLC1|BASP1|RAPGEF3|YAP1|SEC24B|OLFM1|CDX2|VAV3|TAB1|GPNMB|CDX4|HOXB13|SEMA3C|CIB1|NEBL|ANP32B|HTATIP2|CXCL13|PDLIM5|HEXIM1|PDPN|LEFTY1|LBX1|TBR1|PLK2|FRS2|PPP1R13L|HPSE|TMED2|SPIN…	1e-10	9.07232e-09	-1.54512	975	VSIG1, MBTPS2, CREB5, AMZ2, TMEM170A, SLC25A21, SLC4A10, MDM2, TAF1C, ZNF148, AFF2, KCNJ1, ARMC1, PLS1, GSN, SLC38A2, RIPPLY3, CAMK2D, MEF2C, NEK1, CUL2, ELOVL7, HMBOX1, FBXO22, TCEA1, MAP3K7, MARCHF6, NR2F1, STAM, MYLIP, PFKFB3, TNRC6C, MID1, UBE2D3, DDX3X, MAPK8, VIT, SPATA13, HDAC9, MIA2, MLEC, DGKH, B4GALT4, UBE2E2, TERB2, QKI, VPS13C, ABRAXAS1, COBLL1, ARHGEF28, MECOM, PATJ, TCF4, HNRNPR, JA…
GOBP_CIRCULATORY_SYSTEM_PROCESS	ADA|KCNE3|HCN4|CDH5|APELA|OCLN|GJC1|ABCC5|DNM1L|ABCC9|AKAP9|ATP6AP2|KCNMB2|ABCC4|RAMP2|RAMP3|ZMPSTE24|KCNE1B|TRDN|KLF2|CACNG3|CACNG2|SEMA3A|CORO2B|ATP8A1|YAP1|GLRX3|POSTN|CELF2|CES1|CORIN|AHCYL1|PPP1R13L|NMU|UTS2|FERMT2|SLC38A3|SLC27A4|CHGA|TBC1D8|BVES|NISCH|ADCY6|AKAP13|TREX1|CHRM2|SLCO2B1|CHRM3|SLC2A13|CLIC2|CMA1|FOXN4|ABCC2|GJD3|CNR1|COL1A2|ADH5|COL4A3|COMP|ADM|ADORA1|ADORA2A|CPA3|CPS1|SGCZ|CR…	1e-10	9.07232e-09	-1.69441	551	KDELR3, LCN2, HOXC6, THBS1, CPE, BCL2A1, CTSS, KIFAP3, POU2AF1, LGMN, PLAT, IGFBP1, ABHD2, S100A9, ANKRD1, NOTCH3, NKTR, MMP12, LAMA5, CD24, TFF3, NDRG1, SPP1, ANXA5, TLR1, PPBP, MCM6, FABP4, APCS, TM4SF4, SOX9, RGS2, VCAM1, PEA15, PLEK, NUP205, CSN3, GPC3, DYNLT1, B4GALT6, FBLN2, VNN3, PTPRE, LY6E, ANXA1, ANXA2, MFGE8, GATM, LEPR, LPL, RPL36, KIF11, COL4A5, COL4A2, ID1, RAD51B, CD63, COL4A1, TAG…
GOBP_CYTOSKELETON_ORGANIZATION	ABI1|HDAC6|PDCD6IP|WASHC1|CDH5|PARP3|RANBP9|DNAJB6|IQCJ-SCHIP1|OCLN|CEP295NL|TSPAN32|USH1C|ARPC5|ARPC4|ARPC3|ARPC1B|ACTR3|ACTR2|ARPC2|KIF20A|AKAP9|ABI2|WASF2|CDK2|SORBS3|TENM1|CDK5|SPRY1|SPRY2|CDK2AP2|STAG1|EFS|APC2|PAK4|KATNB1|KLHL41|CCL26|TRDN|TUBA1B|TUBB3|TUBB4A|TUBB4B|CORO2B|DLC1|NDC80|RAPGEF3|TESK2|TUBGCP3|RBM14|CDC42EP2|HAX1|BAIAP2|MAD2L2|TACC3|PIBF1|CAP2|CAP1|CIB1|NEBL|DCTN2|ARPC1A|ARFGEF1…	1e-10	9.07232e-09	-1.57903	1305	CSF1R, CD9, CD1B, CD1C, CD1A, TLR8, TBXAS1, ASGR2, TNFSF13B, ASGR1, BCL6, PCTP, HLA-DPB1, HLA-DPA1, HLA-DRA, HLA-DQA1, HLA-DRB1, HLA-F, TLR7, HLA-A, HLA-B, HLA-E, HLA-G, CD83, SLAMF8, RIN2, IL4I1, PRKCD, IL1RN, CXCL2, CD86, RGL1, PLXDC2, CD1D, HLA-DMA, METTL7A, FAR2, CYP1B1, HMOX1, RTN1, PTGS2, PLAUR, TNF, NFKBID, FUT7, MAP3K8, SAMSN1, RELB, EBI3, ICAM1, CCL20, PDE4B, GCH1, IFNG, CCL4, TNFAIP6, S…
GOBP_ENZYME_LINKED_RECEPTOR_PROTEIN_SIGNALING_PATHWAY	ABI1|CDH3|PDCD6|MIR1224|SH2B3|CDH5|TGFBR3L|PTPRU|ARPC5|ARPC4|ARPC3|ARPC1B|ACTR3|ACTR2|ARPC2|CDH13|TOB1|WASF2|TNK2|CDK4|GDF11|SPRY3|SPRY1|SPRY2|STAM2|CNKSR1|FSTL3|STUB1|EFS|CDKN1C|CDKN2B|TCIRG1|CITED2|RBM14|VAV3|TAB1|BAIAP2|MERTK|FST|AGR2|ARPC1A|AKAP3|SORBS1|SH2B2|TXNIP|RGS14|LEFTY1|NRG3|GIPC1|NCKAP1|SPINT3|FRS3|FRS2|NEU3|POLR1G|SUB1|FERMT2|SLC27A4|RBPMS|CNMD|ESM1|EMILIN1|PTPRT|CDC37|FSTL1|STRAP|C…	1e-10	9.07232e-09	-1.66805	980	THBS1, STAG2, TIMP3, PKD2, HTRA3, SPARC, RUNX1T1, TBX2, PDGFA, IQCA1, TPM4, PDGFRA, KCNE4, LUM, MSX1, POSTN, EDIL3, PPP1R12A, THBS2, IGF2, SFRP2, RARRES2, MMP16, ADAMTS5, PRRX1, P4HB, HOXA7, COL18A1, COL16A1, MXRA8, MCAM, TMEM217, ACAN
GOBP_EPITHELIUM_DEVELOPMENT	CDH2|CDH3|KRTAP25-1|KRTAP4-9|CD24|KRTAP21-3|CDH5|ZBED6|KRTAP9-7|KRTAP16-1|APELA|KRTAP9-6|KRTAP29-1|GPC6|USH1C|AC037482.3|FEM1B|ENAM|ABI2|TRIM28|ATP6AP2|DHRS9|PSME3|CDK6|PSMD14|GDF11|SPRY1|SPRY2|CDKN1A|ZMPSTE24|CCNO|KLF2|CITED2|SEMA3A|DLC1|BASP1|CDSN|RAPGEF3|YAP1|SEC24B|CDX1|CDX2|FST|HOXB13|CEBPB|SEMA3C|DEAF1|PERCC1|DNPH1|TRIM16|TXNIP|PDPN|SPINT2|DMRT2|CES1|LBX1|DLL3|TBR1|PLK4|SIX2|KDM5B|FRS2|HPSE…	1e-10	9.07232e-09	-1.53177	1069	TAF7L, LGALSL, ZNF423, HOMER1, RECK, CERT1, VLDLR, CCNA2, B3GALNT1, ANKRD13A, FBXW7, DCAF13, ZNF277, BASP1, CROT, ADAMTS9, LRIT1, ORC4, SORCS1, PUM2, ELF2, NR2C2, SDR16C5, ATP6V1A, MBNL1, B3GALT2, GXYLT1, DNAJC22, LYPLA1, ABCD3, RGS17, GTF3C3, CRLF3, ARID5B, OSBPL2, ROR1, NPAS3, RBM27, PPP2R2C, GFRAL, SETD7, BTRC, ARMC8, NAV1, PLEKHG7, KCTD10, GSTM3, BICRAL, ETFA, ASH1L, RNF165, STRBP, KNSTRN, CL…
GOBP_HOMOTYPIC_CELL_CELL_ADHESION	SH2B3|PTPRU|TSPAN32|MYL9|CEACAM5|MYL12A|PDPN|C1QTNF1|CLIC1|COMP|CSRP1|CXADR|ADAMTS18|DSC2|DSG2|DSP|DMTN|FGA|FGB|FGG|FLNA|METAP1|FN1|SLC7A11|ALOX12|GATA1|GNAS|GP1BA|ANK3|CTNNA3|HBB|HSPB1|ILK|ITGA2B|ITGB3|JAK1|JUP|PEAR1|LGALS1|LYN|CD99|MPL|MYH9|F11R|PDGFRA|SERPINE2|PIK3CB|PIK3CG|PKP2|PLAUR|PLEK|PPIA|BLOC1S4|PRKCA|PRKCD|PRKCQ|PRKG1|PTPN6|RAP2B|RDX|ACTB|CELA2A|CEACAM1|CCL5|BLK|P2RY12|STXBP1|STXBP3|SY…	1e-10	9.07232e-09	-2.28731	83	SP8, UNC5D, RAB11FIP4, KCNQ2, DNAH11, GJB2, ATP2B3, DMRT2, NFATC2, PTH2, HRH3, MAFA, LHX8, TLX1, SPTBN2, CDH11, VIPR1, TMEM150C, DMBX1, SNTG1, VAT1L, WNT1, NKX2-4, GABRG3, FOXQ1, DSCAM, MROH5, SYNDIG1L, GDNF, RBFOX3, PRMT8, PRPH, WNT9B, ARID3C, STBD1, SRCIN1, PHLDA2, MAL, PTF1A, CHRNA4, BIK, LHX6, RAP1GAP2, CLSTN2, BNC2, DOCK8, SALL4, PGBD5, AMER3, CITED4, PRDM16, ISL1, STAC2, SLC30A10, SOX18, SU…
GOBP_LOCOMOTION	ADA|CDH2|AKT3|CDKN2B-AS1|MIR892B|MIR665|MIR939|HDAC6|CD300H|DEFB130B|CD24|HDAC5|PDCD6|CDH4|WASHC1|CDH5|MIR1298|MIR1908|MIR1290|MIR711|MIR2355|RANBP9|APELA|TGFBR3L|KLRC4-KLRK1|C8orf44-SGK3|DNM1L|PTPRU|GPC6|ARPC5|ARPC3|ACTR3|ADAM8|ARPC2|CDH13|ABI2|PLXNC1|WASF2|RNF41|ADAM10|CDK5|CDK6|TRIB1|SPRY2|NET1|EFS|APC2|PAK4|LAMC3|CCL26|CITED2|SEMA3A|TUBB3|DLC1|ATP8A1|RACK1|ADARB1|VAV3|GPNMB|MERTK|CEACAM5|CAP1…	1e-10	9.07232e-09	-1.58117	1674	HCRTR1, CELSR1, SCN4B, HOXB3, KCNQ1, KCNK3, CYP26A1, SFRP5, NKX2-1, ONECUT3, KCNQ2, SLC22A3, TLX3, NKX2-3, BMP6, MIXL1, RAB11FIP4, IL11, SIM2, LAD1, SP8, KCNH1, PTH1R, GABRA5, EVX1, ALDH1A2, EVX2, LRFN5, LHX5, PAX1, SLC6A20, TBX21, RTN4R, SPINT1, LRRC26, GJD2, KCNA7, S1PR5, EIF4E3, CDH1, NPAS2, FAM163B, SLC30A3, ALX1, LBX1, SULT4A1, LIN28A, NKX6-1, TMEM130, BHLHE23, WNT4, OTOP1, SIX6, EPHA8, MAST…
GOBP_PLATELET_ACTIVATION	SH2B3|TSPAN32|MYL9|VAV3|MERTK|MYL12A|PDPN|GNA13|ADAMTS13|C1QTNF1|CLIC1|COL1A1|COL1A2|COL3A1|COMP|DGKK|CSRP1|PIK3R6|ADRA2A|ADRA2B|ADRA2C|DGKA|DGKB|DGKG|DGKH|DGKQ|ADAMTS18|DMTN|F2|F2R|F2RL2|FCER1G|FGA|FGB|FGG|FLNA|METAP1|FN1|PIK3R5|SLC7A11|ALOX12|FYN|GATA1|GNA11|GNA12|GNA15|GNAQ|GNAS|GNB1|GP1BA|GP1BB|GP5|GP9|C1GALT1C1|HBB|HRG|HSPB1|TREML1|APOE|IL6|ILK|ITGA2B|ITGB3|ITPR1|ITPR2|ITPR3|PEAR1|BLOC1S3|LC…	1e-10	9.07232e-09	-2.34887	155	CLDN10, LRRK1, MAFB, KRT18, LRATD1, DNM1, ABCC3, SLC2A5, CEACAM1, CITED1, ETS2, ANO1, SNORC, TJP2, CDCP1, CXCL14, COPS2, TGIF1, EGR2, ALDOC, CYB5R3, KCNB1, ATP8A1, TFAP2C, SIAH2, PGAP2, P2RX5, GAS1, CCN1, FOXA1, EFEMP1, ID4, HSPA1B, LGALS3, HAL, STC2, FN1, TRPS1, ELOVL6, CDH5, EDNRA, BEX3, GYS2, CD55, SFRP1, PDK1, TEAD2, SC5D, BASP1, LIPG, PERP, CUX1, FXYD3, MYH11, COL8A1, TMEM268, C1orf210, KIAA…
GOBP_PLATELET_DEGRANULATION	A1BG|LHFPL2|ABCC4|FAM3C|VTI1B|MAGED2|CLU|SERPINA3|CD109|APOOL|CTSW|CFD|ECM1|EGF|AHSG|A2M|DMTN|ALB|F5|F8|F13A1|FGA|FGB|ALDOA|FGG|VEGFD|MMRN1|HABP4|ENDOD1|FLNA|FN1|LY6G6F|GAS6|BRPF3|SCG3|OLA1|ANXA5|HGF|HRG|APLP2|APOA1|IGF1|IGF2|APOH|APP|ISLR|ITGA2B|ITGB3|ITIH3|ITIH4|NHLRC2|KNG1|LAMP2|LGALS3BP|LYN|POTEKP|ORM1|ORM2|P2RX1|SERPINE1|PCDH7|SCCPDH|TEX264|PDGFA|PDGFB|CYRIB|CYB5R1|PECAM1|PF4|SERPINA1|SERPIN…	1e-10	9.07232e-09	-2.42793	120	CCNB1, TUBB4B, PALM2AKAP2, CENPA, NUF2, KIF15, RCAN1, UBE2T, HMGB3, KIF14, NCAPG, LETM1, MZB1, RUFY3, CXXC5, ASPM, KIF20A, BUB1, TOP2A, NDC80, KNL1, CDK1, SYK, TMSB15A, ADA, NUSAP1, CD1E, CKS2, TFDP2, GINS1, CEP128, PALLD, NEK2, KIF18B, CDCA3, DLGAP5, TTK, GGH, MCM2, RRM2, MELK, NEIL3, CCNB2, UHRF1, CD1A, OIP5, GNA15, DNTT, GIHCG, TYMS, SLC1A4, SGO2, MPP1, MKI67, LRR1, MYB, RAD51AP1, HMMR, SCRN1,…
GOBP_REGULATION_OF_ANATOMICAL_STRUCTURE_MORPHOGENESIS	ADA|CDH2|AKT3|MIR939|PDCD6|MIR1224|CDH4|CDH5|MIR1298|MIR1908|APELA|ARMCX5-GPRASP2|DNM1L|HUWE1|GPC6|PQBP1|UST|ACTR2|ARPC2|ABI2|PLXNC1|PSME3|ADAM10|CDK5|PSMD14|SPRY3|SPRY1|SPRY2|RAMP2|ZMPSTE24|PAK4|KLF2|CITED2|SEMA3A|DLC1|RACK1|RAPGEF3|SEC24B|CFDP1|CDC42EP2|CDX1|CDX2|GPNMB|BAIAP2|VAT1|STK25|SEMA6C|SEMA6B|SEMA4F|SEMA4D|SEMA4B|SEMA3C|CIB1|HTATIP2|OLFM4|CXCL13|CDC42EP3|PDLIM5|PDPN|POSTN|DMRT2|TNFSF13B…	1e-10	9.07232e-09	-1.5582	891	BCAP31, G6PD, MYO5B, MAP2, NEUROD4, WARS1, BMP1, GABRP, NEDD4, NABP1, PSAP, RPL3L, GPD1, CERS4, QSOX1, CCT2, AVPR1A, CHD4, HR, PDS5A, CASQ1, FBP2, WDR12, SLC25A13, SIRPA, APP, CAPRIN1, RTP4, KRT16, GSK3B, UCP2, BAD, ALAS1, CTDSP2, FGL2, IL2RG, LPIN1, ACTN3, TWSG1, CLDN5, MGAT2, CLCF1, RAB2B, RAB40C, CLDN11, YIPF4, STOM, TSLP, C1QB, EXTL3, ABCE1, KRT79, DDX3X, IKZF1, ERC1, RAMP2, ELOVL6, ERRFI1, L…
GOBP_REGULATION_OF_TRANSPORT	ADA|CDH2|KCNE3|CDH3|MIR301B|KCNJ18|PDCD6IP|HCN4|ZBED6|APELA|OCLN|MRLN|STRIT1|SAE1|DNM1L|NR1H3|COX17|HUWE1|KCNK7|ADAM8|PPIF|SGK2|PREB|CDH13|BCAP31|AKAP9|TRIM28|LPCAT3|TENM1|TNK2|CDK5|NUTF2|FLOT1|RAMP3|ZMPSTE24|KCNE1B|LILRB2|APBB3|TCIRG1|SIRPB1|TRDN|ABCA7|ABCA8|CACNG3|CACNG2|ATP8A1|RACK1|RAPGEF3|ARIH2|SEC24B|LYPLA1|ACAA2|HAX1|MERTK|UNC13B|CEBPB|CIB1|ANP32B|ARL6IP5|SORBS1|SPAG5|KHDRBS1|CES1|CSPG5|GN…	1e-10	9.07232e-09	-1.42442	1566	NUDT15, AGFG1, ITPRID2, CASTOR2, SIX4, AFF4, SLCO1A2, ELN, DIP2B, ZNF23, AFF2, NSFL1C, C5orf38, NTRK2, ARMC1, GOLGA6L9, SLC38A2, HOXA13, CEP68, C2CD6, EYA4, NEK1, PALM2AKAP2, KALRN, ZNF32, OXTR, MEI4, GABRB3, NEDD4L, BRSK2, TBCK, HOMER1, NCOA5, UTY, ZBTB7A, ANKRD13C, NHSL1, RUFY2, NCOA7, TMEM178B, ANK3, RPS6KB1, HDAC9, PCM1, TSHZ2, ETS1, ROBO1, RAPGEF1, NAA35, PARP11, ETF1, MARCHF7, GCNT1, ZNF345…
GOBP_RESPONSE_TO_ENDOGENOUS_STIMULUS	NR2E3|SRA1|HDAC6|CD24|HDAC5|BCL2L11|HCN4|CDH5|MIR1298|MTRNR2L5|TGFBR3L|MIR4632|NR1H3|PTPRU|PDCD7|ARPC3|ARPC1B|ACTR2|CDH13|TOB1|AKAP9|EBI3|CDK4|CDK5|SPRY3|SPRY1|SPRY2|CDKN1A|RAMP2|RAMP1|RAMP3|ZMPSTE24|AKAP8|FSTL3|STUB1|CDKN1C|CDKN2B|TCIRG1|RRAGB|TLR6|CDO1|KLF2|CITED2|NOD1|PIAS3|RAPGEF3|YAP1|PRMT5|PGRMC2|RBM14|TAB1|BAIAP2|FST|TADA3|ATP5PD|CARM1|NCOA2|CEBPB|CIB2|CIB1|DDX17|ATG7|LAMTOR5|CXCL13|SLC34A…	1e-10	9.07232e-09	-1.54994	1461	ACVR2B, ADAMTS5, AFAP1, AJAP1, AMER2, ANK2, AP3B2, APOL4, ASIC3, ASXL3, ATCAY, ATL1, ATP1A3, AUTS2, BCL11A, BHLHE22, BRSK2, BSN, BZW2, C11orf95, C1orf35, C3orf14, CADM1, CADPS, CALB2, CASD1, CBFA2T2, CCBE1, CCSAP, CD2, CD24, CD27-AS1, CDC42EP3, ADA2, TMEM121B, CELF3, CELSR3, CHML, CHN2, CLVS1, CLVS2, CNR1, CNTN2, CRB1, CRMP1, CSMD3, CSRNP3, CTNNA2, CXADR, DCC, DCLK1, DCX, DLL3, DMRTA2, DNAJB5, DP…
GOBP_RESPONSE_TO_GROWTH_FACTOR	HDAC6|PDCD6|MIR1224|CDH5|MIR1298|TGFBR3L|MIR4632|ARPC3|TOB1|SPRY3|SPRY1|SPRY2|RAMP2|FSTL3|STUB1|CDKN1C|CDKN2B|CITED2|RACK1|TAB1|FST|CIB1|CXCL13|POSTN|LEFTY1|SPINT2|GIPC1|KDM5B|SPINT3|FRS3|FRS2|PPARGC1A|EHD1|FERMT2|RAB35|CNMD|STMN2|EMILIN1|CORO1A|FSTL1|STRAP|ADAMTS7|IL17F|TWF2|CIDEA|VASN|NUS1|LRG1|WFIKKN1|ZFYVE27|WFIKKN2|PLK5|COL1A1|COL1A2|COL2A1|COL3A1|COL4A2|DUSP15|ACVR1C|COMP|TRIM71|CD109|CPS1|…	1e-10	9.07232e-09	-1.72147	655	PNOC, DDC, CREB5, TCF12, SYT17, OLFM3, BPGM, ZNF148, ZKSCAN8, ADAL, AUTS2, SPATA33, IKZF1, PIWIL2, FN1, NEDD4L, PLAGL1, LYSMD1, COL4A5, WASF3, CCDC120, HTR2A, PAX5, AMER1, ABLIM1, THRB, KLF12, LRCH1, FBXW7, PDE4A, SAR1A, ST3GAL3, ZDHHC15, MCM8, ARRB1, KCNN3, CD53, SLC11A2, CYSLTR2, ZFAND5, THOC5, PSD3, ADAMTS9, XYLB, REST, METTL8, ARHGAP12, CEACAM1, PRKAB1, SLC35A1, TXNRD1, NRSN1, ARPP19, CPEB2, …
GOBP_RESPONSE_TO_OXYGEN_CONTAINING_COMPOUND	ADA|MIR675|HDAC6|HDAC5|BCL2L11|HCN4|ZBED6|DNM1L|ABCC9|NR1H3|ARPC1B|ACTR2|PPIF|TRAP1|AKAP9|CDK2|CDK4|CDK5|CALCRL|PSMD14|TRIB1|CD96|MIR6869|CDKN1A|RAMP2|RAMP3|AKAP8|NET1|SIGMAR1|RGS19|LILRB2|TCIRG1|CDKN2D|RRAGB|AKR1A1|TLR6|CDO1|KLF2|NOD1|RACK1|PEMT|RAPGEF3|YAP1|PRMT5|BAIAP2|ATP5PD|HOXB13|STK25|UNC13B|CARM1|NCOA2|CEBPB|FBLN5|CIB2|KAT5|CEBPE|ATG7|LAMTOR5|CXCL13|SORBS1|TXNRD2|PRPF8|SH2B2|TRIM16|TXNIP|…	1e-10	9.07232e-09	-1.41855	1486	PXK, MYB, SSX2IP, PAK3, ATP5MC3, ZNF471, CLEC2D, MEF2C, PPP6R3, CDC27, SSR3, CAPS2, FPGT, LPAR1, HDAC9, LPGAT1, HTR2A, LPIN1, TBR1, KLF12, GALK2, UBE4B, EIF3M, DCDC2, ARMC4, BMI1, PRPS2, PEX5L, DOCK5, KIF1C, DYNC1I2, DRAM2, UBAP1, STEAP2, CYP7A1, KCTD15, PCOLCE2, PAN3, ENKUR, STK26, C3orf35, FUT9, PNN, TAC3, CT45A10, TFAM, MYLK, C14orf132, LRIG3, RIMKLB, CACHD1, MARK1, KLHDC1, GRIA4, TRIM65, PLP1…
GOBP_SECRETION	A1BG|ADA|SIGLEC14|CTAGE4|CTAGE8|PDCD6IP|WASHC1|ZBED6|TOM1|KLRF2|DNM1L|NR1H3|HUWE1|ARPC5|ACTR2|ADAM8|PREB|ACTR1B|ATP6AP2|LHFPL2|ADAM10|CDK5|PSMD14|RABEPK|ABCC4|LILRB2|APBB3|TCIRG1|CRISP3|SIRPB1|CDO1|TUBB4B|PRG3|ATP8A1|RAPGEF3|FAM3C|PPIE|MERTK|CAP1|VTI1B|VAT1|UNC13B|FBLN5|ATG7|PRDX4|AGR2|AGPAT2|CEL|OLFM4|ARFGEF2|ARFGEF1|CCT2|NPC2|EXOC5|YKT6|CES1|CSPG5|CCT8|CORIN|ADCY1|MTCO2P12|CTSC|GIPC1|KDM5B|IQGA…	1e-10	9.07232e-09	-1.52928	1340	PXK, MINK1, AGFG1, CREB5, PCDHA2, SIKE1, HLF, ZNF148, CAPRIN2, FCHO2, AGTPBP1, GAB1, IL6ST, PRRG1, NEDD4L, MYLIP, OXR1, KLF11, WNK3, CXCL6, ZBTB7A, PFKFB3, ANKRD13C, ADARB1, URI1, PHC3, RPS6KA5, SCAMP5, PURB, USP28, CHRM2, TSPAN9, VANGL1, EGR2, TGFBR2, DCUN1D1, VASH2, FLT1, LAMA3, ZNF367, LZIC, KAT2B, LMO3, CMTR2, PKD2, MTF1, FBXL3, ZBTB20, CALD1, TMBIM6, FGD5, SSH2, P2RX4, CROT, REST, MKRN1, AKA…
GOBP_TISSUE_MORPHOGENESIS	APELA|GPC6|FEM1B|TRIM28|PSME3|PSMD14|SPRY1|SPRY2|SEMA3A|DLC1|ADARB1|YAP1|SEC24B|FST|HOXB13|SEMA3C|DEAF1|PDPN|SPINT2|LBX1|TBR1|SIX2|KDM5B|FRS2|RAB10|TMED2|FERMT2|LIAS|GLMN|PDCD10|KRT71|PHB2|CTHRC1|AP2M1|AP2S1|CLTC|FOXN4|PSMB11|DNAAF1|KDF1|COL4A1|ARHGEF19|COL5A1|BBS5|COL11A1|OSR1|TRIM71|ADM|GATA5|CRYGS|PSMA8|CSF1|CSF1R|PRICKLE1|MESP2|CSNK2B|CARMIL2|KRT25|NKX2-5|CTNNB1|CTSH|GDF7|IRX2|RDH10|AP2A1|DAB…	1e-10	9.07232e-09	-1.59459	586	MTTP, TRMT1L, ADAM22, YY1AP1, UBN2, PALM2AKAP2, CUL2, SETX, PSMA8, DNAJB4, MID1, DYNLT1, CTBP2, ETS1, ANKRD28, RELB, A1CF, RUNX1T1, CCDC198, PLA2G12B, ZDHHC3, PPFIA2, IFI27, NUDT9, SLFN13, GRIP1, ZNF534, ERICH1, EPHA3, PSD3, ZNF326, ZBTB20, SH3D19, UBASH3B, LHX6, SSH2, DSC3, ABR, DIO2, ELAVL4, CRCP, CRACR2A, CAVIN1, IL7R, SEC14L4, EBF1, CADM2, RBM41, ZNF426, HMGXB4, GPR161, GRIA1, NRXN3, NRG3, SP…
GOBP_WOUND_HEALING	CDH3|MIR892B|SH2B3|MIR1298|OCLN|TSPAN32|CDKN1A|HMG20B|MYL9|YAP1|VAV3|MERTK|PROCR|ARFGEF1|SH2B2|MYL12A|PDPN|POSTN|GNA13|HPSE|EHD1|FERMT2|IL24|ADAMTS13|AKAP10|DUSP10|HPS5|PDCD10|VPS45|C1QTNF1|CLIC1|JAML|H3C14|COL1A1|COL1A2|COL3A1|ARHGEF19|COL5A1|REG3G|COMP|DCBLD2|ADORA2A|CD109|CPB2|CLDN4|CLDN3|DGKK|CRK|DOCK11|GATA5|CARMIL2|CSRP1|PIK3R6|CLDN19|ADRA2A|ADRA2B|ADRA2C|DAG1|DGKA|DGKB|DGKG|DGKH|DGKQ|ZFPM1…	1e-10	9.07232e-09	-2.13206	491	MDM4, CREB5, AFF2, ZEB1, FMO1, MORF4L2, ARHGEF7, NEK1, GOLT1B, BTBD11, CBL, SHISA9, TRAM1, SPATA13, MIER3, DGKH, SLC44A1, ASAP2, DCUN1D4, MSANTD4, NSL1, PRPF40A, API5, ATP2C1, ZNF532, PPFIA2, ZNF302, GDNF, MYB, LDLRAD3, SSH2, REST, PARP14, F13A1, ITM2B, FNIP2, ADAT2, SDCBP, DNAJB14, ARPP19, TBL1XR1, FUT9, SCAPER, DUSP16, ZIC3, SUZ12, CD274, INPP5F, AP1S3, CARMIL1, NABP1, EIF4G2, TAF2, LPIN1, KCNJ…
GOBP_LAMELLIPODIUM_ORGANIZATION	OCLN|ARPC5|ACTR3|ACTR2|ARPC2|CDH13|ABI2|WASF2|VAV3|PDPN|AVIL|NCKAP1|WASF3|TWF2|WHAMM|CARMIL2|DNM2|S1PR1|EPHA2|CTTN|DMTN|SPATA13|FER|ABLIM3|KANK1|CYFIP1|SRGAP2|CORO1C|ARFIP2|MTOR|SPEF1|SH2B1|AUTS2|MSTN|PARVB|RHOD|HRG|ARPIN|ITGB1|KIT|ABLIM1|MIR196A1|MIR214|NCK1|ARHGEF4|PLEKHO1|PLCE1|ENPP2|PIK3CA|PIK3R1|PLXNB3|ATP7A|CARMIL1|CCDC88A|BRK1|BIN3|CORO1B|TWF1|PTPRO|RAC1|RAC2|RREB1|GOLPH3|P2RY12|FSCN1|SNX1…	1.26378e-10	1.12167e-08	-2.12546	85	ATM, ADAM22, SLC30A6, MCF2, SLC25A21, RCHY1, ARMC1, PDPK1, PDE6D, CA2, MBNL3, ZNF32, CTNNA1, URI1, MAPK8, ANK3, RPS6KA5, B4GALT6, APAF1, AP1S2, PCMTD1, ROBO2, CCDC198, SEC24B, UBA6, ETNK1, TRABD2B, ZNF326, GNGT1, SEPSECS, IPO7, DSP, RUBCNL, ARHGAP12, APPBP2, UHRF1, ARMC8, HELQ, AQP4, DNAJB14, PLCB4, NR2C2, TNKS2, SLC16A7, RBM41, ACOT2, GPM6B, KBTBD3, PKIB, RAP2B, GPR1, HACE1, TVP23A, INPP4A, SH3G…
GOBP_MULTICELLULAR_ORGANISMAL_HOMEOSTASIS	AKT3|CDH3|CDH5|OCLN|NR1H3|USH1C|ADAM8|TCIRG1|PEMT|YAP1|CEBPB|CIB2|ADCY1|ADCY2|CFTR|GJB6|PPP1R13L|NMU|PPARGC1A|ADCY3|GADD45G|ADAMTS5|ADCY5|CORO1A|STRAP|ADCY6|AKAP11|MRAP2|PRR4|ADCY7|ADCY8|BTBD9|CIDEA|ADCY9|OMA1|NXNL1|ADCYAP1|ADD1|CLCN3|SERPINA3|TPP1|CMKLR1|ZG16B|USH1G|CNGB1|KDF1|CNR1|COL2A1|DRAM2|CHMP4B|PPARGC1B|ADORA1|CLDN4|CLDN3|CPT2|CSF1|CSF1R|PIWIL4|CSK|RDH12|CST4|PM20D1|CCN2|CTSH|CXADR|ADRB1|…	2.81574e-10	2.33776e-08	-1.6098	476	DOK1, DDX5, WRNIP1, CDKL5, CBL, MAP3K7CL, EGLN1, PPP3CB, SLC30A7, PDZD2, HNRNPH3, CRISP1, ATP9A, RORA, PDLIM4, ANKRD44, ASAP2, COBLL1, ZSWIM5, PTPN22, CDC42BPA, PAFAH1B2, SLC35F1, REPS2, CTNND1, DDHD2, HTR3D, PLPPR1, TEX11, MIEF2, IGF1R, USP27X, KCTD5, INTS7, C1QTNF9, SYCP1, ERP27, FAM126B, UNG, SGPL1, DHFR, KLF7, ZBTB33, GPM6B, SPTLC2, NF1, NFATC2IP, CPPED1, BRWD1, GPD1, NPAS3, KATNBL1, TMED10, …
GOBP_NEGATIVE_REGULATION_OF_DEVELOPMENTAL_PROCESS	AKT3|MIR675|CDH3|SRA1|MIR665|MIR873|MIR543|MIR939|HDAC5|MIR1298|ZBED6|PARP3|DNM1L|NR1H3|HUWE1|TOB1|PRAMEF27|CDK5|CDK6|OLIG2|ANGPTL7|GDF11|TRIB1|LRRC17|SPRY3|SPRY1|SPRY2|CDKN1A|CDKN1B|FSTL3|HMG20A|KLF2|SEMA3A|PIAS3|RAPGEF3|YAP1|PRMT5|N4BP2L2|MAD2L2|FST|CEACAM5|VAT1|CARM1|SEMA6C|SEMA6B|SEMA4F|SEMA4D|SEMA4B|SEMA3C|CIB1|ANP32B|POSTN|LBX1|DLL3|CETP|SIX2|RAI1|TOB2|PLK2|FRS2|LILRB1|USP19|FGL2|PPARGC1A|F…	3.48521e-10	2.81234e-08	-1.48749	786	EVI2B, BTBD1, GUCY1B1, PRDM16, SLC30A6, RANGRF, ATF1, CTCFL, SELENOI, CDKL5, DMD, STOX1, BVES, RBM24, TP63, ITPR2, MBNL3, RPAP3, OGT, MYLIP, SSR3, TNFAIP3, STXBP4, CEP290, SLC30A7, DPP10, NDC1, BCL10, ELOC, GALNT18, IRF2BP1, DGKH, PTPRE, C21orf91, PALLD, RPS6KA5, QKI, ASAP2, HSD11B1, ANKRD28, COBLL1, MYL12A, PCMTD1, ENAH, SLC13A1, LRRC18, FHIT, ZSWIM5, SNX3, KIAA0586, BLCAP, MCMBP, DCUN1D1, TMEM7…
GOBP_POSITIVE_REGULATION_OF_DEVELOPMENTAL_PROCESS	ADA|CDH2|AKT3|FOXO6|CD24|PDCD6|MIR1224|CDH4|CDH5|MIR1908|PARP2|APELA|ARMCX5-GPRASP2|DNM1L|ACTR2|ADAM8|ARPC2|ENAM|CDH15|PLXNC1|FLOT1|OLIG2|TRIB1|SPRY1|RAMP2|LILRB2|CDKN2A|PAK4|HMG20B|CITED2|SEMA3A|RACK1|CDS1|BASP1|RAPGEF3|YAP1|PRMT5|OLFM1|CDX2|HAX1|MAD2L2|FST|STK25|CARM1|CEBPA|SEMA4D|CEBPB|CIB1|AGR2|OLFM4|TRIM16|PDPN|RGS14|DMRT2|TNFSF13B|CSPG5|CFL1|KDM5B|ZNF268|FRS2|FAXDC2|PPP1R13L|HPSE|PPARGC1A|M…	6.60909e-10	4.94773e-08	-1.39986	1144	KDM5D, AGFG1, MBOAT2, GUCY1B1, PCDHA2, TMEM159, DIP2B, HMCES, MDM2, ZNF280D, PFDN4, CUL2, SHMT1, TCEA1, TCF3, OTOGL, CBL, PLAGL1, MYLIP, SSR3, TRAPPC13, SLC22A2, ZADH2, WNK3, TFEC, DNAJB4, ZBTB7A, ZNF438, SLC30A7, NCAPH2, TMEM178B, RPS6KB1, PIP5K1A, HDAC9, ABI2, DGKH, PHC3, PGBD2, ETS1, CREB3L2, HNRNPD, PAX5, AMER1, QKI, DCUN1D4, SMAD3, PURB, FAR2, GLCE, WDR41, PCMTD1, RUNX1T1, ARL13B, HNRNPF, ST…
GOBP_INTEGRIN_MEDIATED_SIGNALING_PATHWAY	TSPAN32|CDH17|ADAM10|VAV3|FERMT2|ADAMTS13|COL3A1|COL16A1|CCN2|CTNNA1|DOCK1|FYB2|EMP2|DMTN|PTK2B|FGR|ITGA11|FLNA|FN1|ABL1|FUT8|FYB1|LAT|ANGPTL3|HCK|APOA1|ILK|ITGA6|ITGA1|ITGA2|ITGA2B|ITGA3|ITGA4|ITGA5|ITGA7|ITGA9|ITGAD|ITGAE|ITGAL|ITGAM|ITGAV|ITGAX|ITGB1|ITGB2|ITGB3|ITGB4|ITGB5|ITGB6|ITGB7|ITGB8|LAMA3|LAMA5|LIMS1|ADAM11|MYH9|NEDD9|NME2|PLEK|FERMT1|LIMS2|PRKD1|ERBIN|RCC2|CD177|ZNF304|PTK2|PTN|PTPN1…	5.93065e-09	3.56126e-07	-2.01374	103	COL17A1, TP63, ECRG4, CCND2, DLK2, KRT5, ACTG2, MYH11, ISM1, MYLK, IGFBP2, SOBP, PDPN, LAMA1, DKK3, KCNMB1, IL17B, CLMP, ADAMTS1, IRX4, DLL1, MYL9, PROS1, CXCL14, COL7A1, IGFBP3, EPHB1, MSRB3, SNAI2, TPM2, CPNE8, SBSPON, WIF1, TAGLN, LAMA3, MME, FHOD3, PAMR1, SULF1, KRT14, AEBP1, ARC, COL4A2, SLC1A3, FST, SEMA5A, TGFB1I1, APOE, ARHGAP25, COL14A1, NTF3, ANGPTL2, ELOVL4, CNN1, FJX1, OXTR, TSHZ2, GY…
GOBP_REGULATION_OF_CELL_DIFFERENTIATION	ADA|CDH2|MIR675|SRA1|MIR665|HDAC6|CD24|HDAC5|CDH4|CDH5|PARP2|ZBED6|ARMCX5-GPRASP2|DNM1L|NR1H3|ACTR2|TCP11X1|ADAM8|ARPC2|CDH15|TOB1|PLXNC1|PRAMEF27|RNF41|PSME3|CDK5|CDK6|PSMD14|OLIG2|GDF11|TRIB1|LRRC17|CDK9|SPRY1|SPRY2|RAMP2|FSTL3|LILRB2|APC2|TCIRG1|KLHL41|HMG20B|HMG20A|SEMA3A|MYL9|CDS1|PIAS3|YAP1|PRMT5|OLFM1|N4BP2L2|CDX2|HAX1|MAD2L2|FST|CEACAM5|STK25|CARM1|CEBPA|SEMA6C|SEMA6B|SEMA4F|SEMA4D|SEMA4B…	7.03935e-09	4.11795e-07	-1.34217	1460	ESR1, SOX6, SMARCA2, MDM4, PCDHA2, HNRNPUL1, CCM2, EHBP1, CASTOR2, SIX4, LGALSL, ZNF217, CBX6, C11orf96, PHTF2, CAPRIN2, TGIF1, RAI2, TNPO2, DMXL2, IMPDH1, NRBP1, TENT2, TNFRSF11A, FBXO32, AMMECR1L, E2F8, MIER1, SATB1, ITGA6, OTUD1, SOGA1, HIPK3, ARAP2, RNF11, SLC4A7, HOMER1, TNFAIP3, TNRC6C, SIPA1L1, DDX3X, PGR, MAPK8, RALGPS1, RAP1B, RHEBL1, PCDHA10, KPNA3, DICER1, CACNA1C, AKAP1, ZNF518A, RORA…
GOBP_REGULATION_OF_PROTEIN_PHOSPHORYLATION	ABI1|HDAC6|CD24|SH2B3|CDH5|MIR711|TOM1L1|SH2D3C|SH2D3A|OCLN|ADAM8|CTDSP2|RAD50|HIPK3|RASGRP1|AKAP9|TENM1|TNK2|CDK4|CDK5|FLOT1|CTDSPL|CDK7|GDF11|TRIB1|CDK9|SPRY3|SPRY1|SPRY2|CDKN1A|RAMP3|CDKN1B|AKAP8|CCNYL3|CDKN1C|CDKN2A|PAK4|ADAR|CDKN2B|CCNO|CDKN2C|CDKN2D|CDKN3|TLR6|NOD1|RACK1|ADARB1|RAPGEF3|TAB1|HAX1|GPNMB|MAD2L2|PIBF1|TADA3|CEBPA|SEMA4D|CIB1|IPO7|ERN2|HEXIM1|CENPE|RGS14|LEFTY1|CAMKK2|ADCY1|NRG3…	1.83017e-08	9.71693e-07	-1.37351	1097	MYH11, NTRK3, PDZRN4, MCAM, TAGLN, KCNAB1, CACNA1C, ACTA2, HPSE2, SPARCL1, DGKG, SLIT3, PDE3A, GRID2, SYNPO2, EBF1, FLNA, ADGRL3, PIP5K1B, FOSB, PRKG1, CALD1, RCAN2, NR4A1, MEIS2, LHFPL6, DMD, MSRB3, MEF2C, CDH13, DLC1, DGKB, ADIRF, CTNNA3, RBMS3, A2M, FOS, RGS6, ATF3, ATP10A, AFF3, GPC6, TMTC1, JUNB, HSPA1A, UTRN, INPP4B, CACNB2, MYLK, NR2F2-AS1, HSPA1B, TBX2, AKAP6, EGR1, FBXL7, TIMP3, SLC8A1, …
GOBP_SMALL_GTPASE_MEDIATED_SIGNAL_TRANSDUCTION	RASA4B|SH2D3C|SH2D3A|CDH13|RASGRP1|FAM13A|G3BP1|ABI2|TRIM28|RASA4|LPAR6|WASF2|CDK2|TNK2|FLOT1|RASGRP2|SPRY3|SPRY1|SPRY2|CNKSR1|CDKN1A|DENND4A|NET1|RGS19|CDKN2A|DLC1|RAPGEF3|CDC42EP2|VAV3|ARFGEF2|ARFGEF1|CDC42EP3|STAMBP|PDPN|RASL10A|GNA13|CFL1|GRAP|PLK2|NCKAP1|RUNDC3A|RALBP1|YWHAQ|MAPRE2|RAB35|RCC1|RAPGEF4|CDC42EP1|RASSF1|NISCH|CHM|AKAP13|CHML|CHN1|CHN2|CHP1|PARK7|CHUK|RAB42|ARHGEF25|ARHGAP33|RASG…	2.94797e-08	1.48164e-06	-1.52279	480	GSTM4, EBP, SH2D2A, MNS1, ORC1, KIF14, SLC12A2, ILF3, NSD2, AKAP12, CTSA, PSMA1, GEM, CENPU, DAB2, SEC24A, MOB2, NCKIPSD, ADAM15, MGP, CDCA8, CLN3, VPS37C, RFC3, LOXL2, TOP2A, AMOTL2, PRUNE1, SNX5, PHF19, HEYL, PELI1, CCNB1, INSIG1, TTC39A, MTHFD2, CXCL1, DLGAP4, SLC17A5, DEDD, MGAT1, ST3GAL2, TCF25, TUBA1A, COL5A2, CDC6, CEBPA, ACTN1, CENPE, GNL3L, APOBEC3B, KIF21B, TMPO, TEAD2, PDXDC1, VASN, AB…
GOBP_HOMOPHILIC_CELL_ADHESION_VIA_PLASMA_MEMBRANE_ADHESION_MOLECULES	CDH2|CDH3|CDH4|CDH5|CDH6|CDH7|CDH8|CDH9|CDH10|CDH11|CDH12|CDH13|CDH15|CDH16|CDH17|CDH18|MPZL2|CEACAM5|PTPRT|FAT3|VSTM2L|EMB|DSG4|CNTN4|IGSF11|DSC1|DSC2|DSC3|DSCAM|DSG1|DSG2|DSG3|CELSR3|CELSR2|FAT1|FAT2|SDK1|CDHR3|CLSTN1|PALLD|OBSL1|PLXNB2|CADM1|PTPN23|NECTIN3|PCDHGA12|PCDHB5|NPTN|PCDH17|CNTN6|PCDH11X|CDH20|CDH19|PCDHB1|AMIGO2|ITGB1|CDHR4|L1CAM|CEACAM6|PCDH1|PCDHGC3|PCDH7|PCDH8|PCDH9|PCDH12|PECAM1…	3.4615e-08	1.71275e-06	-1.85978	152	CCND2, STAT1, SAA1, MFAP5, LAMC2, H19, COX7A1, KRT7, KRT17, IFI27, MYH3, ASAH1, TNFSF4, PAPPA, C3, KRT19, ALDH1A3, MMP3, KRT8, PF4V1, OLR1, H2BC6, AQP1, TIMP3, H2AC6, SCG5, ANXA3, ANXA8, SRGN, LGMN, MAGEA4, H2BC21, CHI3L1
GOBP_NEGATIVE_REGULATION_OF_SIGNALING	ADA|CDH2|TANK|TMEM170B|MIR665|MIR708|PDCD6|BCL2L10|MIR1224|SH2B3|RASA4B|HMGXB4|RANBP9|APELA|NR1H3|PTPRU|PPIF|HIPK3|TRAP1|OPTN|TOB1|RASA4|PSME3|PSMD14|TRIB1|SPRY3|SPRY1|SPRY2|STAM2|FSTL3|TLE7|STUB1|RGS19|LILRB2|TRAIP|APC2|ADAR|TNIP1|CDKN2D|TLR6|ABCA7|DLC1|RACK1|YAP1|ACAA2|MAD2L2|PIBF1|FST|CREB3|CIB1|HYOU1|STAMBP|IVNS1ABP|RGS14|NPRL2|PLK2|ZMYND11|SPINT3|PDE10A|RUVBL2|SLC27A4|LILRB4|LILRA2|WWP2|CNMD…	3.46972e-08	1.71275e-06	-1.3577	1267	MREG, TIAM1, RBM24, BCL2, NBPF1, SLC39A6, NSUN5P1, RAB11FIP3, AMFR, TUBB6, MAGED4B, RERG, ISOC1, FZD1, DSCAM, SGK3, CBX5, DUBR, SFXN2, MAPT, AFAP1L2, PPM1K, STC1, MYB, HPCAL1, APTX, CA12, PRSS23, HNMT, STARD13, TMPRSS3, RBM33, LETM2, SYTL4, TMCO6, FRK, SCARB1, KANSL1-AS1, TOP1MT, CDV3, ZNRD2, LINC00992, ZBTB10, PGR, SOX4, TPBG, ATP2B4, RMST, IL17RB, LONRF2, SRI, ATP11A, PMAIP1, LARGE1, FYB2, ZNF7…
GOBP_EPITHELIAL_CELL_PROLIFERATION	AKT3|CDH3|PDCD6|MIR2355|APELA|CDH13|CDK6|CDKN1C|CDKN2B|CCL26|YAP1|FST|CEBPB|DEAF1|KDM5B|FRS2|CNMD|STRAP|KLK8|DUSP10|MST1L|PDCD10|PHB2|ZBED9|OSR2|LRG1|JAML|CCR3|KDF1|IQGAP3|COL4A3|COL8A1|COL8A2|REG3G|SGPP2|OSR1|CD109|CPB2|ATF2|GPBAR1|DAB2IP|FMC1|BMPER|DLG1|DLX5|DLX6|AGTR1|APLNR|ECM1|EDNRB|EGF|EGFR|SDR16C5|EGR3|EPHA2|NLRC3|SERPINB1|ERBB2|EREG|AKT1|ERN1|ESR1|F3|FABP7|FAP|C6orf89|FGF1|FGF2|FGF7|FGF9|…	4.8804e-08	2.3359e-06	-1.62421	339	MBTPS2, PAK3, GOLT1B, TMCO1, MCFD2, LPAR1, RBPJ, C21orf91, PDK3, RPS6KA5, ASAP2, PURB, MED21, PRPF40A, KLF12, CTNNA2, TSPAN9, SNX3, SLC35F1, THUMPD2, GALNT3, XIAP, PRDM5, LAMA3, CR1, MME, TENM1, PPP4R3A, CDC37L1, KIF23, RBM12, FNIP2, MIER3, AQP4, TMEFF2, PTGDR, WNT2B, CCNG1, PSG5, PDE1C, ATG4A, GGPS1, MXD1, AMFR, PIEZO2, PCNP, KL, ZFX, MPP1, STXBP5, EGR3, VTI1A, ECT2, SLC16A12, CAAP1, SYT14, GRM5…
BERTUCCI_MEDULLARY_VS_DUCTAL_BREAST_CANCER_DN	ZBTB43|LSP1P4|SNHG14|ATL1|RABGAP1|CAVIN1|ZCCHC24|FLNA|KLHDC10|MYH9|DACT3|SPOCK1|FHL1|MMGT1|EMC3|ACTN1|SORT1|GSTA1|EFNA3|TTC3|TAGLN|RUNX1|SPRED2|PRICKLE1|EDNRA|AQP1|TPM2|OBSL1|TGFB1I1|GTF2I|TMEM192|MDFI|NDUFV1|H4C8|APBA1|NAV3|LSP1P5|TIMP3|ANO1|CALD1|KATNAL1|ATP13A4|AOC3|RNU6-767P|MYH10|FERMT2|DDR2|H4C12|PALM2AKAP2|SH3PXD2A|MAGI3|ACTG2|NCOA1|RGS5|C11orf80|ZNF727|PICALM|ZFYVE1|KCTD1|GPC1|UACA|KIDINS…	1e-10	9.07232e-09	-2.17685	171	SLC16A4, FILIP1L, FBXL7, RNASE4, CFH, COL4A1, FSTL3, MYH11, THBS2, FN1, SFRP1, CCN5, PDLIM3, COX7A1, CFHR1, EPHX1, SNCG, FHL2, PDGFRL, TNC, IGF1, LOXL1, NCAM1, SV2B, ADH1B, IGF2, ABLIM3, PCK1, NEFL, LEPR, LAMA4, MARCO, AQP4, HP, CYP27A1, LAMP3, CYP2B6, KLF5, SERPINB3, COL9A3, PLPP2, CHKA, ARSB, ADORA1, NRP1, GPC5, EPN2, CKMT1B, EPHA4, FGFR2, MEIS2, APBB1, GPRC5B, WASF3, FZD7, TRIM9, SLC1A3, LZTS3…
CHARAFE_BREAST_CANCER_LUMINAL_VS_BASAL_DN	CAV2|RND3|SERPINE2|ANXA2|DIPK1A|LUZP1|ADRB2|C1S|CLIC4|IGF2BP3|EPHA2|GABRE|GNAL|SRI|ANKRD33B|TLR2|CTSC|CORO1C|KIF1B|CD44|GART|GPSM2|FNDC3B|SFN|PRNP|LINC01133|RIPK4|GSTP1|CALD1|SCHIP1|IL20RB|STING1|CFI|NSFL1C|GNA15|HSD17B11|P3H2|CBR1|SEPTIN10|TNFRSF10D|LAMB3|ORMDL1|RBMS3|ITGA6|HRCT1|MT2A|OSMR|FBLIM1|FSCN1|RGS20|YBX3|DSG3|IFNGR1|SKAP2|FST|TUBA4A|PTK7|KRT6A|ATP1A1|MDH1|LYN|MET|VAMP3|HOXA5|ALDH3A2|PI3…	1e-10	9.07232e-09	-1.79112	442	GNA13, N6AMT1, NOG, CHERP, HMGN2, POSTN, ZIC1, CBX5, HOXC6, BDNF, GRIN2B, SND1, HOXC4, MACROH2A1, SLC4A2, RARB, WNT6, MAP2K7, NQO2, GTPBP2, PHOX2B, RREB1, MDGA1, FUT11, AIG1, STMN4, BARHL2, EOMES, DLL1, ARNTL, TRERF1, BTBD9, ELL2, ZNF770, ARMH4, CCDC3, HNRNPA1, CBLN2, PRDM9, MSX1, SPAG5, HOXD3, PMP22, ASB5, MCTS1, SPTB, ADAMTSL1, DRD3, PKHD1, HOXA11, TEX26, SOX4, KCNJ2, ARX, LHX6, SKIL, IL1RAPL1,…
CHARAFE_BREAST_CANCER_LUMINAL_VS_MESENCHYMAL_DN	LYN|HACD1|F2RL2|MAP7D1|FEZ2|CASP1|ASXL1|SOCS3|TCEAL9|KLHL29|NAP1L1|IL11|VIM|COL4A1|CAV2|FAM126A|BIRC5|NDEL1|ANTXR2|PRKD3|GNG2|BNC2|AKT3|SH3KBP1|DENND5A|NR3C1|POPDC3|CORO2B|LAMB1|NAV1|GPR161|FAT4|ANKH|BCHE|ACTR2|CUL4B|CD44|FZD2|AKAP12|NT5E|PALM2AKAP2|TRNP1|SACS|NDC80|PFAS|ARHGAP21|BCAT1|FHOD3|STK10|ECHDC1|SPATS2L|PARVA|HEG1|EVA1A|TNFRSF10D|CAV1|COL4A2|PXDN|PFKP|HSD17B11|IFI16|AGPS|TPM1|MID1|ADORA2…	1e-10	9.07232e-09	-2.00523	456	EEF1D, ABCB1, APP, ABHD10, ZNF274, STXBP6, RIPOR1, GSDMB, BIN1, TTC3, RUNX1T1, BAIAP3, HSPB2, BCR, PITPNB, SOX11, MRC1, CHI3L1, SLC13A3, MRPS22, SIDT1, STAT4, MRPS2, ATP2C1, HLF, BTN3A3, ASAP3, HSD17B12, EPS15, ELMO1, ANP32C, NOVA2, RBPMS, PTPN14, NUDT11, GTDC1, MYO5C, STAT5A, TAL1, CIR1, HSF4, PGF, NPR3, KATNB1, RUNX1, RXYLT1, HPGD, YES1, TFPI, SPRY1, BCAT1, DCUN1D4, DAPK1, MAST4, PRKCQ, TRIM24,…
DESERT_STEM_CELL_HEPATOCELLULAR_CARCINOMA_SUBCLASS_UP	ADAM9|AGPAT5|ALDOA|AMD1|ANXA5|ARHGEF2|ARPC2|ASAP1|ASRGL1|ATIC|ATP11B|ATP1B3|BAMBI|BICC1|BLM|BLMH|BUB1|BUB1B|BZW2|BORA|INAVA|SUCO|NREP|HILPDA|TCIM|CALU|CAMSAP2|CAPG|CBX3|CCL20|CCT2|CDC25A|CDC25B|CDK1|CDK4|CENPA|CENPE|CENPM|CEP55|CHD7|CKAP4|CKS2|CLIC1|CNOT6|COCH|COL1A1|COL1A2|COL4A1|COL5A2|CORO1C|CSE1L|CSRNP2|CTSC|DAB2|DDX39A|DKC1|DKK1|DLG5|DLGAP5|DNMT1|DRAM1|DSG2|AGO2|EIF3D|EIF3E|EIF3H|ELF3|ENO1|E…	1e-10	9.07232e-09	-1.81667	239	AMOTL2, ANKRD1, AXL, BICC1, BIRC5, CDC20, CDKN2C, CENPF, COL4A3, CRIM1, CCN2, CCN1, DAB2, DDAH1, ASAP1, DLC1, DUSP1, DUT, ECT2, EMP2, ETV5, FGF2, FLNA, FSCN1, FSTL1, GADD45B, GAS6, GGH, GLS, HEXB, HMMR, AGFG2, ITGB2, ITGB5, LHFPL6, MARCKS, MDFIC, NDRG1, PDLIM2, PHGDH, PMP22, SCHIP1, CAVIN2, SERPINE1, SGK1, SH2D4A, SHCBP1, SLIT2, STMN1, TGFB2, TGM2, THBS1, TK1, TNNT2, TNS1, TOP2A, TSPAN3
DUTERTRE_ESTRADIOL_RESPONSE_24HR_DN	MME|ENTPD3|UPK1A|GABBR2|ACHE|GRHL3|IL1R1|ALDH1A3|TM4SF1|CCN2|EPAS1|DAB2|AASS|RASD1|CALD1|LMO7|DMRTA1|CRISPLD2|CEACAM6|RAB27B|HCAR1|ITGB6|VTCN1|SALL4|TGFBI|NTN4|RCAN1|FAT4|RNF144B|MYO1B|ACAA2|LIPH|PHLDB2|CYP1A1|NUAK1|CDKL5|FBN2|EPHA7|TGFB2|TP53INP1|ITGB8|MSRB3|PLA2R1|FAM171B|CLDN1|KIAA0513|MSX2|TMEM45B|TNS3|ANXA3|ENC1|ST3GAL1|TNFRSF21|DRAM1|ABCC3|CDKN2B|ATP8A1|DOCK11|PDE5A|STK38L|GSTM2|VPS54|RND1|…	1e-10	9.07232e-09	-1.69874	497	RBM5, RUNX1, PTN, SLC10A3, PLP1, NR2F2, REL, MYH11, ZNF646, ZNF148, NOS2, PRSS53, VAPB, CNN1, NR4A1, PGK1, CPN1, RORB, PCDH11X, RAB30, PRKG2, P2RX1, ACTG2, MOS, ANG, ZNF212, ACADSB, DLG3, NCAPH, GP1BA, INPP5E, ROR1, STAC, MAOB, HLA-DPB1, CPM, CHRNA5, ASPA, MYLK, MT3, F10, MAP1B, RANBP3, JMJD1C, KCNAB1, GREM1, MAPRE3, FCAR, TAL1, PDE6A, SPA17, CA12, MYL2, AGRN, ABLIM1, FXN, HNRNPF
GRAHAM_CML_DIVIDING_VS_NORMAL_QUIESCENT_UP	MINPP1|CDC20|RAB31|BRCA1|TST|LEPR|SYNCRIP|AURKA|SLC7A5|ZWINT|CCNE2|H1-2|ITGB3BP|MCM2|PDSS1|RRM2|CDK1|CLC|RACGAP1|PMP22|NT5DC2|TOP2A|MICAL2|CCNB1|KPNA2|TK1|OIP5|BUB1|KIF20A|SMC2|DUT|UBE2C|NCAPG|FANCI|ATP5MC3|VRK1|DLGAP5|PPBP|TPX2|AMMECR1|XIST|KIF15|TYMS|LRRC59|CPA3|MCM10|CCNA2|RNASEH2A|BUB1B|APOBEC3B|ITGA2B|FABP5|PRG2|KIF11|SNRPD1|PIEZO2|KIF18B|LSM5|CENPA|MCM5|PDLIM1|NPM3|E2F8|CDC6|LAT|DLC1|HBD|GI…	1e-10	9.07232e-09	-1.97624	180	KMT2E, ITGA2B, KMT2C, PRKCQ, CBFB, TNRC6C, TNRC6A, AGO1, SETD1A, TNRC6B, EP300, MYL9, GATA1, H2AZ2, KAT2B, HDAC1, RBBP5, KMT2A, NR4A3, NFE2, H2BC11, AGO3, PRMT1, SIN3B, ASH2L, H3-3B, AGO4, THBS1, SETD1B, H2BC1, MOV10, H2BC5, H4C8, RUNX1, DPY30, H3-3A, PF4, H2AZ1, KMT2D, SIN3A, ZFPM1, H2AC6, H2BC4, H3C13, H2AC20, H2BC21, H2BC13, GP1BA, H2AX, WDR5, H2AC7, H2BU1, H4C3, H3C12, H4C11, H3C4, H4-16, H2B…
GRUETZMANN_PANCREATIC_CANCER_UP	APLP2|DYRK2|PPP3CA|PIK3R4|ITGB2|LAMA4|LAPTM5|ANXA5|MAP4|LUM|H2BC21|KDSR|ETFB|LAMP2|COL1A1|FBLN2|SIDT2|CENPF|IQGAP1|TOP2A|ACYP1|PXDN|MYH10|TANK|SMAD3|SEPTIN8|SEC23A|RALBP1|PLOD2|LTBP1|CAV1|SLC2A1|CBFB|FABP5|FLOT2|THBS2|NCBP2|PLCG2|RGS16|GGT5|FBN1|GET3|PDGFRB|NR1D1|MPHOSPH6|NBL1|RHOA|BST1|STOM|EVPL|GDI1|TOP1|CD47|LMO4|PPP1R8|LAD1|ADSS2|ECM1|TAP1|FLAD1|TFF3|SNRPA|PTGS2|CDK7|HNRNPU|SDC1|GM2A|NID1|GPX…	1e-10	9.07232e-09	-1.71494	353	HNRNPK, MEF2C, DLC1, AJUBA, MLIP, RFT1, LTBP2, HTN1, PLEC, PRKG1, CITED2, SRSF6, CDH22, BDNF, DDX17, FAP, RPLP0, TLK1, FOXO3, STAG2, PHOX2B, ANKS1B, CNTLN, PTPRG, RCOR2, BARHL2, EMX2, LIFR, GLDN, SLF2, KLHL28, DCTN3, FRA10AC1, FAM53B, JUP, AP5M1, CX3CR1, PDGFRA, TMEM178A, SMPX, PRDM1, PIAS1, NEK7, CASZ1, ACP6, NFKBIA, BCL2L2, CHCHD7, RIMS2, ASB18, DMD, HNF1A, AMD1, PPP2R2B, TCF4, IL1RAPL1, UBE2K,…
HAY_BONE_MARROW_CD34_POS_MKP	ITGA2B|AL157895.1|VWF|LTBP1|SPX|WFDC1|ITPKA|PBX1|PLEK|MMRN1|IGSF10|TPM1|PRTFDC1|GJA4|TGFB1I1|ANXA3|COL2A1|MED12L|GATA2|ST6GAL2|DAD1|NAA38|GUCY1B1|TCEAL9|ADRA2A|SLC18A2|CDH6|RBPMS2|ACTN1|ADCY6|ITGA2|DTD1|TRPC6|LTC4S|PTGER3|RAB38|EFNB2|STUM|RAC3|TPI1|OLFM3|TEAD4|RAB3C|HTR2A|MGLL|RYR2|PPIF|DKK1|TTC27|PDIA5|GSTT2B|KALRN|SLC37A1|EXOC3L4|PRKG1|PIEZO2|KAZN|MLEC|KLHL13|EFHC2|GLOD5|MYH7|STAC	1e-10	9.07232e-09	-2.37951	60	STAT1, IRF1, HAPLN3, GBP1, GBP2, GBP4, APOL6, UBE2L6, TRIM69, GBP5, PARP9, FBXO6, INPP1, EPSTI1
HAY_BONE_MARROW_PLATELET	PPBP|CAVIN2|GP9|TUBB1|GNG11|PF4|ACRBP|TREML1|CMTM5|RGS18|CLEC1B|TMEM40|H2AC6|HRAT92|CLDN5|ESAM|RUFY1|PTCRA|C2orf88|NRGN|MYL9|MMD|CLU|SPARC|MAP3K7CL|LY6G6F|HGD|LGALSL|CTTN|LCN2|H3C10|TSC22D1|ITGB3|GNAZ|AP003068.2|ENKUR|H2BC11|SPOCD1|TRAPPC3L|NCOA4|C19orf33|AP001189.1|GP1BA|TNNC2|AQP10|MPIG6B|SCN1B|C15orf54|PF4V1|ALOX12|PDZK1IP1|BEND2|NT5C3A|FERMT3|TUBA4A|SCGB1C2|DAB2|MFAP3L|SELP|ARHGAP6|NEXN|TMEM1…	1e-10	9.07232e-09	-3.03695	251	MEF2C, LTBP1, CDX2, C5orf64, SLC9A5, EDN2, STOML2, SYNCRIP, PTPN22, WT1-AS, BBOX1, CTNNB1, BDNF, FLI1, ATP2B4, APOE, FAP, H2AX, STAG2, FAM122A, PITX2, COL10A1, RPP25, PHOX2B, EFNB3, ZHX1, MYH2, EOMES, PIM1, MYH4, FRA10AC1, MYH8, LUC7L3, PPARGC1A, SPAG9, MYO18B, ZBTB18, CGN, CORO6, CXCR5, TMEM31, STC1, NEK7, EMCN, GRK2, CACNB3, ITGBL1, EPHB2, ADCYAP1, A1CF, DMD, NUP54, HNF1A, AMD1, IL1RAPL1, BMP4,…
HAY_BONE_MARROW_STROMAL	CXCL12|APOE|CP|LEPR|DCN|PCOLCE|SELENOP|ESM1|VCAM1|RARRES2|GGT5|OLFML3|C1S|PLPP3|LUM|IGF2|C1R|IGFBP5|LHFPL6|TF|NNMT|CHRDL1|BMP5|SERPING1|FSTL1|NTRK2|CHL1|CALD1|COL1A2|LPL|GAS6|FRZB|FMO3|FBLN1|ALDH1A3|CCDC80|RBP1|EPAS1|BGN|TNC|DDR2|LTBP2|EBF3|PAPPA|IGFBP2|FMO2|PLAC9|ENPEP|ECM2|MGP|TNFAIP6|RBMS3|EPHX1|ALPL|TAGLN|TFPI|ADIRF|MDK|CDH11|COL14A1|ANGPTL4|MXRA8|FOXC1|COL3A1|SPARCL1|COL6A1|FGF7|GJA1|MDFI|C1…	1e-10	9.07232e-09	-2.06578	685	H3C2, NUTF2, AIDA, RGS1, MSMO1, ADM, RGS16, SPP1, DUSP7, SLC29A2, FCGR2B, ALOX12, E2F8, PDK1, CSRP3, CST7, SLC2A3, GNA13, CYP51A1, BCAT1, DCTN4, HMGCS1, ZNF395, MEIS1, SSR3, AGO2, EGR1, ZIC1, TBC1D30, ALDOC, RB1, UBE2E3, IGFBP2, SMAGP, CDC6, EEF1AKMT3, NPTX2, TBXA2R, NFATC3, GPM6B, DHCR7, TES, FCGR2A, SLC2A5, ATF5, MYO1B, MPI, TBL1XR1, TEX264, CPNE3, GINS4, SP1, C1orf112, ECH1, WBP2, HELLS, GABRA…
LIM_MAMMARY_STEM_CELL_UP	COL17A1|TP63|ECRG4|CCND2|DLK2|KRT5|ACTG2|MYH11|ISM1|MYLK|IGFBP2|SOBP|PDPN|LAMA1|DKK3|KCNMB1|IL17B|CLMP|ADAMTS1|IRX4|DLL1|MYL9|PROS1|CXCL14|COL7A1|IGFBP3|EPHB1|MSRB3|SNAI2|TPM2|CPNE8|SBSPON|WIF1|TAGLN|LAMA3|MME|FHOD3|PAMR1|SULF1|KRT14|AEBP1|ARC|COL4A2|SLC1A3|FST|SEMA5A|TGFB1I1|APOE|ARHGAP25|COL14A1|NTF3|ANGPTL2|ELOVL4|CNN1|FJX1|OXTR|TSHZ2|GYPC|COL18A1|NUDT11|PPP1R14A|TRO|COL4A1|POSTN|DPYSL3|HS3ST3…	1e-10	9.07232e-09	-1.78916	455	ITGAL, TYROBP, CD22, SLAMF7, CDH1, COL17A1, CLEC2D, FCGR2B, PVR, ICAM3, PILRA, SIGLEC1, ICAM1, CD200, TREM2, NCR2, MADCAM1, CD40, CD40LG, LILRB1, LILRA1, SIGLEC8, ICAM4, ICAM5, CD33, SIGLEC6, SIGLEC5, LILRB5, NPDC1, ICAM2, COL1A1, CRTAM, CD81, CLEC2B, KLRB1, ULBP1, TREML2, ITGA4, CD160, PILRB, TREM1, KIR2DL1, C3, HCST, SIGLEC9, NECTIN2, ULBP3, LILRB2, SFTPD, KLRD1, KLRC1, HLA-F, KLRG1, PIANP, COL…
MURARO_PANCREAS_DUCTAL_CELL	SPP1|CFTR|AQP1|ALDH1A3|KRT19|CRP|DEFB1|CEACAM6|MMP7|TSPAN8|SERPINB2|SLC4A4|SERPINA5|CEACAM7|SERPING1|ONECUT2|LGALS4|VTCN1|CXCL6|CD74|CLDN1|ANXA4|APCS|APCDD1|TFPI2|HSD17B2|KRT23|ANXA3|CCL2|KRT7|H19|PMEPA1|CTSH|TINAGL1|TYROBP|CLDN10|CAV2|FLRT2|LAD1|KRT18|TNFAIP2|LAMC2|SCNN1A|ANXA2|LITAF|FILIP1L|KRT8|MUC20|CPA3|CTSS|PDLIM3|PROM1|AKAP7|CHI3L1|C1QB|CRYAB|DCDC2|ANXA2P2|IFI30|HLA-DRA|KRT80|SLPI|AHNAK|TA…	1e-10	9.07232e-09	-1.59473	1244	IL12RB2, SPIRE1, CACNA2D2, GZMH, RNF165, PRSS23, PDGFD, RASGEF1A, COLQ, IL2RB, KLRB1, GNLY, CCL5, PRF1, TGFBR3, PHLDB2, IGFBP3, FCRL6, KLRF1, AGAP1, CD247, SLC4A4, YPEL1, SYNE1, FGFBP2, HOPX, NCR1, SH2D1B, ATP2B4, CST7, PRR5L, MCTP2, KIR3DL1, FRMPD3, SIGLEC17P, NMUR1, GZMB, NKG7, ADCY9, ELOVL6
MURARO_PANCREAS_ENDOTHELIAL_CELL	FLT1|KDR|CD93|ESAM|SOX18|PECAM1|ESM1|PASK|SLCO2A1|PLVAP|ADGRL4|RGCC|PODXL|COL13A1|PLPP3|THBS1|SELE|CALCRL|EXOC3L2|PDGFB|ACVRL1|HTRA1|ANGPT2|SMAD6|ADGRF5|F2RL3|NRP2|ERG|PRDM1|MMRN2|MCAM|GASK1B|TCF4|EMP1|BDKRB2|CXCR4|THBD|APLNR|ITGA5|CLEC14A|NOTCH4|SNAI1|IGFBP4|SGK1|FSCN1|MYCT1|EMCN|NKX2-3|SHANK3|PCAT19|ETS1|COL4A1|JAG1|PNP|PTPRB|COL4A2|TIE1|NQO1|ROBO4|GPR4|ARHGAP31|NRP1|ACE|TM4SF18|LAMA4|GIMAP7|AD…	1e-10	9.07232e-09	-1.79349	355	PFKFB4, CCNG2, CREB3L1, STON1, ANG, ZDHHC13, DEPP1, NFKBIZ, SYT17, NNMT, CNTNAP3, CXCR4, WNK3, TMTC1, OBSL1, NOG, DNAH5, EPHB3, ITPR1, MBTD1, TCN1, C2CD4A, ACSL3, NAA25, PLA2G7, NPTN-IT1, KDR, CCDC150, IGFBP5, PGAP1, BAMBI, ARMH4, PAK6, MMP13, ANKRD36B, TET1, MCAM, PDK1, MSANTD2, NDRG1, ANK3, MAGEA3, DENND1B, VWA5A, PHEX, FN1, TENT5C, COL1A1, TMEM30B, PAK3, TMEM45A, RBP4, MLLT3, PDK3, CXCL16, C5,…
MURARO_PANCREAS_MESENCHYMAL_STROMAL_CELL	COL1A1|COL1A2|COL3A1|COL6A3|FN1|SFRP2|COL5A1|SPARC|SERPINE1|COL15A1|COL5A2|COL6A1|PDGFRB|LUM|COL4A1|COL6A2|BGN|VCAN|CYGB|THBS2|COL5A3|PXDN|COL4A2|IGFBP5|LTBP2|LOXL2|SNAI2|WNT5A|SPON2|DCN|IL11|INHBA|LGALS1|SERPINH1|CRLF1|TIMP1|NID1|NOTCH3|COL12A1|TIMP3|IGFBP4|FBN1|CALD1|MRC2|LAMA4|DKK3|PAPPA|FMOD|CRISPLD2|HEYL|MICAL2|CDH11|ISLR|TNFAIP6|ITGA1|PLAT|PRRX1|CTHRC1|C11orf96|HSD11B1|LAMC3|GREM1|BMP8A|HTR…	1e-10	9.07232e-09	-1.94102	671	SORT1, RNF43, SDR42E1, APOC1, THRSP, LTF, TMEM184A, KLC3, NIPAL2, C1orf56, KIF21A, DENND2D, RAB25, C1orf210, FXYD3, GRHL2, STARD10, GRB7, WWC1, TNK1, IL17RE, STAP2, EHF, PRSS8, SPINT2, RHPN2, CLDN3, CEACAM1, KCNK1, PPFIBP2, DSG2, DDR1, TFAP2C, ATP6V1C2, SLC5A9, ELF5, EPB41L4B, ACOT1, ILDR1, TMC4, CXADR, NRTN, GRHL1, SPTBN2, TMEM79, CCDC120, POF1B, CKMT1A, NECTIN4, CHDH, MYH14, SHROOM3, PTPRF, CEL…
NABA_CORE_MATRISOME	ABI3BP|ADIPOQ|AEBP1|AGRN|AMBN|AMELX|AMELY|BGLAP|BMPER|BSPH1|CDCP2|CILP|CILP2|COCH|COLQ|COMP|CRELD1|CRELD2|CRIM1|CRISPLD1|CRISPLD2|CCN2|CTHRC1|CCN1|INTS6L|DMBT1|DMP1|DPT|DSPP|ECM1|ECM2|EDIL3|EFEMP1|EFEMP2|EGFLAM|ELN|ELSPBP1|EMID1|EMILIN1|EMILIN2|EMILIN3|EYS|FBLN1|FBLN2|FBLN5|FBLN7|FBN1|FBN2|FBN3|FGA|FGB|FGG|FGL1|FGL2|FN1|FNDC1|FNDC7|FNDC8|FRAS1|GAS6|GLDN|HMCN1|HMCN2|IBSP|IGFALS|IGFBP1|IGFBP2|IGFBP…	1e-10	9.07232e-09	-2.00717	256	MEF2C, MEF2B, CDIPT, PPP2R5B, HNRNPD, OGN, EPC1, CDH20, EPC2, DHX38, RPLP0, STAG3, PPP1R2B, PDHA1, BORCS6, CDH23, CRTAM, NSMCE3, NODAL, MYH2, SIPA1L2, LIG3, KDM5C, PROX1, HEXD, SERPINF1, TAGLN, PCYT2, SERBP1, PMP22, EIF2AK3, PPP2R3A, DUSP10, CHCHD7, ARIH1, PFN2, DUSP14, PPP2R2B, MED12, C19orf25, TECTA, ESRRG, CLUH, PRPSAP1, NKAIN2, GNGT1, KCNQ1DN, TSGA10, TSGA13, MAB21L1, RERE, OPRM1, FGF5, FGF9,…
NABA_MATRISOME	ABI3BP|ADIPOQ|AEBP1|AGRN|AMBN|AMELX|AMELY|BGLAP|BMPER|BSPH1|CDCP2|CILP|CILP2|COCH|COLQ|COMP|CRELD1|CRELD2|CRIM1|CRISPLD1|CRISPLD2|CCN2|CTHRC1|CCN1|INTS6L|DMBT1|DMP1|DPT|DSPP|ECM1|ECM2|EDIL3|EFEMP1|EFEMP2|EGFLAM|ELN|ELSPBP1|EMID1|EMILIN1|EMILIN2|EMILIN3|EYS|FBLN1|FBLN2|FBLN5|FBLN7|FBN1|FBN2|FBN3|FGA|FGB|FGG|FGL1|FGL2|FN1|FNDC1|FNDC7|FNDC8|FRAS1|GAS6|GLDN|HMCN1|HMCN2|IBSP|IGFALS|IGFBP1|IGFBP2|IGFBP…	1e-10	9.07232e-09	-1.6644	863	MEF2C, CTHRC1, SCN3A, PPP2R5C, HNRNPR, RORA, ITSN2, PLEC, AGBL5, ADGRL2, MYOT, VNN1, STAG2, PIK3CG, INA, SCN2B, SPACA7, BARHL2, MYH2, LRRC1, LIFR, MYH4, SMIM29, PKHD1L1, PROX1, MYH8, SSTR3, BACE1, HSD11B1, MCTS1, RALGPS2, KIF4A, OSTF1, QRFP, ZBTB41, DUSP10, CHCHD7, RAB7A, TBC1D8B, ARX, ALCAM, TBXT, PFN1, KBTBD2, KBTBD4, INTS9, ZC3H18, GIGYF2, PPP2R2B, SREK1, LAPTM4B, UNC119, GUCY2F, NTF3, ESRRG, …
P53_DN.V1_UP	F3|CDKN2A|DKK1|PRDX2|PRSS3|PRSS2|MEST|EFNB2|ZNF44|NR2F1|CDH11|LSR|LOXL1|SLC16A2|COL1A2|AUTS2|TPTEP1|EFEMP1|ADORA2B|COL3A1|MARCKS|RBP1|UCHL1|RAMP1|KRT19|CPE|BMP4|AREG|CXADR|G0S2|CRIM1|LZTS3|PLCE1|SOX9|EXPH5|PITX1|COL17A1|CD9|CCN1|SCNN1A|PODXL|AGR2|AXL|MYCL|TUBA4A|KRT15|CRYBG1|LPCAT4|IFI27|TMEM30B|GSTT1|KRT18|S100P|TSPAN8|NEBL|YAP1|LAMP3|RNASE4|AMPH|LRIG1|VIPR1|SPRY2|SCRN1|ITGB4|CEACAM6|FBLN2|DSP|A…	1e-10	9.07232e-09	-2.12478	185	DNAAF3, ZYX, MANSC1, PRTFDC1, FCN1, EPHX2, ROCK2, ZNF185, ARHGAP21, ACTN1, MS4A3, STX11, TTK, BANK1, CORO1A, CLCN2, SLC9A1, LY6G6D, LILRA2, CCND1, ITGB1BP2, SMIM8, ACRBP, MEIS1, MPL, MRPS14, C3orf52, SH3PXD2A, SERPINF1, PLCG2, BAMBI, CTSG, CD14, SELP, PROS1, ARHGEF3, SAMD14, ILK, RBPMS2, ADRA2A, WASF3, FAR2, IRS2, GUCY1B1, USP20, TTC27, EMILIN1, ALOX12, IFI16, TRIM8, ITGB5, CAPN11, COTL1, PSTPIP2…
PILON_KLF1_TARGETS_UP	COL4A1|PTAR1|TBK1|ABCC9|SCAI|ISLR|PRSS53|SERPING1|GYPA|FKBP10|DEPTOR|ANKH|CX3CL1|SLC38A4|CGN|TMEM9|PIGN|MAGT1|ARMC1|CA1|AGRN|PAN3|CTSE|KEL|HGFAC|DCAF1|KLF18|NR1H3|TUFT1|OLA1|SLC22A23|FGA|MEG3|CDH2|WDR37|REC114|TTLL5|CD59|ITGA2B|AOPEP|SLAMF1|HAUS1|TSPAN7|SEPTIN4|GPC3|DAB2|NAPG|TIMP3|SV2B|RARS1|HNF4A|EMSY|NT5C3A|ACTB|PXDN|HARS1|WNT11|TRIO|RPS6KA3|FOXP2|GNG11|EBP|SDC2|MBNL1|SERPINF2|MTHFD2|SERPINC1|…	1e-10	9.07232e-09	-1.84334	468	LTF, SNCAIP, LYZ, TSPAN15, GGA1, CST3, GGA2, CALB1, TSPAN14, ODAM, APOA4, CALCA, APH1A, APOA1, TTR, TGFBI, IAPP, SEMG1, USP9X, H2BC11, GGA3, APOE, H3-3B, APCS, ITM2B, SORL1, ADAM10, APH1B, MFGE8, FURIN, APP, HSPG2, RPS27A, NAT8, SNCA, H2BC1, GSN, UBC, UBE2L6, H2BC5, H4C8, TSPAN33, NCSTN, H3-3A, H2AZ1, B2M, TSPAN5, UBB, FGA, PRL, SAA1, NPPA, H2AC6, H2BC4, SIAH2, H3C13, H2AC20, H2BC21, H2BC13, PRKN…
SMID_BREAST_CANCER_BASAL_UP	KRT23|H2BS1|SLC7A5|ELN|PKP1|AGBL5|EPHB3|DYNC1I1|MTAP|FAT2|LY6D|HPSE|HELLS|MCM4|MACROH2A2|HAPLN1|CEP55|TNFRSF11B|PTPN14|PLA2G4A|MLLT10|CCL18|CDT1|DSG3|SLC27A6|SIGMAR1|KRT81|CRABP1|LCN2|PCOLCE2|LRP8|MLLT11|MFAP2|KLHL24|IL1R2|YBX3|KRT83|KRT6A|CYP26B1|NFIB|CDC25A|KCTD14|FOLR1|CTSV|C16orf95|GMDS|PYGB|KIF1A|CDC20|SYNCRIP|NES|PLAGL1|SPP1|TPM2|IGKV2D-28|JRKL|CXCL5|CLIC4|BARX1|HYAL1|RBP1|PLSCR1|CD38|AQP5|…	1e-10	9.07232e-09	-1.76125	589	MGST3, CA12, CD59, CXCR2, GDF10, LGALS3, TRAPPC12, CD44, SSH1, HOXA11, ACSM3, YLPM1, GAS6, LAMA4, ANGPT1, IGFBP5, TP53I3, MTMR11, RIPOR2, GRIA3, KIAA0930, LINC00461, MGMT, CRIM1, CDH13, TPM2, VWA5A, AP3S2, CTSO, TIMP3, CAV1, COL5A2, POLR3G, BTN3A3, CDKN1A, CEMIP, TMEM187, GPR176, PTEN, GJA4, SEPTIN11, DNMBP, ALDH1A1, RIN2, HOXA9, EXT1, RECK, ANXA4, PRKCA, PKLR, KIT, NIPAL3, SEMA3C, GRIK2, SSPN, C…
SWEET_LUNG_CANCER_KRAS_DN	COX7A1|TM2D3|CLEC3B|SPTAN1|GBP7|RHOJ|PTCH1|BPIFB1|FMO3|MEF2C|ANKRD33B|EMP2|S100A9|GUCY1B1|HEPH|CDKN1C|OGN|ETS1|ALAS2|LTB|TCF3|SOD3|PPP1CB|IL1B|TIMP3|ACVRL1|CALCRL|PCK1|SLC4A5|PPP2R3C|USF2|ZBTB16|ZMYND11|PDGFRA|MFAP5|KRT85|PAPSS2|SEMA3C|KLF4|GPX3|PKD2|MAP4|GPM6B|VEGFD|CES1|EDNRB|ANKRD1|IFITM3|CYP2B6|MACF1|UPK3B|TMEM71|CFH|CAV1|LINC02210-CRHR1|TENT5C|ALDH1A1|CP|FOXF1|LMO2|CDO1|IGFBP6|DCN|LYL1|NT5DC…	1e-10	9.07232e-09	-1.8404	393	JAKMIP2, STOML2, RORB, RORA, AQP3, HOXD10, WDR73, LIN28A, BAIAP2L2, GTPBP1, PHOX2B, TYRO3, ATRNL1, TMIE, ZHX1, MYH2, TMEM119, TBR1, LUC7L3, SARS2, PRDM8, PCF11, UHRF1, ZBTB18, BACE2, ZNF384, SMPX, MAPK9, FCHSD1, PIAS1, VGLL4, ADAMTS5, TDRD5, QRFP, PDLIM5, KRT20, OTP, ADCYAP1, HESX1, NPHP4, CD68, MYO15A, DMD, ST3GAL5, CDC42EP3, SUGP2, BMP4, CYP46A1, ANKMY2, ESRRG, EN1, EN2, SMAD1, GH1, DLX1, TRPS1…
WANG_SMARCE1_TARGETS_UP	MAN2A1|MRPL30|STOM|STRBP|HIPK3|ABCA1|MYOCD|SERPINB7|COL12A1|CA12|TGFB2|IGFBP5|GATA3|CADM1|CALD1|SERPINB3|NEGR1|MAP3K8|HOXB5|DACH1|TCIM|GSN|INHBB|CBLB|SERPINB4|MFF|CEMIP2|MARCKS|CHI3L1|CYLD|H2BC7|MATN2|IFIT2|PCDHB2|ACTA2|STEAP1|NUCB1|RHOBTB3|SEL1L3|GLIPR2|TMEM108|LIFR|MCF2L2|NTRK2|ITGA2|PLP1|PCDH7|VCAN|GAS5|BCAT1|ATP10D|CCN4|CA4|ITGB3|BCAM|ANG|AKIRIN2|RTN1|CD24P4|CCDC71L|CD55|FLRT3|PMP22|SLC44A1|G…	1e-10	9.07232e-09	-1.87975	276	CD3E, KRAS, FOS, CD247, IFNAR2, IFNA16, EGR4, MAPK1, TNFRSF18, PPP3R1, CD3D, PRKCQ, B2M, NFATC1, TNFRSF9, RAF1, MAP2K1, JUN, PRF1, HRAS, IFNA14, CD8B, CD8A, EGR1, FOSL1, NFATC3, FASLG, EOMES, TNF, ELK1, PRKCB, MAPK3, STAT4, JUNB, NRAS, IFNAR1, IFNA8, IFNA2, MAP2K2, TNFRSF4, IFNA6, IFNG, IFNA1, MAPK9, IL2RA, HLA-A, IFNA4, NFATC2, BRAF, MAPK8, IL2RG, PTPN7, IL2, IFNA21, IFNA10, IFNA7, PPP3CA, PRKCE…
WONG_ADULT_TISSUE_STEM_MODULE	CCN2|MARCKSL1|COL4A1|NR4A1|DLG3|PBX3|MSI2|ALDOC|KITLG|FLOT1|CPHXL|ENG|RHOQ|ZBTB20|HOMER2|NPTXR|ACTR3B|COL4A2|CLIC4|MEDAG|ZMYND11|ARMCX2|PAIP2B|TRIM47|RAB20|CYP4V2|KCNA2|MOXD1|SLC8A1|PLPP1|PGLYRP2|NFIB|CTSF|ARHGAP35|GABRA3|SLCO3A1|KMT2A|C1R|IRF6|BARX2|CAPRIN2|LTBP2|PPP1R18|RETREG1|NFKBIZ|NIPSNAP1|NKX3-1|CAND2|SPIC|AOC3|GEM|FOXP1|LRRFIP1|ANK3|CERS4|ADCY9|FLNB|SLC1A1|NPY2R|PHLDA2|CD59|KHDRBS3|ADGRL4…	1e-10	9.07232e-09	-1.66705	683	CRISP3, DEFA4, BPI, ABCA13, CEACAM8, DEFA1B, LTF, MMP8, OLR1, RNASE3, CAMP, DNM1P46, TCN1, MS4A3, SLPI, CPA3, TKTL1, ARG1, FOLR3
WP_PI3KAKT_SIGNALING_PATHWAY	HGF|TCL1B|GNGT2|GNGT1|OSMR|GNG11|GNG10|MCL1|CCND1|GNG7|BCL2|GNG5|MYC|GNG4|BCL2L1|FASLG|PKN3|LAMA1|GNG3|GNB3|GNB2|INS|GNG13|MYB|FOXO3|RBL2|NOS3|VWF|GNG8|PDGFA|PDGFB|PDGFRA|PIK3AP1|CHAD|VTN|INSR|LPAR1|GHR|MDM2|GH2|GH1|FLT4|FLT3LG|RPTOR|CD19|FLT3|FLT1|PDGFRB|RHEB|ITGA6|PIK3CG|PIK3R1|PIK3R2|KDR|RELA|ITGA1|C8orf44-SGK3|ITGA2|PHLPP2|IKBKB|PIK3CA|PIK3CB|PDPK1|PIK3CD|PTEN|CHRM2|CHRM1|FN1|CREB3L3|IRS1|MAP…	1e-10	9.07232e-09	-1.85571	303	ARHGAP12, SETD2, USP9X, CEMIP, ADGRG6, ATP13A3, HIVEP2, GIGYF2, NDC80, CBLB, EIF4G3, STAG1, DHX15, HEG1, PKP4, ZFYVE9, AKAP9, RRAS2, VPS13A, PHF21A, PTPN12, KIF20B, PICALM, ZC3H4, E2F2, CENPA, CEP135, DCUN1D4, CNOT2, CDS2, MED13L, WDR43, IL7R, TGFB2, TRIM33, STAU2, IPO7, C2CD3, EPHA4, MAPK6, MARCHF6, PRR3, TAB2, MARK3, TSPAN5, BPTF, DENND5A, UBR2, SAMD4A, MTX2, DNMBP, MBD2, BUB1B, SRSF3, CAMSAP2,…
WU_CELL_MIGRATION	RAB25|THBS1|PLIN2|UGT1A10|RAB31|DYNLT3|AKR1C1|KCNK1|EPB41L2|EFNB2|SOX9|SQOR|CD55|ST14|FABP5|GALNT14|RNF128|FGF2|NMU|COL18A1|DKK3|VCAN|CDA|UGCG|AQP3|PLAGL1|CDH1|NR2F2|GALNT3|ZNF22|AHNAK2|CCN1|SERPINE1|KLF5|KRT19|ADIRF|TNFRSF21|SNAI2|ADAMTS1|NNMT|MEST|TSPAN13|CTSH|SLC27A2|RHOBTB3|ITGB4|RGS20|GSTM3|CXCL1|TM4SF1|MT1X|PODXL|DTX4|EHF|GJB3|SRGN|PLAC8|CXADR|SLPI|AXL|TMEM30B|CD24P4|S100P|CST6|MAOA|COL6A2|…	1e-10	9.07232e-09	-1.98322	171	PIK3R1, PYGL, TBC1D9, PSD3, UBA6, RPS6KA2, AZGP1, TMEM33, NAT1, NMI, AKAP11, ABAT, PDE10A, SOX9, NAMPT, ADAM10, LGALS3BP, PLAAT4, CUL3, SCN1A, GULP1, PMS1, SMARCA5, SERINC5, EFR3A, CPD, CTSO, LAPTM4B, IRF9, TMEM123, STC1, PDS5A, TACC1, EIF2AK2, ARFGEF1, CEBPD, CARD10, BASP1, IFITM3, RABGAP1L, UPF3B, COL3A1, IL6ST, PRNP, IGFBP5, RBPJ, FRYL, CLGN, CXCR4, ELOVL2, HMGCS1, NFU1, AP1AR, RBMS1, DSP, CD3…
PID_AVB3_INTEGRIN_PATHWAY	ANGPTL3|PXN|ITGAV|PIK3R1|COL1A2|COL5A2|SRC|MAPK3|MAPK1|CDKN1B|COL11A2|HSP90AA1|CBL|PI4KB|COL5A1|TGFBR2|COL16A1|PTK2B|COL8A2|SDC1|ITGB3|RAC1|COL8A1|COL6A3|PTPN11|COL2A1|COL4A3|TLN1|MFGE8|COL13A1|COL10A1|FGF2|VAV3|COL6A1|RPS6KB1|EDIL3|COL11A1|CSF1R|COL4A5|ROCK1|PIK3C2A|COL15A1|IRS1|PI4KA|VTN|COL9A2|PIK3CA|AKT1|COL4A1|PTK2|COL17A1|COL7A1|COL1A1|IGF1R|CASP8|COL9A3|COL6A2|RHOA|VEGFA|SPP1|COL9A1|COL4A6…	1.03322e-10	9.34731e-09	-2.18861	73	BEX2, EIF4E3, CDC14A, MAGI3, FYN, IGF2BP3, SOX4, TSPY26P, AQP11, LST1, OOSP2, PTGR1, DNMT3A, PRKD3, RMDN2, PHPT1, RGS18, CTDSPL, PAK1, IQGAP2, CCNYL1, MAOA, KHDRBS3, LTBP1, ATXN10, TNS3, NEDD4L, BCR, LRCH1, ZNF496, RUNX3, PDXP, SDC1, EGFL7, ZNF704, SATB1, RALB, PDIA5, TRAF3, TGM2, GSTM1, PTPN14, NCKAP1L, PTPN3, ARHGAP15, PLCB4, HOOK1, TSPAN6, CMTM7, ITPR1, MOB3A, CAVIN2, GRB10, RGCC, PDGFD, DACH2…
GRAHAM_CML_QUIESCENT_VS_NORMAL_QUIESCENT_UP	MPST|TPSAB1|HBA1|TUBB6|CD36|MINPP1|TOP2A|TST|CD38|APOBEC3B|KIF15|KLF1|RHAG|H1-2|LEPR|PRDX2|APOE|CHEK1|CDK1|SERPINB2|MELK|AQP3|DLGAP5|NUSAP1|CCL3|PRC1|CCL8|SAC3D1|PKIG|HBG1|MICAL2|SERPINE2|PDLIM1|KIF11|GINS1|RRM2|RACGAP1|MCM5|TUBB2A|EZH2|DHFR|PPIF|CDC20|CENPU|CA2|XIST|HBB|SMC2|HBD|CA1|CASP3|HDC|ITGA2B|ZWINT|ANKRD27|DLC1|CENPF|CCNB2|BLVRB|BAZ1A|APOC1|XK|TFR2|TPM1|DPAGT1|JUN|AMMECR1|PALM2AKAP2|CPOX|…	3.55837e-10	2.86418e-08	-2.11423	90	LAS1L, ELAC2, TSR3, RPS20, UTP18, TFB1M, RPL26L1, MTREX, NOP58, RIOK2, RPL18, WDR3, WDR18, THUMPD1, RPL31, BUD23, HSD17B10, EXOSC7, EXOSC5, DIS3, RPS5, DIMT1, NOP14, XRN2, RPL6, RPLP0, RPS18, PES1, SNU13, RPL3, PRORP, NOP56, RIOK3, ERI1, RPS16, FBL, RPS19, RPL18A, DDX49, RBM28, EXOSC3, RPL28, RPL19, FTSJ3, UTP6, RPL34, GAR1, RPS13, KRR1, NOP2, RPS12, BYSL, RPL24, RRP9, NCL, RPS15, WDR75, PNO1, RP…
PEDERSEN_TARGETS_OF_611CTF_ISOFORM_OF_ERBB2	PLAUR|SLC12A6|CD44|EDEM1|ISG20|FAM131B|HK2|GPX3|TSC22D2|BCL2A1|SLC4A7|ST20-AS1|MMP1|ZNF185|ANGPTL4|ENTPD3|CAVIN1|TMEM156|NT5E|IL1R2|FSTL3|LOXL2|SRCAP|TSPAN1|RGS2|PLOD2|CD59|STEAP1|CTNNAL1|EPHA1|COL13A1|HSPB8|B3GNT5|NABP1|LGR4|TFPI|DNM3|STC1|UBE2E3|IL11|ERO1A|AP1S3|F2RL1|SH2D3A|C3orf52|CENPV|ITGA5|S100A2|HOMER3|DSC2|WWTR1|IDS|ITGB1|TNFAIP8|ADAM9|TGFA|MGLL|IGF2BP2|NPY1R|PHLDB2|LMO7|ENC1|MEAK7|RAB3B…	4.77576e-10	3.73955e-08	-2.13875	72	AP2B1, FYN, AP2S1, EPHA3, NGEF, RHOA, ROCK1, CLTCL1, CDC42, EPHA8, NCK2, ACTB, PAK3, EPHA6, PSEN1, MMP2, EFNB1, MYL6, EFNA2, MYH9, MMP9, MYL9, MYL12A, ARHGEF7, MYH14, EPHB6, WASL, LIMK1, DNM1, GIT1, EFNB3, ARPC3, ACTR3, EPHA4, APH1A, MYL12B, CLTA, EFNB2, ARPC1B, MYH10, EPHB2, MYH11, VAV3, ROCK2, EPHA7, RAC1, SDCBP, ADAM10, ACTR2, APH1B, CLTC, EPHA2, EFNA3, PSEN2, EPHA5, RASA1, EPHA1, PAK1, EPHB1,…
SARRIO_EPITHELIAL_MESENCHYMAL_TRANSITION_UP	PLK1|H4C3|RFC4|GGCT|ZNF367|POLR3K|H2AX|CENPE|CCNA2|CEP55|TUBB4B|CYP2A13|BARD1|F3|KIF11|TUBG1|RFC2|UBE2T|TYMS|ENC1|ARPC5L|ASPM|MCM4|SMIM10L1|DHFR|CRLF3|LRP8|EIF5A2|HMMR|SAPCD2|BCL2L11|CENPA|MCM2|UGGT2|YWHAH|MCM7|EXO1|CDC6|AGAP1|MBOAT7|TNK1|POLD3|ORC6|FJX1|BRCA1|FGF2|DSCC1|NDC80|ETV1|MAD2L1|ANKRD1|CCNB1|LRRC8C|ENO1|NT5E|RELT|MSANTD3|PLCG2|KNTC1|CENPU|RRS1|RAD51B|CDK2AP1|RRM2|BUB1|CDCA7|ODC1|RFC3|EI…	6.35733e-10	4.77037e-08	-1.89705	163	MALAT1, DNAJB14, SEH1L, ANO1, NT5DC1, USO1, ZBTB10, SPAG9, SSBP2, UBE2W, CAPZA2, SLC12A2, HAND2-AS1, MMP10, LIFR, SFXN1, SLC25A32, PARM1, BOD1L1, MIR99AHG, CTTNBP2, WASHC4, NAA15, SYBU, SQLE, GATM, ADA, TGS1, FLRT2, KYNU, GREM1, MCTP1, NASP, PRKD3, SLC44A5, ENPP2, ZNF678, CAPN8, WDFY1, CADPS, MBNL2, RPE, FYB2, CDKAL1, MEGF10, PTAR1, FOXP2, ABCA17P, IL15, NDUFS1, C2CD4A, TTC3, PPIG, SFRP2, CALB1, …
PEDERSEN_METASTASIS_BY_ERBB2_ISOFORM_7	H2AZ2|ECI1|DSC2|HILPDA|CEP68|RAB39B|WWOX|PRIM1|BRCA2|SH3BGRL|CENPN|DRAM1|KIF11|KCTD5|RFXAP|ID2|RPS6KA5|SLC4A7|NT5E|HMGN3|DZIP3|CDKN1A|MTERF2|SLC12A6|ISG20|CLEC2D|MYOF|S100A2|SOX2|MICA|FIGNL1|RBM12B|TSPAN1|PTGES|CRNDE|MCM4|ARNTL2|CTTN|CREB3L4|PROCR|MAFK|FAM234B|TMTC4|DUBR|FXYD3|ITGA5|SYNE2|PRR15|CCDC71L|IL15RA|STC1|TMSB15B|STAT1|LEPR|CENPV|SLC1A4|GLCCI1|BCL2A1|DSG2|GPX8|CENPM|EPHA1|RHNO1|CDC7|NET1…	2.83052e-09	1.85521e-07	-1.60472	380	ITGA2B, DCN, IBSP, MUSK, VCAN, TNC, COL9A2, LAMA3, ITGA8, COL5A3, COL4A4, ITGB5, LAMB1, COL9A3, TGFB2, LAMA1, TGFB1, PTPRS, COMP, SERPINE1, ASPN, COL1A1, VTN, COL9A1, LAMA4, SPARC, ITGB6, FN1, TNR, TGFB3, TNN, FMOD, MATN4, NCAN, COL5A1, LAMA5, MATN3, BCAN, LRP4, COL4A2, ITGA7, LAMC1, ITGAV, COL2A1, LUM, ITGAX, COL6A1, COL6A2, APP, HSPG2, ITGA9, HAPLN1, NCAM1, ITGB1, DSPP, DMP1, ACAN, MATN1, COL6A…
SUNG_METASTASIS_STROMA_UP	SDC4|DKK1|IGIP|COL5A2|COL12A1|DHRS1|UACA|GSPT1|PRRG2|ALOX5|TKT|HMGCS1|PPIB|RAF1|CD81|THBS2|IFI6|KCNK1|ADAM10|EIF1AY|FURIN|CD59|SEL1L3|CALR|LARP6|SEC24D|MGAT3|P4HA1|CD55|DCBLD2|ETV5|TMEM47|SEC13|HEXIM1|PLK2|CDH6|CD46|EIF2B3|TRIO|KRT34|CLIP2|EMC10|COL5A1|CKB|U2AF2|LMO4|TIMP3|COL3A1|SNAI2|ALCAM|RDH10|VCAN|THY1|PTGFRN|SCD|PLAAT4|SNX1|TMEM263|H2AC6|FZD8|SLC16A1|EPS8|GOLM1|CTDSP2|TNC|SSX2IP|MAP3K8|NEAT…	3.93504e-09	2.48286e-07	-1.98967	107	SERPINH1, NUAK1, WFDC2, SMPD2, CDC42EP1, STAB1, CALU, PIGR, DKK3, ANXA2, IFI27L2, LTF, USP31, TPSAB1, CRELD2, PAPPA2, COL14A1, COL1A2, SOAT1, ACER3, C4A, RPN2, SSR4, SLC46A3, TNC, CLDN3, MRAS, ISLR, COL3A1, NNMT, PLOD3, ITPR3, C1R, DEGS1, TNFRSF11B, LUM, SNORD12C, RBP1, BHLHE41, NFIX, RPL27, MYDGF, MAP4, C1QB, TXNDC5, PDIA4, PGM2L1, ANXA2P3, TBCB, RNF213, KCND3, FEZ2, C3, VCAM1, TRIM47, CFB, TIMP…
TURASHVILI_BREAST_DUCTAL_CARCINOMA_VS_DUCTAL_NORMAL_DN	RARRES1|CDRT4|NFIB|ATP10D|ALDH1A3|CX3CL1|VTCN1|ATF3|PDZK1|SHISA2|SORBS2|SOX9|SYNM|HOXA9|AK5|TF|TRIM29|MYLK|KIF27|ITGB4|FAM189A2|SOCS5|MFSD14C|COL17A1|MICAL3|ITGB8|DSC3|MIR23AHG|CMTM8|MET|CCDC9B|RBPMS|CFAP70|ATP1A2|MEGF6|MIR101-1|TTC6|BBOX1|CLDN8|FBXO32|CCL28|TNC|CHIC2|PALMD|DST|LAMB3|HOXA3|MUCL1|FZD7|LTF|ZNF462|CRYAB|MGP|PTN|HMGCS2|TUBB2B|PLEKHH2|TSHZ2|CFI|ELF5|TGFA|MYH11|ARMCX4|SFRP1|HOTAIRM1|BH…	4.82574e-09	2.96336e-07	-1.84377	181	RBPMS2, MEF2C, VKORC1L1, WTAP, HOXD10, CUL3, ADGRL2, MAP3K5, CLK3, HNRNPU, TLK1, ZNF395, CAB39, FAS, CCAR1, LRRC4, MYH1, MAGI1, MAP3K21, TTC7B, MYH2, BTBD7, MYH4, TRIL, HNF4G, ADAMTS6, ZBTB18, TADA1, VGLL3, PPP2R5E, ST18, RAD23B, PLCXD3, ARF6, AMBRA1, SCAF4, GLYR1, SH3PXD2A, DMBX1, ZEB1, TGFBR2, CELF2, ATP11B, KCNK3, PCDH19, NKAIN2, FANCI, ZBTB44, PKP4, TGFBR3, NACC1, MARCKS, TNK2, NACC2, MAB21L2…
DUTERTRE_ESTRADIOL_RESPONSE_24HR_UP	GREB1|MYBL1|NPY1R|PGR|SFXN2|AREG|KRT13|PKIB|SGK3|TMEM164|GLA|CXCL12|CDC45|KCNK5|MCM10|CDC6|TK1|MYBL2|DTL|EXO1|CA12|NXNL2|CDCA7|FANCI|RAPGEFL1|RERG|PCLAF|PKMYT1|BRCA1|ASF1B|ESCO2|SPC24|FAM111B|DDIAS|PRIM1|CDCA5|PBK|BRCA2|DHRS2|TYMS|DSCC1|UHRF1|CHEK1|TICRR|E2F8|CDT1|POLA2|DEPTOR|BLM|ZNF367|SLC26A2|RRM2|MCM5|RAD54L|MELK|CCN5|AURKB|XRCC2|WDR76|MYB|SHCBP1|IL17RB|GINS2|TRIP13|CENPU|POLE2|ATAD2|GINS3|KN…	5.30544e-09	3.22097e-07	-1.67173	314	EPSTI1, TNFAIP6, C3orf80, LGALS3BP, HERC5, SLC9A3, AMMECR1, LTBP3, CDH1, PLD4, DEFB1, PRSS23, TPSAB1, F2R, REN, SMIM24, CHST2, TYRP1, THBS1, IRX3, SPOCK1, IFIH1, NR4A2, RBM11, SOX4, CCDC71L, ASB2, KLF1, PTGS2, RSAD2, TAL1, GBP1, GAD1, TSC22D1, TGM5, SLC27A6, XAF1, CRISP3, ISYNA1, GPR18, RBPMS, IDO1, FGF18, MX1, RHOBTB1, OAS1, IFIT2, IGLL1, HOXA9, IL22RA2, DHRS3, MYCT1, HOXB-AS3, DLC1, SDSL, OSBPL…
DELYS_THYROID_CANCER_UP	KRT19|CRLF1|H2AX|C3AR1|VAMP8|GALE|COL1A1|ACAA2|FAS|PLXNB1|BHLHE40|ABCC3|SFN|NINJ1|GPRC5B|TPSB2|ENTPD1|WARS1|SLC16A4|EPS8|LGALS1|TNFSF15|CD1A|COL3A1|KDELR3|LGALS3|NPC2|RPS6KA2|CDH3|VCAN|ENDOD1|ALDH3B1|S100B|CXCL8|SDC1|SH2D1A|MRC1|ICAM4|MGRN1|ROR1|ANXA8|NCDN|CYFIP2|MSMO1|ACOT7|SNX1|CYP1B1|ALOX15B|TGM2|CAPG|CLDN9|NT5E|CDKN1A|ITGB7|PRDM1|PLD3|ST14|ITGA3|PLXND1|PXDN|PLIN2|ADM|CXCL2|EMILIN2|ELF4|CORO1C…	8.71929e-09	5.02744e-07	-1.55942	429	PAK1, BIRC3, HLA-DQB1, NELL2, KLRB1, CD6, TRAT1, PRKCH, XCL2, SH2D1A, LEF1, SAMD3, GNLY, CD96, CD3G, IL32, GATA3, BCL11B, GIMAP7, IL7R, LAT, MAL, GZMK, GZMB, GZMA, GZMM, GZMH, CD27, SIRPG, CD3E, CD3D, ITM2A, TIGIT, CD2, NKG7, GIMAP6, CCL5, PRKCQ, CD28, CD247, GPR171, LCK, RASGRP1, SIT1, ICOS, RORA, UBASH3A, ZAP70, ETS1, EOMES, ITK, NLRC3
FISCHER_G2_M_CELL_CYCLE	CDCA3|TTK|CCNA2|KIF11|KIF23|CCNF|CENPA|DEPDC1|GTSE1|KIF2C|CDC25C|CDCA8|GPSM2|UBE2C|CENPE|TOP2A|CKAP2|BUB1B|PLK1|ANLN|NEK2|TPX2|ANP32E|AURKB|BUB1|CDCA2|KIF14|MKI67|PSRC1|ARHGAP11A|DEPDC1B|GAS2L3|SHCBP1|SPAG5|TROAP|ARHGAP19|H2AX|KIFC1|CDC25B|ECT2|HMGB2|KIF22|LBR|CKS2|KPNA2|ZMYM1|TUBD1|SFPQ|FZR1|E2F5|NDE1|ADGRG6|BIRC3|WSB1|AURKA|PRC1|CCNB1|CENPF|CEP55|KIF18A|RACGAP1|ASPM|CCNB2|MAD2L1|NDC80|SGO2|TACC…	9.91157e-09	5.654e-07	-1.73302	234	CP, TM4SF18, TM4SF1, TM4SF1-AS1, TM4SF4, WWTR1, WWTR1-AS1, COMMD2, ANKUB1, RNF13, PFN2, TMEM183B, LINC01998, LINC01213, LINC01214, TSC22D2, SERP1, EIF2A, SELENOT, ERICH6, ERICH6-AS1, SIAH2, CLRN1-AS1, MINDY4B, CLRN1, MED12L, GPR171, P2RY14, GPR87, P2RY13, P2RY12, IGSF10, MIR5186, LINC02066, AADACL2, AADACL2-AS1, AADACP1, AADAC, SUCNR1, MBNL1, MBNL1-AS1, TMEM14EP, P2RY1, RAP2B, LINC02006, ARHGEF26…
SOTIRIOU_BREAST_CANCER_GRADE_1_VS_3_UP	NCAPG|MARS1|E2F1|STMN1|MCM10|EXO1|STIP1|TACC3|UBE2N|PFDN6|CCNB1|POLQ|ITCH|UBE2S|NDC80|BIRC5|GINS1|CDC20|NUP93|AURKA|NEK2|RAD54B|KIF18B|TUBA1C|TUBA1A|CCNA2|TOMM70|DONSON|NUSAP1|LAGE3|DSCC1|SNRPG|OIP5|PKMYT1|KIFC1|KIF14|MCM4|KIF20A|SPAG5|HMCES|CHEK1|FOXM1|PSMD12|MYBL2|JPT1|CDK1|HJURP|MKI67|H4C2|POLR2K|SNRPF|TIMELESS|MRPL12|NME1|E2F8|CCNE2|KIF2C|CDC45|TIMM10|CDK2|DSN1|TPX2|KIF15|DNAJC9|KPNA2|HMMR|QP…	1.66966e-08	9.04262e-07	-1.87538	152	ITGA2B, PSMB1, RANBP9, FYN, PPP5C, PSMC4, HGF, LRRC7, VCL, CUL3, PSMA4, KITLG, PIK3CB, RASGRF1, CAMK2B, ERBB3, PRKCQ, PPP2R5A, FGFR2, FGFR3, PSME4, PPP2R5B, MAPK6, PTPN3, SPTB, FGF10, FGF22, CAMK2A, CDC42, PRKACA, FGF4, RASAL2, MARK3, ACTB, DLG1, PAK3, APBB1IP, ACTN2, FGFR1, ARAF, PPP2R5C, FGF20, TNRC6C, CDC14A, CDC14B, DLG3, XPO1, PSMC5, MMP2, MAPKAPK5, PEBP1, BRAP, FLT3LG, TNRC6A, IL5RA, PSME1,…
DELYS_THYROID_CANCER_DN	ARL4A|PLA2G7|TAL1|CLCNKB|RGS16|PLA2R1|SGCD|ITIH5|ZFPM2|GAS1|ZFP36L2|ITM2A|HLF|IQGAP2|EPB41L3|FBLN1|SLC14A1|ROR2|MYOC|CTH|DPP6|SH3BGR|MAGED4|SETBP1|MATN2|HBB|SYNE1|CHRDL1|ALDH7A1|FGL2|SH3BP5|CDC42EP2|MT1L|TLE1|GDF10|ALDH4A1|ALDH6A1|WWOX|KIT|DPT|TNXB|GRB14|GNA14|MEIS2|COL9A3|EMCN|MT1H|RPS6KA5|FXYD6|AKR1C1|KCNAB1|GSTM3|GHR|FLRT2|LPAR1|RYR2|HGD|DNASE1L3|EPHA3|EGR2|PRKX|SYNDIG1|TGFBR3|SLC38A1|TNFAIP8|…	1.68283e-08	9.08331e-07	-1.75562	209	CD58, C1QC, LY96, C1QA, CD86, C1QB, TYROBP, SIRPA, HLA-DQA1, NFKBIA, TNFAIP3, RIPK2, NLRP3, NOD2, TLR4, RXRA, NLRC4
CORRE_MULTIPLE_MYELOMA_UP	MYO1D|TFPI|CD200|RGS7BP|TNFSF4|ITIH4|SERPINE1|FAM155A|SLC24A3|USP53|GATA6|NRXN3|MARCHF4|PTGIS|LINC02615|LZTS3|SCG2|SAMSN1|MYCT1|AREG|IL1B|PTPRR|GLRX|MAP4K3-DT|EIF4EBP1|C2CD4A|ITGA2|PSPH|EXOC6B|AADAC|KCNT2|ATXN1|DMD|CLDN11|C15orf48|COL13A1|CDKN2A|INKA2|SLC25A23|MAFF|LINC01114|ANGPTL4|HGD|ABCA6|GCKR|SLC7A5|CREM|VEPH1|LINC01694|DPPA3|FAM167A|PDE10A|DKK1|RNF145|ADAMTS12|CSGALNACT1|CLCN4|SEPTIN9|GDF15…	1.97502e-08	1.03138e-06	-2.01653	74	SPATA31A7, TRPV6, KRT81, HOXB4, GALNT14, ARHGAP24, LINC01940, FGFBP1, MSTO1, NLRP3, DLX1, SYTL3, FAT2, ADAD1, NME8, TFDP3, ARMC5, LRPAP1, GTPBP1, FCGR1A, MTX2, CPN1, ANP32D, MAS1, MPST, NOX1, ADAMTS13, PLSCR2, IL17A, ZBTB8A, FAM27E5, PSG4, SPRY1, METTL17, SLCO6A1, TRIM42, GKAP1, ARMC3, SSX5, SWI5, RSU1, FTMT, GRAMD1C, LCN1, MKRN3, ASPN, TRMT12, HDAC11, EGFLAM, PPARD, NUP35, SPAG11B, TRIM49, ZNF59…
CHIANG_LIVER_CANCER_SUBCLASS_PROLIFERATION_UP	AURKA|CCNE1|DEPDC1B|FDCSP|CD24|SLC16A3|CDC7|SLAMF8|FOXM1|MTMR2|ELOVL7|SMC4|LDLRAD3|CDK1|SLC7A7|BUB1B|CTBP2|SLC39A10|GALNT7|TPX2|KIF14|OIP5|PRR11|MCM2|SGO2|RAD51AP1|BIRC5|CDCA7L|DBN1|G6PD|CENPK|CDCA5|CENPF|PTP4A3|MAD2L1|TMEM51|PAPLN|PAFAH1B3|FEN1|DDR1|TTF2|SKA1|FBXO5|SLC38A1|WASF1|KIF20A|LRRC1|PRKCD|BACE2|UGCG|DLGAP5|KIF2C|SLC1A5|ARHGAP18|SALL2|ANLN|TAP1|SOX9|ZNF532|NCK2|P3H4|FMNL2|B3GNT5|PKM|CCNB…	2.23995e-08	1.14734e-06	-1.83611	173	RXFP1, SHISA2, PLCH1, JPH1, TNFSF10, SERPINB10, OGDHL, BTLA, SLCO4C1, SERPINB2, CYP4F3, NLRC3, ID3, TPD52L1, GPRASP2, CACNA2D3, LINC00926, TMEM45A, RGS16, BACE2, BCL2, CARS2, GAS2, BEND5, CAMK4, NFE2, UCA1, STAR, CDC42EP3, SLC18B1, SLC6A15, PPP1R3C, GABRA5, SERPINB8, HSD17B8, KCNN2, MTURN, ABLIM1, PIP4P2, SYDE2, SH3D19, CCDC26, ACAP1, BFSP2-AS1, C1orf115, C10orf95, ASNS, TEX15, BPI, CCL5, MS4A3, …
SCHUETZ_BREAST_CANCER_DUCTAL_INVASIVE_UP	LPXN|NUAK1|IL1R1|SPARC|TNFSF4|NNMT|SKAP2|FYN|TDO2|ATP10D|GEM|ESM1|CILP|SDC2|COL5A1|LCP2|ST3GAL6|HLA-DRB1|ROR1|TMEM204|SOBP|EFEMP2|DAB2|CD55|FBN1|LOX|THY1|GAS1|COL3A1|COL1A2|TCF4|IRAK3|CELF2|ADAM12|SLC9A6|FBLN2|CD93|HLA-DMB|EMP1|GRK5|LGALS1|LOXL2|LAMB1|SERPING1|PTPRC|KDR|GPX7|COL15A1|PLCG2|PLAU|COL8A2|PLN|TGFBI|ASPN|GREM1|TP53I3|COL11A1|ANGPTL2|DSE|RGS1|TMEM158|C1orf54|IFI16|SEPTIN6|CALD1|ARL4C|BI…	7.18631e-08	3.30818e-06	-1.59746	340	UBE2E3, FABP7, TUBA1B, L1CAM, COL4A1, TNC, CDH2, CCT7, NRP1, SQLE, FDPS, CHL1, CCT4, TARS1, ST8SIA2, TUBB, ACTG1, TUBA1A, ACTG2, TUBB2B, FN1, CCT5, CCT8, USP22, LPL, MYEF2, NCAM1, MMP14, FABP5, FASN, TBCA
GOTZMANN_EPITHELIAL_TO_MESENCHYMAL_TRANSITION_UP	MAP4|CSF1|SMAD1|KIFC1|CHRNB1|NR2F1|COL5A2|FURIN|SMARCD1|PDGFA|CCT6A|MKI67|ITGB1|COL3A1|RBBP6|GLG1|NCAM1|PKP1|CCN2|PAFAH1B1|IGFBP7|TIMP3|FN1|TOP1|COL1A1|RPSA|CCL2|OAT|CCL7|GATA2|LY6H|COL4A2|ABCB1|JUN|CDH2|INHBA|TIMP1|TEAD2|ODC1|PROS1|ACTA2|ZFX|TGFB3|TRAF3|SERPINE1|CENPA|BRCA1|MCM3|INHBB|COL4A1|PLK4|RBL1|CTSV|FBLN2|TNC|IL4R|CYP1B1|PPIC|COL18A1|HMGB1|MPDZ|TPP2|CHEK1|DCK|EDN1|PLA2G4A|GADD45B|CLU|SNAI…	1.43681e-07	6.11186e-06	-2.00474	68	TMEM45A, ST3GAL5, CITED1, MGST3, ALDH3B1, NDST4, PTGES, ARMCX3, PRODH, SPRY4, BAG1, FGFR4, CELSR2, RET, RGS3, TPM1, ADCY1, OGFRL1, SLC27A2, PMP22, GPC4, HGD, GATA4, ARMCX2, CTSA, LAMA4, SLC9A3R1, KRT13, CACNA1I, PTP4A1, WNT4, ARHGAP26, H1-2, PFN2, HMGCS2, DGKZ, RAPGEFL1, H4C12, CHST8, H2AC8, ESRRG, ETFB, ASB13, SLCO2A1, COLEC12, TNIK, SEC61A1, AMBP, SERPINA1, GP2, MSN, FGR, C4A, STARD8, SRPX, WDR…
SWEET_KRAS_TARGETS_UP	TIMP3|GLIPR1|FERMT2|CDH4|TGFBI|ADGRG1|MSC|DKK3|DICER1|NCK2|PALLD|CCL2|SGK1|COL1A1|DENND2B|SERPINE1|PDXK|JUN|GOLGA8F|EPHB2|TPM1|ACKR3|INPP4B|CCN5|SLC16A4|LAMP2|SOX4|C1S|TGFB2|SERPINE2|COL5A1|MYL9|IGFBP3|WASHC3|ITGAV|SPOCK1|COL4A1|ECE1|ULK1|SNAI1|COL4A2|GADD45B|LBH|SLC22A5|NLRP1|HSPG2|NCF2|TUFT1|CADM1|MATN2|HGD|MAP3K8|BHLHE40|IGFBP7|EVL|COL7A1|WIPF1|ADAM19|JUNB|ACVR1B|ADCY7|TCIM|DNAJB2|FLRT2|CHST3|…	2.25522e-07	8.93079e-06	-1.95872	81	APOD, LUM, DCN, ADH1B, MYOC, C3, CFD, ABCA8, PTGDS, GSN, SMOC2, DPT, PDGFRL, CXCL14, COL6A3, C1S, FBLN2, SERPINF1, MGP, FBLN1, CFH, COL1A2, PCOLCE, CILP, SCN7A, ABCA10, IGF1, LTBP4, COL6A2, FBLN5, IGFBP6, LAMA2, COL6A1, PDGFRA, ANGPTL1, SFRP4, PLAC9, C1R, LRP1, COL15A1, MMP2, CHRDL1, PODN, HSD11B1, FN1, ISLR, MFAP5, CCDC80, SERPING1, PGF, ABCA9, MME, NOVA1, COL3A1, CST3, PMP22, CCN5, TNXB, TIMP1,…
PEDERSEN_METASTASIS_BY_ERBB2_ISOFORM_4	IGFBP5|SPOCK1|CADPS2|GOLM1|PTPN13|BRIP1|MSMB|ADI1|ZBTB25|PLD1|SLC45A3|MT2A|CBLB|ASPH|ZNF365|SLC1A2|ULBP2|LAD1|TMC6|KRT86|FCRLB|PTGER3|ELL2|EPHA7|BAIAP2L1|CYP1B1|AGR2|TUBA1A|SHC1|NCAM2|SESN2|SYT13|MAP4K3-DT|AQP3|RAPGEF5|SGK3|ANXA1|METTL21A|B3GNT3|S100A6|STEAP4|FN1|MT1X|FAM110C|CDCA7L|CRACD|FREM2|IGSF8|ISOC1|TIMP2|TUBA4A|GPR87|MYEOV|SAT1|CPE|NECAB1|TACC1|SOX3|HSPA13|UGT2B15|PHLDA2|ALOXE3|ADORA2B|HL…	2.51299e-07	9.79455e-06	-1.87817	104	S100A4, ABLIM1, DEFA1, ATM, CTSG, ANXA2, NFKB2, MYLK, S100A9, S100A8, ARL4C, OLFM4, DEFA4, AZU1, BAX, LYZ, MPO, IL32, FLNA, SLC1A4, TYROBP
IWANAGA_CARCINOGENESIS_BY_KRAS_PTEN_DN	FGF14|GREM2|WASF2|HOXB4|ADGRL4|GRM5|MYT1|CEMIP|CRIPT|ARID4B|TTC28|SERPING1|SLC29A2|VCL|PPP1R14A|KATNBL1|RGS2|CCDC174|SREK1|ENDOG|HK1|ZCCHC14|FOXH1|CLIP1|SYNM|SUGP2|C17orf64|DPF1|RAET1E|GALNT13|TNPO1|METTL17|GLP1R|RCN1|MTOR|MMP12|CCNJL|CLEC14A|DDX50|GTF2I|SMG9|MYT1L|CCND3|PLCG1|RASGRP2|LRRC72|ADRB1|CYTH3|MYO5A|MAN1B1|KLF6|PLVAP|KLF4|HLA-DQB2|LDB2|SATB1|ADGRE5|PKD2|TMED5|KITLG|B3GNT6|PTPRD|GPR153|C…	4.55746e-07	1.65014e-05	-1.55957	336	LEPR, PDGFRB, TXN, SPRY2, ITGA2B, SRC, INS, DOK1, STAT3, RHOA, CAV1, CRK, CSN2, JAK2, CAPN1, STAT5B, FER, PTPN1, AKT1, LEP, TYK2, LYN, LAT, YBX1, CSF1R, STAT5A, PDGFB, ITGB3, TRPV6, PIK3R1, SOCS3, BCAR1, CDH2, YES1, INSR, BLK, CSF1, EGF, HCK, NOX4, PRL, PRLR, SHC1, CSK, GRB2, FCGR2A, IRS1, FGR, FYN, LCK, PIK3CA, EGFR
IGLESIAS_E2F_TARGETS_UP	CYFIP1|CLK1|DCN|ACADL|ANGPTL2|GNB1|SLC25A4|CD53|DNAJA1|RBP1|EMP1|PCNA|GBP4|SS18|TUBB2A|S100A6|LMNA|CA3|NPTN|COL6A2|CTSE|LYZ|EED|HNRNPA2B1|COL18A1|TMEM45A|COL4A1|IGFBP4|COL5A2|ITGB1|TUBB|SPARC|C1QB|EVL|TYROBP|CDO1|C1QC|LUM|CDC42|NID2|COL1A2|COL6A3|CTSZ|CXCL13|PKD2|CAPZA2|LYL1|ALAS2|ANXA2|ARSA|C3|COL1A1|CNN3|APLP2|CKS1B|CD34|CADM1|SCG2|CLIC1|GNAI2|SEPTIN7|GSN|LCP1|ADH5|CALM2|BZW1|CRTAP|ENPP2|ITM2B|…	5.05776e-07	1.80483e-05	-1.81447	143	MEF2C, STOML2, ITSN1, SOHLH2, WWP2, ABI3BP, MAP2K7, STAG2, PITX2, PHOX2B, VANGL1, ANKS1B, ROCK1, GPR135, LUC7L3, ZFHX3, ZBTB18, MNT, STC1, MRPL48, RAB10, HAUS2, AKAP12, ASB11, MYT1, ARHGAP45, CHCHD7, ACKR1, ADCYAP1, PRUNE1, DMD, KLHL40, TCF4, NECAP1, NKX2-2, CDC42EP5, PLAG1, ASXL2, KLF7, SMAD6, ASXL1, WAPL, GARS1, EN1, ZNF521, PLXNA2, ITIH6, RGS3, NTRK2, SUPT16H, MARCKS, TCF12, SOBP, JPH4, BACH2,…
SMID_BREAST_CANCER_BASAL_DN	PAX2|LRRC17|RBM47|SERPINI1|SLC39A6|NADSYN1|MFAP4|FAM174B|PPIP5K1|SLC4A7|SPHK2|ADGRB2|GJA4|FAAH|MREG|CAPN9|ADRA2A|RARA|GPD1L|SLC1A1|UGDH|FAM83E|VAV3|SGSH|NPDC1|LIAS|MSMB|ITM2A|SLC4A8|CELSR1|DLG5|CERS4|MS4A2|FCMR|UGCG|CST3|IQGAP2|ATP1A2|FRY|CRAT|RHBDL1|ZBTB16|ASCL1|UGT2B11|ABCG1|CEACAM6|GATA3|RAB26|CFAP94|NPIPB3|KRT18|HSPB8|CDK12|GPRC5A|LRIG1|SLC7A8|REPS2|GSTZ1|AAGAB|LRRC6|RETREG1|MEGF9|BATF|KDM4B|…	1.66848e-06	5.14251e-05	-1.39593	650	PTP4A1, EREG, CDH3, DDX21, EMP1, ROCK1, RDX, DUSP7, ID1, TOP2B, SEMA3C, PRKAR1A, ITGA6, THBD, CCND1, JAK1, LAMA3, TACC1, CALD1, ITGA2, MYC, IGF1R, NAP1L1, RRM2, NBN, SF3A2, FN1, AHNAK, THBS1, EGFR, PLEC
HUPER_BREAST_BASAL_VS_LUMINAL_DN	FUT3|BACE2|PSMB8|KRT18|ALCAM|EFEMP1|IGFBP3|GAD1|CLDN4|VWA1|ANPEP|ADAMTS5|IL32|METRN|PROM1|DDAH1|MALL|GPRC5A|MYO5C|LCN2|HLA-B|LOXL1|NR2F2|KRT15|KRT19|IDH2|FUCA1|CCN1|UGCG|KRT8|MYO6|HLA-G|KLK6|IGFBP4|CST6|ENO2|BIK|SEMA3B|CLDN7|GABRP|PSMB9|TNFAIP2|KRT81|KRT86|MIA|HMGA1|TBL1X|WFDC2|CNN3|MLPH|SCCPDH|ANXA11|DKK1|TPM4|TM4SF1|HLA-F|INHBB|PLAAT3	2.73298e-06	7.81363e-05	-1.99036	56	POSTN, DENND2B, CETN2, SERPINH1, FCMR, FLT3LG, LPP, IQSEC3, MOCS3, HAS2, RAP2A, PDGFRL, FLNA, HBB, GALE, MAZ, ESM1, CDC42EP2, NR1H3, GFAP, TDRD3, ATXN3, IFT20, CCND1, TULP3, NTRK2, TRPC2, THBS3, ROM1, EN2, OLFML2A, CALR, CEP170B, PPP6R2, IFITM2, DLGAP1, NORAD, OSMR, EEA1, TMCO6, PNOC, TJP1, HYAL1, PPP2R3A, ABCB6, ACY1, TGFBI, BTN3A2, PTGDR2, CDH6, CAPNS1, MAP1B, STK17A, TNFSF11, MBOAT7, MAP2K6, P…
CHARAFE_BREAST_CANCER_BASAL_VS_MESENCHYMAL_DN	ZCCHC24|IL11|RGS7|CNKSR3|TRIO|LOXL2|DPY19L1|BCAT1|RNF182|PDCL3|STRADB|ARHGEF40|SCG2|COL6A2|UTRN|TRAF3|RBM24|MMP16|NUAK1|SH2B3|CMTM3|PFKP|SHOX2|AK5|ZEB1|PNMA2|SEMA3A|MAP1B|TTC28|EDIL3|ALPK2|KIF3C|KLF2|APLP1|GULP1|GRK5|TUBB2A|FAM171A1|FLNC|FZD2|BDNF|CCDC74A|MB21D2|CD99|GRB10|ADAMTS12|GNG11|ARHGAP17|GFPT2|TNIP1|ARNT2|CIBAR1	5.56491e-06	0.000142295	-1.96361	50	SLC9A6, OSMR, SYT9, AQP4, CASK, TNFSF12, SSR1, RGL2, HOXC8, EPC2, PLPP6, CLK2, GATA6, SFSWAP, LIN28A, GCNT4, SCRT2, SMCR8, IGDCC4, LRP1B, MECP2, C14orf28, SOCS4, ODF3B, TRERF1, NME4, MAP4K3, UHRF2, DOC2A, RCC2, RIOK3, PPP6R2, VSNL1, COL1A2, PDGFRA, SDCBP, CPD, COL1A1, COL24A1, MIEF1, CDV3, CNIH1, EXOC3L1, PAQR3, LIN28B, NR2C2, HOXA1, PPP1R16B, HOXA5, DENND6A, HOXA7, DCAF15, PCYT1B, DNAAF3, SLC31A…
TURASHVILI_BREAST_LOBULAR_CARCINOMA_VS_DUCTAL_NORMAL_DN	KRT17|IL20RA|PERP|ID4|CPB1|EHF|CCL28|CDC37L1|CX3CR1|STC2|ITM2A|AK5|KCTD14|CYP2J2|NTRK2|KRT14|ZNF542P|PDK4|DMD|KRT15|CITED1|TM4SF18|SERPINA6|LAMB3|CP|SPATA17|PI15|ENTPD5|TTC6|NR3C2|CYP4X1|OXTR|WLS|CDH1|DST|PIP|PAPOLA|SOCS2|MGP|SYNM|FMO5|ACTG2|HNRNPLL|IL17RB|ISM1|APLP2|CNN1|KRT23|FUT8-AS1|CLIC6|SORL1|EFS|LYPD6|SFRP1|SAA1|UBR3|MYBPC1|AZGP1|ATP11B|MRPS25|RARRES1|ITGA2|LINC02035|LONP2|CYB5R2|CA2|MYLK|…	1.1488e-05	0.00026429	-1.84383	82	TGOLN2, CTHRC1, JAKMIP2, CCSER2, PPP2R5D, FSTL1, DSE, FLI1, BRPF3, PLPP6, PHTF2, LUC7L2, ZNF395, TLK1, PTBP2, MAP2K7, TBPL1, ADGRL1, MYH1, SCN2B, PTBP1, LRRC1, HMG20A, LHFPL6, SCYL3, MYH9, JUP, ADAMTS6, PPP6R3, BACE1, VGLL4, PMP22, ADAMTS5, C18orf25, ZNF131, AMBRA1, TAFA4, KCNJ2, SCRIB, TAFA5, ALCAM, TRA2B, HNF1B, ARHGAP39, RANBP17, KLF12, ASXL1, ACACA, ATP11A, PCNP, KCNK4, FNBP1, BTBD10, SMURF2,…
LIEN_BREAST_CARCINOMA_METAPLASTIC	THBS1|STAG2|TIMP3|PKD2|HTRA3|SPARC|RUNX1T1|TBX2|PDGFA|IQCA1|TPM4|PDGFRA|KCNE4|LUM|MSX1|POSTN|EDIL3|PPP1R12A|THBS2|IGF2|SFRP2|RARRES2|MMP16|ADAMTS5|PRRX1|P4HB|HOXA7|COL18A1|COL16A1|MXRA8|MCAM|TMEM217|ACAN	2.46608e-05	0.000502861	-1.97064	30	NPTX2, NRCAM, CYP4X1, RSPO3, FABP6, BCL2, AFAP1-AS1, RBP7, PARM1, CLDN10, NLRP7, TSPAN2, STXBP6, SHISA2, HPGD, PPFIA1, DLX2, HOXD13, PRAME, FDCSP, PABPC4L, MYCN, PCOLCE2, ERP27, LIFR, VASH2, SOSTDC1, SYT13, CYP24A1, MAP7D2, SFRP1, SVIP, ADAM23, LTO1, HSPD1, TSPYL5, COL9A2, SLC35F3, ADD2, IL17RD, LGR5, MYB, FRZB, ADGRE1, LEMD1, CLDN3, PTX3, PLCB4, SYNPO2, COLCA2, CRABP1, PENK, PEG10, PCDHB2, CENPV…
LIM_MAMMARY_LUMINAL_MATURE_DN	LAMA1|AEBP1|FSTL1|P3H2|COL4A2|IGFBP3|APOE|COL4A1|SNAI2|SLC1A3|SFRP1|MOXD1|GYPC|TGFBR3|STAC2|SPARCL1|SORBS1|BTBD11|C2orf88|GPX7|TSHZ2|COL6A1|NES|FABP5|TPST1|LRIG3|CASP1|CALD1|COL6A2|HTRA1|RASL12|FAS|DAB2|SOX10|EGFR|CRYAB|PRICKLE1|JAG2|AQP9|LPL|TMEM47|NTRK2|SLC6A15|VIM|ETS1|COL16A1|TLE4|WTIP|PALM2AKAP2|GAS6|TIAM2|DPYSL2|LTBP4|BCL11A|MOB3B|FBXO32|NREP|HEY2|CYGB|FAM181B|EPB41L2|KCTD12|RASA3|SERPINH1|…	5.95086e-05	0.00103722	-1.74972	90	GATA2, CRADD, MMRN1, FOXO1, LYL1, ISG15, PLOD2, MYC, ICAM2, GJA1, SERPINB1, MAP1B, OAS2, THBD, RIN1, KLRC1, PFN2, ZBTB48, MC1R, TNFSF10, AKR1B1, GAL, KLRK1, IFI6, GP9, TBXAS1, FXR2, H1-10, A2M, IFI27, ITGB5
LIAO_METASTASIS	PPP1R9A|SSBP4|UBE2O|GPR107|CBX5|FOXM1|WDR54|MMD|MEP1A|MIR210|NFKBIB|TCIRG1|TWIST1|SERINC2|SLC2A1|RACK1|MBNL1|STOX2|SNHG14|SLC39A4|ST14|PTGR1|PDCD2|GNG4|SLC16A7|SMARCE1|NUF2|SBNO1|MEAF6|VSIG10L|ZCCHC17|RAD54L|TRAF5|RCC2|SELENOM|GDI1|MAPK3|ZIC2|ATP2C1|SERPINE2|TRAPPC4|ATXN2L|KLHL29|SNRPA|ASNS|PGF|VSIG10|DTNBP1|SLC39A10|ASPH|CHML|SLF2|ANKRD52|SEPTIN9|MTCL1|MTHFD1L|CARD8|KRT23|MTMR2|NUMBL|ADSL|TMCO4|…	7.05043e-05	0.00119237	-1.36934	524	TMPRSS4, BIK, SERPINB5, KRT19, TRIM31, BORA, CDH3, CAPG, CEACAM6, IGFL2, HK2, STYK1, CEACAM5, QPCT, LAMB3, TSPAN1, SLC6A14, RHBDL2, MXRA5, LPAR5, CTSE, ADAM8, DTX2, ASPHD2, PLBD1, CYP2S1, FERMT1, ANKRD22, MISP, COL11A1, PSCA, ADGRF1, ZBED2, KRT17, CD55, ANLN, KCNK1, CORO2A, EPHX3, ITGB6, KLK7, PPP1R1B, NRP2, PLEK2, C15orf48, GJB5, CEMIP, FA2H, VDR, AP1S3, PTPRR, SLC4A11, DAPP1, MYEOV, USP54, SLC1…
FARMER_BREAST_CANCER_BASAL_VS_LULMINAL	VGLL1|PRNP|QKI|LRP12|EFCAB11|TRMT11|FAM174B|GPM6B|TFF1|SLC39A6|GAMT|KDM4B|CEBPG|LDHB|AR|SOD2|NBEA|PAAF1|EVL|LONP2|CPD|TRIM2|FUT8|SLC16A6|MAGED2|NFIB|PUM3|ATP7B|GPR161|AREG|ECI2|KIAA0232|NAT1|RNF43|FBXL5|CHEK1|YBX1|CDKN2A|GABBR2|PPP1CB|SIDT1|RETSAT|CYP2B6|LRRC8D|FOXM1|RND1|PDZK1|CEBPB|ST6GALNAC2|MLPH|RABEP1|TESMIN|MSN|PRKX|LRRC17|CLCN4|CD24P2|FYCO1|NT5C2|RHOB|CHI3L1|FAM234B|RARRES1|DNAJC12|CENPA|S…	0.000141804	0.00208492	-1.44518	314	SPI1, CBFB, CEBPE, EP300, E2F1, KLF5, H2AZ2, TFDP2, KMT2A, CREB1, MYB, CSF3R, CDK2, H2BC11, CDKN1A, DEK, RARA, H3-3B, CDK4, MYC, LEF1, PML, H2BC1, FLI1, H2BC5, H4C8, RUNX1, IL6R, TAL1, GFI1, H3-3A, H2AZ1, STAT3, CEBPB, GATA2, H2AC6, H2BC4, H3C13, H2AC20, H2BC21, H2BC13, RXRA, H2AX, H2AC7, H2BU1, H4C3, H3C12, H4C11, H3C4, H4-16, H2BC12, TFDP1, H2AC18, H2BC15, CEBPA, H2AJ, H4C15, H4C14, H2AC19, H4C…
FISCHER_G1_S_CELL_CYCLE	POLD3|MCM5|RFC4|SLBP|CCNE2|UNG|CDC6|E2F1|PCNA|CDC25A|DTL|EXO1|MCM2|MCM6|MSH6|PRIM1|BARD1|CHAF1A|CHAF1B|CLSPN|RBBP8|CCNE1|TRIM45|HSPB8|ATAD2|MCM3|BRCA1|TCF19|MCM10|MSH2|BLM|GINS2|RAD51|FEN1|PASK|E2F2|CASP2|CASP8AP2|HELLS|H4C2|IVNS1ABP|NPAT|ADAMTS1|SP1|ZBTB14|ZMYND19|CTPS1|H2AC17|PLCXD1|SLC25A27|INSR|TREX1|DNAJC3|H2AW|MAN1A2|SLC38A2|TNS2|LIPH|CCN2|E2F7|NEDD9|CDCA7|CHEK1|MASTL|TIPIN|WDHD1|WDR76|E2F8…	0.000144929	0.00212235	-1.53078	192	UHRF1, NRP1, TSPAN5, LSAMP, ANXA3, KCNN2, HELLS, PCLAF, ALDH1L2, GINS1, OXTR, C1QTNF2, RALGPS2, GMNN, CCDC80, BNC2, FAP, TMEM106C, ELOVL2, CAV1, NUPR1, MCM4, MSH2, KNL1, HPRT1, SCARA3, PDGFD, SMC4, RBBP8, PCK2, SLIT2, CDC25B, FBLN1, DCN, AKR1C1, RAD51AP1, GPC6, COL3A1, TTC3, FGF1, PCOLCE, PTX3, IGFBP3, CCBE1, VAT1L, NREP, ADGRG6, IQGAP3, PCDH7, NFXL1, SULF1, EZR, TIMELESS, CHAC2, CA12, CCNB1, PSI…
MIR6867_5P	PIAS2|SLITRK3|EDA2R|SYT17|ZNF148|AFF2|PTPRM|ZKSCAN8|SLC43A3|AHNAK2|UBN2|ZEB1|SYNPO2|DMD|DLG3|CD22|MNT|PSMA4|TRIOBP|GPRC5B|GNE|PALM2AKAP2|RGS5|BVES|SATB1|TMCO1|IL6ST|LAIR1|MBNL3|OXTR|REEP5|GABRB3|NR2F1|CELF4|NCAPH2|RUFY2|BDNF|TANGO2|CACNA1A|HDAC9|LRRC39|CARNS1|TNPO3|DGKH|CHRDL1|CREB3L2|NLGN4X|SLC44A1|PAX5|AMER1|ZFP90|ZNF101|HOXB4|SPCS2|H2AJ|ASB11|SSX5|SGCZ|ADCY9|A1CF|RUNX1T1|KLF12|PATE2|NCAM1|NAPB…	1e-10	9.07232e-09	-1.52214	842	ARL4A, PLA2G7, TAL1, CLCNKB, RGS16, PLA2R1, SGCD, ITIH5, ZFPM2, GAS1, ZFP36L2, ITM2A, HLF, IQGAP2, EPB41L3, FBLN1, SLC14A1, ROR2, MYOC, CTH, DPP6, SH3BGR, SETBP1, MATN2, HBB, SYNE1, CHRDL1, ALDH7A1, FGL2, SH3BP5, CDC42EP2, MT1L, TLE1, GDF10, ALDH4A1, ALDH6A1, WWOX, KIT, DPT, TNXB, GRB14, GNA14, MEIS2, COL9A3, EMCN, MT1H, RPS6KA5, FXYD6, AKR1C1, KCNAB1, GSTM3, GHR, FLRT2, LPAR1, RYR2, HGD, DNASE1L…
MIR3662	VSIG1|NUDT4|AGFG1|MBTPS2|CREB5|NR2F2|ADAM22|SIX4|SIKE1|OLFM3|SELENOI|OTP|ZNF148|AFF2|ZKSCAN8|LTBP1|ZEB1|TMEFF1|HDX|ELAPOR2|CEP68|FERMT2|C1orf131|FBLN2|PIAS2|MEF2C|PALM2AKAP2|ERBIN|BVES|PAK4|NID1|SLC39A10|UBE2J2|AMPD3|MBNL3|PRRG1|HUS1|CBL|NR2F1|STAM|NDUFA5|RSBN1L|PRKACB|PSMA8|ZADH2|FLNB|TFEC|SLC30A7|MID1|ANKRD13C|CDC14B|ADAMDEC1|PGR|MAPK8|RALGPS1|RBPJ|HDAC9|DICER1|DGKH|DNAL1|CFLAR|TSHZ2|C21orf91|P…	3.15667e-08	1.57422e-06	-1.41042	927	ITGB3BP, VSIG2, SYNCRIP, ITSN2, OPALIN, MXI1, SLC35A2, BPIFB2, RAB1A, BTK, DDX17, CRY2, GRIN2B, SFSWAP, BTBD3, PLA2G1B, MACROH2A1, DHX30, ROS1, PRMT3, BHLHE41, TYRO3, ARHGEF38, DAB2IP, MATN4, RARG, ANKS1B, PTPRG, RXRB, BARHL1, TSR1, PPARGC1A, TGIF1, ADAMTS9, UNC13D, DHX29, KRT17, ATP2C1, EFNA5, EPS8L2, SLC2A12, ZC3H10, PTCH1, ITGA10, CDK2AP2, SLC29A1, TCF21, ZBTB37, ANKRD30BP2, DMD, STX17, CLEC4D…
MIR3681_3P	MBOAT2|SPATA17|AFF4|UBN2|MNT|EYA4|NEK2|TCEA1|MTSS2|RSBN1L|RETREG1|FAM155B|GRIK3|MARK4|RPS6KB1|AKIRIN1|YWHAB|UBE2E2|RPS6KA5|DCUN1D4|KDM3A|ENAH|VANGL1|LBH|RCOR3|STX7|ARHGEF38|SLC35F1|PPFIA2|DCP1A|PHF24|UBA6|GALNT3|MTDH|BMI1|CHTF8|TGFBR1|JAG1|TMC7|GPATCH2L|RAP1B|ANKRD40|CRKL|MME|N4BP1|PGAP1|UBR1|NEO1|ST6GALNAC3|ARHGAP12|SNAP25|MIEF1|TTC39A|FAM184A|KIRREL1|OPA1|SEC61A1|UBR5|BICC1|CSF1|GCC1|EFR3A|KCNN…	7.71008e-08	3.51728e-06	-1.57977	383	SPOCD1, LCK, KCNA3, CD1A, CD1B, CD1E, CD247, LINC01222, LINC01221, LINC02789, MDM4, ITPKB-IT1, LINC00954, SLC8A1-AS1, MTA3, CD8A, CD8B, ANKRD36BP2, LCT-AS1, LINC01934, BOLL, IKZF2, PDCD1, SATB1, SATB1-AS1, LZTFL1, CCR9, TRAT1, CD96, IL20RB-AS1, PXYLP1, TFDP2, LETM1, CD38, TBC1D19, RHOH, CYP2U1, LEF1, LEF1-AS1, TNIP3, LINC02273, NEIL3, LINC02059, CHD1, CAMK4, CCNI2, TCF7, MZB1, LINC02520, CCND3, P…
MIR96_5P	SOX6|FARP1|PRDM16|C2orf72|SELENOI|SLC39A1|ZEB1|WIPI2|STAG1|MORF4L2|FOXO3|NCALD|PPP4R3A|SLC16A9|CADM2|FN1|ITPR2|NRN1|SOGA1|SLITRK4|MORF4L1|TAC1|RAB27A|BNC2|RALGPS1|SAR1B|MAP1B|JMJD1C|MAP2K3|SLC6A9|CNNM3|CRYGS|RGS2|ATXN3|VAT1L|QKI|LGI1|OR10W1|TRIB3|GCNT1|TARBP1|SPSB1|ARPC5L|TBR1|REV1|LRCH2|KIAA0513|RAB10|NLGN2|CACNB4|TRIM46|MCMBP|MTDH|DCUN1D1|MAST4|DEUP1|FAM216A|CHIC1|ZFAND5|TRABD2B|EPHA3|LRRC7|EDN…	1.08559e-07	4.77599e-06	-1.53023	443	COL3A1, DCN, COL1A1, PDGFRA, FBLN1, MFAP4, MYH11, CXCL14, COL6A3, EMILIN1, CD248, PTCH1, FENDRR, ACTG2, HSPB6, NELL1, ACTA2, SFRP2, NRK, EBF2, PCDH18, FOXF1, C7, SCARA5, SRPX, TAGLN, TMEM119, BMP5, CAPN6, PLAC9, VSTM2A, SHISA3, FOXF2, DPT, ANGPTL6, OSR2, TWIST1, GLIS1, TWIST2, GLYATL2, ITGA11, CNN1, MDFI, ANGPTL1, INHBA, PTGER1, TRPA1, VSTM2A-OT1, PI16
MIR335_3P	NUDT15|AGFG1|ITPRID2|CASTOR2|SIX4|AFF4|SLCO1A2|ELN|DIP2B|ZNF23|AFF2|NSFL1C|C5orf38|NTRK2|ARMC1|GOLGA6L9|SLC38A2|HOXA13|CEP68|C2CD6|EYA4|NEK1|PALM2AKAP2|KALRN|ZNF32|OXTR|MEI4|GABRB3|NEDD4L|BRSK2|TBCK|HOMER1|NCOA5|UTY|ZBTB7A|ANKRD13C|NHSL1|RUFY2|NCOA7|TMEM178B|ANK3|RPS6KB1|HDAC9|PCM1|TSHZ2|ETS1|ROBO1|RAPGEF1|NAA35|PARP11|ETF1|MARCHF7|GCNT1|ZNF345|THRB|SGCZ|ANKRD50|PRPF40A|COBLL1|B3GALNT1|PCMTD1|RUN…	1.92855e-07	7.84016e-06	-1.38262	847	CGA, CSH1, CYP19A1, TFPI2, ADAM12, ANXA1, TGM2, SVEP1, PAPPA, SERPINE1, GRIP1, FAM184A, TACC2, CSH2, PKIB, KISS1, LINC00882, ANGPT2, PAPPA2, PSG2, KANK4, RASA1, PSG9, INHBA, EFEMP1, PSG5, PRKCZ, MMP11, PCDH11X, PSG7, RIMKLB, CGB3, PSG1, LINC02055, GDF15, CAP2, CAPN6, ACKR2, HOPX, SPTLC3, PGF, PSG3, SLC6A4, KRT8, STS, ERRFI1, EXPH5, ANXA3, CHODL, PAGE4, KMO, SDC1, PSG4, HSD11B2, L1TD1, MET, GYG2P1…
MIR182_5P	NUDT15|PRDM16|CASTOR2|ADAM22|TMEM170A|SELENOI|ARMC1|ELAPOR2|CYB561|ARHGEF7|MEF2C|NCALD|RGS5|BMT2|TMEM145|NID1|NRN1|BTBD11|CCDC59|RETREG1|SETX|EGLN1|ALG13|ARCN1|PGR|SPATA13|HDAC9|ARHGDIA|C21orf91|PALLD|VAT1L|TSNAX|CGGBP1|QKI|ANKRD44|LGI1|MED21|TARBP1|MECOM|PCMTD1|TBR1|DSG2|KDM2B|ELMO1|REV1|PRUNE2|TSPAN9|FBXW7|LRCH2|KLF15|CACNB4|SAMD5|RNF43|B3GALT1|DCUN1D1|APBA2|BCL2L12|TRABD2B|EDNRB|SEPTIN14|SUV39…	4.13031e-07	1.51599e-05	-1.47856	552	HRH1, MS4A7, SIGLEC1, C1QA, HMOX1, TIMD4, LILRB5, CD5L, KCNAB1, ADAP2, C1QC, C1QB, CSF1R, CD163, NDST3, TPRG1, CD163L1, CMKLR1, AXL, KCNMA1, CST3, MSR1, CYBB, CTSB, DMXL2, LIPA, MERTK, RAB31, CTSS, RBM47, LGMN, SDC3, SAMHD1, FGD2, MARCHF1, CETP, CPVL, VCAM1, MARCO, IL10RA, CD68, ME1, GFRA2, PDK4, MS4A4E, TYROBP, CFP, FCGR3A, FMN1, MANCR, LILRB1, EPB41L3, AGBL4, KCNK13, SCIMP, MCOLN1, IGSF21, NABP…
MIR651_3P	ESRRG|IPO5|MDM4|CREB5|TCF12|HLF|SELENOI|DIP2B|FAM114A2|MAX|UBN2|ARNTL2|CLEC2D|AGPAT3|TNFRSF11A|HMBOX1|GNB1|ELP4|UBE2C|RAB24|MAP3K7|ALG9|STK24|CBL|RETREG1|VGLL2|GRIK3|TPM4|NRP2|RUFY2|BCL10|CACNA1A|CACNA1G|RBPJ|HDAC9|MIA2|MIER3|ATG5|DGKH|CACNA1C|DNAL1|TSHZ2|RSKR|CUL3|PAX5|AMER1|QKI|DCUN1D4|PARP11|SEPTIN10|CPA4|APAF1|EXOSC7|NSL1|SIM1|SLC41A3|WASF1|ADCY9|A1CF|CNTN4|TEX12|RUNX1T1|NCAM1|DDX17|TPD52|PIA…	5.8323e-07	2.04854e-05	-1.39217	784	GAP43, MARCHF11, PRPH, NPY, HMX1, HS3ST5, NTRK1, PTCHD1, TMEFF2, IL7, EYA4, STMN4, TMEM132C, PTCHD1-AS, RPH3A, TUBB2B, TUBB2A, ALK, KCNB2, PLXNA4, FAT3, RBFOX1, GREM1, MLLT11, ANKFN1, CNTFR, ELAVL2, REEP1, CCND1, SLC44A5, MAB21L1, GAL, EYA1, SLC6A2, RYR2, MAP1B, ISL1, BASP1, ST8SIA2, HECW1, BRINP2, KCNK10, KCNG1, TRIM67, ONECUT2, CADM3, SV2C, HAND1, DUSP8, INSM2, TTC9B, PIRT, LINC01201, TMEM35A, …
MIR9985	UNKL|TMEM91|NR2F2|AFF4|TMEM170A|MTURN|KCMF1|EYA4|GAB1|NCALD|SLC24A1|RSBN1L|NCOA5|HOXA10|WNK3|GPD2|NCOA7|SPATA13|RPS6KB1|KPNA3|MIER3|CLSTN2|AKIRIN1|PEAK1|RPS6KA5|TMEM9B|TERB2|SPRY2|QKI|DCUN1D4|NDUFS4|THRB|KDM3A|NDUFC2-KCTD14|TBR1|NCAM1|ACTA2|SOWAHA|LPAR6|FBXW7|RCOR3|SLC35F1|DCP1A|GALNT3|PAIP2B|ZNF84|KAT2B|FLRT3|SIK1B|GRAMD1B|PSMA1|CDH5|INA|PLPPR1|PTGER3|CALD1|TMBIM6|SEMA6D|ANKRD40|PDK4|MYH10|SLC16…	6.25801e-07	2.17985e-05	-1.44232	602	PPBP, TUBB1, PF4, GP9, ITGA2B, ITGB3, THBS1, LTBP1, TLN1, DNM3, SLC2A3, PLEK, VCL, PDE3A, P2RX1, TGFB1, NEXN, FLNA, PRKAR2B, RAP1B, CD226, CD84, RAB27B, RGS18, CNST, GP1BA, ZYX, LY6G6F, DGKD, SELP, NRGN, FERMT3, F2R, GP6, TAL1, DGKG, RIPOR3, NLK, MPIG6B, RUFY1, TSPAN32, LYL1, F2RL3, MAX, LINC00534, NBEAL2, NT5C3A, LAT, MPP1, LGALSL, EGF, ENDOD1, TREML1, BMP6, CTSA, CLEC1B, KIAA0513, TMEM91, SRC, …
MIR130A_5P	PCDHA2|CHCHD3|SIX4|CBX6|HIRA|CLEC2D|TMEM41B|ELOVL7|CREM|IQCJ-SCHIP1|NCSTN|MBNL3|NRN1|C1RL|FYN|CELF4|CHL1|SIK3|PHC3|DNAJC9|NLGN4X|CUL3|ABLIM1|NSL1|SPP1|KLF12|TNFSF8|CACNA1E|RIMS1|SCOC|KCNC2|TRPS1|TGFBR3|STXBP1|CD86|SLC10A3|GRAMD1B|MME|SCRN3|MALRD1|TTC19|IL17RD|SARNP|CNR1|VEPH1|VRK2|LZTFL1|CPEB2|FUT9|PSMB1|UTRN|ATG4C|GALNT13|ACVR1C|SLK|XPOT|CEP97|AK3|HCFC2|TRPC5OS|PAPPA|IRX5|CILK1|NRG3|PDE1C|METTL1…	1.01902e-06	3.36006e-05	-1.56011	313	COL1A2, COL1A1, COL3A1, IGF2, POSTN, SPARC, H19, DCN, FBN1, COL5A1, COL5A2, FSTL1, VCAN, SEMA3C, ISLR, COL6A1, LUM, COL12A1, CKAP4, DLK1, MXRA5, FBN2, LTBP4, ELN, THBS2, ASPN, FBLN1, OGN, MEST, C1R, PCOLCE, CD248, MFAP5, GPC3, ADAM12, MMP2, CCDC80, PLAT, SFRP2, COL14A1, IGFBP5, MMP14, NTRK2, PLAC9, MGP, BGN, LOX, SERPING1, MRC2, OLFML3, PRRX1, TENT5A, SRPX, PI16, SCARA5, LRP1, COL6A6, ADAMTSL3, T…
MIR1277_5P	CXXC5|ZCRB1|ITPRID2|AFF4|HLF|ATF1|SLC4A10|TGIF1|CFHR3|PRRC1|DLG3|CBX3|TSEN34|CAMK2D|MFAP5|SNX16|NEK1|SLC25A40|BVES|IL6ST|CA2|MBNL3|MARCHF6|MEI4|RANBP10|PPIP5K1|ARL8A|PLAGL1|RSBN1L|CELF4|HOMER1|ANAPC10|ASF1A|TFEC|SLC30A7|TNRC6C|RUFY2|TRAM1|PGR|CHL1|RPS6KB1|VEGFA|HDAC9|NR3C1|SIK3|UIMC1|DGKH|PHC3|PTPRE|ZNF518A|ETS1|PCDH20|CEP192|GRIA2|HTR2A|SAV1|SPRY2|QKI|B4GALT6|TEC|PRPF40A|SPSB1|COBLL1|DUSP1|A1CF|…	2.35602e-06	6.91013e-05	-1.35279	864	KRT19, CRLF1, H2AX, C3AR1, VAMP8, GALE, COL1A1, ACAA2, FAS, PLXNB1, BHLHE40, ABCC3, SFN, NINJ1, GPRC5B, TPSB2, ENTPD1, WARS1, SLC16A4, EPS8, LGALS1, TNFSF15, CD1A, COL3A1, KDELR3, LGALS3, NPC2, RPS6KA2, CDH3, VCAN, ENDOD1, ALDH3B1, S100B, CXCL8, SDC1, SH2D1A, MRC1, ICAM4, MGRN1, ROR1, ANXA8, NCDN, CYFIP2, MSMO1, ACOT7, SNX1, CYP1B1, ALOX15B, TGM2, CAPG, CLDN9, NT5E, CDKN1A, ITGB7, PRDM1, PLD3, ST…
MIR8068	ITGA4|MMD|M6PR|FAM104B|NCOR1|GRIA2|FAM168B|ABCD2|DMD|ABITRAM|STYX|EYA4|NAT9|HES2|BVES|SLC39A10|RBPJ|NR2F1|CAPS2|SLAMF7|ZBTB7A|FZD3|CDIN1|TTC26|PDZD2|ZNF507|BDNF|KLHL28|RALGPS1|MIER3|MPZL2|NIPA2|CACNA1C|RORA|TLCD5|ETFBKMT|TMEM9B|NEURL1B|SERPINB10|PURB|CAVIN2|PSMD11|SLC3A2|IMPA1|ITGA2|FGF13|TCAIM|CFAP94|DNMT3A|MYLK3|RASA4|ZADH2|OR2H1|ZIC5|LRRC4C|SH3BP4|WDR75|NR4A2|ANKLE1|GRIP1|LIN28B|ITGB1BP1|FOXI1…	2.66583e-06	7.6511e-05	-1.5075	386	HBM, HBZ, SLC4A1, HBG1, TRIM10, HBA1, HBG2, RHAG, HBA2, AHSP, HBB, GYPB, GYPA, SPTA1, HEMGN, ALAS2, ANK1, KLF1, C17orf99, MYL4, EPB42, FECH, RHCE, SLC25A37, HMBS, SLC25A21, CPOX, ABCB10, UROD, SPTB, TLCD4, XPO7, RGS6, BLVRB, RIPOR3, GCLC, SLC2A1, TRAK2, PRDX2, SLC25A39, CAT, OSBP2, TFRC, CDC27, TFR2, SNCA, NFE2, TRIM58, TMCC2, TAL1, RHD, KEL, TSPAN32, E2F2, EIF2AK1, GATA1, PIP5K1B, ERMAP, MAP2K3,…
MIR493_5P	AP4S1|NUDT4|TMEM170A|BTBD3|M6PR|PSMG4|ZNF148|TMEFF1|AGTPBP1|GGACT|ZNF384|MEF2C|MFAP5|TMCO1|TP63|KLF4|WNK3|NCOA7|LCA5|RALGPS1|PHC3|AKAP1|PURB|RHOT1|ALCAM|KDM2B|TCF4|EGR2|GABRA5|ZMYND8|BBX|LCE1E|DCUN1D1|VASH2|LMO3|ZFAND5|FBXL3|PSD3|GPR176|GDNF|JPH3|GCLC|NCOA1|NAB1|CALD1|PTGER3|SSH2|PRKD3|BCL7A|KDM6A|NEO1|SMAD9|HSPA12A|ARHGAP12|EYA1|GOLM1|DAB2IP|ZNF431|MIER3|ITPRIPL2|ARHGAP44|TCF7L2|CPEB2|NR2C2|GATA…	4.18271e-06	0.000112224	-1.44947	449	SPP1, CD74, HLA-DRB1, HLA-DRA, HLA-DPA1, LYZ, C1QC, RBPJ, C1QA, PLTP, CXCL9, HLA-DPB1, LGMN, HLA-DQA1, TYROBP, C1QB, CYBB, CD14, CTSZ, CPVL, TFEC, ADAP2, STAB1, HLA-DMA, MS4A7, FGL2, MARCHF1, CD163, SIGLEC1, MMP9, CXCL10, HLA-DQB1, CD163L1, FCGR3A, ICAM1, MAFB, RASSF4, TPRG1, CCL2, MPEG1, VSIG4, IL4I1, SLC7A7, HCK, FOLR2, FPR3, HPGDS, CIITA, MS4A6A, GPR141, ACP5, CD86, CXCL16, CD83, THEMIS2, CLEC…
MIR6868_3P	PTPRM|TMEM273|ZEB1|LYN|FERMT2|ANKRD13C|CRTAP|PIP5K1A|MLEC|ABLIM1|ZNF287|CHRM2|VANGL1|TFDP2|UBA6|ZNF367|CDK2|PRKG2|TSKU|GPR68|PIK3R5|PDK4|ZC3H12B|C6orf136|TNS1|ENC1|EVA1C|GCNT2|CPEB2|GATA2|KIFC3|FAM13C|TIMP3|CD81|RBM41|SV2B|RO60|CHM|LTA|GXYLT1|PROSER2|C1orf115|PRDM1|ASTN1|AXIN2|NOX4|ARHGEF26|METAP2|CAMSAP2|CDH11|SLC35A3|ZNF670|CDK19|ARID1B|PDE4C|RASSF5|FBXO32|RAB5A|RBM27|EEF1A1|G3BP2|LMLN|EPHA5|ZC…	4.25993e-06	0.000113915	-1.58781	257	GADD45B, UBE2M, ZFP36, CCL3, LTA, HMGCS1, BCL2A1, IRF7, TNFAIP3, SIAH2, CCL4, TNF, EEF1A1, DUSP2, FTH1, DUSP5, ACTB, EGR1, EIF1, KDM6B, EGR3, NFKBIE, MAN2B1, JUP, PIK3CG, TRAF1, NPPB, EGR2, EEF2, JUNB, NFKBIZ, RPS9, TRAF4, IER2, JUN, LCP1, ACKR3, PTK2B, MCL1, JUND, MYC, RPS10, GPR183, SERPINF2, HSP90AB1, ICAM1, HERPUD1, NFKB2, CD69, TNFSF9, KLF6, RPS16, NFKBIA, PPP1R15A, ZC3H12A, BIRC3, CD83, INS…
MIR9_3P	AGFG1|MBTPS2|CREB5|RETREG1|ZBTB44|ZNF148|ERMN|ICMT|PHTF2|RAI2|MTMR12|CEP68|PRKAA2|MDK|AL008638.2|SHMT1|ZNF281|TCEA1|ADIPOR1|RBPJ|HIPK3|STK24|THUMPD3|ASPH|WNK3|FPGT|ONECUT1|FZD3|TANC2|NDUFA10|ECPAS|CERT1|LPGAT1|LARS1|RBBP5|DMP1|FBXO28|PLCG1|SAV1|PPP2R1B|CGGBP1|DCUN1D4|MSANTD4|YIPF5|ARFIP1|PURB|CCNA2|ACOT7|PCMTD1|CCDC198|TENT4B|NQO2|TGFBR2|CCSER2|ACSL4|MPPED2|BLCAP|WWTR1|GNPDA2|DCP1A|MTDH|ABCC5|VAS…	5.70709e-06	0.000145352	-1.52013	335	C1QA, C1QC, C1QB, THEMIS2, C1orf162, CTSS, TNFAIP8L2, S100A12, RGL1, IL10, CR1, NLRP3, CD207, MARCO, STAB1, FRMD4B, CD86, MIR3945HG, CD180, HBEGF, CD14, TIMD4, HK3, AIF1, HLA-DQB1-AS1, AOAH-IT1, NAMPT, WWP1, CCDC26, MANCR, SRGN, RRP12, VENTX, SPI1, MS4A6A, MS4A4E, MS4A4A, MS4A7, CABP4, JAML, CD163L1, CD163, CLEC4A, CLEC7A, CMKLR1, SH2B3, SDS, RILPL2, GPR183, RNASE6, SNX6, LGMN, DMXL2, PYCARD, SCI…
MIR548P	PXK|AGFG1|SYBU|ZNF148|PRORP|SYNPO2|ARNTL2|PIAS2|OSMR|DNMT3B|WTAP|SLC16A9|BMT2|ERBIN|PRRG1|NHSL1|DEFB129|TRAM1|MAPK8|VEGFA|ELOC|LACTB2|PHC3|PEAK1|SPCS2|QKI|B4GALT6|CPA4|NBR1|WASF1|CNTN4|AP1S2|ARL13B|DSG2|SOWAHA|RAB18|MST1L|BBX|KIAA1841|B3GALT1|YWHAZ|KCNN3|ETNK1|SMPDL3A|NRBP1|IP6K2|TNIP1|LMO3|RNPS1|ZNF570|PDCD10|MTF1|OGFRL1|LAMP1|HAUS2|BTBD8|RBMS1|HSPA1B|MBD2|SLC16A10|AKAP11|DSP|F13A1|STIM1|ENC1|PL…	7.15545e-06	0.000176366	-1.40122	583	CSF1R, HLA-DPA1, CYBB, SPP1, HLA-DRB1, HLA-DRA, CD74, LYZ, RBM47, RBPJ, C1QC, HLA-DQA1, MS4A7, MPEG1, TYROBP, CD14, MPO, SPI1, PLD4, C1QA, LGMN, MS4A6A, CD163L1, SLCO2B1, CIITA, FGD2, IRF8, HCK, HLA-DRB6, C1QB, ITGAX, CD163, JAML, PRTN3, FLT3, CLEC7A, LRRK1, NAPSB, CD86, MS4A4E, CLEC10A, ADAM28, CCR1, HLA-DMB, VSIG4, SMIM35, CCDC26, MNDA, SIGLEC1, MS4A4A, C3AR1, SIRPB2, IGSF6, NCF2, AZU1, MMP9, L…
MIR664B_3P	PIAS2|AGFG1|MBOAT2|MBTPS2|NR2F2|ADAM22|SLCO1A2|PAK3|AHSA2P|MC2R|AFF2|LTBP1|C12orf66|NTRK2|PFDN4|BMT2|CCAR1|ELP4|IL6ST|MAP3K7|CWF19L1|MBNL3|OGT|STAM|NEDD4L|CTNNA1|NCOA5|OXR1|SETX|NCOA7|IRF8|LACTB2|ABI2|DGKH|CDH10|ANKRD44|QKI|SH2D4B|LGI1|B4GALT6|APAF1|COBLL1|AP1S2|ROBO2|PATJ|KLF12|TNFSF8|SEC24B|MOB1B|CACNB4|PPFIA2|GLS|MTDH|DPP8|ARRB1|KCNN3|ETNK1|ZNF605|CNTNAP4|HSPA4L|LDAH|TRABD2B|OGFRL1|BZW1|UBL3|P…	7.43332e-06	0.000182393	-1.43145	479	TMEM40, PF4, ITGB3, RAB27B, RYR3, MFAP3L, MED12L, SLC37A1, ITGA2B, ABCC3, MTURN, TUBB1, PPBP, SELP, COL24A1, RUFY1, MMRN1, CXCL3, RBPMS2, DGKG, PPIF, LGALSL, PTGS1, EYS, CNST, MYOM1, PADI4, EFCAB13, GP9, EHD3, ST8SIA6, PIP5K1C, INAFM2, PCYT1B, H2BC4, XRCC2, NRGN, GABRE, KIAA0513, PKHD1L1, SEPTIN5, PTCRA, EXOSC5, CENPS, SUCNR1, TNNI3, XYLT2, EFHC2, CMTM5, EGF, HPSE, KLF9, ZNF32, LINC02284, INTS5, …
MIR9_5P	CREB5|SIX4|ATF1|PAK3|M6PR|SLC20A2|OTUD3|SMARCD2|MEF2C|WASF2|STEAP3|NID1|SLC50A1|CTNNA1|FAM155B|GRIK3|ONECUT1|CRIM1|THEMIS|SLC39A14|C21orf91|RAB34|THRB|AP1S2|ANKRD13A|CACNA1E|TSPAN9|VANGL1|TGFBR2|MAGT1|TGFBI|ATF2|MCMBP|GALNT3|SLC10A3|DDHD2|CMTR2|SIK1B|FBXL3|ADAMTS9|LAMP1|UBASH3B|PDK4|TENT5C|REST|TENM1|ITM2B|DIO2|COL9A1|TMEM109|KIRREL1|UHRF1|FAM91A1|FYCO1|MIER3|ITPRIPL2|FOXG1|TBPL1|AP4E1|IPO11|NRP1…	7.43407e-06	0.000182393	-1.44021	467	LGMN, SLC8A1, CD163L1, DSCAM, MS4A7, CHN2, KCNMA1, PID1, CD163, WWP1, NCKAP5, PTPRE, HCK, PPARG, MERTK, ADAP2, DMXL2, MS4A6A, ZNF710, HRH1, TIMD4, SAMSN1, SIGLEC1, MKNK1, NABP1, KCNAB1, MCOLN1, CMKLR1, ENPP2, RAB20, LILRB1, IGSF21, EPB41L3, ADGRE2, KCNK13, FMN1, GPR137B, LRRK1, MS4A4E, FLVCR2, LILRB5, CD86, IL10RA, CLNK, RAB39A, S100Z, ITGAX, MEGF11, CD200R1, SMIM35, FAM20A, RGL3, RASSF4, LYZ, LY…
MIR124_3P	MBOAT2|ITPRID2|SIX4|AFF4|SELENOI|ASCC2|CASP9|ARMC1|FERMT2|RELA|EYA4|PLSCR3|RBM24|NID1|SLC50A1|RANBP10|CBL|IL9R|RBL1|PDPR|MYLIP|RAB27A|GZF1|RSRC2|HIVEP1|ASB4|KPNA3|PALLD|RFX4|CREB3L2|RAB34|RAPGEF1|SPCS2|QKI|SEPTIN10|THRB|SGCZ|TARBP1|JAM2|ADCY9|CCDC198|ENAH|DSG2|SLC13A1|MOCS1|EGR2|MANBAL|MAGT1|RYR1|TFDP2|CTNND1|CASQ2|PTBP3|FRMD4B|PTBP2|PAQR8|SLC35A4|LAMP2|MYORG|JAG1|CPNE5|ECI2|EPHA3|TMC7|SEPSECS|CA…	7.57226e-06	0.000185077	-1.35167	722	HBM, HBA1, HBA2, HBB, HBG2, HBG1, SLC25A37, SPTB, TSPAN5, SLC2A1, SOX6, ANK1, RGS6, MARCHF3, SNCA, PRDX2, BLVRB, AHSP, HEMGN, SPTA1, HBZ, ALAS2, TESC, PIP5K1B, XPO7, BSG, SLC4A1, CA8, GYPA, OSBP2, RELN, NCEH1, CAT, TLCD4, EPB42, SELENBP1, TRAK2, GCLC, TMCC2, MICAL2, FECH, DPF3, RHCE, TENT5C, SLC14A1, GYPB, MAP2K3, MARCHF8, TANGO2, HMBS, C17orf99, ABCB10, ERMAP, MYL4, SLC25A39, DCAF12, TRIM58, FHD…
MIR374A_5P	AHSA2P|PDE4B|TENT2|ELOVL7|SRSF7|ZNF423|MBNL3|NRN1|PRRG1|BTBD11|NEDD4L|NDUFA5|CELF4|HOMER1|TNFAIP3|HOXA10|CRIM1|LPAR1|LCA5|CDK20|TMEM267|CNTN4|DSG2|NRG2|TRPS1|CACNB4|DCUN1D1|PCDH11Y|CCDC47|ETNK1|PRDM5|ACSL6|SLCO1B3|NCOA1|SEPSECS|RAP1B|TMEM185A|ABR|NEO1|RGS4|TCERG1|FAM222B|ASGR2|SCRN3|KIRREL1|SRSF5|FAM47E-STBD1|CNTN1|BRWD1|ZCCHC9|PAQR3|AHDC1|LNPK|ATAD2|CADM2|ZIC3|FAM161A|IKZF2|TET3|PPP2R3A|SP1|PAPP…	8.12882e-06	0.000196882	-1.46293	419	RALGAPA2, NRG3, TFPI, PGM5, STON2, MMRN1, MPP7, NFATC1, TLL1, NTS, LINC02147, STAB2, PARD6G, PTGS2, TRMT9B, FAM189A2, CTHRC1, GPM6A, RASSF9, TNFRSF11A, ANO9, F8, CEMIP, IRX3, TNFAIP8L3, FZD10, C20orf204, FOXC2, TNFRSF9, BMPER, INO80C, LINC01252, CXCL5, BMP6, TBX1, ELMOD1, LRRC69, ABCA4, ADD3-AS1, GNA14-AS1, DHODH, SLC30A3, PDF, TRIM54, KCNJ2-AS1, LINC00636, GPR182, GABRP, MYCBPAP, CCL20, DDX59-AS…
MIR5197_5P	DIP2B|UNC45B|DMD|ADGRG6|CAMTA2|A1CF|BVES|ZNF281|KLF4|RPAP3|COL1A2|VIPR1|FAM155B|TRAM1|NBEA|ZNF91|SLC44A1|CMPK1|SEC31A|SRSF10|IREB2|CTNNA2|BACH2|CACNA1E|MAGED2|TFDP2|GLS|C19orf12|NKX2-4|SAMD4A|POU3F3|NDFIP1|ARHGEF37|SLC35A3|HS6ST2|WDFY1|CSAD|BICC1|CCDC190|GCC1|ZMYM2|KCNJ14|PLAG1|NAPEPLD|LIMS1|DCX|DLG2|MBNL1|SOX5|CILK1|SAP18|AP3M1|SKAP2|PDE8A|HOXA11|ZNF711|GUCY1A1|PHKB|BOLA2-SMG1P6|DCAF6|SCUBE3|STE…	8.20182e-06	0.000198351	-1.66972	178	MYH11, TAGLN, MYL9, C11orf96, ACTA2, TPM2, RGS5, RGS16, CALD1, TPM1, MYLK, FILIP1L, NDUFA4L2, DSTN, ADAMTS1, FHL1, THBS1, MFGE8, FRZB, GUCY1A1, CAV1, RERGL, GEM, TIMP3, TINAGL1, MCAM, PDLIM3, RHOB, PPP1R14A, ADIRF, HIGD1B, NR2F2, FLNA, EGR1, KLF2, SOD3, PLN, NOTCH3, CSRP1, ACTG2, CRISPLD2, ECRG4, DEPP1, ARID5B, SPARC, ATF3, LHFPL6, MAP1B, ID4, ISYNA1, CAVIN3, IGFBP7, SEPTIN7, STEAP4, SOCS3, LMOD1…
MIR144_3P	PRDM16|NR2F2|CASTOR2|SSX2IP|SLC4A10|ZNF148|ZEB1|FZD6|ARNTL2|SLC20A2|CEP68|ERBIN|FN1|OTOGL|GRIK3|GPD2|ATP5MC2|NIPA2|TFAP4|ETS1|PCDH20|BCL9|CGGBP1|NKX3-1|GCNT1|PURB|ANKRD28|BRPF1|HNRNPF|PPP2R2D|FMN2|FUCA2|VANGL1|LRCH2|BBX|ETNK1|BHLHB9|ZNF367|TGFBR1|ZNF570|FBXL3|CDH5|GPR176|SUV39H2|SEMA6D|SLC35A3|PRKD3|AKAP11|SMAD9|FAM222B|ADRA1A|APPBP2|EPN2|CDV3|RBMXL1|STARD8|RAD54B|CWC27|TTN|USP38|SINHCAF|TBL1XR1|…	8.96163e-06	0.000213827	-1.42706	479	PSCA, UPK1A, ELF5, AQP2, EHF, DHRS2, FXYD3, S100P, KRT7, SNX31, SCNN1G, MUC6, ADIRF, ADH1C, HMGCS2, TACSTD2, PIK3C2G, UPK2, GGT6, SCNN1B, SCIN, ELF3, TMEM45B, KRT19, FOXQ1, MACC1, L1CAM, LINC00645, CLDN4, MYO3B, KCTD8, SNTG1, UPK3A, PRDM16, ESRP1, ACER2, KRT8, SAMD12, BCAS1, SNCG, SPINK1, TFAP2A, ADGRF1, PDE7B, ALDH1A1, RDH10, C4orf19, MAL2, GRHL2, HPGD, SHROOM1, SPINT1, LYPD6B, LINC00511, MAP3K2…
MIR98_3P	NUDT4|PRDM16|ARNTL|NR2F2|BTBD3|UBN2|FZD6|PRRC1|CTNNB1|ELOVL7|SATB1|SLC39A10|MNX1|TCF3|KLF4|MARCHF6|BTNL9|STK24|ARAP2|PFKFB3|NRP2|NDC1|BDNF|ANK3|CDC7|WASF3|NR3C1|KPNA3|DGKH|PHC3|PTPRE|C11orf54|ZNF518A|CEP192|PEAK1|RAB11FIP3|HNRNPD|HTR2A|CMPK1|SPRY2|ANKRD44|QKI|ASAP2|DCUN1D4|UBTF|ASB11|THRB|CCNA2|HSPA14|FSHB|ARHGEF28|MECOM|TBR1|KLF12|DSG2|KDM2B|TMTC4|JAK2|ATF2|PIAS1|ZMYND8|CEP57|LYPLAL1|TGFBR3|GLS|…	9.79526e-06	0.000230972	-1.36686	705	SULT1E1, HHIP, MGP, SFRP2, DCN, MSC-AS1, ITGA11, OGN, DKK2, RSPO3, COL3A1, LUM, CCDC102B, SCARA5, PRRX1, ABCC9, PCOLCE, LAMC3, LRRC17, PDGFRA, ZNF385D, ADAMTSL3, LOX, CLDN11, ABCA6, COL6A3, EDNRA, PAMR1, C7, BICC1, COL1A1, MXRA5, GLI2, COL12A1, GAS2, POSTN, CD248, PCDH18, IGFBP3, FREM1, CCDC80, ACTA2, CDH11, ISLR, PRICKLE1, FNDC1, PRELP, C1R, PTH1R, PDE1A, ABI3BP, THBS2, ZFPM2-AS1, TAGLN, TWIST2,…
MIR548AH_5P	AGFG1|ADAM22|GMDS|IL6ST|AMPD3|MARCHF6|MPDZ|MYLIP|NDUFA5|DPP10|PCDH20|YWHAB|TMEM9B|NBR1|ADD1|VANGL1|CLEC12A|VASH2|XIAP|CD5L|GRIP1|LMO3|FLRT3|PKD2|MTF1|FBXL3|BZW1|PLPPR1|ZBTB20|UBASH3B|MS4A14|PDK4|PHTF2|PRKD3|REST|MKRN1|AKAP11|ATG16L1|FRS2|STMN1|GIPC2|AQP4|BICC1|AMELX|CDIN1|SLC16A7|TMEM128|PPP2R3A|KCNAB1|GXYLT1|NRG3|PRICKLE2|COIL|TRIM33|TES|TNFRSF21|CCSAP|SCD|CYB561D1|MASTL|TMEM168|EGR3|ZNF514|PRR1…	9.93817e-06	0.000233764	-1.50787	341	ADAM9, AGPAT5, ALDOA, AMD1, ANXA5, ARHGEF2, ARPC2, ASAP1, ASRGL1, ATIC, ATP11B, ATP1B3, BAMBI, BICC1, BLM, BLMH, BUB1, BUB1B, BZW2, BORA, INAVA, SUCO, NREP, HILPDA, TCIM, CALU, CAMSAP2, CAPG, CBX3, CCL20, CCT2, CDC25A, CDC25B, CDK1, CDK4, CENPA, CENPE, CENPM, CEP55, CHD7, CKAP4, CKS2, CLIC1, CNOT6, COCH, COL1A1, COL1A2, COL4A1, COL5A2, CORO1C, CSE1L, CSRNP2, CTSC, DAB2, DDX39A, DKC1, DKK1, DLG5, …
MIR6124	MBOAT2|BAG5|ADAM22|AFF4|LTBP1|UBN2|FZD6|CIAO1|SLC39A10|STAM|NEDD4L|RSBN1L|KLF11|WNK3|CRIM1|ANK3|PIP5K1A|LRRC39|CLSTN2|AIPL1|ETS1|DHX57|LGI1|TSC22D1|SLCO2B1|RHOT1|WASF1|A1CF|RANBP1|KLF12|ACTA2|MOB1B|CASQ2|GLS|PTBP3|CCDC47|LAMA3|DNAJC11|ZFAND5|IL1R1|MTF1|ESPNL|COX10|PSD3|TMC7|ZBTB20|DSC3|MYH10|MKRN1|IST1|METTL8|HSPA12A|DYNC2LI1|TAFA1|CNR1|STX16|ZNF398|IPO11|IFT81|TRERF1|POC5|SGPL1|SPINK2|MARF1|ACIN…	1.077e-05	0.000250588	-1.4263	436	MIR133A1HG, MYH3, TTN, CASQ1, SYNPO2L, MYBPC1, ARHGAP36, LDB3, MYH8, CACNG1, MYLPF, ACTA1, ATP2A1, MYOZ2, ATP1B4, HJV, SLN, EEF1A2, TNNC2, MYBPH, TNNI1, CKM, IL17B, CAVIN4, FGFRL1, TNNI2, SMYD1, TTN-AS1, DES, KLHL41, CA3, MYL1, ENO3, TPM2, XIRP1, TMEM182, LMOD3, ACTN2, HSPB6, CMYA5, SYPL2, MYPN, NEB, MYOM3, CAV3, TXLNB, SRL, UNC45B, ACTC1, PTGFR, PRKAA2, TNNT3, AK1, FHL1, NNAT, BIN1, AGL, CFL2, T…
MIR6809_3P	CD84|ESRRG|MBOAT2|BTBD1|BAG5|PRDM16|CREB5|PCDHA2|CRH|CTCFL|SELENOI|MDM2|TAF1B|SYNPO2|SLC8A3|HAND1|DLG3|AGPAT3|MAGEA4|PALM2AKAP2|RGS5|B3GALNT2|MBNL3|NEDD4L|MCFD2|MID1|TMEM178B|SPATA13|MTMR1|SIK3|ATG5|DGKH|PHC3|KCNRG|ZNF746|CUL3|HOXB4|KALRN|GCNT1|ABLIM1|CCDC14|PURB|PMEPA1|KLF12|ATF3|VANGL1|ZNF117|SRR|ZMYND8|KNL1|TFDP2|SAMD5|HPSE2|DEUP1|XIAP|BHLHB9|SLFN13|ST6GALNAC5|GRIP1|GREM2|RHOA|COX10|BCOR|PPP1R…	1.49401e-05	0.000330451	-1.4036	526	HBG2, HBA2, HBM, HBG1, HBA1, ANK1, SLC25A37, RGS6, EPB41, SPECC1, TSPAN5, CPEB4, OSBP2, HBB, C17orf99, RIPOR3, SNCA, SGMS1, BLVRB, AHSP, HECTD4, SLC4A1, SPTA1, PRDX2, ALAS2, SLC2A1, NPL, XPO7, BCL2L1, SPTB, TMOD1, DMTN, HEMGN, TMCC2, MOB1B, SLC25A21, TRAK2, EPB42, SELENBP1, NCEH1, CAT, TLCD4, RBM38, GYPA, FAM117A, PIM1, HMBS, TANGO2, HBZ, RHCE, RHAG, SLC25A39, SLC1A5, ART4, UBE2O, TFR2, FECH, ERM…
MIR588	TMEM159|CYB561|COL4A6|TNRC6C|UBE2D3|NR3C1|CLSTN2|ITIH4|TSHZ2|RIMS1|CNOT7|PHF24|YWHAZ|CERKL|COL4A4|SEMA6D|RAP1B|TGM6|KLHL14|SUCLG2|KLF7|RHOQ|MTX3|ATRNL1|PTPRO|SET|MICAL3|SCN2A|PAK5|CTTNBP2NL|SRSF6|FUT3|SLC6A17|TLCD3A|ZNF716|MGAT1|TOP3A|DCLK1|MYPN|CENPN|NUP50|DARS1|KCNJ13|SH3PXD2B|RAB3B|PRKAR1A|ZFHX3|JAM3|DOCK7|CCDC92|ZNF704|GDPD5|OTUD6B|RIMBP3C|MAP2|KLHL32|CUX1|NFAT5|FAM227A|POGZ|HILPDA|ADAMTS6|TM…	1.6702e-05	0.000363416	-1.73434	120	EDN1, STOML2, LUZP1, RORB, WT1-AS, RAB1A, HOXD10, DDX17, BDNF, FAM122A, MAP2K5, TWIST1, PHOX2B, TYRO3, RARG, CRYAB, RCOR1, EMX2, MYH2, MYH4, SRSF1, ZFHX3, LUC7L3, PPARGC1A, CTNNA3, ADAMTS6, SMPX, STC1, HAS2, PRDM1, EXT1, MCTS1, PTCH1, RTKN2, CHCHD7, ACKR1, OTP, ANKRD46, APOOL, IL25, DMD, NECAP1, IL1RAPL1, SREK1, KLF5, PLAG1, KLF7, CYP46A1, NIM1K, ACACA, LINC00314, RALYL, SEMA6A, NOTCH2, CYP17A1, …
MIR340_5P	EVI2B|BTBD1|GUCY1B1|PRDM16|SLC30A6|RANGRF|ATF1|CTCFL|SELENOI|CDKL5|DMD|STOX1|BVES|RBM24|TP63|ITPR2|MBNL3|RPAP3|OGT|MYLIP|SSR3|TNFAIP3|STXBP4|CEP290|SLC30A7|DPP10|NDC1|BCL10|ELOC|GALNT18|IRF2BP1|DGKH|PTPRE|C21orf91|PALLD|RPS6KA5|QKI|ASAP2|HSD11B1|ANKRD28|COBLL1|MYL12A|PCMTD1|ENAH|SLC13A1|LRRC18|FHIT|ZSWIM5|SNX3|KIAA0586|BLCAP|MCMBP|DCUN1D1|TMEM74|CCDC47|ETNK1|SLC11A2|TBC1D15|RHOA|KCNH5|FBXL3|SFXN1…	1.74533e-05	0.000377207	-1.33952	765	GP9, PF4, PPBP, GP1BA, ITGA2B, ITGB3, P2RX1, THBS1, PLEK, FERMT3, ZYX, TUBB1, MMRN1, LTBP1, ARHGAP6, ACTN1, LIMS1, TLN1, RAB27B, MPIG6B, PKHD1L1, COL24A1, SELP, RGS18, RSU1, CPA3, CMTM6, HPSE, NRGN, CNST, LY6G6F, PDLIM1, PTGS1, HBD, SLC37A1, GP6, LAT, CLEC1B, TREML1, MYOM1, ELOVL7, RUFY1, FCER1A, CBFA2T3, ADCY6, F2RL3, THCAT158, LINC00534, EGF, PROSER2, TMEM91, LINC00504, SERPINB1, LGALSL, SLC8A3…
MIR548AT_5P	AGFG1|SELENOI|ZNF148|FZD6|FCHO2|PRRC1|FERMT2|ELOVL7|ELP4|MBNL3|ARAP2|PLAGL1|GLS2|GPD2|CEP290|PGR|ELOC|MIA2|PCM1|C21orf91|DNAJC7|ROBO1|CEP192|GRIA2|SLC44A1|TTC26|PMEPA1|SYTL2|ROBO2|CHD9|TSPAN9|ZNF117|PTPN22|ZMYND8|DCUN1D1|ITIH5|PSD3|LSM12|RSAD2|SEPTIN14|EXD1|PHTF2|TMX3|CNR1|TBL1XR1|STAU1|CEP70|KLHL14|PUM2|ATP11A|ADAM23|TSHZ1|ZNF274|WDR20|CEP97|MTMR7|ABI1|HNRNPH3|CCNG1|SCN3A|SUMO2|CNOT6|FAM160B1|GX…	1.91364e-05	0.00040701	-1.48888	345	BACH2, SKAP1, LEF1, BCL11B, IL7R, CD247, TCF7, THEMIS, CD52, LTB, TMC8, CD3E, CD6, CD69, NIBAN3, ITK, CD3D, SCML4, CD7, CD3G, LCK, SAMD3, CD28, STAT4, TRAF3IP3, TXK, CD2, CCR7, SH2D1A, ICOS, CD5, SELL, PTPN7, CD27, LINC01934, GPSM3, SEPTIN1, TBC1D10C, PRKCQ, IL21R, MFNG, RASGRP2, RASAL3, GATA3, FAM78A, GVINP1, TRAT1, ZAP70, KLRB1, MATK, NKG7, TMIGD2, AGAP2, EPHA1-AS1, LAT, PAX5, PCED1B-AS1, SIRPG…
MIR4755_5P	ESRRG|KXD1|CREB5|TCF12|M6PR|ZNF148|CHN2|EGFLAM|PTPRR|COX5A|CAMK2D|RINT1|BPIFC|KLF11|ZADH2|BIRC6|ARCN1|TMEM178B|NR3C1|NIPA2|CCDC120|CACNA1C|RPS6KA5|AMER1|PI4KB|NBR1|AP1S2|SNAP47|ANKRD13A|MOCS1|TGFBR2|JAK2|ATF2|KCNMA1|PIAS1|ZMYND8|TRPS1|CCDC25|SAMD5|UBA6|ATXN2|ZNF605|WNT9B|ITIH5|PPP1R9A|TENM1|BCL7A|CCDC117|DLG1|FRS2|ELAVL4|BCL11B|PTPRD|GLIS3|GCNT2|SAMD4A|ODR4|FMO5|NRP1|CLCN6|BICC1|FUT9|IRF2BP2|CCNY…	2.38879e-05	0.000489588	-1.46679	353	SNTG1, MYRIP, MECOM, PTPRB, FGF12, RAPGEF5, MAGI1, SIPA1L1, MAGI1-IT1, ADAMTSL1, CHRM3, BBOX1-AS1, ERG, HECW2, STAB2, CYYR1, CALCRL, ADGRL4, THSD7A, AFAP1L1, BTNL9, GABBR2, GALNT18, LRIG3, KIAA1671, DGKE, SNCAIP, GREB1L, NOSTRIN, KLHL4, PTCHD4, FAP, CHRNA7, HOXD3, ZNF503-AS1, RGS7BP, CALCR, SLC5A4, UNC80, GCOM1, TMEM233, PROX1-AS1, LINC01594, LINC02160, LINC02356, RFX8, MIR34AHG, ODF3L2, LINC0154…
MIR29A_3P	ARHGEF10|CREB5|PCDHA2|AKT2|CCNYL1|CBX6|TFEC|PMP22|OSTC|CEP68|SH3BP5L|PCSK5|FERMT2|SGMS2|MORF4L2|DNMT3B|BMT2|KLF4|COL1A2|TMEM183A|LYSMD1|FOXJ2|MTMR4|IL1RAP|ZNF346|ANKRD13C|DYNLT1|COL4A5|TMEM178B|VEGFA|PCDHA10|HAPLN3|MLXIP|C11orf54|LOXL2|ROBO1|FGD4|AMER1|NCKAP5|ASAP2|COL5A3|SETDB2|SEC24D|TRIM63|SGCZ|HPGD|PRPF40A|HIF3A|IREB2|FAM168B|OTULIN|BACH2|TCF4|TLCD3B|CCSER2|PGAP2|SGK1|CDC42BPA|DNMT3A|RAB30|RA…	2.58333e-05	0.000520164	-1.43449	422	DDI2, CROCCP2, E2F2, RHD, RHCE, MACO1, ERMAP, CDC20, SLC6A9, UROD, STIL, ORC1, DNAJC6, TLCD4, CD58, SELENBP1, PKLR, LINC02772, SPTA1, PIGC, CENPL, TMCC2, DYRK3, CR1L, IBA57, BTNL10, ABCB10, EXO1, TRIM58, NRIR, CMPK2, RSAD2, MBOAT2, RRM2, CAMKMT, HTRA2, FAM178B, MRPS9, STEAP3, GYPC, UGGT1, TRAK2, ABCB6, HJURP, SEC22C, RNF123, CPOX, RSRC1, SEC62, NCEH1, DCUN1D1, TFRC, NCAPG, LINC02506, THEGL, MOB1B…
MIR129_5P	MDM4|CREB5|PAK3|AGO3|ZNF281|MBNL3|C1RL|OXR1|WNK3|TNRC6C|MED29|CTBP2|PGR|RPS6KB1|DGKH|TSHZ2|ETS1|YWHAB|RPS6KA5|QKI|CNTN4|RUNX1T1|TCF4|JADE1|SLC13A1|NRG2|HDAC9|SDAD1|CACNB4|CADM1|ICAM4|VASH2|LRRC4C|CDCA2|ZNF570|MTF1|F2R|PSD3|ZBTB20|UBASH3B|RBMS1|MME|TENM1|F13A1|U2SURP|PAX6|ELAVL4|VPS26A|FBXL4|PALM2AKAP2|DAB2IP|THUMPD1|KLHL32|SLC25A25|SNTN|HBS1L|FOXP2|NR2C2|FUT9|CNN3|AHDC1|SUN2|EBF1|CBLB|DSTYK|ACVR1…	2.66764e-05	0.000533049	-1.46397	361	CD74, CST3, RGL1, SPP1, RBPJ, HLA-DRA, HLA-DRB1, CSF1R, RBM47, CYBB, HRH1, CHN2, WWP1, ATP8B4, CD163L1, CD14, FAM20A, ADAP2, MS4A7, HLA-DPB1, LYZ, HLA-DPA1, FGD2, FMN1, CTSS, C1QC, RTN1, FOLR2, HCK, HPGDS, C1QA, CD86, ZNF710, BLNK, MKNK1, LINC00278, SMIM35, SPI1, CD163, MERTK, VSIG4, CYTH4, ITGAM, CR1, IL10RA, SIGLEC1, HLA-DMA, PLD4, KYNU, MS4A6A, CABLES1, LY86, CD200R1, LILRB5, GLIPR1, MS4A4E, I…
MIR20B_5P	PXK|MINK1|AGFG1|CREB5|PCDHA2|SIKE1|HLF|ZNF148|CAPRIN2|FCHO2|AGTPBP1|GAB1|IL6ST|PRRG1|NEDD4L|MYLIP|OXR1|KLF11|WNK3|CXCL6|ZBTB7A|PFKFB3|ANKRD13C|ADARB1|URI1|PHC3|RPS6KA5|SCAMP5|PURB|USP28|CHRM2|TSPAN9|VANGL1|EGR2|TGFBR2|DCUN1D1|VASH2|FLT1|LAMA3|ZNF367|LZIC|KAT2B|LMO3|CMTR2|PKD2|MTF1|FBXL3|ZBTB20|CALD1|TMBIM6|FGD5|SSH2|P2RX4|CROT|REST|MKRN1|AKAP11|CDC37L1|U2SURP|DENND10|ATG16L1|HBP1|FRS2|ARHGAP12|BC…	2.69477e-05	0.000536526	-1.36317	605	CD247, THEMIS, SKAP1, LTB, LEF1, IL7R, RHOH, TXK, SAMD3, NIBAN3, TCF7, CD3E, PAX5, ITK, SCML4, MS4A1, IL2RG, LCK, SATB1-AS1, RASGRP1, NKG7, LINC01934, CD7, CD52, CCR7, STK17A, STAT4, CD3G, CD79A, IKZF3, PYHIN1, CD3D, IFNG-AS1, IGLL1, ZAP70, CD79B, CD8A, SH2D1A, SEPTIN1, FCMR, CD5, LINC00861, IL2RB, CD2, DGKA, CD27, KLRB1, TRAT1, TBC1D10C, JCHAIN, BLK, GZMA, LY9, KLRC4-KLRK1, PCED1B-AS1, SIRPG, SL…
MIR4753_3P	BTBD1|PRDM16|PCDHA2|CHCHD3|CRH|SELENOI|MDM2|UBN2|SLC8A3|HAND1|MEF2C|PALM2AKAP2|RGS5|MBNL3|HUS1|MPDZ|NEDD4L|PRAME|MCFD2|SIK3|ATG5|ZNF770|C11orf54|CHRDL1|KCNRG|NLGN4X|B4GALT6|VPS13C|ABLIM1|CCDC14|NSL1|SPP1|KLF12|ZNF287|TNFSF8|LINGO1|TRPS1|FCRLA|STXBP1|CD86|SLFN13|GRIP1|GREM2|NMD3|GRAMD1B|RHOA|LY75|PPP1R9A|MRPL19|ZNF326|PLPPR1|EDNRB|SLCO1B3|ZBTB20|PDE11A|REST|ZWILCH|TENM1|PPP4R3A|INPP5A|MALRD1|GIPC2…	2.69477e-05	0.000536526	-1.38883	526	ALX1, NKAIN2, TNC, APCDD1, RERG, LAMC3, ATRNL1, TCF21, PALLD, GRID2, CCBE1, TMEFF2, CCN4, LAMA2, AGTR2, KLHL13, ENPP1, LRRIQ1, METTL24, SYNPO2, COL25A1, AGTR1, NKD1, CPA6, PHACTR3, COL8A1, REN, LINC00924, INSYN2A, RARRES1, MYOCD, SLC7A14, PITPNM3, SEZ6L2, NKD2, SHC3, RMDN2-AS1, LINC02720, BDNF, FOXS1, TYRP1, IGLON5, TBX22, SLC6A1, LINC01914, PGM5P4, CGB7, PITX3, FGF19, ELOVL3, NDP, LINC02319, GNG…
MIR145_5P	MEST|DDC|AGFG1|CREB5|DENND10|TFEC|UBN2|TENT2|ITPR2|CACNA1D|STAM|DLGAP1|TPM4|CHP1|TTC26|ERG|SEMA6A|ADAM19|RPS6KB1|MPZL2|DNAL1|C2CD5|TULP4|XRN1|TMEM9B|QKI|ASAP2|TMEM139|SMAD3|ANKRD28|PLA2R1|CNTN4|TENT4B|ELMO1|BACH2|TGFBR2|VASN|ELK4|COMMD9|UBA6|ATXN2|ETNK1|AKAP12|NR4A2|LAMP2|SEMA3A|MTF1|FLI1|CORO2B|CRKL|LDLRAD3|PLCE1|SSH2|PRKD3|ABR|IVNS1ABP|AP2B1|ST6GALNAC3|HS6ST1|SMAD5|HNRNPH2|RAB14|UMODL1|GLIS3|CO…	2.83666e-05	0.000559344	-1.49541	299	AKAP12, GK, CRYAB, PRSS1, REN, CD69, SPARC, TNFRSF9, SMAD7, PHLDA2, GSN, CCRL2, CD44, ATP1B1, STC1, TFPI2, THBS1, HSD17B1, GNG11, ARHGAP25, COL1A1, IL13RA2, PRSS3, ITGB3, SERPINE1, GRIK1, DUSP5, COL6A3, ACVR1, ITGA2B
MIR7110_3P	ESRRG|AP4S1|CALU|PRDM16|PAK3|MDM2|MC2R|ZNF23|SNX20|EGFLAM|MTURN|ELOVL7|HMBOX1|TMCO1|MBNL3|NRN1|VOPP1|REP15|CELF4|SETX|GLS2|ZBTB7A|PFKFB3|TMEM178B|PITPNM3|PROM1|ZNF557|PCM1|SAV1|GLCE|SKA2|BBX|TGFBR3|ANK1|CD86|ZNF367|KRT26|WIPI1|MYORG|GRAMD1B|DLST|POU3F3|GPR176|GDAP1L1|GPATCH2L|ZBTB20|PIK3R5|MTO1|METTL8|GPATCH11|RPS27L|RANBP3L|TNS1|ELAVL4|MPZ|PAX3|TRAK1|ZNF431|PLA1A|DGKE|HBS1L|TBL1XR1|AHDC1|KCNJ9|N…	2.94723e-05	0.000578212	-1.43945	382	CFTR, PPARGC1A, C6, SLC4A4, UGT2A3, CALB1, LINC02532, VTCN1, DCDC2, LEFTY1, LYPD6B, PPP1R1B, FGFR2, LAMA1, FGFR3, SFRP5, NRTN, CCDC198, KCNJ16, ANXA4, VEPH1, CFAP221, SHANK2, SCTR, PKHD1, EHF, PLD1, NUAK2, ELF3, CLDN10, ATP1A1, ADAMTS16, WNK2, TTYH1, IFFO2, GMNN, ACSM3, ATP1B1, RHOV, OLFM4, PAQR5, UPK1B, ATP12A, LAD1, PLPP2, TMEM72, CLDN9, HOGA1, LHFPL3-AS2, OGDHL, NCMAP, ADORA1, HMGA2-AS1, ANO3,…
MIR6798_5P	PRDM16|NBL1|PCYT1B|SETX|FBXL19|EFNA3|PAX5|CPLX2|SERPINA1|WASF1|PPP2R2D|SYK|SEMA6C|LDB1|FAM193A|PTPRQ|PHYHIP|GCSAML|UNC79|DMAC2|NEDD9|ANKRD53|TADA1|STK40|ATP6AP2|FN3K|AP1M2|HOOK3|KSR2|ANXA5|COL10A1|CX3CL1|ANP32A|IGLON5|SETD1A|GFAP|VAX1|MGP|SESN3|TMEM132E|DLX3|VSTM2L|BCAM|HYOU1|TCEANC2	3.55864e-05	0.000677872	-1.91253	45	S100A4, S100A6, FGL2, HLA-DRA, LYZ, CD74, HLA-DPA1, HLA-DPB1, HLA-DRB1, TYMP, CSTA, IFI30, CD52, S100A9, PLAC8, FCN1, IFITM3, LSP1, S100A10, ANXA2, HLA-B, EMP3, FGR, NEAT1, IFITM2, COTL1, LILRB2, TIMP1, CD44, MS4A6A, CFP, LGALS1, CRIP1, TKT, S100A11, VIM, ADGRE5, C1orf162, LY6E, UTRN, LILRB3, TNFSF13B, PLAUR, NAPSB, SERPINA1, CARD16, SPI1, PLXNB2, KLF2, POU2F2, KLF4, CEBPB, TNFAIP2, SECTM1, DOK2,…
MIR6768_3P	SIX4|ARPC3|DIP2B|ZBTB44|FAM98A|AGO3|EIF4A2|MBNL3|CDC42BPB|REEP1|RPS6KB1|PHC3|LIMA1|ZDHHC23|CCDC14|DAG1|ENAH|ZNF117|GATA6|PDIA6|RRAGA|ZDHHC15|PTBP3|PTBP2|RFC1|RHOA|DNAJC6|PTPN20|WTAP|RSC1A1|LHX6|NEO1|AIP|PIK3C2A|ZNF546|PPP1R12A|ZNF781|TAL1|DHX15|HECTD2|VPS52|NOC3L|CARMIL1|CEP170|SP1|INSYN2A|CMKLR1|FOXD4L6|CAMSAP2|IGF2R|POLR1C|ZNF470|RAB31|FSD1L|FOXD4L3|RFX2|HDAC2|IVD|MEX3C|PBRM1|IDH3A|ZNF107|MRTFB…	3.57073e-05	0.000679772	-1.66525	135	NTRK2, AQP4, GJA1, CLU, PLPP3, CPE, MGST1, EDNRB, S1PR1, ATP1A2, TTYH1, GASK1B, TIMP3, GABBR2, APOE, GLUD1, AHCYL1, SLC7A11, ID4, SPON1, MT3, ALDOC, MT1E, PMP2, ATP1B2, NDRG2, SLC1A2, PBXIP1, VCAM1, SLC1A4, FGFR3, METTL7A, GRAMD2B, SDC2, F3, TRIL, BMPR1B, NR2F2, RAMP1, MYBPC1, OAT, WLS, SLC3A2, ABCA1, SLC15A2, ADIRF, SERPINE2, PTTG1IP, AIFM3, ASPH, NR2F1, HACD3, ADGRG1, CAMK2G, PLTP, DST, EZR, SP…
MIR206	TMCC1|DDX5|CREB5|ARPC3|MMD|CNN3|HMBOX1|AP1S1|CPEB1|WIPF2|CAP1|TAF1B|ZNF280D|CDKL5|CCDC32|SEC23B|FAM72D|FAIM|PDCD10|CREM|ZNF281|FN1|KLF4|HIPK3|CBL|SULF1|TBCK|WNK3|GPD2|TPM4|FAM72B|MMD2|PPP4R3B|ARCN1|TSPAN4|BDNF|DGKH|LIPI|NBEA|ETS1|KCNJ2|PEAK1|PDK3|PTPN1|SLC44A1|HMGN1|ASRGL1|THRB|CAVIN2|GPR6|BACH2|ATF2|ZNF250|API5|IFT52|GNPDA2|PPIB|HIGD1A|LAMP2|SLC39A10|NFAT5|NETO2|SAMD8|FLI1|HELZ2|NOL4L|GCLC|NAB1|…	3.62123e-05	0.00068563	-1.44994	365	AJAP1, DISP3, EPHA8, MYT1L-AS1, SLC30A3, GAD1, CHL1, KIT, UNC5C, NEUROG2, LINC02144, HCRTR2, MSRA, XKR4, BHLHE22, SH3GL2, PBX3, ADARB2-AS1, GAD2, SLC6A5, ROBO3, MGAT4C, ANO4, LHX5, SLC35F4, SKOR1, GLCE, CPLX4, CDH22
