# Supplementary material for: Optimization of Advanced Live-Cell Imaging through Red/Near-Infrared Dye Labeling and Fluorescence Lifetime-Based Strategies
Source: Int J Mol Sci. 2021 Oct 14;22(20):11092. doi: 10.3390/ijms222011092 (PMC8537913; doi:10.3390/ijms222011092)
Supplement: Supplementary file 1 [file ijms-22-11092-s001.zip › supplementary/Supplement File 2 SC transcriptomics pathway analysis.xlsx]

## Sheet: Human_GOMF 
Cluster	ID	Description	GeneRatio	BgRatio	pvalue	p.adjust	qvalue	NCBI Entrez Gene Number	Count
0	GO:0051015	actin filament binding	30/462	206/18352	7.60037e-15	5.15305e-12	4.1762e-12	822/3936/10095/10109/10094/10092/10096/7170/10097/199/832/11344/7094/23191/8826/85477/10093/10788/829/2934/9948/4082/2316/4643/57698/3927/4642/3059/2314/4641	30
0	GO:0003779	actin binding	43/462	437/18352	2.07465e-14	7.03306e-12	5.69982e-12	822/6275/3936/10095/4046/9168/10487/10109/10094/10092/10096/4478/7170/10097/7114/199/832/11344/2037/7094/23191/6622/9535/8826/85477/10093/10788/829/2934/9948/4082/2316/4643/57698/3927/4642/3059/23307/29780/7456/3778/2314/4641	43
0	GO:0045296	cadherin binding	33/462	332/18352	1.91086e-11	4.31855e-09	3.4999e-09	6282/822/302/5052/10890/1192/301/79180/831/3069/1982/5093/5315/832/11344/7094/23075/9208/3417/5861/8301/8826/10006/7534/829/6643/2316/3303/57698/8428/3927/51429/11252	33
0	GO:0005543	phospholipid binding	37/462	454/18352	3.60598e-10	5.57742e-08	4.52012e-08	822/302/6386/5341/311/301/307/341/29887/308/11344/55041/7094/58533/6622/4689/7941/114882/8301/8826/85477/5538/10788/2934/6643/1687/115548/4643/55062/310/5306/51429/59339/2314/221749/116985/11252	37
0	GO:0044769	ATPase activity, coupled to transmembrane movement of ions, rotational mechanism	9/462	20/18352	4.93577e-10	5.57742e-08	4.52012e-08	526/529/51382/523/528/51606/9114/8992/245972	9
0	GO:0046961	proton-transporting ATPase activity, rotational mechanism	9/462	20/18352	4.93577e-10	5.57742e-08	4.52012e-08	526/529/51382/523/528/51606/9114/8992/245972	9
0	GO:0035091	phosphatidylinositol binding	27/462	262/18352	6.08085e-10	5.88974e-08	4.77324e-08	822/302/6386/5341/29887/11344/55041/7094/58533/4689/114882/8301/8826/85477/10788/2934/6643/1687/115548/4643/55062/5306/51429/59339/2314/221749/116985	27
0	GO:0003924	GTPase activity	29/462	326/18352	4.33031e-09	3.66994e-07	2.97424e-07	5908/10890/397/375/5880/998/55207/5878/5898/2771/338382/10981/5861/7879/5912/5906/23433/6001/84790/391/115273/81876/22931/8766/5911/5996/10672/6237/84617	29
0	GO:0019003	GDP binding	13/462	74/18352	3.56653e-08	2.68679e-06	2.17746e-06	5908/10890/375/55207/5878/5898/7879/5912/5906/115273/22931/5911/6237	13
1	GO:0015078	proton transmembrane transporter activity	23/652	127/18352	1.10348e-10	8.89681e-09	7.40493e-09	1346/514/513/4697/1340/9551/1350/516/1349/1351/1347/1329/521/1337/506/10632/9296/9550/539/9377/155066/522/1345	23
1	GO:0045296	cadherin binding	35/652	332/18352	9.78928e-09	4.20939e-07	3.50353e-07	1266/6147/6231/3939/10399/5901/2023/5315/9588/11315/7458/226/6159/1983/800/9689/7534/7531/29789/6187/10652/8407/3326/10726/6152/10190/3337/9217/128866/5902/10606/51474/22827/8607/10397	35
1	GO:0015252	proton channel activity	9/652	26/18352	1.55063e-07	6.25099e-06	5.20278e-06	514/513/9551/516/521/506/10632/539/522	9
1	GO:0004860	protein kinase inhibitor activity	11/652	65/18352	1.63322e-05	0.00047883	0.000398537	10399/1029/11142/3315/55450/1030/7532/5570/1026/836/94032	11
2	GO:0003954	NADH dehydrogenase activity	13/564	46/18352	7.63533e-10	7.86439e-08	6.60389e-08	4697/4718/4696/4708/4716/4706/51079/4713/4726/55967/4698/4701/4712	13
2	GO:0045296	cadherin binding	30/564	332/18352	1.44408e-07	8.11313e-06	6.81276e-06	6147/6128/6187/11315/6159/6624/5902/6130/10694/6152/6231/5901/1938/1936/7531/5694/6138/3190/9045/26135/5781/6164/5499/1937/29789/10399/28969/7112/22827/1266	30
2	GO:0070003	threonine-type peptidase activity	9/564	31/18352	2.52776e-07	1.2778e-05	1.073e-05	5683/5689/5694/5693/5690/5682/5691/5688/5695	9
2	GO:0045182	translation regulator activity	18/564	139/18352	2.68793e-07	1.2778e-05	1.073e-05	7298/6208/6134/1978/1938/1936/6203/1984/8665/1915/8668/27335/708/1719/23/1937/1917/1933	18
3	GO:0140375	immune receptor activity	25/524	135/18352	8.23996e-14	5.47957e-11	4.146e-11	3123/972/3119/920/2213/3122/3113/1512/3117/3597/3140/728/2359/719/1230/3587/3459/960/2207/10288/9034/3454/3561/10148/3111	25
3	GO:0005178	integrin binding	25/524	144/18352	3.81358e-13	1.26802e-10	9.59417e-11	10457/975/3689/928/7077/8754/3684/7045/3687/811/3675/3693/3688/8613/102/7094/3383/50848/5034/4323/7106/6696/4627/3685/2013	25
3	GO:0001618	virus receptor activity	17/524	74/18352	2.19601e-11	2.11998e-09	1.60404e-09	920/975/6510/949/4179/3916/942/4360/3693/3688/950/8764/3383/50848/7037/6404/3685	17
3	GO:0019955	cytokine binding	22/524	135/18352	3.66143e-11	3.04356e-09	2.30284e-09	972/920/2/3597/7133/10630/2022/7048/1230/3587/3459/3688/5355/8764/10068/7046/8828/9034/3454/3561/3685/10148	22
3	GO:0005518	collagen binding	16/524	70/18352	9.29744e-11	6.86978e-09	5.19787e-09	1520/1508/1514/8754/7045/51144/3675/960/3688/6678/10491/5479/1292/4318/1291/1513	16
3	GO:0019865	immunoglobulin binding	8/524	24/18352	2.05832e-07	6.82123e-06	5.16113e-06	920/2213/2217/2212/11027/2209/2207/2214	8
3	GO:0019864	IgG binding	6/524	11/18352	2.15407e-07	6.82123e-06	5.16113e-06	2213/2217/2212/2209/2207/2214	6
3	GO:0003823	antigen binding	19/524	168/18352	3.48159e-07	1.05239e-05	7.96269e-06	3123/3106/3119/3122/3113/3117/5660/140885/3105/3107/11027/3115/3133/6892/11006/23428/962/958/7106	19
3	GO:0042287	MHC protein binding	9/524	42/18352	2.26699e-06	6.28144e-05	4.75272e-05	972/920/29992/975/3133/6892/10288/10134/64581	9
3	GO:0019956	chemokine binding	7/524	33/18352	3.33096e-05	0.000619496	0.000468729	2/10630/1230/3688/5355/9034/3685	7
3	GO:0004896	cytokine receptor activity	11/524	97/18352	0.000100364	0.00148315	0.00112219	972/920/3597/1230/3587/3459/960/9034/3454/3561/10148	11
4	GO:0045296	cadherin binding	19/309	332/18352	3.85589e-06	0.000529221	0.000463721	29091/6711/6130/3799/10399/6138/5962/57142/11135/7531/6152/9045/6128/6164/1936/6187/6159/3326/57698	19
4	GO:0015631	tubulin binding	18/309	365/18352	5.05756e-05	0.00462767	0.00405492	1410/4131/9638/9448/3800/3799/547/1780/6188/57509/11076/27101/4134/127829/56271/81551/221035/2339	18
4	GO:0004860	protein kinase inhibitor activity	7/309	65/18352	0.000108146	0.00659688	0.00578041	55450/1028/10399/4869/65125/9467/9479	7
4	GO:0003777	microtubule motor activity	7/309	77/18352	0.000314584	0.0143922	0.0126109	3800/3799/547/1780/83658/1783/1781	7
4	GO:0005200	structural constituent of cytoskeleton	8/309	104/18352	0.000374949	0.0158344	0.0138746	10382/23336/4747/71/6711/55914/60/10092	8
4	GO:0008200	ion channel inhibitor activity	5/309	38/18352	0.000416915	0.016349	0.0143256	857/6324/10399/65125/805	5
4	GO:0016248	channel inhibitor activity	5/309	39/18352	0.000471705	0.0169374	0.0148411	857/6324/10399/65125/805	5
5	GO:0048306	calcium-dependent protein binding	9/144	85/18352	2.17577e-08	7.9198e-06	6.16086e-06	6280/301/6275/307/808/6281/6282/302/6277	9
5	GO:0009055	electron transfer activity	9/144	111/18352	2.24725e-07	4.09e-05	3.18164e-05	4688/2745/1528/2230/10327/217/6392/27294/83442	9
5	GO:0044548	S100 protein binding	3/144	14/18352	0.000161638	0.00905489	0.00704385	6282/302/6277	3
6	GO:0003712	transcription coregulator activity	69/1059	498/18352	1.03992e-11	8.47537e-09	7.68448e-09	2521/10521/10443/84441/58508/3192/7091/64324/2146/57492/9139/9112/672/5396/9063/2130/6664/54856/54904/5454/23309/23543/4212/283248/7536/55729/7025/6604/4848/10346/114803/55835/6597/473/26155/10915/8805/7158/1859/8994/9282/55578/9969/26036/53335/2648/144455/8110/9774/3275/116931/9612/171023/4851/1788/6427/29893/23613/83637/2033/11030/23476/2874/9321/23522/8295/9994/7337/57649	69
6	GO:0016887	ATPase activity	57/1059	423/18352	1.95453e-09	5.3098e-07	4.81431e-07	80205/55636/10521/55605/7516/7919/5189/4176/23499/490/3070/79915/22985/2186/257218/1655/1663/84515/84181/5928/55729/10973/170506/546/6597/29028/23095/54454/23347/10721/10351/90990/7486/54606/63979/57062/63922/8886/9401/375748/3833/1778/84296/10396/9879/27030/83473/57634/1106/9493/5983/55137/5826/57130/8458/2956/4628	57
6	GO:0042393	histone binding	37/1059	238/18352	3.4513e-08	4.29237e-06	3.89182e-06	9678/55904/4678/58508/4297/2186/5928/114803/546/84787/6597/29028/26155/8805/7158/54454/55023/23310/6046/22823/65980/115426/8110/23774/26013/114825/29128/55705/9031/23613/1106/23476/5929/23522/80012/11176/2956	37
6	GO:0003714	transcription corepressor activity	28/1059	194/18352	6.85887e-06	0.000399284	0.000362024	10443/3192/7091/64324/2146/9139/9112/54856/23309/23543/283248/7536/55729/10346/6597/473/26155/10915/8994/26036/144455/9612/1788/6427/23613/2874/9994/57649	28
6	GO:0030332	cyclin binding	9/1059	30/18352	3.25645e-05	0.001327	0.00120317	8621/1021/80279/55294/51755/5936/983/5727/2874	9
7	GO:0005085	guanyl-nucleotide exchange factor activity	40/800	215/18352	5.24452e-15	4.42113e-12	3.98584e-12	55704/8567/27128/23077/25780/55785/8924/9267/221472/7204/55619/9138/22898/5739/9732/8925/50618/5900/203228/9826/2889/10160/81704/9909/79958/55160/11214/3257/1795/27342/5863/89781/55667/201163/221178/57139/1794/153020/29/80005	40
7	GO:0030695	GTPase regulator activity	44/800	307/18352	3.24295e-12	1.3669e-09	1.23232e-09	55704/4650/6002/25780/8829/116985/9905/393/729092/23092/9462/50807/9138/55738/93663/257106/58504/9732/642517/64333/5900/9826/23102/116984/23380/4763/55160/414189/55357/55803/23526/140885/253959/57522/23232/201163/1794/23637/10188/132864/29/80005/9815/57186	44
7	GO:0017016	Ras GTPase binding	50/800	415/18352	7.29237e-11	1.09264e-08	9.85062e-09	23312/4650/8567/64780/79083/752/114793/64423/23077/25780/5586/55785/9905/393/221472/7204/9138/1730/2316/22898/9732/4644/203228/9826/55763/23102/2889/10160/23380/9909/79958/55160/11214/55357/23085/57522/23232/1795/27342/5863/89781/55667/60412/221178/57139/1794/23637/153020/23032/6093	50
7	GO:0017137	Rab GTPase binding	18/800	172/18352	0.000529785	0.0211896	0.0191033	23312/8567/64780/79083/9905/22898/4644/203228/23102/9909/79958/55357/23085/23232/27342/89781/55667/23637	18
7	GO:0048365	Rac GTPase binding	10/800	73/18352	0.00120964	0.0318665	0.028729	752/393/2316/9732/10160/23380/57522/1795/221178/1794	10
7	GO:0005217	intracellular ligand-gated ion channel activity	6/800	29/18352	0.00135246	0.032575	0.0293678	55283/3709/7226/57192/53373/255231	6
8	GO:0003712	transcription coregulator activity	81/1249	498/18352	1.55476e-13	1.43971e-10	1.2749e-10	5396/6664/7091/283248/6659/11168/5454/9500/7025/8805/23543/64207/4848/7994/8625/6598/6605/1660/51773/6599/3398/10765/23028/23476/55729/9139/92140/8289/10155/54904/9774/3397/4212/64324/595/473/58508/2521/8692/6597/23013/6602/3192/24148/55502/6427/2130/23741/1653/86/22913/51282/84441/3068/10589/55578/3148/5932/29117/23522/26155/2146/328/8994/694/90390/56943/84717/10923/3146/23613/6878/121536/51053/…	81
8	GO:0045296	cadherin binding	51/1249	332/18352	3.66948e-08	4.8542e-06	4.29854e-06	1627/1004/1501/28969/1266/10528/6624/7082/55082/682/7112/800/1003/7430/54874/3309/5586/3895/2194/8727/3688/222256/1000/5902/6520/10694/4301/8842/22905/7458/51474/9793/26135/3190/7529/7531/1937/1008/1936/1938/9133/3939/5901/11315/3326/6231/6147/6128/6187/6152/6159	51
8	GO:0070491	repressing transcription factor binding	14/1249	74/18352	0.000410625	0.012833	0.011364	7091/6929/3066/1108/23468/2958/65992/5932/26155/3146/23613/6717/51053/11315	14
8	GO:0016538	cyclin-dependent protein serine/threonine kinase regulator activity	11/1249	50/18352	0.000440761	0.012833	0.011364	1031/595/1163/1019/4331/894/1027/9133/1164/891/92002	11
8	GO:0016922	nuclear receptor binding	17/1249	101/18352	0.000443249	0.012833	0.011364	8805/25879/811/6605/142/23028/8289/5111/6881/64324/2521/6597/24148/79447/8648/11315/93986	17
8	GO:1990841	promoter-specific chromatin binding	11/1249	58/18352	0.00163027	0.0313762	0.0277846	3066/55636/1660/23028/10155/6881/25836/1786/3192/2146/5933	11
8	GO:0019887	protein kinase regulator activity	24/1249	185/18352	0.00174599	0.0314232	0.0278262	28951/1031/5569/10926/10253/595/57498/1163/8692/324/1019/22974/4331/51704/894/1027/5576/9133/55890/1164/891/92002/3326/4869	24
9	GO:0019210	kinase inhibitor activity	13/921	69/18352	3.32761e-05	0.00714488	0.00651342	11142/94032/8692/5570/10253/28951/55450/5611/836/1030/5573/1029/1026	13
9	GO:0019887	protein kinase regulator activity	23/921	185/18352	5.54539e-05	0.00714488	0.00651342	100133941/11142/51704/94032/8692/5570/10253/28951/1616/57498/55450/55890/324/5611/836/1030/8826/5573/1029/1019/894/1026/4504	23
9	GO:0140297	DNA-binding transcription factor binding	35/921	347/18352	7.08134e-05	0.00714488	0.00651342	55859/5396/6604/7088/6662/5629/7158/1616/7205/406/1390/55791/81/22938/8805/221037/6925/23468/65992/1108/6879/92140/3091/811/9611/1029/51176/1649/2958/9324/2969/3727/8896/170622/6717	35
9	GO:0019207	kinase regulator activity	25/921	216/18352	8.79893e-05	0.00748789	0.00682611	100133941/11142/51704/94032/8692/5570/10253/28951/1616/57498/55450/55890/11215/8503/324/5611/836/1030/8826/5573/1029/1019/894/1026/4504	25
9	GO:0050840	extracellular matrix binding	10/921	57/18352	0.000485699	0.0258331	0.02355	9806/3673/2817/6469/9289/1605/7422/6678/3688/6696	10
9	GO:0051427	hormone receptor binding	20/921	177/18352	0.000588738	0.0294715	0.0268669	6604/5629/2534/1616/7205/55791/81/22938/8805/221037/6879/3091/811/5781/9611/51176/9324/3727/8896/2778	20
9	GO:0035257	nuclear hormone receptor binding	17/921	144/18352	0.000903756	0.0384548	0.0350562	6604/5629/1616/7205/55791/81/22938/8805/221037/6879/3091/811/9611/51176/9324/3727/8896	17
10	GO:0045296	cadherin binding	12/170	332/18352	6.41581e-05	0.0242518	0.0219488	23499/55082/28513/1739/114793/5797/23348/4301/288/51474/4179/2017	12
10	GO:0003779	actin binding	13/170	437/18352	0.000223236	0.0290891	0.0263268	23499/130271/667/88/11155/114793/1756/4301/51474/55704/2017/57553/23345	13
10	GO:0044325	ion channel binding	7/170	132/18352	0.000230866	0.0290891	0.0263268	88/1739/9472/288/9001/5142/23241	7
10	GO:0005001	transmembrane receptor protein tyrosine phosphatase activity	3/170	17/18352	0.000482662	0.0364892	0.0330242	5789/5797/5796	3

## Sheet: Human_msigdb_GOBP
Cluster	ID	GeneRatio	BgRatio	pvalue	p.adjust	qvalue	NCBI Entrez Gene Number	Count
0	GO_RESPONSE_TO_INTERLEUKIN_12	16/457	50/17901	5.57117e-14	2.81503e-11	2.15726e-11	6648/302/6888/5908/3936/9446/4478/375/998/5898/3716/829/3313/5306/27250/8767	16
0	GO_REGULATION_OF_CELLULAR_COMPONENT_SIZE	39/457	383/17901	1.82818e-13	7.18476e-11	5.50593e-11	822/5341/10095/9168/10109/10094/10092/10096/4478/375/2885/10097/7114/832/11344/23075/23191/8301/9535/85477/10093/10788/829/2934/9948/23645/1808/57698/310/8766/3059/29108/51429/3778/2314/3071/3055/5580/4641	39
0	GO_MYELOID_CELL_DIFFERENTIATION	40/457	431/17901	1.78198e-12	5.25238e-10	4.02508e-10	302/3958/7305/6688/25946/29887/2207/998/1051/10935/10519/567/338382/6348/3394/3726/57095/51522/10006/85477/8761/1050/9948/4792/9991/3303/3313/4318/3428/9258/7107/9935/3059/4067/5777/10398/2539/3071/4286/5579	40
0	GO_FC_RECEPTOR_MEDIATED_STIMULATORY_SIGNALING_PATHWAY	23/457	144/17901	2.03974e-12	5.54966e-10	4.2529e-10	10095/10109/10094/10092/2207/10096/998/2885/10097/23191/5906/10006/10093/5594/2889/4067/2268/7456/3071/6850/3055/5580/4641	23
0	GO_PLATELET_AGGREGATION	14/457	62/17901	3.89168e-10	6.88244e-08	5.27425e-08	5341/1192/10627/83706/7094/3315/5912/2316/10630/4067/5777/10398/6850/5580	14
0	GO_HOMOTYPIC_CELL_CELL_ADHESION	16/457	86/17901	4.70441e-10	7.92358e-08	6.07211e-08	3956/5341/1192/10627/83706/7094/3716/3315/5912/2316/10630/4067/5777/10398/6850/5580	16
0	GO_PLATELET_ACTIVATION	20/457	158/17901	3.91973e-09	4.78072e-07	3.66364e-07	5341/1192/10627/2207/83706/7094/3315/5912/7534/2316/10630/5594/409/4067/5777/10398/10672/6850/5580/5579	20
0	GO_FC_RECEPTOR_SIGNALING_PATHWAY	24/457	240/17901	1.30371e-08	1.44101e-06	1.10429e-06	10095/10109/10094/10092/2207/10096/998/2885/10097/23191/5906/10006/10093/5594/2889/5700/4067/2268/7456/3071/6850/3055/5580/4641	24
1	GO_OXIDATIVE_PHOSPHORYLATION	55/633	149/17901	1.87886e-41	6.15139e-38	5.54165e-38	1346/514/513/10975/4697/1340/54205/9551/4717/27089/4708/29796/51079/4713/4701/1350/516/7388/1349/4710/4725/1351/4700/7386/4726/1347/4728/1329/4694/521/4702/1337/506/10632/4709/4716/4698/4695/11315/4722/4711/539/4729/4696/9377/126328/4724/522/4706/30968/57017/1345/1537/4719/790955	55
1	GO_ATP_METABOLIC_PROCESS	71/633	311/17901	1.63116e-37	2.67021e-34	2.40553e-34	1346/514/513/10975/4697/2597/1340/54205/7167/9551/4717/27089/4708/29796/51079/4713/4701/1350/3939/516/7388/1349/4710/4725/1351/4700/7386/4726/1347/57103/4728/1329/4694/521/4702/1337/506/10632/2023/4709/5315/4716/572/4698/4695/11315/4722/3692/4711/226/539/4729/93974/4696/9377/29789/126328/4724/522/4706/30968/57017/318/1345/1537/203/3091/4719/790955/2026/669	71
1	GO_ATP_SYNTHESIS_COUPLED_ELECTRON_TRANSPORT	43/633	98/17901	1.90311e-36	2.07693e-33	1.87106e-33	10975/4697/1340/54205/4717/27089/4708/29796/51079/4713/4701/1350/7388/1349/4710/4725/1351/4700/7386/4726/4728/1329/4694/4702/1337/4709/4716/4698/4695/11315/4722/4711/4729/4696/9377/126328/4724/4706/57017/1345/1537/4719/790955	43
1	GO_RESPIRATORY_ELECTRON_TRANSPORT_CHAIN	45/633	116/17901	3.34242e-35	2.73577e-32	2.4646e-32	10975/4697/1340/54205/4717/27089/4708/29796/51079/4713/4701/1350/7388/1349/4710/4725/1351/4700/7386/4726/4728/1329/4694/4702/1337/4709/4716/4698/4695/11315/4722/4711/4729/4696/9377/126328/4724/4706/57017/1345/1537/2109/4719/790955/144363	45
1	GO_CELLULAR_RESPIRATION	52/633	187/17901	3.40106e-32	2.22702e-29	2.00627e-29	513/10975/4697/1340/54205/4717/27089/4708/29796/51079/4713/4701/1350/7388/1349/4191/4710/4725/1351/4700/7386/4726/4728/1329/4694/4702/1337/4709/4716/27166/4698/4695/11315/4722/4711/4729/4696/9377/126328/4724/4706/8802/57017/1345/1537/3091/2109/4719/80219/790955/144363/8803	52
2	GO_COTRANSLATIONAL_PROTEIN_TARGETING_TO_MEMBRANE	72/547	106/17901	1.88178e-84	5.57008e-81	4.94216e-81	6193/6209/6223/6142/6210/6189/6147/6128/6227/6154/6202/11224/6222/6187/4736/6175/6217/6204/6181/6161/6208/6159/6201/6132/3921/7311/6122/6170/6155/6191/6165/6137/6157/6130/6141/6158/6135/6234/6134/6152/6231/6167/6176/6205/6124/6125/6235/6203/6138/6169/6218/6143/6188/6156/6726/9349/10952/6168/6207/6233/6228/9045/6173/6232/6129/6171/25873/6133/6164/6194/6144/6229	72
2	GO_NUCLEAR_TRANSCRIBED_MRNA_CATABOLIC_PROCESS_NONSENSE_MEDIATED_DECAY	73/547	120/17901	3.24185e-80	4.79793e-77	4.25706e-77	6193/6209/6223/6142/6210/6189/6147/6128/6227/6154/6202/11224/6222/6187/4736/6175/6217/6204/6181/6161/6208/6159/6201/6132/3921/7311/6122/6170/6155/6191/6165/6137/6157/6130/6141/6158/6135/6234/6134/6152/6231/6167/6176/6205/6124/6125/6235/6203/6138/6169/6218/6143/6188/6156/9349/6168/10921/6207/6233/6228/9045/6173/6232/6129/6171/25873/6133/6164/6194/9939/6144/6229/4116	73
2	GO_ESTABLISHMENT_OF_PROTEIN_LOCALIZATION_TO_ENDOPLASMIC_RETICULUM	73/547	121/17901	7.9573e-80	7.85121e-77	6.96613e-77	6193/6209/6223/6142/6210/6189/6147/6128/23480/6227/6154/6202/11224/6222/6187/4736/6175/6217/6204/6181/6161/6208/6159/6201/6132/3921/7311/6122/6170/6155/6191/6165/6137/6157/6130/6141/6158/6135/6234/6134/6152/6231/6167/6176/6205/6124/6125/6235/6203/6138/6169/6218/6143/6188/6156/6726/9349/10952/6168/6207/6233/6228/9045/6173/6232/6129/6171/25873/6133/6164/6194/6144/6229	73
2	GO_RNA_CATABOLIC_PROCESS	112/547	415/17901	4.60366e-75	3.40671e-72	3.02266e-72	6193/6209/6223/6142/6210/6189/6147/6128/6227/23658/6154/6202/11224/25804/6222/6187/4736/6175/6217/6204/6181/6161/6208/6159/6418/6201/6132/3921/7311/6122/6170/6155/6191/6165/5683/6137/27258/6157/6130/6141/6158/6135/6234/6134/3184/6152/6231/5689/79002/6167/6176/6205/6124/5694/6125/6235/57819/6203/6138/6169/6218/4670/4904/6143/6188/5714/6156/8125/10236/5693/9349/22803/51690/6168/10921/6207/6233/6228…	112
2	GO_NUCLEAR_TRANSCRIBED_MRNA_CATABOLIC_PROCESS	84/547	210/17901	4.11408e-72	2.43553e-69	2.16097e-69	6193/6209/6223/6142/6210/6189/6147/6128/6227/23658/6154/6202/11224/25804/6222/6187/4736/6175/6217/6204/6181/6161/6208/6159/6201/6132/3921/7311/6122/6170/6155/6191/6165/6137/27258/6157/6130/6141/6158/6135/6234/6134/6152/6231/6167/6176/6205/6124/6125/6235/57819/6203/6138/6169/6218/6143/6188/6156/9349/22803/51690/6168/10921/6207/6233/6228/9045/6173/6232/6129/11157/6171/25873/6133/6164/6194/9939/6144…	84
3	GO_ANTIGEN_PROCESSING_AND_PRESENTATION	42/512	232/17901	5.84636e-22	1.98425e-18	1.44128e-18	1509/3123/1520/972/567/3106/3119/1514/5641/2213/3122/3113/1512/968/3117/3108/54209/5660/1535/3109/3105/3107/3140/3115/3133/6892/2209/1536/811/3693/821/2207/4688/2923/10288/3383/10134/1213/8722/6556/3685/3111	42
3	GO_T_CELL_ACTIVATION	53/512	483/17901	3.32691e-17	3.76384e-14	2.7339e-14	10457/3123/972/567/1514/920/2213/3113/975/5660/5788/140885/3109/7133/4179/3105/3140/3115/3133/9308/7048/11006/5027/3071/942/84868/960/2207/23385/8764/5621/55824/9935/10288/3383/10945/7037/7494/64581/3683/1880/9306/4478/1650/10312/6556/11314/4627/1209/10326/10148/6347/3111	53
3	GO_LEUKOCYTE_CELL_CELL_ADHESION	42/512	364/17901	1.33018e-14	1.12866e-11	8.19809e-12	10457/3123/972/920/2213/3113/975/3689/5175/5724/5788/140885/3109/4179/3105/3115/3133/9308/7048/11006/3071/942/84868/960/3688/8764/5621/55824/10288/3383/50848/7037/7494/3683/6404/9306/4478/11314/375056/10326/10148/6347	42
3	GO_MYELOID_LEUKOCYTE_DIFFERENTIATION	30/512	210/17901	3.56602e-13	1.30767e-10	9.49841e-11	3123/972/714/920/975/126014/54209/2124/4853/537/7048/11006/1230/3059/28962/2207/7305/9935/3428/56975/7037/1880/4318/10312/4627/81501/11025/284266/1435/6348	30
3	GO_POSITIVE_REGULATION_OF_PHAGOCYTOSIS	18/512	68/17901	4.14048e-13	1.30767e-10	9.49841e-11	2213/718/54209/1535/5788/140885/4035/3071/811/2207/717/10960/64581/196527/6556/3561/10326/6347	18
3	GO_REGULATION_OF_CELL_CELL_ADHESION	44/512	439/17901	4.62348e-13	1.30767e-10	9.49841e-11	10457/3123/972/920/2213/3113/975/3689/928/5724/5788/140885/3109/4179/5329/10630/53827/3105/3115/3133/9308/7048/11006/3071/942/84868/960/8764/10653/5621/55824/8613/10288/3383/50848/7037/7494/9306/91663/11314/375056/10326/10148/6347	44
3	GO_REGULATION_OF_LEUKOCYTE_DIFFERENTIATION	35/512	290/17901	6.14613e-13	1.60461e-10	1.16553e-10	3123/972/3106/714/920/28959/2213/54209/55365/5788/4179/2124/4853/537/9308/7048/11006/1230/3071/942/3059/56833/7305/9935/10288/4323/7494/150372/81501/11025/284266/1209/1435/6348/3111	35
3	GO_POSITIVE_REGULATION_OF_CELL_ADHESION	43/512	428/17901	7.9644e-13	1.9308e-10	1.40245e-10	972/920/3113/975/3689/5724/5788/140885/3109/4179/5329/10630/3105/8754/3115/3133/9308/7048/11006/51144/3071/942/84868/811/3675/960/8764/8613/10288/3383/50848/5034/7037/7494/91663/8826/2316/1435/3685/10326/10148/6347/2013	43
3	GO_LEUKOCYTE_PROLIFERATION	36/512	313/17901	1.2137e-12	2.57456e-10	1.87005e-10	10457/3123/972/920/2213/3113/975/54209/5788/3109/7133/4179/3105/684/3115/3133/7048/5027/3071/942/84868/958/23385/8764/7305/5621/10288/7037/1880/4478/10312/6556/11314/1435/10148/6355	36
3	GO_REGULATION_OF_LEUKOCYTE_MIGRATION	29/512	212/17901	2.70319e-12	5.09702e-10	3.70227e-10	972/5641/975/54209/928/5724/728/719/1230/3071/7941/811/56833/5025/8764/80024/4267/102/3383/4323/196527/4478/11314/375056/1435/6355/6347/6348/1893	29
4	GO_COTRANSLATIONAL_PROTEIN_TARGETING_TO_MEMBRANE	43/296	106/17901	4.16234e-49	1.19917e-45	1.04628e-45	6136/6194/6141/6130/6229/6138/6202/6122/6125/6188/6191/6228/6134/6206/6124/6154/6173/6139/6156/6232/6152/9045/6230/6146/6137/6207/6128/6164/6187/7095/6159/6161/6203/6158/4736/6189/6169/6165/3921/6168/25873/6160/6222	43
4	GO_ESTABLISHMENT_OF_PROTEIN_LOCALIZATION_TO_ENDOPLASMIC_RETICULUM	43/296	121/17901	4.1718e-46	6.00948e-43	5.24329e-43	6136/6194/6141/6130/6229/6138/6202/6122/6125/6188/6191/6228/6134/6206/6124/6154/6173/6139/6156/6232/6152/9045/6230/6146/6137/6207/6128/6164/6187/7095/6159/6161/6203/6158/4736/6189/6169/6165/3921/6168/25873/6160/6222	43
4	GO_NUCLEAR_TRANSCRIBED_MRNA_CATABOLIC_PROCESS_NONSENSE_MEDIATED_DECAY	42/296	120/17901	1.03858e-44	9.97382e-42	8.7022e-42	6136/6194/6141/6130/6229/6138/6202/6122/6125/6188/6191/6228/6134/6206/6124/6154/6173/6139/6156/6232/6152/9045/6230/6146/6137/6207/6128/6164/6187/6159/6161/6203/6158/4736/6189/6169/6165/3921/6168/25873/6160/6222	42
4	GO_TRANSLATIONAL_INITIATION	48/296	192/17901	4.0925e-43	2.62629e-40	2.29145e-40	10209/6136/6194/6141/6130/6229/6138/6202/6122/6125/4869/6188/6191/6228/6134/6206/6124/6154/6173/6139/6156/6232/6152/22927/9045/6230/6146/6137/6207/6128/10289/6164/6187/6159/6161/8894/6203/6158/4736/6189/6169/6165/3921/6168/25873/6160/6222/8667	48
4	GO_PROTEIN_LOCALIZATION_TO_ENDOPLASMIC_RETICULUM	44/296	149/17901	4.55795e-43	2.62629e-40	2.29145e-40	6136/6194/6141/6130/6229/6138/6202/6122/6125/6188/6191/6228/57142/6134/6206/6124/6154/6173/6139/6156/6232/6152/9045/6230/6146/6137/6207/6128/6164/6187/7095/6159/6161/6203/6158/4736/6189/6169/6165/3921/6168/25873/6160/6222	44
4	GO_ESTABLISHMENT_OF_PROTEIN_LOCALIZATION_TO_MEMBRANE	55/296	339/17901	1.28086e-38	5.27164e-36	4.59953e-36	4118/10971/6136/6711/6194/6141/6130/6229/10399/6138/6202/6122/6125/6188/6191/6228/6134/51024/6206/6124/6154/6173/6139/353116/7531/6156/6232/6152/9045/6230/6146/7533/6137/6207/6128/6164/6187/7095/6159/6161/6203/6158/4736/6189/6169/51201/3320/6165/117177/3921/6168/25873/6160/6222/9341	55
4	GO_VIRAL_GENE_EXPRESSION	42/296	195/17901	7.90921e-35	2.8483e-32	2.48516e-32	6136/6194/6141/6130/6229/6138/6202/6122/6125/6188/6191/6228/6134/6206/6124/6154/6173/6139/6156/6232/6152/9045/6230/6146/6137/6207/6128/6164/6187/6159/6161/6203/6158/4736/6189/6169/6165/3921/6168/25873/6160/6222	42
4	GO_REGULATION_OF_CELLULAR_RESPONSE_TO_TRANSFORMING_GROWTH_FACTOR_BETA_STIMULUS	8/296	129/17901	0.00137803	0.0348255	0.0303854	858/5654/1028/23089/857/28996/3326/27122	8
4	GO_APICAL_PROTEIN_LOCALIZATION	3/296	14/17901	0.00142305	0.0352181	0.0307279	4118/5962/60	3
4	GO_ANTIGEN_PROCESSING_AND_PRESENTATION	11/296	232/17901	0.00172218	0.0410049	0.035777	1780/9363/1783/1211/375/114876/5714/1781/5867/9341/8905	11
4	GO_RAS_PROTEIN_SIGNAL_TRANSDUCTION	14/296	346/17901	0.00194533	0.0448359	0.0391195	9448/5962/4804/1902/11135/55914/387/1072/9363/57698/5867/199731/57221/3707	14
5	GO_ELECTRON_TRANSPORT_CHAIN	13/144	184/17901	3.04353e-09	6.44316e-06	5.18041e-06	4688/6622/2745/1528/4715/2230/10327/4707/637/217/6392/27294/83442	13
5	GO_REGULATION_OF_LEUKOCYTE_PROLIFERATION	13/144	240/17901	7.27536e-08	7.70097e-05	6.19171e-05	3113/301/3606/199/29108/5880/7940/3115/8379/10673/7305/11151/3958	13
5	GO_CELL_CHEMOTAXIS	14/144	310/17901	2.12513e-07	0.000149963	0.000120573	6280/301/409/7941/199/5880/7423/391/6347/2207/63940/11151/3958/7114	14
5	GO_T_CELL_PROLIFERATION	11/144	195/17901	5.12429e-07	0.000271203	0.000218052	3113/301/3606/199/29108/5880/3115/8379/10673/11151/3958	11
5	GO_LEUKOCYTE_CELL_CELL_ADHESION	14/144	364/17901	1.45438e-06	0.000410653	0.000330172	6280/3113/301/3606/199/29108/5880/3115/6347/8379/10673/3956/11151/3958	14
5	GO_LEUKOCYTE_PROLIFERATION	13/144	313/17901	1.50705e-06	0.000410653	0.000330172	3113/301/3606/199/29108/5880/7940/3115/8379/10673/7305/11151/3958	13
5	GO_POSITIVE_REGULATION_OF_T_CELL_PROLIFERATION	8/144	101/17901	1.55183e-06	0.000410653	0.000330172	3113/301/3606/199/29108/3115/10673/11151	8
5	GO_LEUKOCYTE_CHEMOTAXIS	11/144	231/17901	2.70312e-06	0.000509617	0.000409741	6280/301/7941/199/5880/7423/6347/2207/63940/11151/3958	11
5	GO_ANTIGEN_PROCESSING_AND_PRESENTATION	11/144	232/17901	2.81833e-06	0.000509617	0.000409741	3113/4688/8673/3117/29108/3108/10981/1175/3115/2207/8905	11
5	GO_REGULATION_OF_T_CELL_ACTIVATION	13/144	332/17901	2.88871e-06	0.000509617	0.000409741	3113/301/3606/199/29108/5880/3115/6347/8379/10673/3956/11151/3958	13
6	GO_RNA_SPLICING	85/975	484/17901	3.26647e-22	1.31998e-18	1.13811e-18	4857/2521/6651/10147/51747/3181/6421/9584/8106/55692/10521/6431/8621/8899/10180/3187/29896/7919/3192/7072/1153/58517/27332/51593/10181/10772/22985/27316/5411/57060/1655/23524/9295/23543/55119/55131/26993/22889/7536/6625/9406/58155/6426/23451/23350/6432/6434/284695/23398/8161/140890/10915/57396/51631/1859/51585/79706/9169/51755/1479/9444/1196/389677/10236/5936/81576/9984/64783/6430/3191/1195/14388…	85
6	GO_REGULATION_OF_RNA_SPLICING	42/975	155/17901	1.44388e-18	2.91737e-15	2.5154e-15	4857/2521/6651/3181/9584/10521/6431/3187/29896/3192/7072/1153/58517/10181/10772/27316/57060/1655/23543/7536/6625/58155/6426/6432/6434/284695/140890/57396/1859/51755/9444/1196/389677/5936/64783/6430/3191/1195/6433/6427/10137/51341	42
6	GO_REGULATION_OF_MRNA_PROCESSING	39/975	152/17901	1.88734e-16	2.54225e-13	2.19196e-13	4857/6651/3181/9584/8106/10521/6431/29896/3192/7072/1153/58517/10181/10772/27316/57060/1655/23543/7536/6625/6426/6432/170506/580/6434/140890/1859/11052/9444/5936/64783/6430/79882/3191/6433/6427/79869/6829/51341	39
6	GO_RNA_SPLICING_VIA_TRANSESTERIFICATION_REACTIONS	65/975	391/17901	5.35631e-16	5.41122e-13	4.66563e-13	4857/2521/6651/51747/3181/6421/9584/8106/55692/10521/6431/8621/8899/10180/3187/29896/7919/3192/7072/1153/58517/51593/10181/10772/27316/5411/57060/1655/23524/9295/23543/22889/7536/6625/58155/6426/23451/23350/6432/6434/23398/8161/140890/51631/1859/51585/9169/1479/9444/10236/5936/64783/6430/3191/143884/6433/9879/6427/51319/56339/79869/10250/220988/3184/51341	65
6	GO_REGULATION_OF_MRNA_SPLICING_VIA_SPLICEOSOME	32/975	113/17901	4.59229e-15	3.71149e-12	3.2001e-12	4857/6651/3181/9584/10521/6431/29896/3192/7072/1153/58517/10181/10772/27316/57060/1655/23543/7536/6625/6426/6432/6434/140890/1859/9444/5936/64783/6430/3191/6433/6427/51341	32
6	GO_POSITIVE_REGULATION_OF_CELL_CYCLE	63/975	396/17901	1.2863e-14	8.66325e-12	7.46959e-12	4194/6421/55904/4850/5310/7919/3192/351/55367/23236/2146/79915/5586/672/57060/4040/1663/29899/7552/4212/1869/905/6604/675/4848/55835/546/5514/348654/55023/3955/84722/5311/23137/25970/835/144455/994/2260/8558/115426/9212/55719/9984/26057/84250/25836/5934/4926/983/1778/7175/2033/9493/23476/11113/472/51433/2290/85459/51512/58525/7029	63
6	GO_POSITIVE_REGULATION_OF_CELL_CYCLE_PROCESS	52/975	302/17901	1.15137e-13	5.16965e-11	4.45735e-11	4194/6421/55904/4850/3192/351/55367/23236/2146/79915/5586/672/57060/1663/29899/7552/1869/6604/4848/55835/546/348654/55023/5311/23137/25970/835/144455/994/2260/8558/115426/9212/55719/26057/84250/25836/5934/4926/983/1778/7175/2033/9493/23476/11113/472/51433/85459/51512/58525/7029	52
6	GO_POSITIVE_REGULATION_OF_CHROMOSOME_ORGANIZATION	37/975	182/17901	2.63767e-12	1.06588e-09	9.1902e-10	26053/3181/94104/6421/55904/3192/4297/672/54904/8473/1663/26993/55729/170506/546/5514/22976/23137/11284/2648/22823/1786/9212/55719/7422/55183/84250/25836/9869/4926/4216/7175/23476/472/3184/51433/51535	37
6	GO_DNA_REPLICATION	45/975	273/17901	2.45803e-11	8.27742e-09	7.13692e-09	5980/4678/4176/4774/79915/672/253714/55345/1663/84515/259282/5928/63967/675/5426/23594/580/546/63901/4781/348654/10721/11284/7486/144455/2260/5883/146956/9984/5930/63922/26057/9401/983/7156/84296/5429/157570/51426/5983/472/55704/58525/51455/23244	45
6	GO_REGULATION_OF_CHROMOSOME_ORGANIZATION	52/975	356/17901	7.39538e-11	2.29883e-08	1.98208e-08	26053/3181/94104/6421/55904/55209/3192/64324/4297/672/54904/8473/1663/79829/26993/55729/4288/170506/546/5514/9757/23049/29028/26155/22976/348654/54454/7756/26036/23137/11284/2648/201163/22823/1786/9212/55719/7422/55183/84250/25836/63925/9869/4926/4216/7175/84861/23476/472/3184/51433/51535	52
6	GO_REGULATION_OF_CHROMATIN_ORGANIZATION	34/975	195/17901	1.5125e-09	3.39556e-07	2.9277e-07	26053/94104/55904/55209/3192/64324/4297/672/54904/8473/79829/26993/55729/4288/546/9757/29028/26155/22976/54454/26036/2648/201163/22823/1786/7422/55183/25836/63925/9869/7175/23476/472/51535	34
6	GO_SISTER_CHROMATID_SEGREGATION	33/975	196/17901	6.5269e-09	1.25596e-06	1.08291e-06	6421/3192/1663/26993/11044/546/23126/348654/8243/7756/55294/84722/23137/23310/23383/64151/10051/9212/55719/84250/25836/4926/10274/3833/79980/7175/157570/84861/9493/472/51433/23244/64105	33
6	GO_CELL_CYCLE_CHECKPOINT	35/975	219/17901	9.27796e-09	1.70419e-06	1.46938e-06	4194/4850/7919/55367/80279/65123/672/6664/57060/1869/63967/79968/4848/84444/5514/7465/348654/9735/7158/7756/835/144455/9212/5883/146956/9984/5934/983/7175/84861/2033/472/9344/51512/7029	35
6	GO_REGULATION_OF_CELL_CYCLE_PHASE_TRANSITION	56/975	486/17901	9.20187e-08	9.43725e-06	8.13694e-06	4194/55904/1021/4850/5310/8481/351/55367/23236/2146/80279/79915/672/79027/57060/84131/1869/63967/6604/4848/55835/10142/7465/22976/348654/9735/5108/7756/55294/23354/5311/835/144455/994/8558/9212/26057/3275/5934/983/1778/54443/5116/7175/79441/84861/2033/23476/472/51433/9344/51512/7840/11064/7029/55125	56
6	GO_CHROMATIN_REMODELING	33/975	218/17901	9.3415e-08	9.43725e-06	8.13694e-06	55636/4678/23314/29994/3070/57492/57798/2186/80336/79829/5928/55729/6604/114803/546/27443/6597/473/23347/2648/1786/9869/23135/57082/11335/1788/9031/7175/11176/51341/51535/64105/6662	33
6	GO_POSITIVE_REGULATION_OF_DNA_METABOLIC_PROCESS	31/975	200/17901	1.3224e-07	1.30337e-05	1.12379e-05	2521/3181/7919/2969/79915/672/5396/1663/7552/170506/546/5514/84787/22976/7158/7468/23347/11284/7486/9212/55719/55183/63922/84250/2187/4216/54929/196528/5983/472/3184	31
6	GO_CHROMOSOME_SEGREGATION	43/975	334/17901	1.39915e-07	1.34618e-05	1.1607e-05	6421/23353/3192/672/1663/26993/11044/4288/546/23126/152185/348654/8243/7756/55294/84722/23137/23310/23383/64151/10051/9212/55719/146956/84250/25836/4926/10274/7156/57082/3833/1778/79980/27030/1457/7175/157570/84861/9493/472/51433/23244/64105	43
6	GO_REGULATION_OF_SMALL_GTPASE_MEDIATED_SIGNAL_TRANSDUCTION	42/975	323/17901	1.4802e-07	1.39105e-05	1.19938e-05	26053/10252/7204/89941/81848/64857/9743/8874/8473/1124/9289/57584/115703/157285/55738/201163/9901/10253/9181/26230/23263/23362/6464/395/26084/4851/10565/57381/23189/51196/23229/57148/9824/64411/23380/8831/6091/253959/7249/116984/117178/26037	42
6	GO_DENDRITE_DEVELOPMENT	35/975	247/17901	2.02757e-07	1.86214e-05	1.60556e-05	4133/351/2146/57492/5764/577/1630/10152/23543/7804/170506/57498/473/5789/115703/53335/10059/26012/2534/65981/22871/26115/1139/1952/23380/8831/23613/4205/55236/9344/124925/5530/1501/7337/26037	35
6	GO_RNA_3_END_PROCESSING	26/975	153/17901	2.14267e-07	1.91229e-05	1.64881e-05	8106/6431/7919/23318/351/9295/80336/11044/6426/6432/170506/580/26512/11052/51585/1479/11340/9984/6430/79882/6427/79869/10250/51095/6829/57187	26
6	GO_TELENCEPHALON_DEVELOPMENT	36/975	259/17901	2.21489e-07	1.91229e-05	1.64881e-05	55636/1021/23353/166614/23236/2146/23224/6092/4040/5454/5992/7804/114327/6434/6608/259266/9289/4760/4781/93986/284403/2648/79048/8925/23135/6259/10579/23380/6506/63950/55236/6091/2290/482/55558/4628	36
6	GO_POSITIVE_REGULATION_OF_CHROMATIN_ORGANIZATION	21/975	106/17901	2.22415e-07	1.91229e-05	1.64881e-05	26053/94104/55904/4297/672/54904/8473/26993/55729/22976/2648/22823/1786/7422/55183/25836/9869/7175/23476/472/51535	21
6	GO_POSITIVE_REGULATION_OF_STEM_CELL_PROLIFERATION	13/975	43/17901	2.72114e-07	2.29086e-05	1.97521e-05	10443/3192/7976/6664/6604/6608/259266/7422/63925/4054/4851/63950/2290	13
6	GO_NEGATIVE_REGULATION_OF_NERVOUS_SYSTEM_DEVELOPMENT	41/975	319/17901	2.85325e-07	2.35305e-05	2.02884e-05	4133/351/5764/9139/1630/6092/6664/57556/5992/7025/6657/259266/9289/22902/5108/5747/157285/80031/53335/9181/22871/5793/182/6259/4851/23189/23380/8831/4211/2290/9860/6774/482/55558/57187/4916/54328/1948/5530/6662/7337	41
6	GO_DENDRITE_MORPHOGENESIS	25/975	146/17901	3.14426e-07	2.54119e-05	2.19106e-05	4133/5764/577/10152/23543/7804/170506/57498/473/5789/115703/10059/26012/2534/65981/22871/26115/1139/1952/4205/9344/5530/1501/7337/26037	25
6	GO_REGULATION_OF_HISTONE_METHYLATION	16/975	67/17901	4.3186e-07	3.42185e-05	2.95037e-05	26053/94104/55904/64324/4297/672/54904/8473/546/9757/22976/22823/1786/55183/63925/23476	16
6	GO_REGULATION_OF_HISTONE_MODIFICATION	25/975	149/17901	4.68476e-07	3.6406e-05	3.13898e-05	26053/94104/55904/55209/64324/4297/672/54904/8473/26993/546/9757/26155/22976/26036/2648/201163/22823/1786/7422/55183/25836/63925/23476/472	25
6	GO_NEGATIVE_REGULATION_OF_RNA_SPLICING	10/975	26/17901	5.23827e-07	3.99393e-05	3.44363e-05	3181/6431/10772/27316/57060/58155/6432/1859/3191/6433	10
6	GO_DNA_INTEGRITY_CHECKPOINT	26/975	161/17901	5.97985e-07	4.47492e-05	3.85834e-05	4194/4850/7919/55367/80279/672/57060/1869/63967/79968/4848/84444/5514/7158/835/144455/5883/146956/9984/5934/983/2033/472/9344/51512/7029	26
6	GO_REGULATION_OF_DNA_METABOLIC_PROCESS	44/975	365/17901	6.4704e-07	4.75398e-05	4.09895e-05	2521/3181/7644/7919/3192/2969/79915/4297/672/5396/1663/7552/170506/29072/546/5514/84787/23049/22976/7158/7468/23347/10721/25970/11284/7486/201163/63979/9212/55719/55183/9984/63922/84250/2187/4216/5429/54929/196528/5983/55137/472/3184/2956	44
6	GO_NUCLEOBASE_CONTAINING_COMPOUND_TRANSPORT	35/975	260/17901	7.05037e-07	5.0876e-05	4.3866e-05	3181/6421/8106/6431/65110/7514/7919/10643/3192/64062/9295/26993/6426/6432/29072/23049/55186/10165/11052/9883/9284/9444/123096/100101267/9984/6430/6311/6427/9818/7175/55421/10250/57122/25909/57187	35
6	GO_POSTSYNAPSE_ORGANIZATION	27/975	173/17901	7.3309e-07	5.19722e-05	4.48112e-05	2895/5764/9863/85461/10152/9378/9456/7804/170506/9722/4897/5789/115703/10059/2534/65981/22871/26115/1139/8831/23613/1607/4916/4628/1501/7337/26037	27
6	GO_ORGANELLE_FISSION	52/975	467/17901	7.67992e-07	5.35079e-05	4.61353e-05	8621/23353/3192/23236/4603/7552/2175/26993/11044/675/4288/546/23126/259266/152185/348654/9735/55023/8243/7756/84722/23137/25970/23310/90990/63979/23383/994/64151/10059/10051/9212/55719/146956/84250/25836/26013/4926/10274/3833/79980/54443/29893/27030/7175/84861/9493/472/51433/23244/64105/55125	52
6	GO_COMMISSURAL_NEURON_AXON_GUIDANCE	7/975	12/17901	8.66193e-07	5.93269e-05	5.11525e-05	7976/4684/6608/4781/7422/6259/5727	7
6	GO_MICROTUBULE_CYTOSKELETON_ORGANIZATION_INVOLVED_IN_MITOSIS	24/975	144/17901	8.96116e-07	5.96351e-05	5.14183e-05	5310/3192/10252/29899/114327/29072/152185/284403/8243/7756/84722/90990/10253/9181/9212/4926/10274/3833/1778/10579/5116/7175/9493/55125	24
6	GO_REGULATION_OF_SYNAPSE_STRUCTURE_OR_ACTIVITY	33/975	240/17901	9.00208e-07	5.96351e-05	5.14183e-05	55209/351/2895/5764/577/2823/6092/576/10152/9378/57633/23284/9456/375790/7804/170506/83992/4897/5789/1760/115703/5747/10059/2534/65981/22871/26115/8831/23613/1607/4916/7337/26037	33
6	GO_METHYLATION	44/975	371/17901	1.01247e-06	6.59901e-05	5.68977e-05	26053/94104/57604/55904/55209/58508/55870/64324/2146/3070/4297/672/54904/8473/7552/80745/55729/84444/29072/2122/546/84787/9757/22976/7468/55783/22823/4144/54482/1786/55251/55183/64783/63925/3275/9869/84705/1788/79918/56339/23476/5929/11176/4507	44
6	GO_SISTER_CHROMATID_COHESION	15/975	63/17901	1.02937e-06	6.60267e-05	5.69292e-05	6421/1663/11044/546/23126/8243/55294/23137/23383/55719/84250/25836/10274/157570/23244	15
6	GO_NEGATIVE_REGULATION_OF_MRNA_SPLICING_VIA_SPLICEOSOME	9/975	22/17901	1.06234e-06	6.70767e-05	5.78345e-05	3181/6431/10772/27316/57060/6432/1859/3191/6433	9
6	GO_REGULATION_OF_DNA_TEMPLATED_TRANSCRIPTION_ELONGATION	13/975	48/17901	1.11327e-06	6.85809e-05	5.91315e-05	8621/55209/7919/3192/2146/905/284695/51497/10915/51755/9984/23476/6829	13
6	GO_DNA_DAMAGE_RESPONSE_SIGNAL_TRANSDUCTION_BY_P53_CLASS_MEDIATOR	20/975	107/17901	1.13707e-06	6.85809e-05	5.91315e-05	4194/4850/55367/672/57060/1655/1869/675/4848/546/22976/1859/835/144455/5934/983/2033/472/51512/7029	20
6	GO_REGULATION_OF_POSTSYNAPSE_ORGANIZATION	20/975	107/17901	1.13707e-06	6.85809e-05	5.91315e-05	2895/5764/10152/9378/9456/7804/170506/4897/5789/115703/10059/2534/65981/22871/26115/23613/1607/4916/7337/26037	20
6	GO_POSITIVE_REGULATION_OF_HISTONE_METHYLATION	12/975	41/17901	1.1583e-06	6.88338e-05	5.93495e-05	26053/94104/55904/4297/672/54904/8473/22976/22823/1786/55183/23476	12
6	GO_MITOTIC_DNA_INTEGRITY_CHECKPOINT	20/975	108/17901	1.32512e-06	7.7594e-05	6.69027e-05	4194/4850/55367/80279/57060/1869/63967/4848/5514/835/144455/5883/146956/5934/983/2033/472/9344/51512/7029	20
6	GO_POSITIVE_REGULATION_OF_CELL_CYCLE_ARREST	17/975	81/17901	1.34412e-06	7.7594e-05	6.69027e-05	4194/4850/55367/672/57060/1869/4848/5311/835/144455/115426/5934/983/2033/472/51512/7029	17
6	GO_POSITIVE_REGULATION_OF_MITOTIC_CELL_CYCLE	26/975	168/17901	1.37896e-06	7.84844e-05	6.76704e-05	55904/3192/351/23236/5586/4212/6604/675/5514/348654/55023/23137/25970/994/2260/8558/9212/55719/26057/84250/25836/4926/983/7175/23476/51433	26
6	GO_POSITIVE_REGULATION_OF_NEUROBLAST_PROLIFERATION	9/975	23/17901	1.661e-06	9.32239e-05	8.0379e-05	7976/6604/6608/259266/7422/63925/4851/63950/2290	9
6	GO_NEGATIVE_REGULATION_OF_CELL_DEVELOPMENT	41/975	342/17901	1.78786e-06	9.7238e-05	8.38401e-05	4133/351/5764/9139/1630/6664/57556/7025/6657/259266/9289/22902/5108/55294/5747/157285/80031/53335/9181/7422/22871/5793/182/6259/4851/23189/23380/8831/4211/2290/9860/6774/482/55558/57187/4916/54328/1948/5530/6662/7337	41
6	GO_DNA_RECOMBINATION	37/975	294/17901	1.79429e-06	9.7238e-05	8.38401e-05	2521/6421/5980/7516/4176/79915/672/253714/84515/7552/675/29072/84787/22976/348654/7158/7468/23347/10721/23137/7486/63979/27434/146956/55183/9984/25836/9401/2187/84296/29893/27030/196528/55137/472/2956/9907	37
6	GO_SIGNAL_TRANSDUCTION_INVOLVED_IN_CELL_CYCLE_CHECKPOINT	16/975	74/17901	1.80471e-06	9.7238e-05	8.38401e-05	4194/4850/55367/672/6664/57060/1869/4848/835/144455/5934/983/2033/472/51512/7029	16
6	GO_CALCIUM_DEPENDENT_CELL_CELL_ADHESION_VIA_PLASMA_MEMBRANE_CELL_ADHESION_MOLECULES	12/975	43/17901	2.03318e-06	0.000108106	9.3211e-05	56127/1004/56122/222256/64403/1008/56131/56126/56123/22871/56125/421	12
6	GO_DNA_DEPENDENT_DNA_REPLICATION	24/975	151/17901	2.14887e-06	0.000112774	9.72351e-05	5980/4176/79915/253714/55345/1663/259282/675/5426/23594/546/348654/10721/11284/7486/144455/2260/146956/9984/63922/9401/84296/5983/58525	24
6	GO_SPINDLE_ORGANIZATION	27/975	183/17901	2.24413e-06	0.000116263	0.000100244	5310/3192/29899/114327/55835/546/259266/152185/440270/284403/8243/7756/84722/23354/85378/90990/9212/4926/10274/3833/1778/10579/5116/7175/79441/9493/55125	27
6	GO_MRNA_EXPORT_FROM_NUCLEUS	20/975	113/17901	2.76332e-06	0.000141349	0.000121873	3181/8106/6431/7919/9295/26993/6426/6432/29072/23049/9883/100101267/9984/6430/6427/9818/7175/10250/57122/57187	20
6	GO_RNA_EXPORT_FROM_NUCLEUS	23/975	144/17901	3.19575e-06	0.000161425	0.000139183	3181/8106/6431/7514/7919/64062/9295/26993/6426/6432/29072/23049/11052/9883/100101267/9984/6430/6427/9818/7175/10250/57122/57187	23
6	GO_REGULATION_OF_GENE_EXPRESSION_EPIGENETIC	29/975	209/17901	3.38879e-06	0.000169063	0.000145769	7503/10984/3192/58487/2146/57492/9112/79101/672/80336/5928/23451/84444/29028/54454/9013/23347/2648/22823/1786/55183/64783/63925/1788/9031/83637/56339/2033/51535	29
6	GO_POSITIVE_REGULATION_OF_RESPONSE_TO_DNA_DAMAGE_STIMULUS	19/975	105/17901	3.47044e-06	0.000171025	0.00014746	2521/2969/672/5396/1655/1663/84787/22976/23347/11284/55719/5883/55183/9774/84250/2187/54929/196528/472	19
6	GO_SIGNAL_TRANSDUCTION_BY_P53_CLASS_MEDIATOR	34/975	267/17901	3.58876e-06	0.000174725	0.00015065	4194/4850/55367/80279/79915/672/57060/1655/5928/1869/675/4848/580/546/5562/26155/22976/8805/1859/835/7486/144455/9212/5883/26013/5934/983/7156/1457/2033/5983/472/51512/7029	34
6	GO_REGULATION_OF_CELL_CYCLE_ARREST	19/975	106/17901	4.01571e-06	0.000193184	0.000166566	4194/4850/55367/672/57060/1869/4848/4760/208/5311/835/144455/115426/5934/983/2033/472/51512/7029	19
6	GO_POSITIVE_REGULATION_OF_SISTER_CHROMATID_COHESION	6/975	10/17901	4.46906e-06	0.000212465	0.00018319	6421/1663/23137/55719/84250/25836	6
6	GO_REGULATION_OF_CHROMOSOME_SEGREGATION	19/975	107/17901	4.63724e-06	0.000217896	0.000187873	6421/3192/1663/4288/546/348654/7756/23137/9212/55719/84250/25836/4926/1778/1457/7175/84861/472/51433	19
6	GO_RESPONSE_TO_RADIATION	48/975	446/17901	5.24164e-06	0.000243465	0.000209919	7516/1153/351/65123/5764/9112/672/90313/85461/4212/221927/675/170506/1643/5562/26155/22976/7158/208/8243/11284/7486/143570/1196/63979/9212/5936/5883/3157/5602/25836/1788/26233/57654/285331/4216/5429/8831/6506/54929/51426/56339/346007/2033/472/8491/2956/51455	48
6	GO_MITOTIC_SISTER_CHROMATID_COHESION	9/975	26/17901	5.47558e-06	0.000249631	0.000215236	546/23126/8243/23137/23383/55719/84250/25836/23244	9
6	GO_MITOTIC_SPINDLE_ORGANIZATION	20/975	118/17901	5.49794e-06	0.000249631	0.000215236	5310/3192/29899/114327/152185/284403/8243/7756/84722/90990/9212/4926/10274/3833/1778/10579/5116/7175/9493/55125	20
6	GO_POSITIVE_REGULATION_OF_CHROMOSOME_SEGREGATION	10/975	33/17901	6.43801e-06	0.000289067	0.000249238	6421/3192/1663/23137/9212/55719/84250/25836/4926/51433	10
6	GO_MITOTIC_G1_S_TRANSITION_CHECKPOINT	14/975	64/17901	6.85381e-06	0.000304354	0.000262419	4194/4850/55367/57060/1869/4848/835/144455/5934/983/2033/472/51512/7029	14
6	GO_PALLIUM_DEVELOPMENT	25/975	173/17901	7.67106e-06	0.000336943	0.000290517	1021/23353/166614/23236/2146/23224/4040/5454/7804/114327/6434/6608/259266/9289/4760/93986/284403/23135/10579/23380/63950/55236/6091/2290/55558	25
6	GO_CELLULAR_RESPONSE_TO_CHOLESTEROL	8/975	21/17901	8.10614e-06	0.000352225	0.000303693	4040/7804/6608/23209/3157/5727/57655/114881	8
6	GO_NEURON_PROJECTION_ORGANIZATION	17/975	92/17901	8.38226e-06	0.000360348	0.000310697	351/85461/10152/9456/7804/170506/115703/10059/2534/65981/22871/26115/1139/23613/1501/7337/26037	17
6	GO_REGULATION_OF_NEUROBLAST_PROLIFERATION	10/975	34/17901	8.67757e-06	0.000368264	0.000317523	7976/5764/6604/6608/259266/7422/63925/4851/63950/2290	10
6	GO_SPLICEOSOMAL_COMPLEX_ASSEMBLY	16/975	83/17901	8.74866e-06	0.000368264	0.000317523	51747/55692/6431/7919/10181/10772/27316/22889/7536/58155/6426/23451/51631/9169/6430/6433	16
6	GO_HISTONE_H3_K4_METHYLATION	13/975	57/17901	8.95092e-06	0.000371679	0.000320467	26053/55904/58508/55870/4297/672/8473/7552/9757/22976/1786/63925/5929	13
6	GO_REGULATION_OF_DNA_REPAIR	21/975	132/17901	9.01374e-06	0.000371679	0.000320467	2521/2969/672/5396/1663/29072/84787/7158/7468/23347/10721/11284/63979/55719/55183/84250/2187/5429/54929/196528/55137	21
6	GO_SIGNAL_TRANSDUCTION_IN_RESPONSE_TO_DNA_DAMAGE	21/975	133/17901	1.01643e-05	0.000414887	0.000357722	4194/4850/55367/79915/672/57060/1655/1869/675/4848/546/22976/1859/835/144455/5934/983/2033/472/51512/7029	21
6	GO_REGULATION_OF_SISTER_CHROMATID_SEGREGATION	16/975	84/17901	1.0268e-05	0.000414931	0.00035776	6421/3192/1663/546/348654/7756/23137/9212/55719/84250/25836/4926/7175/84861/472/51433	16
6	GO_REGULATION_OF_CELL_MORPHOGENESIS	51/975	499/17901	1.15067e-05	0.000457935	0.000394839	3679/4133/23499/4289/5764/577/1630/55604/6092/57556/8874/5454/10152/23025/7804/170506/23077/22902/4897/5789/8994/55023/115703/5747/22854/157285/80031/53335/10059/26012/2534/54014/7422/65981/22871/26230/26115/6259/57381/23189/9024/51760/8831/9344/6091/55558/4916/5530/4628/7337/26037	51
6	GO_REPLICATION_FORK_PROCESSING	10/975	35/17901	1.15589e-05	0.000457935	0.000394839	253714/55345/1663/259282/675/546/348654/7486/146956/9984	10
6	GO_REGULATION_OF_DOUBLE_STRAND_BREAK_REPAIR	16/975	85/17901	1.20181e-05	0.000466836	0.000402513	2521/1663/29072/84787/7158/7468/23347/10721/11284/63979/55719/55183/84250/2187/196528/55137	16
6	GO_POSITIVE_REGULATION_OF_MITOTIC_SISTER_CHROMATID_SEGREGATION	8/975	22/17901	1.21312e-05	0.000466836	0.000402513	3192/23137/9212/55719/84250/25836/4926/51433	8
6	GO_CELL_JUNCTION_ASSEMBLY	46/975	434/17901	1.22076e-05	0.000466836	0.000402513	56127/667/55209/1004/23499/56122/222256/351/5586/2895/9863/577/2823/6092/4301/8874/576/9378/23114/57633/23284/10391/375790/64403/1008/56131/56126/4897/5789/5747/83700/201163/79778/56123/7422/22871/8394/977/56125/395/421/6259/9344/4916/1948/1501	46
6	GO_REGULATION_OF_STEM_CELL_PROLIFERATION	15/975	76/17901	1.23246e-05	0.000466836	0.000402513	10443/3192/7976/5764/6664/6604/6608/259266/192669/7422/63925/4054/4851/63950/2290	15
6	GO_NUCLEAR_TRANSPORT	40/975	357/17901	1.23612e-05	0.000466836	0.000402513	3181/8106/6431/65110/7514/5310/7919/64062/9295/7545/26993/6426/6432/29072/580/6608/5514/4760/23049/11052/9883/5936/100101267/9984/6430/983/30000/55705/6427/51319/9818/7175/10250/57122/6774/7249/51512/57187/5530/26263	40
6	GO_SPINDLE_ASSEMBLY	19/975	115/17901	1.36948e-05	0.000512413	0.00044181	3192/29899/259266/152185/440270/8243/7756/23354/85378/90990/9212/4926/10274/3833/1778/7175/79441/9493/55125	19
6	GO_MICROTUBULE_ORGANIZING_CENTER_ORGANIZATION	21/975	136/17901	1.44546e-05	0.000533821	0.000460269	7514/7516/672/675/55835/152185/348654/5108/284403/23354/5311/2648/9851/124093/4926/983/79441/85459/7840/117178/55125	21
6	GO_NEGATIVE_REGULATION_OF_NEURON_DIFFERENTIATION	29/975	225/17901	1.45311e-05	0.000533821	0.000460269	4133/351/9139/1630/57556/7025/6657/259266/22902/5747/157285/80031/53335/22871/5793/182/6259/4851/23189/8831/4211/2290/9860/55558/57187/1948/5530/6662/7337	29
6	GO_POSITIVE_REGULATION_OF_DOUBLE_STRAND_BREAK_REPAIR	10/975	36/17901	1.52281e-05	0.000551819	0.000475787	2521/1663/84787/23347/11284/55719/55183/84250/2187/196528	10
6	GO_REGULATION_OF_CELL_MORPHOGENESIS_INVOLVED_IN_DIFFERENTIATION	36/975	310/17901	1.52942e-05	0.000551819	0.000475787	4133/23499/577/1630/55604/6092/57556/8874/5454/10152/7804/170506/23077/22902/4897/5789/115703/5747/80031/10059/26012/7422/65981/22871/26230/26115/6259/23189/9024/8831/6091/55558/4916/5530/7337/26037	36
6	GO_DNA_DEPENDENT_DNA_REPLICATION_MAINTENANCE_OF_FIDELITY	11/975	44/17901	1.72571e-05	0.000617132	0.000532101	253714/55345/1663/259282/675/5426/546/348654/7486/146956/9984	11
6	GO_REGULATION_OF_DNA_RECOMBINATION	18/975	107/17901	1.77843e-05	0.00062859	0.000541979	2521/79915/7552/29072/84787/22976/7158/7468/23347/10721/7486/63979/55183/9984/2187/196528/55137/2956	18
6	GO_MAINTENANCE_OF_SISTER_CHROMATID_COHESION	6/975	12/17901	1.78886e-05	0.00062859	0.000541979	546/23137/23383/55719/84250/25836	6
6	GO_STEM_CELL_PROLIFERATION	20/975	128/17901	1.92195e-05	0.000669536	0.000577284	10443/3192/7976/5764/6664/374887/6604/2122/6608/259266/85440/2260/9181/192669/7422/63925/4054/4851/63950/2290	20
6	GO_MRNA_SPLICE_SITE_SELECTION	12/975	53/17901	2.13602e-05	0.000737747	0.000636097	51747/55692/6431/10772/27316/22889/7536/58155/6426/51631/6430/6433	12
6	GO_POSITIVE_REGULATION_OF_DNA_RECOMBINATION	11/975	45/17901	2.17254e-05	0.00073775	0.000636099	2521/79915/7552/84787/22976/7158/7468/7486/55183/2187/196528	11
6	GO_REGULATION_OF_NEURON_MIGRATION	11/975	45/17901	2.17254e-05	0.00073775	0.000636099	57556/9289/22854/9181/26012/285313/25836/23380/9860/6774/54328	11
6	GO_SYNAPSE_ASSEMBLY	25/975	184/17901	2.26721e-05	0.000763484	0.000658287	56127/55209/56122/351/2895/9863/577/2823/6092/576/9378/57633/23284/375790/56131/56126/4897/5789/5747/56123/22871/56125/6259/4916/1948	25
6	GO_NEGATIVE_REGULATION_OF_MITOTIC_CELL_CYCLE	38/975	341/17901	2.28815e-05	0.000764167	0.000658876	4194/1021/4850/55367/2146/80279/65123/7976/9863/672/79027/57060/1869/63967/4848/546/5514/7465/348654/9735/7756/5311/835/144455/9212/5883/146956/3275/5934/983/7175/84861/2033/472/23513/9344/51512/7029	38
6	GO_NEUROBLAST_PROLIFERATION	13/975	62/17901	2.35854e-05	0.00078122	0.000673579	7976/5764/6604/6608/259266/85440/2260/9181/7422/63925/4851/63950/2290	13
6	GO_POSITIVE_REGULATION_OF_DNA_REPAIR	14/975	71/17901	2.41564e-05	0.000793626	0.000684276	2521/2969/672/5396/1663/84787/23347/11284/55719/55183/84250/2187/54929/196528	14
6	GO_POSITIVE_REGULATION_OF_CELL_PROJECTION_ORGANIZATION	42/975	394/17901	2.52505e-05	0.000822882	0.000709501	26053/1268/23499/2146/5764/9139/9863/2823/55604/6092/8874/23025/375790/7804/170506/55835/57498/22902/5789/221914/2648/54606/2260/10059/2534/7422/65981/22871/26230/51196/51760/54443/23613/5754/22873/100287171/2033/6091/55704/482/55558/4916	42
6	GO_NEGATIVE_REGULATION_OF_CELL_CYCLE_G1_S_PHASE_TRANSITION	20/975	132/17901	3.04209e-05	0.000983448	0.000847944	4194/1021/4850/55367/2146/79027/57060/1869/4848/7465/5311/835/144455/3275/5934/983/2033/472/51512/7029	20
6	GO_CELL_CYCLE_G1_S_PHASE_TRANSITION	35/975	310/17901	3.62501e-05	0.00115405	0.000995043	4194/55904/4678/1021/4850/5310/4176/55367/23236/2146/79027/57060/84515/1869/4848/5426/23594/7465/55294/5311/835/144455/571/8558/26057/3275/5934/983/2033/1018/23476/472/51512/5530/7029	35
6	GO_NEURON_PROJECTION_GUIDANCE	33/975	285/17901	3.62695e-05	0.00115405	0.000995043	2115/2817/351/7204/7976/1630/6092/57556/91653/9378/23114/4684/3911/6608/23077/4781/4897/5747/4756/80031/2534/7422/6464/6259/4851/5727/5786/6091/2290/55558/5335/1948/4628	33
6	GO_CELL_CYCLE_G2_M_PHASE_TRANSITION	32/975	273/17901	3.72369e-05	0.00117558	0.0010136	8481/351/23236/80279/79915/672/84131/26993/63967/6604/55835/10142/7465/22976/5108/23354/994/571/9212/983/1778/9024/26233/5116/79441/23476/472/9344/51512/7840/11064/55125	32
6	GO_REGULATION_OF_MESENCHYMAL_CELL_PROLIFERATION	9/975	33/17901	4.7863e-05	0.00148461	0.00128006	9678/5764/5396/6608/4781/93986/2260/7422/6662	9
6	GO_NUCLEAR_EXPORT	26/975	204/17901	4.8061e-05	0.00148461	0.00128006	3181/8106/6431/7514/5310/7919/64062/9295/26993/6426/6432/29072/580/23049/11052/9883/100101267/9984/6430/6427/9818/7175/10250/57122/51512/57187	26
6	GO_CELLULAR_RESPONSE_TO_STEROL	8/975	26/17901	4.87688e-05	0.00148461	0.00128006	4040/7804/6608/23209/3157/5727/57655/114881	8
6	GO_IONOTROPIC_GLUTAMATE_RECEPTOR_SIGNALING_PATHWAY	8/975	26/17901	4.87688e-05	0.00148461	0.00128006	2891/2892/2893/2897/351/2895/2898/2901	8
6	GO_DNA_PACKAGING	29/975	240/17901	4.88625e-05	0.00148461	0.00128006	4678/3070/22985/257218/79829/5928/26993/55729/11044/546/50809/26155/23347/23310/6046/64151/1786/10051/25836/9869/983/57082/1788/7175/23522/11176/51535/64105/6662	29
6	GO_PROTEIN_LOCALIZATION_TO_CHROMOSOME	15/975	85/17901	4.93342e-05	0.00148776	0.00128277	2146/84515/675/29072/546/23383/9212/55719/84250/25836/983/57082/157570/472/51535	15
6	GO_CILIARY_BASAL_BODY_PLASMA_MEMBRANE_DOCKING	16/975	95/17901	5.05699e-05	0.00151373	0.00130516	8481/84131/55835/10142/54806/347240/5108/23354/22832/983/1778/5116/79441/7840/11064/55125	16
6	GO_REGULATION_OF_ORGANELLE_ASSEMBLY	25/975	193/17901	5.09632e-05	0.00151428	0.00130564	3192/2895/672/23224/29899/9378/4848/55835/152185/5562/5789/255967/2648/9181/8558/11273/4926/1778/6311/7175/22873/55704/85459/4916/7840	25
6	GO_DNA_GEOMETRIC_CHANGE	18/975	116/17901	5.42762e-05	0.00158935	0.00137036	80205/3181/55636/4176/1663/84515/84181/10973/170506/1643/546/10721/7486/63922/9401/84296/1106/5983	18
6	GO_DNA_TEMPLATED_TRANSCRIPTION_ELONGATION	18/975	116/17901	5.42762e-05	0.00158935	0.00137036	8621/55209/7919/3192/2146/79101/905/29072/284695/51497/10915/79736/9013/51755/9984/23476/6829/27125	18
6	GO_PROTEIN_CONTAINING_COMPLEX_LOCALIZATION	33/975	291/17901	5.49495e-05	0.00159749	0.00137738	3181/6421/8106/6431/7514/7919/3192/59283/9295/26993/6426/6432/29072/23049/57560/5108/9883/100101267/5602/22871/9984/6430/6427/9818/7175/10250/57122/9321/472/23513/57187/1948/117178	33
6	GO_REGULATION_OF_CELL_CYCLE_G1_S_PHASE_TRANSITION	26/975	206/17901	5.67769e-05	0.00163882	0.00141302	4194/55904/1021/4850/5310/55367/23236/2146/79027/57060/1869/4848/7465/55294/5311/835/144455/8558/26057/3275/5934/983/2033/472/51512/7029	26
6	GO_RHYTHMIC_PROCESS	34/975	305/17901	6.02486e-05	0.0017267	0.00148879	6421/3192/2146/5764/4297/9112/268/6092/1655/8473/55366/23077/5562/1859/55294/835/10236/10059/5936/5602/22871/9612/983/3191/11335/26233/1457/3737/10743/56339/2033/3184/4916/7337	34
6	GO_CILIUM_ORGANIZATION	41/975	396/17901	6.10847e-05	0.00172872	0.00149053	8481/54558/5991/23224/84131/5992/65250/55835/3911/10142/54806/347240/197335/27152/57560/5108/23354/5311/8558/22832/1952/983/1778/4851/221322/55761/285331/5116/79441/23386/22873/9786/9321/55779/55704/85462/7840/11064/2622/117178/55125	41
6	GO_PEPTIDYL_LYSINE_ACETYLATION	23/975	172/17901	6.11747e-05	0.00172872	0.00149053	26053/9678/55209/284058/4297/672/8473/79829/675/5562/26155/22976/51105/26036/2648/201163/8110/23774/57634/2033/23522/6885/8295	23
6	GO_MULTICELLULAR_ORGANISM_GROWTH	21/975	150/17901	6.44084e-05	0.00180746	0.00155842	55636/7516/351/5454/6608/546/55777/2648/5930/25836/29123/5727/6506/10743/2033/472/23371/28982/321/6774/118	21
6	GO_CENTROSOME_DUPLICATION	13/975	68/17901	6.57694e-05	0.00182707	0.00157533	7514/672/675/55835/152185/348654/284403/5311/2648/9851/85459/7840/55125	13
6	GO_POSITIVE_REGULATION_OF_DNA_TEMPLATED_TRANSCRIPTION_ELONGATION	8/975	27/17901	6.60114e-05	0.00182707	0.00157533	8621/7919/905/10915/51755/9984/23476/6829	8
6	GO_CEREBRAL_CORTEX_DEVELOPMENT	18/975	118/17901	6.8312e-05	0.00187788	0.00161914	23353/23236/23224/4040/5454/7804/114327/6434/6608/259266/9289/93986/284403/10579/23380/63950/6091/2290	18
6	GO_RESPONSE_TO_UV	20/975	140/17901	7.15836e-05	0.00195452	0.00168522	1153/5764/90313/675/170506/1643/5562/26155/7486/9212/57654/4216/5429/54929/51426/56339/2033/8491/2956/51455	20
6	GO_REGULATION_OF_NOTCH_SIGNALING_PATHWAY	17/975	108/17901	7.21651e-05	0.00195718	0.00168751	84441/9139/6092/22905/374887/3955/55294/157285/182/4851/56339/4179/2033/6091/51341/6774/10098	17
6	GO_CELL_CYCLE_ARREST	28/975	234/17901	7.7834e-05	0.00209685	0.00180793	4194/55904/1021/4850/5310/55367/9863/672/57060/1869/6657/4848/580/4760/5562/208/11180/5311/835/144455/115426/5934/983/4851/2033/472/51512/7029	28
6	GO_NEGATIVE_REGULATION_OF_STEM_CELL_DIFFERENTIATION	7/975	21/17901	8.24528e-05	0.00220293	0.0018994	8621/10443/3192/51755/182/4851/6774	7
6	GO_NEGATIVE_REGULATION_OF_CELL_PROJECTION_ORGANIZATION	24/975	187/17901	8.28621e-05	0.00220293	0.0018994	4133/9139/1630/57556/7025/22902/5747/157285/80031/53335/10253/8558/2534/22871/5793/6259/23189/8831/9860/55558/57187/1948/5530/7337	24
6	GO_MAINTENANCE_OF_CELL_NUMBER	22/975	164/17901	8.36105e-05	0.0022083	0.00190403	23318/51593/2146/5764/5396/6657/4848/6608/259266/5108/9282/8243/2648/22823/55183/25836/182/4851/79918/56339/6774/6662	22
6	GO_NUCLEUS_LOCALIZATION	8/975	28/17901	8.80296e-05	0.00230992	0.00199165	23353/23224/80336/85440/5108/5747/1778/4628	8
6	GO_NEGATIVE_REGULATION_OF_NEURON_PROJECTION_DEVELOPMENT	21/975	154/17901	9.47881e-05	0.00247122	0.00213072	4133/9139/1630/57556/7025/22902/5747/157285/80031/53335/22871/5793/6259/23189/8831/9860/55558/57187/1948/5530/7337	21
6	GO_PEPTIDYL_LYSINE_TRIMETHYLATION	11/975	53/17901	0.000109403	0.00283396	0.00244348	55904/55209/4297/54904/8473/29072/546/84787/9757/63925/23476	11
6	GO_REGULATION_OF_SISTER_CHROMATID_COHESION	7/975	22/17901	0.000115269	0.00296166	0.00255359	6421/1663/546/23137/55719/84250/25836	7
6	GO_REGULATION_OF_HISTONE_H3_K4_METHYLATION	8/975	29/17901	0.000115799	0.00296166	0.00255359	26053/55904/4297/672/9757/22976/1786/63925	8
6	GO_PROTEIN_ACETYLATION	25/975	203/17901	0.000116626	0.00296407	0.00255566	26053/9678/55209/284058/4297/672/8473/79829/675/5562/26155/22976/51105/26036/2648/201163/8110/23774/157570/57634/2033/23522/85459/6885/8295	25
6	GO_HOMOPHILIC_CELL_ADHESION_VIA_PLASMA_MEMBRANE_ADHESION_MOLECULES	22/975	168/17901	0.000119887	0.00302789	0.00261069	120114/56127/5101/1004/5310/56122/222256/6092/56106/56124/64403/2195/1008/56131/56126/25945/56123/1952/56125/56110/6091/7216	22
6	GO_MITOTIC_CHROMOSOME_CONDENSATION	6/975	16/17901	0.000128381	0.00320239	0.00276115	26993/11044/23310/64151/10051/25836	6
6	GO_REGULATION_OF_RNA_EXPORT_FROM_NUCLEUS	6/975	16/17901	0.000128381	0.00320239	0.00276115	64062/26993/29072/11052/7175/57187	6
6	GO_CYTOPLASMIC_MICROTUBULE_ORGANIZATION	12/975	63/17901	0.000129291	0.00320532	0.00276367	667/29911/55835/5108/85378/63979/4926/1778/83473/55137/55704/84942	12
6	GO_PRODUCTION_OF_SMALL_RNA_INVOLVED_IN_GENE_SILENCING_BY_RNA	11/975	54/17901	0.000130709	0.0032207	0.00277694	3181/23318/51593/1655/54487/192669/9612/26523/56339/6774/5530	11
6	GO_REGULATION_OF_CELL_CYCLE_G2_M_PHASE_TRANSITION	26/975	217/17901	0.000135339	0.00331457	0.00285787	8481/351/80279/79915/672/84131/63967/6604/55835/10142/22976/5108/23354/994/9212/983/1778/5116/79441/23476/472/9344/51512/7840/11064/55125	26
6	GO_NEURONAL_STEM_CELL_POPULATION_MAINTENANCE	7/975	23/17901	0.000157949	0.00379925	0.00327577	51593/5396/6657/259266/5108/182/4851	7
6	GO_NUCLEAR_MIGRATION	7/975	23/17901	0.000157949	0.00379925	0.00327577	23353/23224/85440/5108/5747/1778/4628	7
6	GO_STRESS_GRANULE_ASSEMBLY	7/975	23/17901	0.000157949	0.00379925	0.00327577	636/1153/5562/11273/1778/6311/23215	7
6	GO_REGULATION_OF_DOUBLE_STRAND_BREAK_REPAIR_VIA_HOMOLOGOUS_RECOMBINATION	10/975	47/17901	0.000179789	0.00429898	0.00370664	2521/29072/7158/23347/10721/63979/55183/2187/196528/55137	10
6	GO_PROTEIN_ACYLATION	28/975	248/17901	0.000211173	0.00501972	0.00432807	26053/9678/55209/284058/4297/672/8473/79829/675/5562/26155/22976/51105/26036/29801/2648/340481/201163/8110/23774/157570/57634/2033/23522/85459/6885/8295/23390	28
6	GO_REGULATION_OF_DENDRITIC_SPINE_MORPHOGENESIS	10/975	48/17901	0.000216148	0.00507823	0.00437852	10152/7804/170506/115703/10059/65981/22871/26115/7337/26037	10
6	GO_RNA_POLYADENYLATION	10/975	48/17901	0.000216148	0.00507823	0.00437852	23318/351/80336/11044/11052/51585/1479/79882/79869/6829	10
6	GO_REGULATION_OF_NUCLEAR_DIVISION	23/975	188/17901	0.000237291	0.00554274	0.00477904	8621/3192/23236/7552/4288/546/348654/9735/55023/7756/23137/25970/9212/55719/84250/25836/26013/4926/54443/7175/84861/472/51433	23
6	GO_CENTRIOLE_ASSEMBLY	9/975	40/17901	0.000240658	0.00558907	0.00481898	672/55835/152185/284403/2648/9851/124093/85459/7840	9
6	GO_KIDNEY_EPITHELIUM_DEVELOPMENT	19/975	142/17901	0.000257282	0.00593474	0.00511702	5310/10252/9863/6092/55366/3911/6608/54806/4090/5311/3237/2260/7422/182/171023/4851/5727/1948/6662	19
6	GO_HISTONE_H3_K9_MODIFICATION	10/975	49/17901	0.000258479	0.00593474	0.00511702	55209/55870/4297/672/2122/546/26036/1786/55183/9869	10
6	GO_CELL_CELL_ADHESION_VIA_PLASMA_MEMBRANE_ADHESION_MOLECULES	30/975	277/17901	0.000265339	0.00605783	0.00522315	120114/56127/5101/1004/5310/56122/222256/8404/2895/6092/9378/23284/56106/56124/64403/2195/1008/56131/56126/5789/25945/22854/56123/22871/1952/56125/421/56110/6091/7216	30
6	GO_NEURAL_PRECURSOR_CELL_PROLIFERATION	20/975	154/17901	0.000268475	0.00608181	0.00524383	5803/7976/5764/5454/6604/58155/6608/259266/9289/85440/473/5108/2260/9181/7422/63925/6259/4851/63950/2290	20
6	GO_NEGATIVE_REGULATION_OF_CELL_DIVISION	6/975	18/17901	0.000270905	0.00608181	0.00524383	23594/259266/27152/144455/9212/5727	6
6	GO_POSITIVE_REGULATION_OF_HISTONE_H3_K4_METHYLATION	6/975	18/17901	0.000270905	0.00608181	0.00524383	26053/55904/4297/672/22976/1786	6
6	GO_REGULATION_OF_DENDRITE_DEVELOPMENT	20/975	155/17901	0.000292822	0.00653754	0.00563676	2146/5764/577/1630/10152/7804/170506/5789/115703/53335/10059/26012/65981/22871/26115/23613/124925/5530/7337/26037	20
6	GO_RESPONSE_TO_LIGHT_STIMULUS	33/975	318/17901	0.000296396	0.00657951	0.00567295	1153/351/5764/9112/90313/85461/4212/675/170506/1643/5562/26155/208/7486/9212/5936/3157/5602/26233/57654/285331/4216/5429/8831/6506/54929/51426/56339/346007/2033/8491/2956/51455	33
6	GO_POSITIVE_REGULATION_OF_GENE_EXPRESSION_EPIGENETIC	11/975	59/17901	0.000297959	0.00657951	0.00567295	57492/79101/80336/23451/29028/54454/9013/2648/9031/83637/2033	11
6	GO_PROTEIN_LOCALIZATION_TO_MICROTUBULE_ORGANIZING_CENTER	8/975	33/17901	0.000308524	0.00677579	0.00584219	64770/636/2804/5108/9851/4926/23386/55125	8
6	GO_NEGATIVE_REGULATION_OF_CELL_CYCLE_PROCESS	36/975	359/17901	0.00031326	0.00684261	0.0058998	4194/1021/4850/55367/2146/80279/672/79027/57060/5928/1869/63967/4848/546/5514/23269/7465/348654/7756/5311/835/2648/144455/9212/3275/5934/983/11335/7175/84861/2033/472/9344/80012/51512/7029	36
6	GO_HINDBRAIN_DEVELOPMENT	20/975	156/17901	0.000319077	0.00693221	0.00597705	2146/2895/5764/4040/23543/58155/65250/6608/54806/4760/473/4781/93986/2648/8925/3184/23513/482/124925/4628	20
6	GO_CIRCADIAN_RHYTHM	25/975	218/17901	0.000356003	0.00769309	0.0066331	6421/3192/2146/4297/9112/8473/55366/23077/5562/1859/55294/10236/5936/5602/22871/983/3191/26233/3737/10743/56339/2033/3184/4916/7337	25
6	GO_GLUTAMATE_RECEPTOR_SIGNALING_PATHWAY	15/975	101/17901	0.00036228	0.00776361	0.0066939	2891/2892/2893/59283/2897/351/23236/2895/2898/9456/23025/2534/2901/22871/9455	15
6	GO_HISTONE_H4_ACETYLATION	12/975	70/17901	0.000363109	0.00776361	0.0066939	26053/284058/4297/672/8473/79829/675/2648/57634/2033/23522/8295	12
6	GO_REGULATION_OF_ANDROGEN_RECEPTOR_SIGNALING_PATHWAY	7/975	26/17901	0.000367169	0.00780911	0.00673313	9063/1655/6597/3275/9612/2033/51341	7
6	GO_DOSAGE_COMPENSATION	6/975	19/17901	0.000377786	0.00795121	0.00685565	7503/3192/672/23347/64783/56339	6
6	GO_REGULATION_OF_NUCLEOBASE_CONTAINING_COMPOUND_TRANSPORT	6/975	19/17901	0.000377786	0.00795121	0.00685565	64062/26993/29072/11052/7175/57187	6
6	GO_NEGATIVE_REGULATION_OF_CELL_CYCLE_PHASE_TRANSITION	29/975	270/17901	0.00038282	0.00801542	0.00691101	4194/1021/4850/55367/2146/80279/672/79027/57060/1869/63967/4848/7465/348654/7756/5311/835/144455/9212/3275/5934/983/7175/84861/2033/472/9344/51512/7029	29
6	GO_DENDRITIC_SPINE_DEVELOPMENT	15/975	102/17901	0.000403771	0.00837208	0.00721853	57492/10152/7804/170506/115703/10059/65981/22871/26115/23380/23613/55236/1501/7337/26037	15
6	GO_NOTCH_SIGNALING_PATHWAY	23/975	195/17901	0.000403998	0.00837208	0.00721853	1021/1004/84441/351/9139/6092/22905/374887/3955/55294/157285/196403/64783/182/4851/56339/4179/2033/6091/51341/6774/10098/6662	23
6	GO_CHROMATIN_ASSEMBLY_OR_DISASSEMBLY	25/975	220/17901	0.000408852	0.00842944	0.00726799	4678/3070/257218/79829/5928/55729/6604/546/50809/6597/26155/23347/6046/1786/9869/57082/1788/9031/7175/196528/23522/11176/51535/64105/6662	25
6	GO_POSITIVE_REGULATION_OF_NUCLEAR_DIVISION	12/975	71/17901	0.000415662	0.00852635	0.00735154	3192/23236/7552/55023/23137/25970/9212/55719/84250/25836/4926/51433	12
6	GO_PRIMARY_MIRNA_PROCESSING	5/975	13/17901	0.00042284	0.00862978	0.00744073	3181/51593/54487/56339/6774	5
6	GO_ANDROGEN_RECEPTOR_SIGNALING_PATHWAY	9/975	43/17901	0.000428544	0.00867027	0.00747563	10521/9063/1655/6597/3275/9612/2033/51341/7337	9
6	GO_RESPONSE_TO_NERVE_GROWTH_FACTOR	10/975	52/17901	0.000429115	0.00867027	0.00747563	351/5764/9863/1869/57498/23095/2648/1783/4916/7337	10
6	GO_METENCEPHALON_DEVELOPMENT	16/975	114/17901	0.000449181	0.00903054	0.00778627	2146/2895/5764/4040/58155/65250/6608/4760/473/93986/2648/8925/3184/23513/124925/4628	16
6	GO_POSITIVE_REGULATION_OF_NEURON_DIFFERENTIATION	37/975	380/17901	0.000459882	0.00919992	0.00793231	1268/6925/23499/2146/5764/9139/9863/9043/6092/6664/23025/7804/170506/4760/57498/22902/4897/5789/221914/54606/2260/10059/9181/2534/7422/65981/22871/26230/51760/23613/5754/2033/6091/2290/482/55558/4916	37
6	GO_REGULATION_OF_MEGAKARYOCYTE_DIFFERENTIATION	13/975	82/17901	0.000462347	0.00920367	0.00793554	55904/58508/4850/4297/27327/23112/9757/192669/64783/26013/26523/2033/5929	13
6	GO_DENDRITIC_SPINE_MORPHOGENESIS	11/975	62/17901	0.000466186	0.0092346	0.00796221	10152/7804/170506/115703/10059/65981/22871/26115/1501/7337/26037	11
6	GO_REGULATION_OF_TRANSCRIPTION_ELONGATION_FROM_RNA_POLYMERASE_II_PROMOTER	7/975	27/17901	0.000472574	0.00931289	0.00802971	8621/3192/2146/51497/10915/51755/23476	7
6	GO_RESPONSE_TO_STEROL	8/975	35/17901	0.000474748	0.00931289	0.00802971	4040/7804/6608/23209/3157/5727/57655/114881	8
6	GO_NON_RECOMBINATIONAL_REPAIR	15/975	104/17901	0.000499085	0.00974301	0.00840057	672/580/84787/286257/22976/7158/7468/23347/10721/11284/27434/55183/8924/472/51341	15
6	GO_MESENCHYMAL_CELL_PROLIFERATION	9/975	44/17901	0.000513042	0.00995706	0.00858512	9678/5764/5396/6608/4781/93986/2260/7422/6662	9
6	GO_DNA_METHYLATION_DEPENDENT_HETEROCHROMATIN_ASSEMBLY	6/975	20/17901	0.000514978	0.00995706	0.00858512	3070/55729/1786/9869/1788/51535	6
6	GO_POSITIVE_REGULATION_OF_NEURON_PROJECTION_DEVELOPMENT	30/975	290/17901	0.00057645	0.0110925	0.00956416	1268/23499/2146/5764/9139/9863/6092/23025/7804/170506/57498/22902/5789/221914/54606/2260/10059/2534/7422/65981/22871/26230/51760/23613/5754/2033/6091/482/55558/4916	30
6	GO_STEM_CELL_DIFFERENTIATION	28/975	264/17901	0.000585547	0.0112116	0.00966678	55553/8621/10443/1021/3192/124540/5764/4297/2823/6664/57556/4040/170506/29072/3911/6608/51755/80031/22823/182/4054/54517/4851/79918/56339/1106/6774/6662	28
6	GO_POSITIVE_REGULATION_OF_NEURAL_PRECURSOR_CELL_PROLIFERATION	10/975	54/17901	0.000588184	0.0112116	0.00966678	7976/6604/6608/259266/9289/7422/63925/4851/63950/2290	10
6	GO_PATTERN_SPECIFICATION_PROCESS	42/975	455/17901	0.000597331	0.0113325	0.00977102	80055/7516/23314/8481/10252/5991/2186/6092/4040/4212/7545/5992/6604/6434/10297/6608/9289/54806/4760/4090/27152/3955/3235/5311/3237/2648/22823/2260/3200/1952/4851/5727/221322/8831/2033/4211/63950/472/6091/2290/3224/2622	42
6	GO_PROTEIN_LOCALIZATION_TO_CHROMATIN	7/975	28/17901	0.000600756	0.0113442	0.00978112	2146/84515/29072/23383/25836/157570/51535	7
6	GO_REGULATION_OF_DENDRITE_MORPHOGENESIS	14/975	95/17901	0.000609366	0.0114533	0.00987517	577/10152/7804/170506/5789/115703/10059/26012/65981/22871/26115/5530/7337/26037	14
6	GO_POSITIVE_REGULATION_OF_CHROMATIN_ASSEMBLY_OR_DISASSEMBLY	5/975	14/17901	0.000628362	0.0117556	0.0101359	55729/1786/9869/7175/51535	5
6	GO_ESTABLISHMENT_OF_CELL_POLARITY	18/975	141/17901	0.000655937	0.0122103	0.0105279	5310/4133/10252/889/29899/85440/22902/7465/5747/83700/10253/9181/4926/10565/23189/9024/5754/23513	18
6	GO_POSITIVE_REGULATION_OF_ANIMAL_ORGAN_MORPHOGENESIS	13/975	85/17901	0.000658709	0.0122103	0.0105279	6431/10252/5764/6092/55366/6608/93986/2260/7422/182/4851/6091/6662	13
6	GO_REGULATION_OF_STEM_CELL_DIFFERENTIATION	16/975	118/17901	0.000662109	0.0122173	0.0105339	55553/8621/10443/1021/3192/5764/4297/170506/51755/182/4054/54517/4851/56339/6774/6662	16
6	GO_MICROTUBULE_BASED_TRANSPORT	22/975	190/17901	0.000687985	0.0124671	0.0107493	6421/667/636/4133/23353/3192/8481/351/6687/5991/23224/89941/57584/23095/57560/5108/23162/1778/9493/9321/2622/117178	22
6	GO_REGULATION_OF_MICROTUBULE_CYTOSKELETON_ORGANIZATION	22/975	190/17901	0.000687985	0.0124671	0.0107493	7514/636/5310/4133/3192/672/29899/55835/10297/152185/10142/5562/348654/1859/84722/2648/9181/4926/1778/7175/85459/7840	22
6	GO_P_BODY_ASSEMBLY	6/975	21/17901	0.000687988	0.0124671	0.0107493	4848/8994/255967/11273/1778/6311	6
6	GO_REGULATION_OF_CHROMATIN_ASSEMBLY	6/975	21/17901	0.000687988	0.0124671	0.0107493	79829/55729/1786/9869/7175/51535	6
6	GO_MITOTIC_SPINDLE_ASSEMBLY	11/975	65/17901	0.000707429	0.0127621	0.0110037	3192/152185/8243/7756/90990/9212/10274/3833/7175/9493/55125	11
6	GO_G0_TO_G1_TRANSITION	9/975	46/17901	0.000723113	0.0129871	0.0111977	2146/672/5928/1869/23269/11335/1018/80012/7029	9
6	GO_POSITIVE_REGULATION_OF_GTPASE_ACTIVITY	38/975	404/17901	0.000751787	0.0134423	0.0115902	116983/23236/2146/577/4301/9743/8874/1124/375790/10297/85440/57584/208/115703/55738/23161/201163/9901/10059/116987/26230/8394/23637/395/26084/84173/10565/57148/9824/64411/23380/8831/23513/253959/7249/116984/4916/26037	38
6	GO_RESPIRATORY_SYSTEM_DEVELOPMENT	23/975	204/17901	0.000763093	0.0135844	0.0117127	9678/55636/6431/5310/10252/5764/6664/4040/3911/4781/93986/23347/55294/2260/10253/7422/171023/4054/23152/4851/5754/2033/6662	23
6	GO_CHROMATIN_ORGANIZATION_INVOLVED_IN_REGULATION_OF_TRANSCRIPTION	19/975	156/17901	0.000844135	0.0149612	0.0128998	10984/2146/3070/57492/80336/79829/55729/84444/29028/54454/23347/1786/55183/9869/1788/7175/83637/11176/51535	19
6	GO_HISTONE_H3_K9_METHYLATION	8/975	38/17901	0.000853375	0.0149934	0.0129276	55209/55870/672/2122/546/1786/55183/9869	8
6	GO_WNT_SIGNALING_PATHWAY_CALCIUM_MODULATING_PATHWAY	8/975	38/17901	0.000853375	0.0149934	0.0129276	23236/7976/27327/23112/192669/26523/6885/5530	8
6	GO_NEGATIVE_REGULATION_OF_DNA_TEMPLATED_TRANSCRIPTION_ELONGATION	5/975	15/17901	0.00090049	0.0157527	0.0135822	3192/2146/51497/10915/6829	5
6	GO_REGULATION_OF_GTPASE_ACTIVITY	43/975	479/17901	0.000910651	0.0158133	0.0136344	116983/23236/10252/2146/577/4301/9743/8874/1124/375790/10297/85440/57584/208/115703/5747/55738/23161/201163/9901/10253/10059/116987/26230/8394/23637/395/26084/84173/10565/57148/9824/64411/23380/8831/2874/23513/253959/7249/55558/116984/4916/26037	43
6	GO_POSITIVE_REGULATION_OF_MITOTIC_NUCLEAR_DIVISION	10/975	57/17901	0.00091569	0.0158133	0.0136344	3192/55023/23137/25970/9212/55719/84250/25836/4926/51433	10
6	GO_POSITIVE_REGULATION_OF_NOTCH_SIGNALING_PATHWAY	10/975	57/17901	0.00091569	0.0158133	0.0136344	84441/6092/22905/3955/182/4851/2033/6091/6774/10098	10
6	GO_ADHERENS_JUNCTION_ORGANIZATION	11/975	67/17901	0.000919841	0.0158174	0.013638	1004/222256/4301/253559/64403/1008/25945/83700/7422/1948/118	11
6	GO_POSITIVE_REGULATION_OF_INTRACELLULAR_TRANSPORT	24/975	221/17901	0.00100851	0.0172687	0.0148893	4133/288/64062/7545/1869/6608/23209/22902/5562/208/5108/11052/55294/9520/79778/2534/4926/983/1778/5116/7175/89781/51512/7029	24
6	GO_MEGAKARYOCYTE_DIFFERENTIATION	14/975	100/17901	0.00102427	0.0174645	0.0150581	55904/58508/4850/4297/27327/23112/9757/192669/64783/26013/26523/2033/4211/5929	14
6	GO_REGULATION_OF_CARBOHYDRATE_CATABOLIC_PROCESS	13/975	90/17901	0.00114063	0.0193667	0.0166983	26137/351/8671/8473/5562/9883/100101267/9818/7175/2033/57122/51341/6774	13
6	GO_POSITIVE_REGULATION_OF_NEUROTRANSMITTER_SECRETION	6/975	23/17901	0.00116563	0.0196263	0.0169221	1268/112476/23025/6804/10059/22871	6
6	GO_REGULATION_OF_CENTRIOLE_REPLICATION	6/975	23/17901	0.00116563	0.0196263	0.0169221	672/55835/152185/2648/85459/7840	6
6	GO_REGULATION_OF_INTRACELLULAR_PROTEIN_TRANSPORT	27/975	263/17901	0.00118851	0.0199285	0.0171827	7514/7327/288/7545/26993/1869/29072/580/6608/22902/5562/208/5108/55294/9520/79778/2534/4926/983/9024/5116/9818/7175/89781/51512/57187/7029	27
6	GO_TRANSPORT_ALONG_MICROTUBULE	19/975	161/17901	0.00123569	0.020634	0.017791	6421/667/636/4133/23353/3192/351/6687/23224/89941/57584/23095/57560/5108/23162/1778/9493/9321/117178	19
6	GO_REGULATION_OF_ATP_METABOLIC_PROCESS	16/975	125/17901	0.00124284	0.0206413	0.0177972	26137/351/8671/8473/5562/9883/201163/10059/100101267/983/9818/7175/2033/57122/51341/6774	16
6	GO_HETEROCHROMATIN_ORGANIZATION	12/975	80/17901	0.00124875	0.0206413	0.0177972	3070/79829/55729/2122/50809/23347/1786/9869/1788/7175/11176/51535	12
6	GO_REGULATION_OF_POSTSYNAPTIC_DENSITY_ORGANIZATION	5/975	16/17901	0.00125145	0.0206413	0.0177972	2895/9378/5789/23613/4916	5
6	GO_REGULATION_OF_NEURAL_PRECURSOR_CELL_PROLIFERATION	13/975	91/17901	0.0012658	0.0207931	0.0179281	5803/7976/5764/6604/58155/6608/259266/9289/7422/63925/4851/63950/2290	13
6	GO_CARDIAC_SEPTUM_DEVELOPMENT	15/975	114/17901	0.00131566	0.0215246	0.0185588	4194/55636/6092/6664/65250/6608/7468/11174/64783/182/4851/5754/9321/6091/4628	15
6	GO_CYTOSKELETON_DEPENDENT_INTRACELLULAR_TRANSPORT	22/975	200/17901	0.00135857	0.022137	0.0190868	6421/667/636/4133/23353/3192/351/29911/6687/23224/89941/57584/23095/57560/5108/23162/26115/1778/9493/9321/55704/117178	22
6	GO_AORTA_DEVELOPMENT	10/975	60/17901	0.00137963	0.0223899	0.0193049	55636/6092/56999/5311/11174/182/4851/6091/1948/4628	10
6	GO_EPITHELIAL_CELL_PROLIFERATION_INVOLVED_IN_LUNG_MORPHOGENESIS	4/975	10/17901	0.00140969	0.0226053	0.0194906	6431/4781/93986/6662	4
6	GO_HISTONE_H4_K20_METHYLATION	4/975	10/17901	0.00140969	0.0226053	0.0194906	64324/672/84787/7468	4
6	GO_REGULATION_OF_CYTOPLASMIC_MRNA_PROCESSING_BODY_ASSEMBLY	4/975	10/17901	0.00140969	0.0226053	0.0194906	4848/255967/11273/6311	4
6	GO_POSITIVE_REGULATION_OF_MRNA_METABOLIC_PROCESS	12/975	82/17901	0.00155463	0.024831	0.0214097	29896/1153/27316/27327/6625/23112/170506/373863/6434/10236/56339/3184	12
6	GO_POSITIVE_REGULATION_OF_TELOMERE_MAINTENANCE	9/975	51/17901	0.00156515	0.0248977	0.0214672	3181/170506/546/5514/11284/9212/4216/472/3184	9
6	GO_REGULATION_OF_PEPTIDYL_LYSINE_ACETYLATION	10/975	61/17901	0.00157113	0.0248977	0.0214672	26053/55209/4297/672/5562/26155/22976/26036/2648/201163	10
6	GO_CEREBRAL_CORTEX_CELL_MIGRATION	8/975	42/17901	0.00169868	0.026814	0.0231194	23353/23224/5454/114327/9289/23380/6091/2290	8
6	GO_NEGATIVE_REGULATION_OF_RESPONSE_TO_DNA_DAMAGE_STIMULUS	12/975	83/17901	0.00172926	0.0271904	0.023444	7919/79915/1191/5514/7158/1859/23347/10721/55183/9984/2187/54929	12
6	GO_REGULATION_OF_DEVELOPMENTAL_GROWTH	33/975	353/17901	0.00179411	0.0281008	0.024229	55636/1848/7919/4133/23499/351/23236/1630/57556/5454/23025/375790/6608/22902/4897/55777/5747/80031/53335/2260/7422/25836/983/6259/4851/5727/51760/10743/4211/28982/6774/55558/4916	33
6	GO_NEGATIVE_REGULATION_OF_SYNAPSE_ORGANIZATION	6/975	25/17901	0.00186286	0.0289531	0.0249638	5764/6092/5747/2534/22871/7337	6
6	GO_POSITIVE_REGULATION_OF_MESENCHYMAL_CELL_PROLIFERATION	6/975	25/17901	0.00186286	0.0289531	0.0249638	5396/6608/93986/2260/7422/6662	6
6	GO_RENAL_TUBULE_DEVELOPMENT	13/975	95/17901	0.00188651	0.0292084	0.0251839	5310/55366/3911/6608/1282/54806/5311/3237/7422/182/4851/5727/6662	13
6	GO_REGULATION_OF_SIGNAL_TRANSDUCTION_BY_P53_CLASS_MEDIATOR	20/975	180/17901	0.00194871	0.0300563	0.025915	4194/80279/79915/672/1655/5928/580/5562/26155/8805/1859/7486/9212/5883/26013/7156/1457/2033/5983/472	20
6	GO_REGULATION_OF_SYNAPSE_ASSEMBLY	14/975	107/17901	0.00198376	0.0303825	0.0261962	55209/351/2895/577/6092/576/9378/57633/23284/375790/5789/5747/22871/4916	14
6	GO_REGULATION_OF_TRANS_SYNAPTIC_SIGNALING	40/975	455/17901	0.0019849	0.0303825	0.0261962	1268/112476/59283/2897/351/8525/23236/6558/2895/5764/1630/2898/9378/9456/23025/7804/10142/6804/54476/1760/9627/22854/2648/10059/26012/2534/2901/22871/1139/6855/25837/8831/23613/5786/321/1607/6774/5335/5530/26037	40
6	GO_POSTSYNAPTIC_SPECIALIZATION_ORGANIZATION	7/975	34/17901	0.00205223	0.0312946	0.0269827	2895/9378/5789/22871/8831/23613/4916	7
6	GO_POSITIVE_REGULATION_OF_DNA_METHYLATION_DEPENDENT_HETEROCHROMATIN_ASSEMBLY	4/975	11/17901	0.00212016	0.0322089	0.027771	55729/1786/9869/51535	4
6	GO_REGULATION_OF_INTRACELLULAR_TRANSPORT	33/975	357/17901	0.00215214	0.0325723	0.0280843	7514/4133/7327/288/64062/7545/26993/1869/29072/580/6608/23209/22902/5562/208/5108/11052/55294/9520/79778/2534/5936/4926/983/1778/9024/5116/9818/7175/89781/51512/57187/7029	33
6	GO_RESPONSE_TO_IONIZING_RADIATION	17/975	144/17901	0.00217072	0.0327309	0.0282211	7516/65123/9112/672/221927/675/5562/22976/7158/7486/143570/1196/63979/5883/25836/1788/472	17
6	GO_NEGATIVE_REGULATION_OF_GLUCONEOGENESIS	5/975	18/17901	0.00224137	0.0336705	0.0290312	1196/283871/140710/4485/2033	5
6	GO_NEURON_PROJECTION_ARBORIZATION	6/975	26/17901	0.00231156	0.0344227	0.0296798	23499/5764/22854/22871/1139/9344	6
6	GO_REGULATION_OF_CHROMATIN_ASSEMBLY_OR_DISASSEMBLY	6/975	26/17901	0.00231156	0.0344227	0.0296798	79829/55729/1786/9869/7175/51535	6
6	GO_REGULATION_OF_CENTROSOME_DUPLICATION	8/975	44/17901	0.00231699	0.0344227	0.0296798	7514/672/55835/152185/348654/2648/85459/7840	8
6	GO_REGULATION_OF_PROTEIN_ACETYLATION	11/975	75/17901	0.00236115	0.0347621	0.0299724	26053/55209/4297/672/5562/26155/22976/26036/2648/201163/85459	11
6	GO_NEGATIVE_REGULATION_OF_EPITHELIAL_CELL_DIFFERENTIATION	9/975	54/17901	0.00236483	0.0347621	0.0299724	6431/10252/2146/6608/10253/7422/182/4851/6662	9
6	GO_SPINAL_CORD_DEVELOPMENT	14/975	109/17901	0.00236565	0.0347621	0.0299724	55553/5310/5764/1630/6092/6664/7545/5992/58155/6608/27152/5311/4851/5727	14
6	GO_DEVELOPMENTAL_GROWTH_INVOLVED_IN_MORPHOGENESIS	24/975	236/17901	0.0024545	0.0359371	0.0309855	26053/4133/23499/351/10252/9863/1630/57556/4040/23025/22902/4897/80031/53335/10253/7422/6259/4851/51760/5754/780/55558/4916/6662	24
6	GO_REGULATION_OF_CELL_DIVISION	19/975	171/17901	0.00249447	0.0363567	0.0313473	5586/5764/675/114327/23594/29072/259266/57448/27152/144455/201163/994/9212/7422/5934/5727/9493/11113/25909	19
6	GO_NEGATIVE_REGULATION_OF_CELL_MORPHOGENESIS_INVOLVED_IN_DIFFERENTIATION	13/975	98/17901	0.00250115	0.0363567	0.0313473	4133/1630/57556/22902/5747/80031/22871/6259/23189/8831/55558/5530/7337	13
6	GO_NEPHRON_EPITHELIUM_DEVELOPMENT	14/975	110/17901	0.00257819	0.0373422	0.032197	5310/9863/55366/3911/6608/54806/5311/3237/7422/182/171023/4851/5727/6662	14
6	GO_NEGATIVE_REGULATION_OF_CELLULAR_CATABOLIC_PROCESS	26/975	264/17901	0.00259719	0.037483	0.0323184	2521/1268/3192/1153/7327/80279/8473/6625/1869/11044/340371/170506/373863/23049/11180/5747/79048/8925/66036/1457/84861/100287171/3184/9860/6774/7249	26
6	GO_CELLULAR_RESPONSE_TO_ACID_CHEMICAL	11/975	76/17901	0.00262793	0.0377916	0.0325845	1282/1290/5311/53335/1786/26012/2534/7422/1788/84861/3184	11
6	GO_RIBONUCLEOPROTEIN_COMPLEX_SUBUNIT_ORGANIZATION	24/975	238/17901	0.00274073	0.0392741	0.0338627	51747/55692/6431/7919/10181/10772/27316/22889/7536/3831/58155/6426/23451/8161/51631/8662/11052/9169/192669/6430/6433/26523/79869/472	24
6	GO_GLIOGENESIS	29/975	307/17901	0.00283201	0.0404387	0.0348669	5803/55553/1021/23353/2817/351/2146/5764/23224/6664/5454/1869/1191/6657/6608/9289/4781/1464/208/983/4851/23380/56339/23513/2290/6774/482/4916/6662	29
6	GO_REGULATION_OF_AXONOGENESIS	20/975	186/17901	0.00286768	0.0406679	0.0350645	4133/23499/1630/6092/57556/5454/23077/22902/4897/5747/80031/7422/26230/6259/9024/8831/6091/55558/4916/26037	20
6	GO_SOMATIC_DIVERSIFICATION_OF_IMMUNOGLOBULINS	10/975	66/17901	0.00287737	0.0406679	0.0350645	79915/84787/22976/7158/7468/10721/27434/55183/9984/2956	10
6	GO_NEGATIVE_REGULATION_OF_GENE_SILENCING	7/975	36/17901	0.00289678	0.0406679	0.0350645	283131/373863/29028/54454/9612/6774/5530	7
6	GO_NUCLEAR_TRANSCRIBED_MRNA_POLY_A_TAIL_SHORTENING	7/975	36/17901	0.00289678	0.0406679	0.0350645	4850/23318/27327/23112/11044/4848/255967	7
6	GO_NEGATIVE_REGULATION_OF_DOUBLE_STRAND_BREAK_REPAIR_VIA_HOMOLOGOUS_RECOMBINATION	5/975	19/17901	0.00290693	0.0406679	0.0350645	7158/23347/10721/55183/2187	5
6	GO_PERIPHERAL_NERVOUS_SYSTEM_DEVELOPMENT	11/975	77/17901	0.00291851	0.0406679	0.0350645	2115/2817/576/5454/23114/6334/208/3235/983/4916/6526	11
6	GO_SOMATIC_DIVERSIFICATION_OF_IMMUNE_RECEPTORS	11/975	77/17901	0.00291851	0.0406679	0.0350645	79915/84787/22976/7158/7468/10721/27434/55183/9984/472/2956	11
6	GO_NEGATIVE_REGULATION_OF_CATABOLIC_PROCESS	30/975	322/17901	0.00297319	0.0411852	0.0355105	4194/2521/1268/3192/1153/7327/80279/8473/6625/1869/11044/340371/170506/373863/23077/23049/5562/11180/5747/79048/8925/2534/66036/1457/84861/100287171/3184/9860/6774/7249	30
6	GO_TELOMERE_ORGANIZATION	19/975	174/17901	0.00303578	0.0411852	0.0355105	3181/3192/675/5426/84444/170506/546/5514/23049/23137/11284/7486/9212/55183/9401/4216/5983/472/3184	19
6	GO_DISTAL_TUBULE_DEVELOPMENT	4/975	12/17901	0.00304405	0.0411852	0.0355105	5310/5311/182/4851	4
6	GO_MAINTENANCE_OF_ORGANELLE_LOCATION	4/975	12/17901	0.00304405	0.0411852	0.0355105	29899/259266/10142/57584	4
6	GO_NEGATIVE_REGULATION_OF_NEURON_MIGRATION	4/975	12/17901	0.00304405	0.0411852	0.0355105	9289/23380/6774/54328	4
6	GO_POSITIVE_REGULATION_OF_DNA_DEPENDENT_DNA_REPLICATION	4/975	12/17901	0.00304405	0.0411852	0.0355105	546/144455/2260/58525	4
6	GO_POSITIVE_REGULATION_OF_SYNAPTIC_VESICLE_EXOCYTOSIS	4/975	12/17901	0.00304405	0.0411852	0.0355105	1268/112476/10059/22871	4
6	GO_REGULATION_OF_DNA_REPLICATION	14/975	112/17901	0.00305051	0.0411852	0.0355105	79915/675/546/144455/2260/5930/63922/26057/983/157570/5983/55704/58525/23244	14
6	GO_REGULATION_OF_NUCLEOCYTOPLASMIC_TRANSPORT	14/975	112/17901	0.00305051	0.0411852	0.0355105	7514/64062/7545/26993/29072/580/6608/11052/5936/983/9818/7175/51512/57187	14
6	GO_RECEPTOR_CLUSTERING	9/975	56/17901	0.00305755	0.0411852	0.0355105	5764/9863/2898/9378/375790/2901/22871/8831/23513	9
6	GO_REGULATION_OF_DNA_TEMPLATED_TRANSCRIPTION_INITIATION	8/975	46/17901	0.00309914	0.0415156	0.0357954	55729/170506/22976/9282/9969/26036/9774/55832	8
6	GO_POSITIVE_REGULATION_OF_CELLULAR_PROTEIN_LOCALIZATION	31/975	337/17901	0.00310263	0.0415156	0.0357954	636/288/80279/5764/29899/7545/1869/6608/22902/5562/208/5108/55294/29801/9520/79778/2534/2181/25836/4926/983/5116/7175/65267/89781/55704/9860/51512/2622/6526/7029	31
6	GO_MUSCLE_TISSUE_DEVELOPMENT	36/975	409/17901	0.00318004	0.042411	0.0365674	55553/55636/55692/10521/7919/3192/2817/6664/1655/56999/9456/905/6608/5562/93986/3235/5311/2648/201163/2260/7422/23135/983/4851/5727/4205/2033/4211/196528/56261/63950/1948/5530/4628/26263/6662	36
6	GO_POSITIVE_REGULATION_OF_SYNAPSE_ASSEMBLY	10/975	67/17901	0.0032208	0.0428133	0.0369143	2895/577/576/9378/57633/23284/375790/5789/22871/4916	10
6	GO_REGULATION_OF_DENDRITIC_SPINE_DEVELOPMENT	11/975	78/17901	0.0032344	0.0428531	0.0369486	10152/7804/170506/115703/10059/65981/22871/26115/23613/7337/26037	11
6	GO_APPENDAGE_MORPHOGENESIS	17/975	150/17901	0.00334089	0.0439756	0.0379164	55636/5396/6664/4040/65250/546/341640/27152/3235/2260/25836/7700/4851/5727/221322/28982/6662	17
6	GO_RETINA_DEVELOPMENT_IN_CAMERA_TYPE_EYE	17/975	150/17901	0.00334089	0.0439756	0.0379164	55636/490/5764/2823/4040/6604/1282/54806/4760/6597/25945/835/10461/57381/221322/4628/6662	17
6	GO_POSITIVE_REGULATION_OF_RNA_SPLICING	7/975	37/17901	0.00340772	0.0443744	0.0382602	29896/1153/27316/6625/6434/1859/6430	7
6	GO_REGULATION_OF_ISOTYPE_SWITCHING	7/975	37/17901	0.00340772	0.0443744	0.0382602	79915/84787/22976/7158/7468/55183/9984	7
6	GO_REGULATION_OF_TRANSCRIPTION_INITIATION_FROM_RNA_POLYMERASE_II_PROMOTER	7/975	37/17901	0.00340772	0.0443744	0.0382602	55729/170506/22976/9282/9969/26036/55832	7
6	GO_POSITIVE_REGULATION_OF_ISOTYPE_SWITCHING	6/975	28/17901	0.00344687	0.0443744	0.0382602	79915/84787/22976/7158/7468/55183	6
6	GO_POSITIVE_REGULATION_OF_NEUROTRANSMITTER_TRANSPORT	6/975	28/17901	0.00344687	0.0443744	0.0382602	1268/112476/23025/6804/10059/22871	6
6	GO_REGULATION_OF_MRNA_3_END_PROCESSING	6/975	28/17901	0.00344687	0.0443744	0.0382602	170506/580/11052/79882/79869/6829	6
6	GO_SKIN_EPIDERMIS_DEVELOPMENT	12/975	90/17901	0.00345572	0.0443744	0.0382602	7976/55504/55366/114803/3911/6608/64434/27152/340481/4926/4851/6662	12
6	GO_PROTEIN_LOCALIZATION_TO_CYTOSKELETON	9/975	57/17901	0.00345915	0.0443744	0.0382602	64770/636/3192/2804/5108/9851/4926/23386/55125	9
6	GO_MICROTUBULE_BASED_MOVEMENT	33/975	368/17901	0.00347001	0.0443744	0.0382602	6421/667/55605/636/4133/23353/3192/55870/8481/351/6687/5991/23224/89941/3895/3831/347240/57584/23095/57560/5108/90990/23162/1783/1952/3833/1778/9493/9321/55779/23230/2622/117178	33
6	GO_CHROMOSOME_CONDENSATION	8/975	47/17901	0.00356013	0.0453233	0.0390784	22985/26993/11044/23310/64151/10051/25836/983	8
6	GO_ARTERY_DEVELOPMENT	13/975	102/17901	0.00356664	0.0453233	0.0390784	55636/5396/6092/56999/5311/11174/7422/182/4851/196528/6091/1948/4628	13
6	GO_REGULATION_OF_GENE_SILENCING	16/975	139/17901	0.00372117	0.0471387	0.0406437	283131/1655/27327/373863/29028/54454/8994/9883/100101267/9612/26523/9818/7175/57122/6774/5530	16
6	GO_CELLULAR_RESPONSE_TO_ALCOHOL	12/975	91/17901	0.00378836	0.0478399	0.0412483	490/672/4040/7804/6608/23209/5562/3157/1788/5727/57655/114881	12
6	GO_MESONEPHROS_DEVELOPMENT	13/975	103/17901	0.00388366	0.0488906	0.0421542	5310/10252/6092/55366/3911/6608/4090/5311/3237/2260/7422/5727/6662	13
6	GO_REGULATION_OF_TELOMERE_MAINTENANCE	11/975	80/17901	0.00394833	0.0495504	0.0427231	3181/3192/170506/546/5514/23049/11284/9212/4216/472/3184	11
6	GO_REGULATION_OF_SPINDLE_ORGANIZATION	7/975	38/17901	0.00398451	0.0498496	0.042981	5310/3192/29899/84722/4926/1778/7175	7
7	GO_REGULATION_OF_GTPASE_ACTIVITY	54/770	479/17901	9.36115e-11	3.634e-07	3.28035e-07	4650/23129/6002/25780/8829/116985/55785/9905/393/729092/23092/221472/55558/9462/50807/55619/9138/55738/93663/257106/5361/58504/9732/642517/64333/9826/23102/2889/116984/23380/81704/4763/55160/10154/414189/55357/55803/23526/23654/253959/57522/23232/2185/201163/7248/57139/1794/23637/10188/132864/29/80005/9815/57186	54
7	GO_POSITIVE_REGULATION_OF_GTPASE_ACTIVITY	45/770	404/17901	5.21603e-09	1.01243e-05	9.13903e-06	4650/6002/25780/8829/116985/9905/393/729092/23092/9462/50807/55619/9138/55738/93663/257106/58504/9732/642517/64333/9826/23102/2889/116984/23380/81704/4763/55160/414189/55357/55803/23526/253959/57522/23232/2185/201163/7248/57139/1794/23637/29/80005/9815/57186	45
7	GO_REGULATION_OF_SMALL_GTPASE_MEDIATED_SIGNAL_TRANSDUCTION	38/770	323/17901	1.90632e-08	2.40148e-05	2.16777e-05	10161/4650/8567/27128/8829/116985/9267/3675/393/23092/2/221472/7204/9138/55738/93663/257106/22898/58504/64333/9826/2889/116984/23380/9909/4763/11214/23526/253959/1435/57522/5863/55667/201163/29/57186/5894/1785	38
7	GO_RNA_SPLICING	49/770	484/17901	2.47447e-08	2.40148e-05	2.16777e-05	10180/6651/55599/23524/3187/58517/10625/2521/1195/10147/8227/9295/10181/23451/1655/6432/9879/10658/79026/6430/8899/7536/10521/55749/9584/22985/6625/51747/27332/91603/7919/55119/6433/57187/8106/6421/23064/57396/3192/4928/143884/23398/6431/55692/5411/9406/26528/7072/199746	49
7	GO_REGULATION_OF_RNA_SPLICING	24/770	155/17901	4.93583e-08	3.83218e-05	3.45924e-05	6651/3187/58517/2521/1195/8227/10181/1655/6432/10658/79026/6430/7536/10521/9584/6625/6433/23064/57396/3192/4928/6431/26528/7072	24
7	GO_VACUOLAR_TRANSPORT	23/770	150/17901	1.12469e-07	7.27676e-05	6.5686e-05	9765/1130/4035/54832/55275/3482/5660/8906/9648/4864/2896/22898/23230/1201/203228/2580/22906/79158/84067/23295/4926/9146/55187	23
7	GO_LYSOSOMAL_TRANSPORT	19/770	110/17901	2.11869e-07	0.000117497	0.000106062	9765/1130/4035/55275/3482/5660/9648/4864/2896/22898/1201/203228/2580/22906/79158/84067/23295/4926/9146	19
7	GO_SEMAPHORIN_PLEXIN_SIGNALING_PATHWAY_INVOLVED_IN_NEURON_PROJECTION_GUIDANCE	7/770	13/17901	3.62665e-07	0.000175983	0.000158857	23129/8829/8828/55558/5361/10154/23654	7
7	GO_VACUOLAR_ACIDIFICATION	8/770	23/17901	3.11634e-06	0.00134418	0.00121337	23312/10312/1657/535/6556/2896/1201/54982	8
7	GO_POSITIVE_REGULATION_OF_CELL_ADHESION	40/770	428/17901	3.62955e-06	0.00140899	0.00127187	8764/472/5788/8829/6239/342184/3675/27185/10725/3566/2316/7402/6810/861/84807/84868/3654/22890/3606/2651/81704/10385/140885/9308/1435/3109/2185/80381/201163/7248/10859/26191/6093/80005/146850/5329/4088/1785/11006/9647	40
7	GO_LYTIC_VACUOLE_ORGANIZATION	13/770	67/17901	4.60605e-06	0.00159703	0.00144161	5027/1130/2548/2896/1201/79158/80208/4647/84067/3257/8720/89781/54982	13
7	GO_COVALENT_CHROMATIN_MODIFICATION	43/770	481/17901	4.93672e-06	0.00159703	0.00144161	472/54737/3299/55870/58508/4297/114803/4302/11176/4524/94104/55209/10013/55683/339287/5927/23309/6421/23774/80314/51366/9958/23304/4287/2648/8505/25836/201163/3275/29072/221656/55689/8085/54904/284058/8242/221037/8888/9757/9960/6720/9647/1788	43
7	GO_RNA_SPLICING_VIA_TRANSESTERIFICATION_REACTIONS	37/770	391/17901	6.31238e-06	0.00178713	0.00161321	10180/6651/55599/23524/3187/58517/2521/9295/10181/23451/1655/6432/9879/10658/6430/8899/7536/10521/55749/9584/6625/51747/7919/6433/8106/6421/23064/3192/4928/143884/23398/6431/55692/5411/26528/7072/199746	37
7	GO_REGULATION_OF_MRNA_SPLICING_VIA_SPLICEOSOME	17/770	113/17901	6.5242e-06	0.00178713	0.00161321	6651/58517/10181/1655/6432/10658/6430/7536/10521/9584/6625/6433/3192/4928/6431/26528/7072	17
7	GO_REGULATION_OF_AUTOPHAGY	34/770	347/17901	7.09755e-06	0.00178713	0.00161321	472/54832/535/23049/5660/3587/1612/4864/6625/11180/53373/8925/200576/1201/203228/55763/10013/3064/10645/23232/60412/201163/7248/55187/10475/26191/23032/6093/3428/90678/51422/9711/6720/526	34
7	GO_CELLULAR_MONOVALENT_INORGANIC_CATION_HOMEOSTASIS	17/770	114/17901	7.36581e-06	0.00178713	0.00161321	23312/154881/10312/1657/9497/535/9498/4097/6556/6546/2896/285195/1201/84679/3778/54982/526	17
7	GO_REGULATION_OF_MRNA_PROCESSING	20/770	152/17901	8.39622e-06	0.0019173	0.00173071	6651/58517/10181/1655/6432/10658/6430/7536/10521/9584/6625/677/6433/8106/3192/4928/6431/26528/9667/7072	20
7	GO_REGULATION_OF_PHAGOCYTOSIS	15/770	97/17901	1.60922e-05	0.0034426	0.00310757	949/4035/5788/718/6556/2268/64581/2889/10461/140885/1794/10347/7097/29/1785	15
7	GO_POSITIVE_REGULATION_OF_AXONOGENESIS	14/770	86/17901	1.68494e-05	0.0034426	0.00310757	23129/23499/4035/2803/8829/27185/9839/55558/5361/22906/10154/51393/57698/23654	14
7	GO_CYTOSOLIC_TRANSPORT	20/770	165/17901	2.85562e-05	0.00539702	0.00487179	26088/54832/9043/1601/9905/55275/26115/9648/23230/200576/1201/23041/2580/29062/84067/23085/4926/8675/124997/8411	20
7	GO_POSITIVE_REGULATION_OF_PHAGOCYTOSIS	12/770	68/17901	2.91956e-05	0.00539702	0.00487179	4035/5788/718/6556/64581/2889/10461/140885/1794/10347/29/1785	12
7	GO_REGULATION_OF_MYELOID_LEUKOCYTE_MEDIATED_IMMUNITY	11/770	58/17901	3.10792e-05	0.00548407	0.00495037	8832/718/3566/84106/2268/6810/57102/3684/30817/695/29	11
7	GO_DEVELOPMENTAL_CELL_GROWTH	25/770	237/17901	3.38544e-05	0.00571403	0.00515795	23499/4035/2803/8829/27185/393/8828/9839/65059/55558/5361/7919/50618/203228/10013/80208/10425/11214/51393/57698/214/3275/150465/8085/1785	25
7	GO_REGULATION_OF_CELLULAR_PH	14/770	94/17901	4.70884e-05	0.00761655	0.00687532	23312/10312/1657/9497/535/9498/4097/6556/2896/285195/1201/84679/54982/526	14
7	GO_MONOVALENT_INORGANIC_CATION_HOMEOSTASIS	19/770	159/17901	5.47012e-05	0.008494	0.00766738	23312/154881/10312/1657/9497/535/9498/4097/6556/4302/6546/2896/285195/1201/84679/3778/54982/10723/526	19
7	GO_MAINTENANCE_OF_LOCATION_IN_CELL	23/770	216/17901	5.95997e-05	0.00849994	0.00767275	55704/55283/5027/3709/10142/7226/54832/80024/5788/85477/57192/6546/2548/23230/53373/4644/3064/255231/3192/23345/2185/55187/5336	23
7	GO_ESTABLISHMENT_OF_RNA_LOCALIZATION	22/770	202/17901	6.10833e-05	0.00849994	0.00767275	472/9295/6432/6430/23049/7919/677/57187/8106/545/6421/3192/51092/55051/4928/26019/7248/10482/29072/6431/8888/199746	22
7	GO_VACUOLE_ORGANIZATION	20/770	174/17901	6.13082e-05	0.00849994	0.00767275	89849/10312/5027/1130/81671/2548/2896/200576/1201/203228/79158/80208/4647/84067/3257/23232/8720/89781/54982/90678	20
7	GO_REGULATION_OF_CELL_SUBSTRATE_ADHESION	23/770	217/17901	6.40222e-05	0.00857015	0.00773612	23499/4035/5328/8829/6239/342184/3675/27185/4323/2316/7402/79834/2651/4763/1435/2185/4287/7248/6093/80005/4088/1785/9647	23
7	GO_MAINTENANCE_OF_LOCATION	30/770	324/17901	6.96986e-05	0.009019	0.00814129	55704/55283/10062/949/5027/3709/10142/7226/54832/80024/5788/85477/718/4481/2316/57192/6546/2548/23230/53373/4644/3064/255231/3192/23345/2185/8605/55187/5336/5771	30
7	GO_AXON_EXTENSION	16/770	123/17901	7.55344e-05	0.00945885	0.00853833	23499/4035/2803/8829/27185/393/8828/65059/55558/203228/80208/51393/57698/214/150465/1785	16
7	GO_CELL_SUBSTRATE_ADHESION	32/770	359/17901	8.36617e-05	0.0100533	0.00907494	23499/4035/5328/8829/6239/342184/64098/3675/27185/4323/6614/83706/2316/7059/7402/79834/54822/3683/23380/2651/4763/10461/1435/2185/4287/5613/7248/6093/80005/4088/1785/9647	32
7	GO_GOLGI_ORGANIZATION	18/770	151/17901	8.7986e-05	0.0100533	0.00907494	23015/2804/440270/10142/81671/9659/9648/79895/23207/25839/2580/3064/23345/4926/8675/3801/643699/1785	18
7	GO_NEGATIVE_REGULATION_OF_CELL_ACTIVATION	22/770	207/17901	8.80506e-05	0.0100533	0.00907494	8764/10062/472/8832/5788/3566/2268/10457/2896/861/84807/84868/10385/10461/695/10859/7940/26191/29/2729/55824/5771	22
7	GO_REGULATION_OF_CELL_MATRIX_ADHESION	16/770	125/17901	9.18263e-05	0.0101848	0.00919368	23499/4035/5328/8829/342184/27185/4323/7402/79834/4763/1435/2185/7248/6093/4088/9647	16
7	GO_POSITIVE_REGULATION_OF_CELL_MATRIX_ADHESION	10/770	55/17901	0.000103178	0.0110991	0.010019	8829/342184/27185/7402/1435/2185/7248/6093/4088/9647	10
7	GO_CLATHRIN_DEPENDENT_ENDOCYTOSIS	9/770	45/17901	0.000105788	0.0110991	0.010019	1601/6614/22848/55589/50618/2580/115548/10188/1785	9
7	GO_REGULATION_OF_PH	14/770	103/17901	0.000130128	0.0130687	0.0117968	23312/10312/1657/9497/535/9498/4097/6556/2896/285195/1201/84679/54982/526	14
7	GO_AMINO_SUGAR_CATABOLIC_PROCESS	5/770	13/17901	0.000140176	0.0130687	0.0117968	1118/55577/51005/80896/1116	5
7	GO_NEGATIVE_REGULATION_OF_PLATELET_DERIVED_GROWTH_FACTOR_RECEPTOR_SIGNALING_PATHWAY	5/770	13/17901	0.000140176	0.0130687	0.0117968	4035/5739/9146/5782/5771	5
7	GO_PROTEIN_LOCALIZATION_TO_GOLGI_APPARATUS	7/770	28/17901	0.000142104	0.0130687	0.0117968	54832/9648/23230/2580/4926/79567/55187	7
7	GO_POST_GOLGI_VESICLE_MEDIATED_TRANSPORT	14/770	104/17901	0.000144531	0.0130687	0.0117968	26088/23499/2803/54832/8906/6810/23230/4644/1201/23041/55763/2580/60412/1785	14
7	GO_POSITIVE_REGULATION_OF_CELL_MORPHOGENESIS_INVOLVED_IN_DIFFERENTIATION	18/770	157/17901	0.000145477	0.0130687	0.0117968	23129/23499/4035/2803/8829/6239/27185/9839/55558/2316/5361/22906/10154/51393/57698/23654/80005/1785	18
7	GO_REGULATION_OF_LEUKOCYTE_DEGRANULATION	9/770	47/17901	0.000150628	0.0130687	0.0117968	8832/3566/84106/2268/6810/57102/3684/30817/29	9
7	GO_PROTEIN_CONTAINING_COMPLEX_LOCALIZATION	27/770	291/17901	0.000152766	0.0130687	0.0117968	7127/472/9295/6432/6430/23049/8417/8650/7919/55763/57187/8106/545/5108/6421/3192/4928/26019/7248/10482/29072/6431/1759/1785/8888/199746/56850	27
7	GO_CELL_MATRIX_ADHESION	23/770	230/17901	0.000154858	0.0130687	0.0117968	23499/4035/5328/8829/342184/64098/3675/27185/4323/6614/83706/7059/7402/79834/54822/3683/4763/1435/2185/7248/6093/4088/9647	23
7	GO_PH_REDUCTION	10/770	58/17901	0.000163859	0.0135341	0.0122169	23312/10312/1657/535/6556/2896/1201/84679/54982/526	10
7	GO_POSITIVE_REGULATION_OF_LEUKOCYTE_DIFFERENTIATION	18/770	159/17901	0.000170888	0.0138206	0.0124756	81501/5788/4323/3566/22985/861/84807/677/22890/3059/3606/10385/9308/1435/695/133522/146850/11006	18
7	GO_PHAGOSOME_MATURATION	9/770	48/17901	0.0001784	0.0141336	0.0127582	10312/5027/535/57192/200576/1201/80208/4647/526	9
7	GO_POSITIVE_REGULATION_OF_HEMOPOIESIS	21/770	204/17901	0.000197794	0.0153568	0.0138623	10443/81501/5788/85477/4323/3566/22985/861/84807/677/22890/3059/3606/10385/9308/1435/23774/695/133522/146850/11006	21
7	GO_RNA_LOCALIZATION	23/770	235/17901	0.000212772	0.0161957	0.0146195	472/9295/6432/6430/23049/7919/677/57187/8106/545/6421/3192/51092/55051/4928/26019/7248/10482/29072/6431/167227/8888/199746	23
7	GO_POSITIVE_REGULATION_OF_CELL_SUBSTRATE_ADHESION	15/770	122/17901	0.000236752	0.0176745	0.0159544	8829/6239/342184/3675/27185/2316/7402/1435/2185/7248/6093/80005/4088/1785/9647	15
7	GO_PROTEIN_TARGETING_TO_VACUOLE	8/770	40/17901	0.00025552	0.0182685	0.0164906	9765/54832/9648/23230/79158/4926/9146/55187	8
7	GO_SEMAPHORIN_PLEXIN_SIGNALING_PATHWAY	8/770	40/17901	0.00025552	0.0182685	0.0164906	23129/8829/8828/55558/2316/5361/10154/23654	8
7	GO_POSITIVE_REGULATION_OF_IMMUNE_EFFECTOR_PROCESS	22/770	223/17901	0.000258827	0.0182685	0.0164906	8764/5027/8832/5788/718/3566/8417/2268/6810/84807/57102/2889/22890/3606/3684/3140/30817/3109/9958/695/10859/26191	22
7	GO_NEUTRAL_LIPID_BIOSYNTHETIC_PROCESS	9/770	51/17901	0.000288418	0.0199935	0.0180478	10062/949/718/84879/64900/23659/2180/23175/6720	9
7	GO_REGULATION_OF_ENDOCYTOSIS	21/770	210/17901	0.000294701	0.0200707	0.0181175	9765/10062/4035/1601/718/22848/933/55589/55738/8650/1201/10859/10347/10188/6093/5336/1759/90678/1785/9711/338692	21
7	GO_PIGMENTATION	13/770	99/17901	0.000317079	0.0212224	0.0191571	1130/79083/9839/23334/114803/4644/200576/4763/4647/3257/84343/89781/129880	13
7	GO_CELLULAR_PIGMENTATION	9/770	52/17901	0.000335661	0.0218173	0.0196941	1130/79083/9839/4644/200576/4647/3257/89781/129880	9
7	GO_ALTERNATIVE_MRNA_SPLICING_VIA_SPLICEOSOME	12/770	87/17901	0.000337207	0.0218173	0.0196941	58517/10181/1655/6432/10658/6430/7536/10521/6433/6421/3192/6431	12
7	GO_LYSOSOME_LOCALIZATION	11/770	75/17901	0.000344264	0.0218629	0.0197352	8832/9043/3566/9842/2268/23207/57102/10013/30817/695/201163	11
7	GO_MRNA_EXPORT_FROM_NUCLEUS	14/770	113/17901	0.000349175	0.0218629	0.0197352	9295/6432/6430/23049/7919/57187/8106/4928/26019/10482/29072/6431/8888/199746	14
7	GO_TYPE_I_INTERFERON_PRODUCTION	15/770	127/17901	0.000367947	0.0226726	0.0204661	3663/9208/81844/5966/84868/3654/140885/7187/10859/7097/10475/29072/26191/5336/3428	15
7	GO_CELL_SUBSTRATE_JUNCTION_ORGANIZATION	13/770	102/17901	0.000426036	0.024984	0.0225526	5339/23499/4035/8829/342184/667/4323/79834/2185/7248/6093/4088/9647	13
7	GO_REGULATION_OF_PLATELET_DERIVED_GROWTH_FACTOR_RECEPTOR_SIGNALING_PATHWAY	6/770	24/17901	0.00042965	0.024984	0.0225526	4035/868/5739/9146/5782/5771	6
7	GO_TRIGLYCERIDE_BIOSYNTHETIC_PROCESS	8/770	43/17901	0.00042996	0.024984	0.0225526	10062/949/718/84879/64900/2180/23175/6720	8
7	GO_REGULATION_OF_AXONOGENESIS	19/770	186/17901	0.000431203	0.024984	0.0225526	23129/23499/4035/2803/23077/8829/27185/393/9839/55558/5361/22906/10154/51393/57698/23654/150465/1785/23053	19
7	GO_POSITIVE_REGULATION_OF_CELL_PROJECTION_ORGANIZATION	32/770	394/17901	0.000449726	0.0250718	0.0226319	8837/55704/5027/23129/23499/4035/2803/8829/116985/6239/3675/27185/9839/55558/9842/5361/2896/64764/50618/2889/3064/22906/10154/51393/57698/23064/23654/2185/2648/8578/23613/1785	32
7	GO_REGULATION_OF_MRNA_METABOLIC_PROCESS	29/770	344/17901	0.000449865	0.0250718	0.0226319	6651/58517/2521/10181/1655/6432/10658/6430/7536/10521/9584/6556/79048/23034/6625/677/6433/8106/23198/3192/7832/4928/6431/6093/253943/167227/26528/9667/7072	29
7	GO_NEURON_PROJECTION_EXTENSION	18/770	172/17901	0.000452094	0.0250718	0.0226319	23499/4035/2803/8829/27185/393/8828/65059/55558/5361/50618/203228/80208/51393/57698/214/150465/1785	18
7	GO_RNA_EXPORT_FROM_NUCLEUS	16/770	144/17901	0.000475654	0.0260069	0.023476	9295/6432/6430/23049/7919/57187/8106/55051/4928/26019/7248/10482/29072/6431/8888/199746	16
7	GO_REGULATION_OF_CELL_SUBSTRATE_JUNCTION_ORGANIZATION	10/770	66/17901	0.000486203	0.0262144	0.0236633	23499/4035/8829/342184/4323/79834/7248/6093/4088/9647	10
7	GO_DEVELOPMENTAL_GROWTH_INVOLVED_IN_MORPHOGENESIS	22/770	236/17901	0.000566776	0.0295951	0.0267149	23499/4035/2803/8829/342184/27185/393/8828/9839/65059/55558/5361/50618/203228/10013/80208/51393/57698/1435/214/150465/1785	22
7	GO_DICHOTOMOUS_SUBDIVISION_OF_AN_EPITHELIAL_TERMINAL_UNIT	4/770	10/17901	0.000579399	0.0295951	0.0267149	23129/8829/1512/5361	4
7	GO_POSITIVE_REGULATION_OF_SISTER_CHROMATID_COHESION	4/770	10/17901	0.000579399	0.0295951	0.0267149	55719/6421/25836/23137	4
7	GO_T_CELL_ACTIVATION_VIA_T_CELL_RECEPTOR_CONTACT_WITH_ANTIGEN_BOUND_TO_MHC_MOLECULE_ON_ANTIGEN_PRESENTING_CELL	4/770	10/17901	0.000579399	0.0295951	0.0267149	84868/3683/3109/10859	4
7	GO_REGULATION_OF_MACROAUTOPHAGY	18/770	176/17901	0.000595621	0.0298679	0.0269612	54832/535/23049/4864/200576/1201/203228/55763/10013/3064/23232/60412/7248/55187/90678/51422/9711/526	18
7	GO_PROTEIN_AUTOPHOSPHORYLATION	22/770	237/17901	0.000600129	0.0298679	0.0269612	472/8569/1195/5788/22848/23049/1612/2268/10457/79834/54822/3654/545/10645/7006/57396/2185/695/5613/25989/10188/2022	22
7	GO_REGULATION_OF_ANDROGEN_RECEPTOR_SIGNALING_PATHWAY	6/770	26/17901	0.000682885	0.0335564	0.0302908	1655/1601/10013/3275/9063/9667	6
7	GO_REGULATION_OF_RAS_PROTEIN_SIGNAL_TRANSDUCTION	19/770	194/17901	0.000725642	0.0350825	0.0316683	10161/4650/8567/27128/8829/9267/3675/55738/22898/2889/9909/4763/11214/1435/5863/55667/201163/5894/1785	19
7	GO_ACTIVATION_OF_GTPASE_ACTIVITY	13/770	108/17901	0.000741052	0.0350825	0.0316683	9905/58504/23102/2889/55357/23526/253959/23232/2185/7248/23637/29/57186	13
7	GO_INTEGRIN_MEDIATED_SIGNALING_PATHWAY	13/770	108/17901	0.000741052	0.0350825	0.0316683	3687/8829/3675/667/84106/83706/2533/2316/2268/3683/3684/7006/2185	13
7	GO_REGULATION_OF_CLATHRIN_DEPENDENT_ENDOCYTOSIS	5/770	18/17901	0.000779916	0.0364775	0.0329276	1601/22848/55589/10188/1785	5
7	GO_REGULATION_OF_LEUKOCYTE_MEDIATED_IMMUNITY	20/770	211/17901	0.000805102	0.037093	0.0334832	5027/8832/5788/718/3566/84106/8417/2268/6810/57102/84868/22890/3606/3684/3140/30817/695/10859/29/146850	20
7	GO_REGULATION_OF_CELL_SIZE	18/770	181/17901	0.000828808	0.037093	0.0334832	5027/23499/4035/2803/8829/27185/393/55558/1201/51393/57698/3778/3783/7248/150465/10723/1185/1785	18
7	GO_FOCAL_ADHESION_ASSEMBLY	11/770	83/17901	0.000831297	0.037093	0.0334832	23499/4035/8829/342184/4323/79834/2185/7248/6093/4088/9647	11
7	GO_SPLICEOSOMAL_COMPLEX_ASSEMBLY	11/770	83/17901	0.000831297	0.037093	0.0334832	10181/23451/10658/6430/7536/51747/7919/6433/23064/6431/55692	11
7	GO_PLATELET_DERIVED_GROWTH_FACTOR_RECEPTOR_SIGNALING_PATHWAY	9/770	59/17901	0.000876979	0.0378296	0.0341481	4035/8829/868/5739/2889/9146/5782/7763/5771	9
7	GO_POSITIVE_REGULATION_OF_MONOCYTE_DIFFERENTIATION	4/770	11/17901	0.000879582	0.0378296	0.0341481	81501/22985/677/1435	4
7	GO_AMYLOID_BETA_CLEARANCE	7/770	37/17901	0.000882287	0.0378296	0.0341481	4035/718/3459/4481/3684/10347/6093	7
7	GO_NUCLEOBASE_CONTAINING_COMPOUND_TRANSPORT	23/770	260/17901	0.000886784	0.0378296	0.0341481	123096/5027/9295/6432/6430/23049/7919/677/57187/8106/6421/3192/51092/55051/4928/26019/7248/10482/29072/6431/283130/8888/199746	23
7	GO_SEQUESTERING_OF_CALCIUM_ION	14/770	124/17901	0.000897425	0.0378675	0.0341823	55283/5027/3709/7226/80024/5788/57192/6546/53373/4644/3064/255231/2185/5336	14
7	GO_MACROAUTOPHAGY	26/770	310/17901	0.000936494	0.0390911	0.0352868	89849/10312/54832/535/81671/23049/23001/4864/57192/200576/1201/203228/55763/10013/3064/23192/23232/9146/60412/7248/55187/124997/90678/51422/9711/526	26
7	GO_NEGATIVE_REGULATION_OF_LYMPHOCYTE_ACTIVATION	16/770	154/17901	0.000992394	0.0409837	0.0369953	8764/472/3566/2268/10457/861/84807/84868/10385/10461/695/10859/7940/26191/55824/5771	16
7	GO_PROTEIN_CATABOLIC_PROCESS_IN_THE_VACUOLE	5/770	19/17901	0.00102127	0.0416807	0.0376244	10312/4035/5660/23230/1201	5
7	GO_CALCIUM_ION_TRANSMEMBRANE_IMPORT_INTO_CYTOSOL	15/770	140/17901	0.00103074	0.0416807	0.0376244	55283/5027/3709/7226/80024/5788/57192/6546/53373/4644/3064/255231/51393/2185/5336	15
7	GO_RAS_PROTEIN_SIGNAL_TRANSDUCTION	28/770	346/17901	0.0010533	0.0421535	0.0380512	10161/4650/8567/27128/25780/8829/6239/9267/3675/393/9138/55738/22898/5900/9826/2889/9909/4763/11214/57698/1435/5863/55667/79567/201163/6093/5894/1785	28
7	GO_ENDOMEMBRANE_SYSTEM_ORGANIZATION	35/770	468/17901	0.00110277	0.0436831	0.0394319	23015/5027/1130/2804/440270/10142/5788/81671/9659/23141/5660/50807/9648/79895/6810/23207/4644/25839/1201/2580/3064/338440/84067/57698/7357/23345/4926/8675/9146/10347/1759/3801/643699/23175/1785	35
7	GO_POSITIVE_REGULATION_OF_CATABOLIC_PROCESS	34/770	453/17901	0.00121466	0.0474189	0.0428042	26088/91304/5027/472/4035/54832/1601/27185/1612/53373/203228/677/10013/3064/55743/10645/64750/10425/23192/4193/2185/7832/4287/201163/7248/55187/10475/6093/221955/8554/253943/4898/90678/2729	34
7	GO_INTERFERON_BETA_PRODUCTION	8/770	50/17901	0.00122151	0.0474189	0.0428042	3663/81844/5966/140885/7187/10859/7097/10475	8
7	GO_POSITIVE_REGULATION_OF_CELL_SUBSTRATE_JUNCTION_ORGANIZATION	6/770	29/17901	0.00126229	0.0480348	0.0433602	8829/342184/7248/6093/4088/9647	6
7	GO_NEGATIVE_REGULATION_OF_INNATE_IMMUNE_RESPONSE	9/770	62/17901	0.00126262	0.0480348	0.0433602	10062/2/2896/84868/54625/10859/3428/253943/5771	9
7	GO_RESPONSE_TO_MACROPHAGE_COLONY_STIMULATING_FACTOR	4/770	12/17901	0.00127466	0.0480348	0.0433602	81501/1435/7097/5771	4
7	GO_CELL_GROWTH	36/770	490/17901	0.00128821	0.0480348	0.0433602	23499/81501/4035/2803/84162/8829/27185/393/8828/9839/4323/84879/65059/55558/5361/7919/50618/203228/9826/6446/10013/80208/10425/11214/51393/57698/2185/201163/214/3275/6868/150465/147138/8085/4088/1785	36
7	GO_LYMPHOCYTE_DIFFERENTIATION	29/770	368/17901	0.00130367	0.0480348	0.0433602	10312/472/1316/5788/4323/5660/3566/55619/54856/861/84807/677/22890/3606/3140/10385/10461/9308/2185/695/2648/7248/1794/6868/26191/5336/146850/11006/5771	29
7	GO_MACROPHAGE_ACTIVATION	12/770	101/17901	0.00131162	0.0480348	0.0433602	10062/472/5788/3459/3566/6556/2896/84868/3684/113277/10333/7097	12
7	GO_NUCLEAR_EXPORT	19/770	204/17901	0.00132408	0.0480382	0.0433632	9295/6432/6430/23049/7919/57187/8106/11214/4193/55051/4928/6310/26019/7248/10482/29072/6431/8888/199746	19
8	GO_RNA_SPLICING_VIA_TRANSESTERIFICATION_REACTIONS	88/1204	391/17901	1.8929e-24	8.26819e-21	7.15716e-21	4857/57060/11168/4841/5411/51319/29896/6431/23543/10656/51593/8106/6421/23350/10212/8621/10772/1660/79171/6629/10250/23028/6434/6636/23451/7072/10236/4670/9584/1994/3184/10992/51691/6651/6732/2521/5438/23013/3192/24148/23020/10492/27316/3187/6626/6427/11171/1653/6628/10949/9733/23524/5094/6426/10189/55660/6432/22913/10657/6428/57819/8899/23658/6633/9879/55110/6637/220988/6632/3189/3190/10081/1153…	88
8	GO_RNA_SPLICING	98/1204	484/17901	1.93799e-23	4.23257e-20	3.66382e-20	4857/57060/11168/4841/5411/51319/29896/6431/23543/10656/51593/8106/6421/23350/10212/8621/10772/1660/79171/6629/10250/23028/79042/6434/6636/23451/7072/10236/4670/9584/1994/3184/10992/51691/55119/6651/6732/2521/5438/10147/23013/3192/24148/23020/10492/27316/3187/6626/6427/11171/1653/6628/10949/9733/23524/5094/6426/10189/7009/55660/6432/22913/10657/6428/57819/8899/23658/6633/9879/55110/6637/220988/66…	98
8	GO_REGULATION_OF_MRNA_METABOLIC_PROCESS	70/1204	344/17901	3.69277e-17	5.37668e-14	4.65419e-14	59284/4857/57060/29896/580/6431/23543/10656/8106/10643/10772/1660/79171/1869/6434/7072/10236/4670/9584/1994/3184/6651/6732/2521/23112/3192/8125/5721/10492/11052/27316/6626/6427/5690/23589/10949/9733/6426/50804/5720/6432/10657/6428/51010/5685/5683/26135/328/5702/3190/7529/1153/9444/7936/6294/3191/3183/3181/4691/5714/7832/3178/6418/891/11340/10140/8683/4869/7311/4904	70
8	GO_DNA_REPLICATION	60/1204	273/17901	1.63519e-16	1.78563e-13	1.54568e-13	4781/4176/4774/4784/4678/580/9768/84268/10926/11177/10535/6749/1660/92675/5425/5111/8099/4171/7013/6119/2237/80010/8914/64710/7150/11198/5928/51659/27000/10189/6240/79915/4673/5932/201254/253980/1111/26271/9126/6742/3725/546/5980/23594/4175/604/5984/4172/5763/1854/4174/4173/5930/6418/2260/51053/6241/3399/10036/672	60
8	GO_VIRAL_GENE_EXPRESSION	49/1204	195/17901	3.60539e-16	3.14967e-13	2.72643e-13	51497/60559/7175/100101267/6598/1660/51773/5438/6597/64710/8666/5094/28972/1105/8665/10206/6218/6129/3725/5702/7936/4736/5439/9883/5987/6175/3921/6217/6193/6231/6227/6147/7311/6128/6187/6142/6125/6152/6141/6210/6188/6201/6223/6209/6165/6202/6170/6159/6189	49
8	GO_PROTEIN_LOCALIZATION_TO_ENDOPLASMIC_RETICULUM	42/1204	149/17901	5.79604e-16	4.2065e-13	3.64125e-13	60559/11014/9789/10945/55973/3309/8733/29927/10956/65992/11231/28972/6747/6218/6129/11079/4736/6175/23480/3921/6217/6193/6231/6227/6147/7311/6128/6187/6142/6125/6152/6141/6210/6188/6201/6223/6209/6165/6202/6170/6159/6189	42
8	GO_RNA_CATABOLIC_PROCESS	76/1204	415/17901	7.55073e-16	4.2065e-13	3.64125e-13	59284/57060/4848/4850/10535/10643/1660/1869/10236/4670/1994/3184/23318/22803/2521/2237/23112/3192/8125/5721/10492/5690/23589/10949/50804/5720/51010/57819/23658/5685/55110/5683/6218/6129/26135/328/5702/7529/1153/3183/4736/5714/79621/7832/6418/51690/11340/25804/10140/6175/3921/6217/1736/6193/6231/6227/6147/4869/7311/6128/6187/6142/6125/6152/6141/6210/6188/6201/6223/6209/6165/6202/4904/6170/6159/6189	76
8	GO_PROTEIN_DNA_COMPLEX_SUBUNIT_ORGANIZATION	60/1204	282/17901	8.08225e-16	4.2065e-13	3.64125e-13	4176/6662/4678/6925/6879/8467/4676/7994/6598/6605/142/51773/6599/50809/55729/8289/81611/64946/4171/7013/6119/6597/6602/2958/11198/5928/1063/9733/55832/4673/3148/201254/10664/23522/3070/79682/29855/4331/5702/546/9787/3146/2186/4175/64105/4172/23421/8520/4174/4173/6418/196528/7343/51053/10036/4869/7311/5757/1062/55320	60
8	GO_REGULATION_OF_CHROMOSOME_ORGANIZATION	69/1204	356/17901	8.66724e-16	4.2065e-13	3.64125e-13	26053/6879/6421/55904/7175/6749/6598/10574/142/4297/23028/23476/55729/10155/54904/3184/64324/7756/4171/7013/25836/1786/7334/324/2237/3192/5885/10694/23741/11065/23168/1063/9733/29028/10576/23137/7153/7203/8452/4085/29117/10664/1111/908/7520/26155/26271/55209/4331/6742/546/9787/7936/3183/3181/604/4288/3178/6418/891/55183/9232/11315/1736/55755/699/672/991/1062	69
8	GO_DNA_CONFORMATION_CHANGE	67/1204	355/17901	8.96259e-15	3.91486e-12	3.3888e-12	4176/6662/4678/3149/55636/80205/7155/8467/4676/7994/7175/142/1660/51773/50809/55729/1108/10155/64946/4171/6732/25836/1786/7150/5928/1653/51659/9733/7153/1105/4673/3148/201254/10664/23522/7520/10051/3070/26155/79682/29855/4331/6742/23347/546/8815/51203/10592/3181/3146/4175/64105/5984/4172/23421/8520/4174/4173/56916/6418/891/64151/54892/10036/4869/7311/55320	67
8	GO_COTRANSLATIONAL_PROTEIN_TARGETING_TO_MEMBRANE	33/1204	106/17901	3.34074e-14	1.32658e-11	1.14832e-11	6746/29927/23204/11231/6745/6747/6218/6129/4736/6175/3921/6217/6193/6231/6227/6147/7311/6128/6187/6142/6125/6152/6141/6210/6188/6201/6223/6209/6165/6202/6170/6159/6189	33
8	GO_ESTABLISHMENT_OF_PROTEIN_LOCALIZATION_TO_ENDOPLASMIC_RETICULUM	35/1204	121/17901	6.67086e-14	2.42819e-11	2.10191e-11	60559/9789/3309/29927/11231/28972/6747/6218/6129/4736/6175/23480/3921/6217/6193/6231/6227/6147/7311/6128/6187/6142/6125/6152/6141/6210/6188/6201/6223/6209/6165/6202/6170/6159/6189	35
8	GO_CHROMOSOME_SEGREGATION	62/1204	334/17901	1.98454e-13	6.66805e-11	5.77203e-11	23353/7155/6421/84722/91272/7175/348235/8243/64946/7756/1457/6732/7013/25836/10609/324/2237/80010/3192/5885/10735/7150/11065/1063/23137/7153/8452/23047/4085/7283/201254/10664/10051/26271/9126/55920/332/546/8815/27243/9787/51203/10592/64105/4288/56916/79980/891/151246/9232/64151/54892/5901/55755/83540/699/1894/672/991/55143/1062/6188	62
8	GO_REGULATION_OF_CELL_CYCLE_PHASE_TRANSITION	78/1204	486/17901	4.81367e-13	1.50186e-10	1.30005e-10	5087/1031/57060/23236/6659/351/4194/5569/3276/1021/10926/4848/5591/55904/4850/7175/1869/3398/7029/23476/79027/5111/7756/595/324/5885/5721/115106/55031/1019/5690/11065/65992/1063/8452/5720/79915/4085/7283/7465/29117/5685/10142/1111/5683/8636/9793/2146/11258/26271/7846/22974/328/55920/835/5108/5933/9738/5702/7531/9787/894/5714/203068/79621/7832/1027/891/581/79447/95681/55755/10383/699/672/991/4869/…	78
8	GO_CHROMATIN_REMODELING	47/1204	218/17901	6.72743e-13	1.95903e-10	1.69579e-10	6662/4678/3149/3066/55636/9031/8467/29994/23314/11177/7175/6598/6605/51773/6599/10765/55729/1108/8289/81611/10155/64946/473/1786/6597/6602/7150/5928/86/1105/3148/201254/3070/79682/11335/57798/23347/546/3183/3146/2186/64105/23421/56916/4869/5757/55320	47
8	GO_SISTER_CHROMATID_SEGREGATION	44/1204	196/17901	8.41239e-13	2.29658e-10	1.98798e-10	7155/6421/84722/91272/7175/8243/7756/25836/324/2237/3192/5885/10735/11065/1063/23137/7153/8452/23047/4085/7283/10664/10051/26271/9126/546/27243/9787/51203/10592/64105/79980/891/151246/9232/64151/54892/5901/55755/83540/699/991/55143/1062	44
8	GO_REGULATION_OF_RNA_SPLICING	38/1204	155/17901	1.73211e-12	4.4505e-10	3.85247e-10	4857/57060/29896/6431/23543/10656/10772/79171/6434/7072/9584/6651/6732/2521/3192/27316/3187/6427/9733/6426/7009/6432/10657/6428/3189/3190/1153/10137/9444/3191/54407/3181/284695/4691/3178/8683/5295/6231	38
8	GO_CELL_CYCLE_G1_S_PHASE_TRANSITION	57/1204	310/17901	2.82965e-12	6.86661e-10	5.94391e-10	1031/4176/57060/23236/6659/4678/4194/7298/3276/1021/10926/1719/4848/5591/55904/4850/1869/3398/7029/23476/79027/5111/6881/4171/595/3688/6119/5721/1019/65992/8452/5720/10657/7465/5932/5530/29117/2146/26271/328/835/4331/5933/894/23594/4175/4172/7832/1027/4174/4173/1033/891/51053/581/6241/79447	57
8	GO_REGULATION_OF_MRNA_PROCESSING	37/1204	152/17901	4.27216e-12	9.79891e-10	8.48219e-10	4857/57060/29896/580/6431/23543/10656/8106/10772/1660/79171/6434/7072/9584/6651/6732/3192/11052/27316/6626/6427/9733/6426/6432/10657/6428/3190/1153/9444/7936/6294/3191/3181/4691/3178/891/8683	37
8	GO_POSITIVE_REGULATION_OF_CHROMOSOME_ORGANIZATION	41/1204	182/17901	4.48668e-12	9.79891e-10	8.48219e-10	26053/6421/55904/7175/6598/10574/4297/23028/23476/55729/10155/54904/3184/7013/25836/1786/7334/2237/3192/5885/10694/23168/9733/10576/23137/7203/8452/29117/908/7520/6742/546/9787/7936/3181/604/3178/891/55183/1736/672	41
8	GO_DNA_RECOMBINATION	54/1204	294/17901	1.11336e-11	2.31579e-09	2.00461e-09	4176/6929/4841/3149/64110/7155/56160/84268/6421/5591/142/23028/80762/5531/4171/2956/2521/25836/6119/7334/2237/80010/5885/8914/7516/64710/51659/23137/7153/10189/86/79915/51010/3148/5932/201254/1111/7520/7468/4436/328/23347/5980/3146/4175/604/4172/4174/4173/56916/196528/55183/79447/672	54
8	GO_POSITIVE_REGULATION_OF_CELL_CYCLE	65/1204	396/17901	1.63683e-11	3.24986e-09	2.81316e-09	29899/5087/3642/57060/23236/6659/351/4194/3276/10926/6421/4848/84722/55904/4850/7175/2290/811/5586/1869/3398/7029/23476/5111/4212/595/1163/25836/2237/3192/5885/5902/1019/11065/65992/23137/8452/79915/4085/1111/2146/26271/3955/328/55920/835/4331/546/55023/9787/51203/894/7832/1027/2260/3280/1164/891/581/79447/3326/1894/672/4869/6210	65
8	GO_NUCLEAR_CHROMOSOME_SEGREGATION	51/1204	272/17901	1.89883e-11	3.60612e-09	3.12155e-09	23353/7155/6421/84722/91272/7175/8243/7756/7013/25836/10609/324/2237/80010/3192/5885/10735/11065/1063/23137/7153/8452/23047/4085/7283/201254/10664/10051/26271/9126/55920/546/27243/9787/51203/10592/64105/79980/891/151246/9232/64151/54892/5901/55755/83540/699/1894/991/55143/1062	51
8	GO_MITOTIC_SISTER_CHROMATID_SEGREGATION	37/1204	161/17901	2.65924e-11	4.83982e-09	4.18947e-09	84722/91272/7175/8243/7756/25836/324/3192/5885/11065/1063/23137/8452/23047/4085/7283/10051/26271/546/27243/9787/51203/10592/64105/79980/891/151246/9232/64151/54892/5901/55755/83540/699/991/55143/1062	37
8	GO_MITOTIC_NUCLEAR_DIVISION	51/1204	277/17901	3.812e-11	6.66033e-09	5.76535e-09	84722/91272/7175/8621/8243/7756/25836/324/3192/5885/5902/10735/11065/1063/3796/23137/27338/8452/440145/23047/4085/7283/1111/10051/26271/22974/9126/332/546/55023/27243/9787/51203/10592/64105/4288/1027/79598/79980/891/151246/9232/64151/54892/5901/55755/83540/699/991/55143/1062	51
8	GO_POSITIVE_REGULATION_OF_CELL_CYCLE_PROCESS	53/1204	302/17901	1.01728e-10	1.70904e-08	1.47939e-08	29899/5087/3642/57060/23236/6659/351/4194/3276/10926/6421/4848/55904/4850/7175/5586/1869/3398/7029/23476/5111/595/25836/2237/3192/5885/5902/1019/11065/65992/23137/8452/79915/4085/2146/26271/328/55920/835/546/55023/9787/51203/894/7832/1027/2260/891/581/79447/1894/672/4869	53
8	GO_REGULATION_OF_MRNA_SPLICING_VIA_SPLICEOSOME	29/1204	113/17901	2.27189e-10	3.67542e-08	3.18153e-08	4857/57060/29896/6431/23543/10656/10772/79171/6434/7072/9584/6651/6732/3192/27316/6427/9733/6426/6432/10657/6428/3190/1153/9444/3191/3181/4691/3178/8683	29
8	GO_NEGATIVE_REGULATION_OF_CELL_CYCLE_PROCESS	58/1204	359/17901	3.86271e-10	6.02582e-08	5.2161e-08	1031/57060/6659/4194/3276/1021/4848/5591/4850/7175/811/1869/7029/79027/5111/23468/7756/595/7013/324/5885/5721/55031/1019/5690/5928/1063/5720/4085/7465/5932/29117/5685/1111/5683/2146/26271/11335/835/5933/9738/5702/546/27243/604/5714/7832/1027/891/581/9232/6241/55755/3326/699/672/991/4869	58
8	GO_NUCLEAR_TRANSCRIBED_MRNA_CATABOLIC_PROCESS	41/1204	210/17901	5.06577e-10	7.6301e-08	6.60481e-08	4848/4850/23318/22803/23112/51010/57819/23658/55110/6218/6129/4736/7832/51690/11340/25804/10140/6175/3921/6217/6193/6231/6227/6147/7311/6128/6187/6142/6125/6152/6141/6210/6188/6201/6223/6209/6165/6202/6170/6159/6189	41
8	GO_CHROMATIN_ASSEMBLY_OR_DISASSEMBLY	42/1204	220/17901	6.42649e-10	9.35696e-08	8.09963e-08	6662/4678/9031/8467/4676/7994/7175/6598/6605/51773/6599/50809/55729/8289/10155/64946/4171/1786/6597/6602/11198/5928/9733/4673/3148/201254/10664/23522/3070/26155/79682/29855/23347/546/64105/23421/8520/6418/196528/10036/4869/55320	42
8	GO_NUCLEOSOME_ORGANIZATION	37/1204	183/17901	1.28274e-09	1.80742e-07	1.56455e-07	6662/4678/8467/4676/7994/6598/6605/51773/6599/50809/8289/81611/64946/4171/6597/6602/11198/5928/9733/4673/3148/201254/10664/23522/79682/29855/546/2186/64105/23421/8520/6418/196528/10036/4869/5757/55320	37
8	GO_REGULATION_OF_CHROMOSOME_SEGREGATION	27/1204	107/17901	1.41905e-09	1.86533e-07	1.61467e-07	6421/7175/7756/1457/25836/324/2237/3192/5885/11065/1063/23137/8452/4085/10664/26271/55920/546/9787/4288/891/9232/55755/699/1894/991/1062	27
8	GO_MICROTUBULE_CYTOSKELETON_ORGANIZATION_INVOLVED_IN_MITOSIS	32/1204	144/17901	1.42993e-09	1.86533e-07	1.61467e-07	29899/2770/10252/84722/10253/7175/8243/64946/7756/3688/3192/10735/3925/3796/440145/4085/6993/7283/9793/22974/9126/332/27243/9787/51203/79598/891/5901/55755/83540/991/1062	32
8	GO_TRANSLATIONAL_INITIATION	38/1204	192/17901	1.45195e-09	1.86533e-07	1.61467e-07	84919/7175/27102/8668/1973/8666/1653/7458/10657/8665/6218/6129/4736/6175/3921/6217/6193/6231/6227/6147/4869/7311/6128/6187/6142/6125/6152/6141/6210/6188/6201/6223/6209/6165/6202/6170/6159/6189	38
8	GO_ALTERNATIVE_MRNA_SPLICING_VIA_SPLICEOSOME	24/1204	87/17901	1.65614e-09	2.06687e-07	1.78913e-07	4857/51319/6431/23543/10656/6421/8621/10772/1660/23028/6434/4670/3192/27316/6427/9733/6426/6432/10657/6428/9444/3191/3178/8683	24
8	GO_NEGATIVE_REGULATION_OF_MRNA_METABOLIC_PROCESS	24/1204	88/17901	2.13358e-09	2.58874e-07	2.24088e-07	57060/580/6431/10772/1660/79171/1869/1994/3184/2521/3192/10492/27316/10949/6432/3190/1153/7936/3191/3183/3181/10140/8683/4904	24
8	GO_PROTEIN_FOLDING	42/1204	230/17901	2.61754e-09	3.09012e-07	2.67488e-07	2770/10130/9601/2923/23193/1191/821/3998/3309/811/7411/10549/26278/10574/5479/9761/4820/51726/7184/23071/5203/1457/2783/131118/23386/10694/54431/27000/10576/7203/5480/6782/908/10961/11328/23184/10808/9526/9141/10728/3326/5478	42
8	GO_DNA_PACKAGING	43/1204	240/17901	3.09809e-09	3.56117e-07	3.08264e-07	6662/4678/8467/4676/7994/7175/51773/50809/55729/10155/64946/4171/6732/25836/1786/5928/9733/7153/4673/3148/201254/10664/23522/10051/3070/26155/79682/29855/23347/546/8815/51203/10592/64105/23421/8520/6418/891/64151/54892/10036/4869/55320	43
8	GO_REGULATION_OF_SISTER_CHROMATID_SEGREGATION	23/1204	84/17901	4.23189e-09	4.73972e-07	4.10282e-07	6421/7175/7756/25836/324/2237/3192/5885/11065/1063/23137/8452/4085/10664/26271/546/9787/891/9232/55755/699/991/1062	23
8	GO_NUCLEAR_TRANSCRIBED_MRNA_CATABOLIC_PROCESS_NONSENSE_MEDIATED_DECAY	28/1204	120/17901	4.75974e-09	5.19763e-07	4.4992e-07	55110/6218/6129/4736/6175/3921/6217/6193/6231/6227/6147/7311/6128/6187/6142/6125/6152/6141/6210/6188/6201/6223/6209/6165/6202/6170/6159/6189	28
8	GO_RNA_LOCALIZATION	42/1204	235/17901	5.0917e-09	5.42452e-07	4.6956e-07	6431/8106/6421/10212/7175/100101267/10643/10574/1660/10250/7013/3192/23237/24148/84271/11052/10694/6427/10576/6426/7203/10189/6432/10657/29107/6428/51010/55110/908/9793/9444/56943/3181/3178/9883/5901/8683/1736/64062/4869/6209/4904	42
8	GO_REGULATION_OF_DNA_METABOLIC_PROCESS	56/1204	365/17901	5.38109e-09	5.59633e-07	4.84433e-07	5396/10715/64110/5591/7644/10574/142/1660/4297/23028/80762/10155/5111/3184/2969/5531/2956/7013/2521/7334/3192/10694/8914/64710/27000/10576/7203/10189/79915/51010/1111/7913/908/7520/7468/4436/23347/546/3183/10923/3181/3146/604/5984/3178/56916/196528/55183/581/54929/1736/10728/3326/672/4869/6188	56
8	GO_PEPTIDYL_LYSINE_MODIFICATION	60/1204	405/17901	5.92826e-09	6.02201e-07	5.21281e-07	26053/6659/5352/3066/9678/6879/11177/10362/55904/7994/7175/8985/100101267/6598/51773/4297/23028/23476/10155/54904/6881/64324/58508/1786/10609/55257/1725/284058/5929/23741/23168/86/2122/10054/29117/57691/51230/10664/1111/23522/26155/2146/7468/7341/55209/5447/546/54556/7936/6878/8520/51105/6418/9883/55183/79447/8648/6613/11315/672	60
8	GO_CELL_CYCLE_G2_M_PHASE_TRANSITION	46/1204	273/17901	6.65367e-09	6.60528e-07	5.7177e-07	5087/23236/351/10763/5569/22822/23476/595/5885/5721/115106/55031/1019/5690/1063/5720/10657/79915/7283/7465/5685/10142/1111/5683/8636/9793/11258/26271/7846/22974/55920/5108/4331/9738/5702/7531/5714/203068/79621/9133/891/95681/55755/10383/672/4869	46
8	GO_NEGATIVE_REGULATION_OF_MITOTIC_CELL_CYCLE	53/1204	341/17901	8.79518e-09	8.53719e-07	7.39001e-07	1031/57060/6659/7976/4194/2619/3276/7155/1021/4848/5591/4850/7175/1869/7029/79027/5111/7756/595/324/5885/5721/55031/1019/5690/1063/7153/5720/4085/7465/29117/5685/1111/5683/2146/26271/4436/835/5933/5702/546/694/604/5714/7832/1027/891/581/9232/55755/699/672/991	53
8	GO_RIBONUCLEOPROTEIN_COMPLEX_BIOGENESIS	67/1204	480/17901	9.07614e-09	8.61839e-07	7.4603e-07	51575/11168/10528/55636/6431/115416/114049/25879/5591/10248/10772/1660/8668/6636/8886/65003/23451/6732/22803/24148/23020/11052/27316/51121/11171/8666/1653/6628/7458/9733/5036/6426/51010/8665/57819/6633/6218/7520/6637/6129/26155/6632/4736/11340/25804/5901/8683/6175/6635/3921/6217/1736/10728/6193/3326/6227/6147/4869/6128/6187/6125/6152/6201/6223/6209/6165/6202	67
8	GO_SIGNAL_TRANSDUCTION_BY_P53_CLASS_MEDIATOR	45/1204	267/17901	9.62557e-09	8.94564e-07	7.74358e-07	57060/6659/4194/3066/580/3276/8805/6879/4848/7994/4850/6749/1869/23028/7029/1108/5111/6881/1457/6119/80010/11198/5928/79915/5932/29117/51230/1111/26155/4436/754/22974/835/3190/546/9100/5984/6878/7832/1027/891/581/672/6125/6201	45
8	GO_RECOMBINATIONAL_REPAIR	30/1204	140/17901	1.13928e-08	1.03675e-06	8.97436e-07	4176/64110/6421/142/23028/5531/4171/2521/25836/6119/7334/2237/80010/5885/8914/7516/64710/51659/23137/5932/1111/23347/5980/4175/4172/4174/4173/196528/55183/672	30
8	GO_REGULATION_OF_CELL_CYCLE_G2_M_PHASE_TRANSITION	39/1204	217/17901	1.52424e-08	1.35875e-06	1.17617e-06	5087/351/5569/23476/595/5885/5721/115106/55031/1019/5690/1063/5720/79915/7283/5685/10142/1111/5683/8636/9793/11258/26271/7846/22974/55920/5108/9738/5702/7531/5714/203068/79621/891/95681/55755/10383/672/4869	39
8	GO_ATP_DEPENDENT_CHROMATIN_REMODELING	23/1204	90/17901	1.78728e-08	1.56137e-06	1.35156e-06	4678/3066/8467/6598/6605/51773/6599/1108/8289/81611/64946/6597/5928/86/201254/79682/3183/64105/23421/56916/4869/5757/55320	23
8	GO_RESPONSE_TO_ENDOPLASMIC_RETICULUM_STRESS	47/1204	293/17901	2.25267e-08	1.92935e-06	1.67009e-06	54499/10130/9601/2923/55829/84919/1191/821/2137/7873/3309/811/23753/23190/56005/51726/7184/26608/23071/81542/57003/51060/595/58515/10956/10897/65992/54431/7327/23197/7009/6745/3068/55033/201595/10206/27248/90993/10961/1388/3725/488/23376/1938/581/5295/11315	47
8	GO_RIBONUCLEOPROTEIN_COMPLEX_SUBUNIT_ORGANIZATION	41/1204	238/17901	2.30171e-08	1.93344e-06	1.67363e-06	11168/6431/5591/10772/1660/8668/6636/65003/23451/6732/24148/23020/11052/27316/11171/8666/1653/6628/7458/9733/6426/8665/57819/6633/7520/6637/6632/25804/8683/6175/6635/3921/10728/6193/3326/6147/6128/6125/6152/6223/6209	41
8	GO_CELL_CYCLE_DNA_REPLICATION	19/1204	65/17901	2.91756e-08	2.40451e-06	2.0814e-06	4176/10926/5425/5111/4171/7013/6119/2237/79915/26271/546/4175/604/5984/4172/4174/4173/2260/51053	19
8	GO_NEGATIVE_REGULATION_OF_RNA_SPLICING	12/1204	26/17901	3.23985e-08	2.62068e-06	2.26853e-06	57060/6431/10772/79171/27316/7009/6432/3190/3191/3181/8683/6231	12
8	GO_NEGATIVE_REGULATION_OF_CELL_CYCLE_PHASE_TRANSITION	44/1204	270/17901	3.92439e-08	3.11668e-06	2.69788e-06	1031/57060/6659/4194/3276/1021/4848/5591/4850/7175/1869/7029/79027/5111/7756/595/324/5885/5721/55031/1019/5690/1063/5720/4085/7465/29117/5685/1111/5683/2146/26271/835/5933/5702/5714/7832/1027/891/581/55755/699/672/991	44
8	GO_DNA_GEOMETRIC_CHANGE	26/1204	116/17901	4.05566e-08	3.15415e-06	2.73031e-06	4176/3149/55636/80205/142/1660/1108/4171/1653/51659/7153/1105/3148/7520/4331/6742/546/3181/3146/4175/5984/4172/4174/4173/56916/7311	26
8	GO_PROTEIN_TARGETING_TO_MEMBRANE	37/1204	207/17901	4.11599e-08	3.15415e-06	2.73031e-06	2534/9747/6746/3309/29927/23204/11231/6745/6747/6218/6129/4736/6175/23480/3921/6217/6193/6231/6227/6147/7311/6128/6187/6142/6125/6152/6141/6210/6188/6201/6223/6209/6165/6202/6170/6159/6189	37
8	GO_NEGATIVE_REGULATION_OF_CHROMOSOME_ORGANIZATION	30/1204	148/17901	4.34703e-08	3.27377e-06	2.83386e-06	6879/7175/6598/142/23028/7756/4171/7013/1786/324/3192/5885/1063/29028/7153/4085/7520/26155/26271/4331/546/3183/3178/6418/891/9232/55755/699/672/991	30
8	GO_REGULATION_OF_MRNA_CATABOLIC_PROCESS	37/1204	208/17901	4.68877e-08	3.47128e-06	3.00483e-06	59284/57060/10643/1660/1869/10236/4670/1994/3184/2521/23112/3192/8125/5721/10492/5690/23589/10949/50804/5720/51010/5685/5683/26135/328/5702/7529/1153/3183/5714/7832/6418/11340/10140/4869/7311/4904	37
8	GO_ESTABLISHMENT_OF_PROTEIN_LOCALIZATION_TO_MEMBRANE	51/1204	339/17901	4.96797e-08	3.61668e-06	3.13069e-06	2534/9747/6746/3309/1869/2181/7029/83871/29927/22883/23204/4301/11231/26517/6745/57120/140823/6747/6218/6129/26519/7529/7531/9141/4736/581/6175/23480/3921/6217/6193/6231/6227/6147/7311/6128/6187/6142/6125/6152/6141/6210/6188/6201/6223/6209/6165/6202/6170/6159/6189	51
8	GO_POSITIVE_REGULATION_OF_DNA_METABOLIC_PROCESS	36/1204	200/17901	5.19907e-08	3.72288e-06	3.22262e-06	5396/5591/10574/142/1660/10155/5111/3184/2969/2521/7334/10694/8914/10576/7203/79915/51010/908/7520/7468/4436/23347/546/3181/3146/5984/3178/196528/55183/581/54929/1736/10728/3326/672/6188	36
8	GO_FOREBRAIN_DEVELOPMENT	56/1204	391/17901	6.26737e-08	4.41546e-06	3.82214e-06	23224/6091/4781/4760/80055/6657/9289/2534/5764/23236/482/351/5454/6656/5455/166614/6506/4192/55636/2173/23353/113246/7155/4628/1021/23314/5992/2290/1869/3398/7026/23028/6434/6092/8289/7804/22803/6259/1000/63827/22903/6240/2146/5108/349667/7852/546/7531/54407/7832/2260/3280/581/8648/259266/93986	56
8	GO_DNA_DEPENDENT_DNA_REPLICATION	30/1204	151/17901	6.97859e-08	4.83849e-06	4.18832e-06	4176/84268/10926/11177/5425/5111/8099/4171/7013/6119/2237/8914/64710/51659/10189/79915/201254/26271/6742/546/5980/23594/4175/604/5984/4172/4174/4173/2260/51053	30
8	GO_REGULATION_OF_CHROMATIN_ORGANIZATION	35/1204	195/17901	8.54609e-08	5.83271e-06	5.04894e-06	26053/6879/55904/7175/6749/6598/4297/23028/23476/55729/10155/54904/64324/25836/1786/7334/3192/23741/23168/9733/29028/29117/10664/1111/26155/55209/546/7936/604/4288/6418/891/55183/11315/672	35
8	GO_RESPONSE_TO_TOPOLOGICALLY_INCORRECT_PROTEIN	36/1204	204/17901	8.75196e-08	5.88132e-06	5.09102e-06	10130/55829/84919/1191/821/2137/7873/3309/811/871/23753/23190/56005/51726/7184/26608/23071/595/10897/65992/8452/23197/7009/6745/6782/3068/55033/201595/90993/2161/1388/10808/23376/581/5295/3326	36
8	GO_ORGANELLE_FISSION	63/1204	467/17901	9.08623e-08	6.01343e-06	5.20538e-06	23236/4603/23353/7155/84722/91272/7175/811/8621/8243/7756/7013/25836/10609/324/80010/3192/5885/5902/10735/11065/1063/3796/23137/27338/7153/8452/440145/23047/4085/7283/201254/1111/10051/26271/22974/9126/332/546/55023/27243/9787/51203/10592/64105/4288/1027/79598/79980/1164/891/151246/9232/259266/64151/54892/5901/55755/83540/699/991/55143/1062	63
8	GO_NUCLEAR_TRANSPORT	52/1204	357/17901	1.07095e-07	6.98197e-06	6.04377e-06	4760/11168/5569/51319/580/6431/84268/8106/10212/7175/100101267/811/1660/10250/6636/10155/1994/8692/8125/84271/11052/6427/6628/6426/10189/6432/10657/29107/6428/5530/6633/55110/6637/754/6632/8815/7531/56943/3181/1434/3178/9883/5901/8683/5295/6635/11315/64062/3326/1894/4869/6209	52
8	GO_NEURON_MIGRATION	31/1204	164/17901	1.39225e-07	8.94316e-06	7.74143e-06	2823/26053/9289/2534/7976/6656/10752/4192/116983/1952/23284/7155/4628/347733/23314/2290/5747/7026/58158/4897/25836/1630/57556/22854/5108/7280/7852/7531/2260/581/259266	31
8	GO_CHROMOSOME_SEPARATION	22/1204	94/17901	1.97326e-07	1.24916e-05	1.08131e-05	7155/7175/7756/1457/324/80010/5885/11065/1063/7153/8452/4085/201254/26271/9787/56916/891/9232/55755/699/991/1062	22
8	GO_MITOTIC_SPINDLE_ORGANIZATION	25/1204	118/17901	2.34782e-07	1.46504e-05	1.26818e-05	29899/2770/84722/7175/8243/64946/7756/3192/10735/3925/3796/440145/7283/9793/22974/9126/332/27243/9787/79598/891/5901/83540/991/1062	25
8	GO_COVALENT_CHROMATIN_MODIFICATION	63/1204	481/17901	2.65889e-07	1.63578e-05	1.41597e-05	26053/283248/3066/9678/3276/9031/6879/6421/11177/55904/7994/6598/51773/10765/4297/29128/23028/23476/55729/10155/54904/6881/64324/58508/25836/1786/7334/55257/284058/5929/23741/23168/9733/86/1105/2122/29117/51230/10664/1111/23522/3070/26155/2146/7468/55209/546/54556/7936/56943/23376/604/6878/8520/51105/56916/6418/891/55183/79447/8648/11315/672	63
8	GO_SIGNAL_TRANSDUCTION_INVOLVED_IN_CELL_CYCLE_CHECKPOINT	19/1204	74/17901	2.83703e-07	1.72113e-05	1.48986e-05	6664/57060/6659/4194/3276/4848/5591/4850/1869/7029/5111/1111/835/988/7832/1027/891/581/672	19
8	GO_NEGATIVE_REGULATION_OF_MRNA_PROCESSING	12/1204	31/17901	3.45322e-07	2.06625e-05	1.7886e-05	57060/580/6431/10772/79171/27316/6432/3190/7936/3191/3181/8683	12
8	GO_PEPTIDYL_LYSINE_ACETYLATION	31/1204	172/17901	4.19924e-07	2.47869e-05	2.14561e-05	26053/6659/3066/9678/6879/11177/7994/6598/51773/4297/6881/55257/284058/23741/86/29117/51230/10664/1111/23522/26155/55209/5447/54556/6878/8520/51105/6418/8648/11315/672	31
8	GO_SPINDLE_ORGANIZATION	32/1204	183/17901	5.5616e-07	3.2151e-05	2.78307e-05	29899/2770/7430/84722/7175/8243/64946/7756/3192/10735/3925/115106/3796/440145/7283/9793/26271/22974/9126/332/546/27243/9787/203068/79598/891/259266/5901/83540/991/1062/6188	32
8	GO_NEGATIVE_REGULATION_OF_MRNA_SPLICING_VIA_SPLICEOSOME	10/1204	22/17901	5.59403e-07	3.2151e-05	2.78307e-05	57060/6431/10772/79171/27316/6432/3190/3191/3181/8683	10
8	GO_ESTABLISHMENT_OF_RNA_LOCALIZATION	34/1204	202/17901	6.26343e-07	3.51331e-05	3.04121e-05	6431/8106/6421/10212/7175/100101267/10643/1660/10250/7013/3192/23237/84271/11052/6427/6426/10189/6432/10657/29107/6428/55110/9793/9444/56943/3181/3178/9883/5901/8683/64062/4869/6209/4904	34
8	GO_REGULATION_OF_HISTONE_MODIFICATION	28/1204	149/17901	6.27377e-07	3.51331e-05	3.04121e-05	26053/6879/55904/6598/4297/23028/23476/54904/64324/25836/1786/7334/23741/23168/9733/29117/10664/1111/26155/55209/546/7936/604/6418/891/55183/11315/672	28
8	GO_TELENCEPHALON_DEVELOPMENT	40/1204	259/17901	6.85262e-07	3.78889e-05	3.27976e-05	23224/6091/4781/4760/9289/23236/482/5454/5455/166614/6506/4192/55636/23353/113246/4628/1021/5992/2290/3398/23028/6434/6092/7804/22803/6259/1000/63827/22903/2146/349667/7852/7531/54407/7832/3280/581/8648/259266/93986	40
8	GO_PROTEIN_CONTAINING_COMPLEX_LOCALIZATION	43/1204	291/17901	9.04268e-07	4.9373e-05	4.27385e-05	1948/1627/59284/254263/6431/7430/117178/8106/6421/10212/7175/100101267/10250/1605/7013/3192/23237/22883/84271/59283/6427/6426/10189/6432/8976/440145/29107/6428/3092/55110/8636/55920/5108/332/56943/3181/28981/9883/5901/8683/9321/4869/6209	43
8	GO_DOUBLE_STRAND_BREAK_REPAIR	40/1204	262/17901	9.27173e-07	4.99987e-05	4.32801e-05	4176/580/64110/6421/5591/142/286257/23028/5531/4171/2521/25836/6119/7334/2237/80010/5885/8914/7516/64710/1653/51659/23137/5932/1111/7913/7520/7468/4436/7341/23347/5980/4175/4172/4174/4173/56916/196528/55183/672	40
8	GO_REGULATION_OF_CHROMOSOME_SEPARATION	17/1204	66/17901	1.13481e-06	6.04496e-05	5.23267e-05	7175/7756/1457/324/5885/11065/1063/8452/4085/26271/9787/891/9232/55755/699/991/1062	17
8	GO_CELL_CYCLE_CHECKPOINT	35/1204	219/17901	1.5044e-06	7.91712e-05	6.85326e-05	6664/57060/6659/4194/3276/7155/4848/5591/4850/7175/1869/7029/5111/7756/595/324/8914/1063/7153/4085/7465/1111/4436/835/988/79621/7832/1027/79968/891/581/55755/699/672/991	35
8	GO_DNA_REPLICATION_INDEPENDENT_NUCLEOSOME_ORGANIZATION	15/1204	54/17901	1.71033e-06	8.8937e-05	7.69861e-05	4678/8467/51773/64946/11198/5928/201254/79682/29855/546/64105/23421/8520/4869/55320	15
8	GO_REGULATION_OF_CELL_CYCLE_ARREST	22/1204	106/17901	1.76677e-06	9.0791e-05	7.8591e-05	4760/3642/57060/6659/4194/3276/4848/4850/811/1869/3398/7029/5111/595/1019/835/7832/1027/891/581/3326/672	22
8	GO_MITOTIC_CELL_CYCLE_CHECKPOINT	29/1204	166/17901	1.90041e-06	9.65231e-05	8.35529e-05	57060/6659/4194/3276/7155/4848/5591/4850/7175/1869/7029/5111/7756/595/324/1063/7153/4085/7465/4436/835/7832/1027/891/581/55755/699/672/991	29
8	GO_CHROMATIN_DISASSEMBLY	9/1204	20/17901	2.33125e-06	0.000115715	0.000100166	6598/6605/6599/8289/6597/6602/11198/6418/196528	9
8	GO_PROTEIN_DNA_COMPLEX_DISASSEMBLY	9/1204	20/17901	2.33125e-06	0.000115715	0.000100166	6598/6605/6599/8289/6597/6602/11198/6418/196528	9
8	GO_REGULATION_OF_CELL_CYCLE_G1_S_PHASE_TRANSITION	33/1204	206/17901	2.81865e-06	0.000137246	0.000118804	1031/57060/23236/6659/4194/3276/1021/4848/5591/55904/4850/1869/3398/7029/79027/5111/595/5721/1019/65992/5720/7465/29117/2146/328/835/5933/894/7832/1027/891/581/79447	33
8	GO_CENTROMERE_COMPLEX_ASSEMBLY	15/1204	56/17901	2.82788e-06	0.000137246	0.000118804	4678/8467/51773/64946/5928/1063/201254/3070/79682/9787/64105/23421/4869/1062/55320	15
8	GO_REGULATION_OF_NUCLEAR_DIVISION	31/1204	188/17901	3.01878e-06	0.000144902	0.000125431	23236/7175/811/8621/7756/25836/324/3192/5885/5902/11065/1063/23137/8452/4085/1111/26271/546/55023/27243/9787/51203/4288/1027/79598/891/9232/55755/699/991/1062	31
8	GO_PROTEIN_TARGETING	56/1204	441/17901	3.22898e-06	0.000151892	0.000131482	2534/9747/6746/1191/60559/9789/3998/3309/5264/9454/29927/950/10245/131118/23204/10956/6272/11231/26517/6745/28972/140823/6747/6218/6129/26519/7529/7531/9141/10455/4736/6175/23480/3921/6217/6193/6231/6227/6147/7311/6128/6187/6142/6125/6152/6141/6210/6188/6201/6223/6209/6165/6202/6170/6159/6189	56
8	GO_REGULATION_OF_STEM_CELL_DIFFERENTIATION	23/1204	118/17901	3.23397e-06	0.000151892	0.000131482	6938/6662/182/5764/6929/55553/1021/5591/8621/4297/54940/3192/5721/5690/5720/8463/5685/5683/54517/5702/5714/6660/3280	23
8	GO_POSITIVE_REGULATION_OF_DNA_REPAIR	17/1204	71/17901	3.39126e-06	0.00015637	0.000135358	5396/5591/142/1660/10155/5111/2969/2521/7334/8914/23347/3146/196528/55183/54929/672/6188	17
8	GO_RNA_EXPORT_FROM_NUCLEUS	26/1204	144/17901	3.40091e-06	0.00015637	0.000135358	6431/8106/10212/7175/100101267/1660/10250/84271/11052/6427/6426/10189/6432/10657/29107/6428/55110/56943/3181/3178/9883/5901/8683/64062/4869/6209	26
8	GO_MITOTIC_G1_S_TRANSITION_CHECKPOINT	16/1204	64/17901	3.57504e-06	0.000160041	0.000138535	57060/6659/4194/3276/4848/5591/4850/1869/7029/5111/595/835/7832/1027/891/581	16
8	GO_DOUBLE_STRAND_BREAK_REPAIR_VIA_BREAK_INDUCED_REPLICATION	7/1204	12/17901	3.59066e-06	0.000160041	0.000138535	4176/4171/51659/4175/4172/4174/4173	7
8	GO_REGULATION_OF_ESTABLISHMENT_OF_PROTEIN_LOCALIZATION_TO_CHROMOSOME	7/1204	12/17901	3.59066e-06	0.000160041	0.000138535	10574/7013/10694/10576/7203/908/1736	7
8	GO_CYTOPLASMIC_TRANSLATION	21/1204	103/17901	4.06931e-06	0.000179543	0.000155417	200916/1660/8668/1973/51121/8666/7458/8665/4736/1938/6175/3921/6231/6227/6128/6142/6152/6141/6165/6170/6159	21
8	GO_NEGATIVE_REGULATION_OF_RESPONSE_TO_ENDOPLASMIC_RETICULUM_STRESS	14/1204	51/17901	4.40908e-06	0.000192589	0.00016671	55829/84919/1191/3309/51060/10956/65992/7327/7009/27248/90993/1388/23376/11315	14
8	GO_MAINTENANCE_OF_CELL_NUMBER	28/1204	164/17901	4.50847e-06	0.00019498	0.00016878	5087/8324/5396/6662/182/6657/5764/6659/51593/4848/8243/8289/1994/23318/25836/5438/1000/23168/79692/57216/2146/9126/5108/90390/5439/3280/55183/259266	28
8	GO_NEGATIVE_REGULATION_OF_CHROMOSOME_SEGREGATION	13/1204	45/17901	5.19163e-06	0.000222324	0.000192449	7175/7756/324/5885/1063/4085/26271/546/891/9232/55755/699/991	13
8	GO_KINETOCHORE_ORGANIZATION	9/1204	22/17901	6.10466e-06	0.000258885	0.000224098	64946/1063/201254/10051/9787/10592/64105/83540/1062	9
8	GO_POSITIVE_REGULATION_OF_CHROMATIN_ORGANIZATION	21/1204	106/17901	6.54929e-06	0.00027507	0.000238108	26053/55904/7175/6598/4297/23028/23476/55729/10155/54904/25836/1786/7334/23168/9733/29117/7936/604/891/55183/672	21
8	GO_NEGATIVE_REGULATION_OF_CELL_CYCLE_G1_S_PHASE_TRANSITION	24/1204	132/17901	7.06373e-06	0.000293851	0.000254365	1031/57060/6659/4194/3276/1021/4848/5591/4850/1869/7029/79027/5111/595/1019/7465/29117/2146/835/5933/7832/1027/891/581	24
8	GO_METAPHASE_ANAPHASE_TRANSITION_OF_CELL_CYCLE	15/1204	60/17901	7.17523e-06	0.000295674	0.000255943	7175/7756/324/5885/11065/1063/8452/4085/26271/9787/891/55755/699/991/1062	15
8	GO_REGULATION_OF_PEPTIDYL_LYSINE_ACETYLATION	15/1204	61/17901	8.9288e-06	0.000364495	0.000315516	26053/6659/3066/6879/6598/4297/23741/29117/10664/1111/26155/55209/6418/11315/672	15
8	GO_REGULATION_OF_SIGNAL_TRANSDUCTION_BY_P53_CLASS_MEDIATOR	29/1204	180/17901	9.89801e-06	0.00040032	0.000346527	4194/3066/580/8805/6879/7994/6749/23028/1108/6881/1457/6119/80010/11198/5928/79915/5932/29117/51230/1111/26155/754/22974/3190/5984/6878/672/6125/6201	29
8	GO_NEURAL_PRECURSOR_CELL_PROLIFERATION	26/1204	154/17901	1.20137e-05	0.000479631	0.000415181	1627/3642/9289/5764/7976/5454/5803/5455/10763/4192/2173/6567/2290/3398/23028/58158/473/6259/1000/6240/4673/5108/6660/7832/2260/259266	26
8	GO_NUCLEOSOME_ASSEMBLY	25/1204	145/17901	1.20786e-05	0.000479631	0.000415181	6662/4678/8467/4676/7994/51773/50809/64946/4171/5928/9733/4673/3148/201254/23522/79682/29855/546/64105/23421/8520/6418/10036/4869/55320	25
8	GO_SISTER_CHROMATID_COHESION	15/1204	63/17901	1.36139e-05	0.000535727	0.000463739	6421/91272/8243/25836/2237/5885/10735/23137/23047/10664/9126/546/151246/699/991	15
8	GO_REGULATION_OF_PROTEIN_LOCALIZATION_TO_CHROMOSOME_TELOMERIC_REGION	7/1204	14/17901	1.38004e-05	0.000538217	0.000465894	10574/7013/10694/10576/7203/908/1736	7
8	GO_PROTEIN_ACETYLATION	31/1204	203/17901	1.50397e-05	0.000576476	0.000499013	26053/6659/3066/9678/6879/11177/7994/6598/51773/4297/6881/55257/284058/23741/86/29117/51230/10664/1111/23522/26155/55209/5447/54556/6878/8520/51105/6418/8648/11315/672	31
8	GO_POSITIVE_REGULATION_OF_ESTABLISHMENT_OF_PROTEIN_LOCALIZATION_TO_TELOMERE	6/1204	10/17901	1.51774e-05	0.000576476	0.000499013	10574/10694/10576/7203/908/1736	6
8	GO_PROTEIN_FOLDING_IN_ENDOPLASMIC_RETICULUM	6/1204	10/17901	1.51774e-05	0.000576476	0.000499013	2923/821/3309/811/7184/54431	6
8	GO_POSITIVE_REGULATION_OF_CELL_CYCLE_G2_M_PHASE_TRANSITION	10/1204	30/17901	1.58199e-05	0.0005957	0.000515653	5087/351/23476/595/1019/79915/26271/55920/891/4869	10
8	GO_NUCLEAR_EXPORT	31/1204	204/17901	1.66158e-05	0.000617704	0.000534701	580/6431/8106/10212/7175/100101267/811/1660/10250/84271/11052/6427/6426/10189/6432/10657/29107/6428/55110/7531/56943/3181/1434/3178/9883/5901/8683/11315/64062/4869/6209	31
8	GO_PROTEOGLYCAN_BIOSYNTHETIC_PROCESS	15/1204	64/17901	1.66871e-05	0.000617704	0.000534701	2137/92126/1464/1462/79586/26229/63827/64131/57216/10675/126792/9394/55501/26035/54360	15
8	GO_CELL_CYCLE_ARREST	34/1204	234/17901	1.75393e-05	0.000643795	0.000557285	1031/4760/3642/6657/57060/6659/4194/580/2619/3276/1021/4848/55904/4850/811/1869/3398/7029/5111/595/5608/2620/324/1019/5496/4436/835/7832/1027/1033/891/581/3326/672	34
8	GO_POSITIVE_REGULATION_OF_NEURON_DIFFERENTIATION	48/1204	380/17901	1.84211e-05	0.000670526	0.000580425	1627/6091/6938/4760/6664/59284/2534/5764/482/54664/6929/5274/6935/1268/4192/23394/6925/347733/10362/3309/2290/163404/5121/23028/9139/6092/4897/7804/1523/57498/950/8321/6474/2043/6993/55754/1954/2146/7852/4076/51704/1809/79006/23613/604/2260/8648/1894	48
8	GO_GLYCOPROTEIN_METABOLIC_PROCESS	51/1204	413/17901	1.90414e-05	0.000687378	0.000595012	5806/23236/2817/23193/6185/81618/1650/200185/2137/92126/6489/1464/3998/54344/8985/79053/1462/22822/23753/79586/11041/26229/23071/29880/9528/63827/58505/64131/10956/6388/201595/84899/10206/1603/57216/10675/147991/126792/55858/9526/9334/9394/8702/4249/746/23333/55501/9321/26035/11315/54360	51
8	GO_RESPONSE_TO_UV	24/1204	140/17901	1.97764e-05	0.000708058	0.000612913	4239/5764/10715/9768/56160/90313/142/23028/5111/2956/595/8692/2237/55031/1111/26155/4436/1153/55872/3150/581/54929/5295/4869	24
8	GO_NEGATIVE_REGULATION_OF_METAPHASE_ANAPHASE_TRANSITION_OF_CELL_CYCLE	11/1204	37/17901	2.04374e-05	0.000725776	0.000628251	7175/7756/324/5885/1063/4085/26271/891/55755/699/991	11
8	GO_POSITIVE_REGULATION_OF_MITOTIC_CELL_CYCLE	27/1204	168/17901	2.07201e-05	0.000729884	0.000631806	5087/23236/351/55904/7175/5586/23476/4212/595/25836/3192/5902/1019/11065/23137/8452/4085/26271/328/55920/55023/9787/51203/894/2260/3280/891	27
8	GO_CHONDROITIN_SULFATE_PROTEOGLYCAN_BIOSYNTHETIC_PROCESS	10/1204	31/17901	2.19515e-05	0.000760987	0.00065873	1464/1462/79586/26229/63827/64131/10675/126792/55501/54360	10
8	GO_PEPTIDYL_ASPARAGINE_MODIFICATION	10/1204	31/17901	2.19515e-05	0.000760987	0.00065873	6185/1650/3998/54344/79053/29880/58505/201595/1603/4249	10
8	GO_POSITIVE_REGULATION_OF_CELL_CYCLE_ARREST	17/1204	81/17901	2.21859e-05	0.000762006	0.000659612	3642/57060/6659/4194/3276/4848/4850/1869/3398/7029/5111/835/7832/1027/891/581/672	17
8	GO_REGULATION_OF_DNA_REPAIR	23/1204	132/17901	2.23299e-05	0.000762006	0.000659612	5396/64110/5591/142/1660/23028/10155/5111/2969/5531/2521/7334/8914/1111/7913/7468/23347/3146/196528/55183/54929/672/6188	23
8	GO_GLYCOPROTEIN_BIOSYNTHETIC_PROCESS	44/1204	341/17901	2.41152e-05	0.000816553	0.000706829	23236/6185/81618/1650/200185/2137/92126/6489/1464/3998/54344/8985/79053/1462/22822/23753/79586/11041/26229/29880/9528/63827/58505/64131/6388/201595/84899/1603/57216/10675/147991/126792/55858/9526/9334/9394/8702/4249/746/23333/55501/9321/26035/54360	44
8	GO_SIGNAL_TRANSDUCTION_IN_RESPONSE_TO_DNA_DAMAGE	23/1204	133/17901	2.53097e-05	0.000850406	0.000736133	57060/6659/4194/3276/4848/5591/4850/1869/23028/7029/5111/79915/1111/754/835/546/988/9100/7832/1027/891/581/672	23
8	GO_ENDOPLASMIC_RETICULUM_UNFOLDED_PROTEIN_RESPONSE	22/1204	125/17901	2.84586e-05	0.000948909	0.0008214	10130/55829/84919/821/2137/3309/811/56005/51726/7184/26608/595/10897/65992/6745/3068/55033/90993/1388/23376/581/5295	22
8	GO_NUCLEOBASE_CONTAINING_COMPOUND_TRANSPORT	36/1204	260/17901	2.92129e-05	0.000966683	0.000836785	6431/8106/6421/10212/7175/100101267/10643/1660/10250/3192/23237/84271/11052/6427/6426/10189/6432/347734/10165/10657/29107/6428/55110/9793/10237/9444/56943/3181/3178/9883/5901/8683/64062/4869/6209/4904	36
8	GO_REGULATION_OF_HISTONE_METHYLATION	15/1204	67/17901	2.98993e-05	0.00097321	0.000842436	26053/55904/6598/4297/23028/23476/54904/64324/1786/23168/10664/546/7936/55183/672	15
8	GO_REGULATION_OF_RESPONSE_TO_ENDOPLASMIC_RETICULUM_STRESS	18/1204	91/17901	3.00252e-05	0.00097321	0.000842436	55829/84919/1191/7873/3309/51060/10956/65992/7327/7009/27248/90993/10961/1388/23376/581/5295/11315	18
8	GO_OSTEOBLAST_DIFFERENTIATION	33/1204	230/17901	3.00786e-05	0.00097321	0.000842436	55366/6664/6662/182/6657/4090/1021/23314/55973/1462/1660/3398/5747/51374/57003/3397/2194/8321/3192/23020/10492/6474/27316/10189/90993/26271/51430/8994/3183/23376/3399/10140/6209	33
8	GO_NEGATIVE_REGULATION_OF_NUCLEAR_DIVISION	14/1204	60/17901	3.34655e-05	0.00107483	0.000930403	7175/7756/324/5885/1063/4085/1111/26271/546/891/9232/55755/699/991	14
8	GO_PALLIUM_DEVELOPMENT	27/1204	173/17901	3.53717e-05	0.00112776	0.000976221	23224/6091/4760/9289/23236/5454/5455/166614/4192/23353/1021/2290/23028/6434/7804/22803/1000/63827/22903/2146/7531/54407/7832/581/8648/259266/93986	27
8	GO_MRNA_3_END_PROCESSING	19/1204	101/17901	3.80409e-05	0.00120408	0.00104228	351/580/6431/8106/10212/10250/23318/84271/11052/6626/6427/6426/10189/6432/6428/55110/7936/891/8683	19
8	GO_POSITIVE_REGULATION_OF_CELL_CYCLE_PHASE_TRANSITION	20/1204	110/17901	4.0072e-05	0.00125924	0.00109003	5087/23236/351/55904/23476/595/1019/11065/65992/8452/79915/2146/26271/328/55920/9787/894/891/79447/4869	20
8	GO_POSITIVE_REGULATION_OF_CHROMOSOME_SEGREGATION	10/1204	33/17901	4.04825e-05	0.00126305	0.00109333	6421/25836/2237/3192/5885/23137/8452/55920/9787/891	10
8	GO_DERMATAN_SULFATE_PROTEOGLYCAN_METABOLIC_PROCESS	7/1204	16/17901	4.08109e-05	0.00126427	0.00109438	92126/1464/1462/26229/63827/10675/55501	7
8	GO_CELLULAR_RESPONSE_TO_TOPOLOGICALLY_INCORRECT_PROTEIN	26/1204	166/17901	4.60552e-05	0.00141668	0.00122632	10130/55829/84919/821/2137/3309/811/23753/56005/51726/7184/26608/595/10897/65992/8452/7009/6745/6782/3068/55033/90993/1388/23376/581/5295	26
8	GO_CHROMATIN_REMODELING_AT_CENTROMERE	12/1204	47/17901	4.68022e-05	0.0014296	0.00123749	4678/8467/51773/64946/5928/201254/3070/79682/64105/23421/4869/55320	12
8	GO_REGULATION_OF_RESPONSE_TO_DNA_DAMAGE_STIMULUS	32/1204	226/17901	5.12785e-05	0.00155545	0.00134644	5396/1191/64110/5591/142/1660/23028/10155/5111/9774/2969/5531/2521/7334/8914/55031/79915/1111/7913/26271/7468/754/23347/3190/3146/79621/196528/79968/55183/54929/672/6188	32
8	GO_REGULATION_OF_NUCLEASE_ACTIVITY	8/1204	22/17901	5.58332e-05	0.00167041	0.00144595	5111/7013/7009/3148/6917/3146/4869/6188	8
8	GO_REGULATION_OF_SISTER_CHROMATID_COHESION	8/1204	22/17901	5.58332e-05	0.00167041	0.00144595	6421/25836/2237/5885/23137/10664/546/699	8
8	GO_RESPONSE_TO_DRUG	48/1204	397/17901	5.66846e-05	0.00168434	0.00145801	3485/4176/4760/2534/5764/7976/1848/10715/6506/4192/3066/7298/6185/5142/8836/90313/3309/811/205/4297/7804/1312/595/7013/5608/8321/55031/1019/7150/1063/3148/5530/55754/1603/7520/328/5447/7852/3157/117/1027/1938/891/7050/3939/8648/3326/6142	48
8	GO_REGULATION_OF_DNA_TEMPLATED_TRANSCRIPTION_ELONGATION	12/1204	48/17901	5.86184e-05	0.00172597	0.00149404	51497/6919/8621/23476/3192/11198/10189/2146/55209/7936/284695/3150	12
8	GO_POSITIVE_REGULATION_OF_VIRAL_TRANSCRIPTION	11/1204	41/17901	5.88757e-05	0.00172597	0.00149404	51497/6598/1660/51773/5438/6597/64710/1105/3725/7936/5439	11
8	GO_PROTEIN_LOCALIZATION_TO_NUCLEAR_BODY	6/1204	12/17901	5.93768e-05	0.00172905	0.00149671	10574/10694/10576/7203/908/1736	6
8	GO_DNA_TEMPLATED_TRANSCRIPTION_INITIATION	34/1204	249/17901	6.39216e-05	0.00184907	0.0016006	6662/57106/7025/6879/8467/6598/51773/367/55729/10155/9774/6881/7003/595/4150/5438/6597/1019/2958/55832/84441/8463/2975/4331/3725/5702/90390/10923/3146/6878/5439/7343/891/581	34
8	GO_SYNAPSE_ORGANIZATION	51/1204	433/17901	6.67291e-05	0.00191758	0.00165991	8404/2823/1948/1627/2149/1501/2534/5764/4774/351/23394/56127/23284/9456/4628/5098/5747/10882/10152/6092/56132/4897/7804/1605/2895/6259/1000/8321/63827/23237/22883/26167/2043/22854/8976/23767/1282/11079/1134/7846/55209/23184/23544/4076/23613/27253/203068/9378/26115/56122/991	51
8	GO_POSITIVE_REGULATION_OF_PROTEIN_LOCALIZATION_TO_NUCLEUS	16/1204	80/17901	7.11901e-05	0.00203241	0.0017593	2534/7175/10574/142/10155/8692/10694/10576/7203/908/5901/5295/11315/1736/3326/1894	16
8	GO_DNA_INTEGRITY_CHECKPOINT	25/1204	161/17901	7.39131e-05	0.00209644	0.00181474	57060/6659/4194/3276/7155/4848/5591/4850/1869/7029/5111/595/8914/7153/1111/4436/835/988/79621/7832/1027/79968/891/581/672	25
8	GO_REGULATION_OF_DNA_BINDING	21/1204	124/17901	7.68011e-05	0.0021643	0.00187348	4760/6664/3066/142/51773/1869/3398/23028/10155/6881/3397/64324/25836/65992/3148/7341/3725/3146/6717/3280/11315	21
8	GO_DNA_BIOSYNTHETIC_PROCESS	28/1204	191/17901	8.00768e-05	0.00224189	0.00194064	10715/7298/9768/10574/5425/5111/3184/7013/6119/3192/10694/1063/27000/10576/7203/908/7520/5980/9100/3183/3181/5984/3178/1736/10728/3326/7311/5478	28
8	GO_NEURONAL_STEM_CELL_POPULATION_MAINTENANCE	8/1204	23/17901	8.05809e-05	0.00224189	0.00194064	5396/182/6657/51593/1000/5108/3280/259266	8
8	GO_HISTONE_METHYLATION	23/1204	143/17901	8.16718e-05	0.00225786	0.00195447	26053/3276/55904/6598/4297/23028/23476/54904/64324/58508/1786/5929/23168/2122/10664/2146/7468/55209/546/7936/55183/79447/672	23
8	GO_CELLULAR_RESPONSE_TO_UV	16/1204	81/17901	8.32526e-05	0.00227977	0.00197342	4239/5764/10715/56160/142/23028/5111/8692/55031/1111/26155/55872/581/54929/5295/4869	16
8	GO_RHYTHMIC_PROCESS	39/1204	305/17901	8.3508e-05	0.00227977	0.00197342	55366/5806/5764/9500/4841/4192/3066/23394/7298/6421/5591/3309/1660/3398/10765/4297/285382/6092/10236/5111/3184/3397/1457/5608/2620/3192/8914/1019/7150/7153/2146/11335/835/3725/3191/23077/55269/8648/3399	39
8	GO_REGULATION_OF_VIRAL_TRANSCRIPTION	14/1204	65/17901	8.58165e-05	0.00228237	0.00197568	51497/6598/1660/51773/5438/6597/64710/1105/10206/3725/5702/7936/5439/5987	14
8	GO_DNA_DAMAGE_RESPONSE_SIGNAL_TRANSDUCTION_BY_P53_CLASS_MEDIATOR	19/1204	107/17901	8.63755e-05	0.00228237	0.00197568	57060/6659/4194/3276/4848/4850/1869/23028/7029/5111/754/835/546/9100/7832/1027/891/581/672	19
8	GO_POSITIVE_REGULATION_OF_VIRAL_PROCESS	19/1204	107/17901	8.63755e-05	0.00228237	0.00197568	51497/7155/6598/5586/1660/51773/5479/6732/5438/6597/64710/7153/1105/51495/3725/27243/7936/5439/5478	19
8	GO_REGULATION_OF_DNA_RECOMBINATION	19/1204	107/17901	8.63755e-05	0.00228237	0.00197568	64110/142/23028/80762/5531/2956/2521/8914/10189/79915/51010/1111/7468/4436/23347/604/56916/196528/55183	19
8	GO_NEGATIVE_REGULATION_OF_ORGANELLE_ORGANIZATION	49/1204	415/17901	8.66226e-05	0.00228237	0.00197568	114088/4133/10391/7082/1191/1003/10297/6879/3998/7175/6598/142/55604/23028/7756/4171/7013/1786/324/3192/26586/5885/3925/1063/29028/7153/4085/51474/1111/7520/26155/26271/100505385/22974/4331/9738/546/27243/3183/3178/79598/6418/891/9232/55755/699/672/991/4869	49
8	GO_RNA_3_END_PROCESSING	24/1204	153/17901	8.67659e-05	0.00228237	0.00197568	351/580/6431/8106/10212/10250/3028/23318/84271/11052/6626/6427/6426/10189/6432/6428/51010/55110/7936/891/11340/8683/1736/6227	24
8	GO_DNA_TEMPLATED_TRANSCRIPTION_ELONGATION	20/1204	116/17901	8.72609e-05	0.00228237	0.00197568	51497/6919/8621/6749/23476/5438/3192/11198/23168/10189/2146/6917/55209/4331/7936/56943/284695/5439/7343/3150	20
8	GO_NEURON_PROJECTION_GUIDANCE	37/1204	285/17901	9.16103e-05	0.00238187	0.00206181	1948/55816/6091/4781/2115/2534/7976/2817/351/55740/10752/4756/682/80031/4628/7430/347733/2290/5747/6092/4897/1605/6259/5786/1630/57556/2043/23767/1954/57216/91653/7852/4684/2050/23077/9378/5295	37
8	GO_MITOTIC_DNA_INTEGRITY_CHECKPOINT	19/1204	108/17901	9.83165e-05	0.00253637	0.00219555	57060/6659/4194/3276/7155/4848/5591/4850/1869/7029/5111/595/7153/4436/835/7832/1027/891/581	19
8	GO_MICROTUBULE_POLYMERIZATION_OR_DEPOLYMERIZATION	20/1204	117/17901	9.8714e-05	0.00253637	0.00219555	50861/4133/1003/10297/84722/348235/7756/324/26586/3925/3796/440145/7283/10142/9793/26271/22974/1027/55755/6188	20
8	GO_ESTABLISHMENT_OF_PROTEIN_LOCALIZATION_TO_TELOMERE	7/1204	18/17901	0.000100744	0.00255844	0.00221465	10574/7013/10694/10576/7203/908/1736	7
8	GO_POSITIVE_REGULATION_OF_HISTONE_H3_K4_METHYLATION	7/1204	18/17901	0.000100744	0.00255844	0.00221465	26053/55904/4297/1786/23168/7936/672	7
8	GO_TELOMERE_ORGANIZATION	26/1204	174/17901	0.000103107	0.00260331	0.00225349	5591/10574/142/5425/5111/3184/7013/6119/2237/3192/10694/10576/23137/7203/908/7520/328/546/3183/3181/5984/3178/55183/1736/10728/3326	26
8	GO_DERMATAN_SULFATE_METABOLIC_PROCESS	6/1204	13/17901	0.000103991	0.00261054	0.00225975	92126/1464/1462/63827/10675/55501	6
8	GO_NEGATIVE_REGULATION_OF_NERVOUS_SYSTEM_DEVELOPMENT	40/1204	319/17901	0.000104808	0.002616	0.00226448	1948/5087/6664/6662/182/6657/9289/5764/482/4133/351/1910/7025/3066/81618/80031/5992/2290/811/10683/3398/5747/9139/6092/84894/3397/6259/1630/57534/57556/2043/6993/5530/5108/349667/1809/5793/3280/259266/55755	40
8	GO_PROTEIN_LOCALIZATION_TO_CHROMOSOME_TELOMERIC_REGION	9/1204	30/17901	0.000107518	0.00266839	0.00230983	10574/7013/10694/10576/7203/908/7520/546/1736	9
8	GO_CEREBRAL_CORTEX_DEVELOPMENT	20/1204	118/17901	0.000111477	0.00272699	0.00236056	23224/6091/9289/23236/5454/5455/4192/23353/2290/23028/6434/7804/1000/22903/7531/54407/581/8648/259266/93986	20
8	GO_REGULATION_OF_DNA_BIOSYNTHETIC_PROCESS	19/1204	109/17901	0.000111691	0.00272699	0.00236056	10715/10574/5111/3184/7013/3192/10694/27000/10576/7203/908/7520/3183/3181/5984/3178/1736/10728/3326	19
8	GO_NEGATIVE_REGULATION_OF_NEURON_DIFFERENTIATION	31/1204	225/17901	0.000111752	0.00272699	0.00236056	1948/5087/6662/182/6657/4133/351/1910/7025/3066/81618/80031/2290/811/3398/5747/9139/84894/3397/6259/1630/57534/57556/2043/5530/349667/1809/5793/3280/259266/55755	31
8	GO_ANAPHASE_PROMOTING_COMPLEX_DEPENDENT_CATABOLIC_PROCESS	16/1204	83/17901	0.000112853	0.00273856	0.00237057	5721/5690/11065/27338/8452/5720/4085/5685/5683/26271/5702/5714/891/9232/991/7311	16
8	GO_CHONDROITIN_SULFATE_PROTEOGLYCAN_METABOLIC_PROCESS	11/1204	44/17901	0.000118614	0.00284585	0.00246344	92126/1464/1462/79586/26229/63827/64131/10675/126792/55501/54360	11
8	GO_REGULATION_OF_PROTEIN_ACETYLATION	15/1204	75/17901	0.00011876	0.00284585	0.00246344	26053/6659/3066/6879/6598/4297/23741/29117/10664/1111/26155/55209/6418/11315/672	15
8	GO_HISTONE_EXCHANGE	13/1204	59/17901	0.000119229	0.00284585	0.00246344	4678/8467/51773/81611/64946/5928/201254/79682/64105/23421/4869/5757/55320	13
8	GO_DNA_STRAND_ELONGATION_INVOLVED_IN_DNA_REPLICATION	7/1204	19/17901	0.000150277	0.00356745	0.00308808	4176/5425/5111/51659/5984/4172/4173	7
8	GO_PROTEIN_LOCALIZATION_TO_CHROMOSOME	16/1204	85/17901	0.000151262	0.00357143	0.00309152	91272/10574/7013/25836/5885/10694/10576/7203/10664/908/7520/2146/4436/55920/546/1736	16
8	GO_POSITIVE_REGULATION_OF_DNA_BIOSYNTHETIC_PROCESS	14/1204	69/17901	0.000169054	0.00396666	0.00343365	10574/5111/3184/10694/10576/7203/908/7520/3181/5984/3178/1736/10728/3326	14
8	GO_REGULATION_OF_TELOMERE_MAINTENANCE_VIA_TELOMERE_LENGTHENING	13/1204	61/17901	0.000170623	0.00396666	0.00343365	10574/142/7013/3192/10694/10576/7203/908/7520/3183/3181/3178/1736	13
8	GO_MAINTENANCE_OF_PROTEIN_LOCALIZATION_IN_ENDOPLASMIC_RETICULUM	6/1204	14/17901	0.000171634	0.00396666	0.00343365	11014/10945/3309/8733/10956/11079	6
8	GO_PROTEIN_LOCALIZATION_TO_NUCLEOPLASM	6/1204	14/17901	0.000171634	0.00396666	0.00343365	10574/10694/10576/7203/908/1736	6
8	GO_MRNA_TRANSPORT	23/1204	151/17901	0.000189392	0.00435402	0.00376895	6431/8106/10212/7175/100101267/10643/1660/10250/23237/84271/6427/6426/10189/6432/29107/6428/55110/9444/56943/3181/3178/9883/8683	23
8	GO_NEGATIVE_REGULATION_OF_PROTEIN_CATABOLIC_PROCESS	21/1204	132/17901	0.000191613	0.00435919	0.00377343	2534/55353/4194/6599/51374/7076/1457/10956/65992/3156/2043/7327/4085/27248/23077/55872/11315/1595/3326/6125/6201	21
8	GO_PEPTIDYL_LYSINE_METHYLATION	21/1204	132/17901	0.000191613	0.00435919	0.00377343	26053/55904/6598/4297/23028/23476/54904/64324/58508/1786/5929/23168/2122/2146/7468/55209/546/7936/55183/79447/672	21
8	GO_SPLICEOSOMAL_SNRNP_ASSEMBLY	12/1204	54/17901	0.000198409	0.00449041	0.00388702	10772/6636/24148/11171/6628/9733/57819/6633/6637/6632/25804/6635	12
8	GO_POSITIVE_REGULATION_OF_RESPONSE_TO_DNA_DAMAGE_STIMULUS	18/1204	105/17901	0.000208281	0.00468955	0.00405939	5396/5591/142/1660/10155/5111/9774/2969/2521/7334/8914/23347/3146/196528/55183/54929/672/6188	18
8	GO_CHONDROITIN_SULFATE_BIOSYNTHETIC_PROCESS	8/1204	26/17901	0.000214174	0.0047488	0.00411068	1464/1462/79586/63827/64131/10675/126792/55501	8
8	GO_DNA_STRAND_ELONGATION	8/1204	26/17901	0.000214174	0.0047488	0.00411068	4176/5425/5111/64710/51659/5984/4172/4173	8
8	GO_MITOTIC_SISTER_CHROMATID_COHESION	8/1204	26/17901	0.000214174	0.0047488	0.00411068	91272/8243/25836/5885/23137/23047/546/991	8
8	GO_SPINDLE_ASSEMBLY	19/1204	115/17901	0.000230999	0.00509416	0.00440964	29899/7175/8243/7756/3192/10735/115106/3796/440145/26271/22974/9126/332/27243/203068/79598/259266/991/6188	19
8	GO_RNA_DEPENDENT_DNA_BIOSYNTHETIC_PROCESS	14/1204	71/17901	0.000232083	0.00509416	0.00440964	10574/7013/3192/10694/10576/7203/908/7520/3183/3178/1736/10728/3326/5478	14
8	GO_OSSIFICATION	47/1204	410/17901	0.000239469	0.00523	0.00452722	1290/55366/5087/6664/6662/182/6657/5764/4325/490/4192/4090/23353/2824/1021/23314/55973/1462/1660/3398/5747/51374/57003/3397/2194/25836/8321/3192/64131/23020/10492/6474/27316/6272/10189/90993/26271/51430/23184/55151/8994/3183/23376/3399/10140/642658/6209	47
8	GO_REGULATION_OF_MESENCHYMAL_CELL_PROLIFERATION	9/1204	33/17901	0.000241321	0.00524423	0.00453954	4781/5396/6662/5764/6935/9678/6474/2260/93986	9
8	GO_RIBOSOME_BIOGENESIS	38/1204	310/17901	0.000245637	0.0053116	0.00459785	51575/10528/55636/115416/114049/25879/5591/10248/8886/65003/22803/51121/5036/51010/6218/7520/6129/26155/4736/11340/5901/6175/3921/6217/1736/6193/6227/6147/4869/6128/6187/6125/6152/6201/6223/6209/6165/6202	38
8	GO_REGULATION_OF_TELOMERE_MAINTENANCE	15/1204	80/17901	0.000251987	0.00542206	0.00469347	10574/142/3184/7013/3192/10694/10576/7203/908/7520/546/3183/3181/3178/1736	15
8	GO_PROTEIN_METHYLATION	26/1204	184/17901	0.000258375	0.00550782	0.00476771	26053/3276/55904/6598/4297/23028/23476/54904/64324/58508/1786/5929/55251/23168/6628/2122/10664/2146/7468/55209/546/7936/7832/55183/79447/672	26
8	GO_POSITIVE_REGULATION_OF_SISTER_CHROMATID_COHESION	5/1204	10/17901	0.000258494	0.00550782	0.00476771	6421/25836/2237/5885/23137	5
8	GO_NEGATIVE_REGULATION_OF_CATABOLIC_PROCESS	39/1204	322/17901	0.000262398	0.00556385	0.00481621	2534/55353/1268/4194/154791/1660/57533/6599/1869/5747/51374/7076/1994/3184/1457/2521/3192/10492/10956/65992/10949/3156/2043/7327/4085/27248/221937/1153/3183/23077/55872/10140/11315/1736/1595/3326/6125/6201/4904	39
8	GO_POSITIVE_REGULATION_OF_TELOMERASE_RNA_LOCALIZATION_TO_CAJAL_BODY	6/1204	15/17901	0.00026981	0.00569338	0.00492833	10574/10694/10576/7203/908/1736	6
8	GO_ESTABLISHMENT_OF_PROTEIN_LOCALIZATION_TO_CHROMOSOME	8/1204	27/17901	0.000286534	0.00598843	0.00518374	10574/7013/25836/10694/10576/7203/908/1736	8
8	GO_NUCLEOBASE_CONTAINING_SMALL_MOLECULE_INTERCONVERSION	8/1204	27/17901	0.000286534	0.00598843	0.00518374	7298/205/4832/1841/6240/4833/1854/6241	8
8	GO_TELOMERE_MAINTENANCE_VIA_TELOMERE_LENGTHENING	15/1204	81/17901	0.000290335	0.00603897	0.00522749	10574/142/7013/3192/10694/10576/7203/908/7520/3183/3181/3178/1736/10728/3326	15
8	GO_PROTEIN_ACYLATION	32/1204	248/17901	0.000296695	0.00614202	0.00531669	26053/6659/3066/9678/6879/11177/7994/6598/51773/4297/6881/58515/55257/284058/23741/86/29117/51230/10664/1111/23522/26155/55209/5447/54556/6878/8520/51105/6418/8648/11315/672	32
8	GO_POSITIVE_REGULATION_OF_HISTONE_METHYLATION	10/1204	41/17901	0.000299458	0.00616434	0.00533601	26053/55904/4297/23476/54904/1786/23168/7936/55183/672	10
8	GO_PROTEOGLYCAN_METABOLIC_PROCESS	16/1204	90/17901	0.000300596	0.00616434	0.00533601	2817/2137/92126/1464/1462/79586/26229/63827/64131/57216/10675/126792/9394/55501/26035/54360	16
8	GO_DENDRITE_MORPHOGENESIS	22/1204	146/17901	0.000302288	0.00617006	0.00534096	1627/1501/2534/5764/54664/4133/1952/23543/10152/7804/3397/1523/473/57498/3688/23237/22903/2043/8976/5530/4076/26115	22
8	GO_ATTACHMENT_OF_SPINDLE_MICROTUBULES_TO_KINETOCHORE	9/1204	34/17901	0.000308787	0.00626133	0.00541997	91272/7756/324/3192/55920/891/83540/1894/1062	9
8	GO_NEGATIVE_REGULATION_OF_DNA_METABOLIC_PROCESS	20/1204	127/17901	0.000309626	0.00626133	0.00541997	10715/64110/7644/142/4297/80762/10155/2956/7013/3192/27000/7520/4436/23347/3183/10923/604/3178/55183/6188	20
8	GO_PROTEIN_N_LINKED_GLYCOSYLATION	14/1204	73/17901	0.000314333	0.00632722	0.005477	6185/1650/200185/3998/54344/79053/29880/58505/201595/1603/55858/9526/4249/746	14
8	GO_MITOTIC_SPINDLE_ASSEMBLY	13/1204	65/17901	0.000332129	0.00665379	0.0057597	7175/8243/7756/3192/10735/3796/440145/22974/9126/332/27243/79598/991	13
8	GO_CENTRAL_NERVOUS_SYSTEM_NEURON_DEVELOPMENT	15/1204	82/17901	0.000333604	0.00665379	0.0057597	6091/4781/4133/6656/166614/113246/2290/5747/6092/1630/2043/9334/23077/7832/3326	15
8	GO_RIBOSOMAL_LARGE_SUBUNIT_BIOGENESIS	14/1204	74/17901	0.000364061	0.00722826	0.00625697	115416/8886/65003/51121/6129/26155/4736/6175/6147/4869/6128/6125/6152/6165	14
8	GO_MAINTENANCE_OF_PROTEIN_LOCALIZATION_IN_ORGANELLE	10/1204	42/17901	0.000369614	0.00730531	0.00632366	580/23353/11014/10945/3309/8733/3192/10956/11079/11315	10
8	GO_SPLICEOSOMAL_COMPLEX_ASSEMBLY	15/1204	83/17901	0.000382299	0.00752199	0.00651122	11168/6431/10772/23451/6732/24148/23020/27316/1653/6426/6633/6637/6632/8683/6635	15
8	GO_REGULATION_OF_PROTEIN_STABILITY	36/1204	295/17901	0.000384898	0.00753917	0.0065261	6659/482/4194/1191/1650/8805/54344/5591/811/10574/54918/5479/55729/3397/7756/483/10694/55031/65992/10576/2043/7203/8452/3092/1603/908/7341/444/9334/5295/11315/10728/3326/2597/6125/6201	36
8	GO_POSITIVE_REGULATION_OF_CYCLIN_DEPENDENT_PROTEIN_KINASE_ACTIVITY	9/1204	35/17901	0.000391111	0.00759278	0.0065725	84722/595/1163/4331/894/1027/1164/891/3326	9
8	GO_REGULATION_OF_TRANSCRIPTION_INVOLVED_IN_G1_S_TRANSITION_OF_MITOTIC_CELL_CYCLE	9/1204	35/17901	0.000391111	0.00759278	0.0065725	7298/1719/1869/3398/7029/23476/5111/26271/6241	9
8	GO_RNA_STABILIZATION	12/1204	58/17901	0.00040208	0.00777118	0.00672693	1660/1869/1994/3184/2521/3192/10492/10949/1153/3183/1736/4904	12
8	GO_MITOTIC_DNA_REPLICATION	6/1204	16/17901	0.000407209	0.00783564	0.00678273	4171/4175/604/4172/4173/2260	6
8	GO_GLIOGENESIS	37/1204	307/17901	0.000410201	0.00785858	0.00680259	23224/4781/1031/6664/6662/6657/9289/5764/6659/482/2817/351/55553/5454/5803/4192/3066/1191/23353/1021/1464/2290/1869/3398/58158/1605/1000/147495/2043/10675/2146/7852/9334/79006/23376/1938/3280	37
8	GO_REGULATION_OF_MICROTUBULE_CYTOSKELETON_ORGANIZATION	26/1204	190/17901	0.000429544	0.00819322	0.00709226	29899/2770/50861/4133/1003/10297/84722/7175/348235/324/3192/26586/5902/3925/10142/1111/9793/22974/9738/27243/1027/79598/55755/672/4869/6188	26
8	GO_AGING	38/1204	319/17901	0.000434433	0.00823278	0.00712651	3485/6558/351/1910/490/1268/1284/6506/7298/6185/821/1021/5591/7994/2290/811/3398/7076/1605/2956/4521/8692/3156/23137/11231/140823/5530/1111/26271/4436/328/835/3725/5933/604/1938/4869/4904	38
8	GO_REGULATION_OF_SYMBIOTIC_PROCESS	30/1204	232/17901	0.000435388	0.00823278	0.00712651	388419/5806/51497/7155/3609/6598/5586/1660/51773/5479/10155/6732/5438/6597/64710/7153/1105/51495/6993/10206/3725/5702/7852/8815/27243/7936/5439/5987/2597/5478	30
8	GO_VIRAL_LATENCY	5/1204	11/17901	0.00044767	0.00842854	0.00729596	11168/64710/7520/8815/5478	5
8	GO_RIBOSOME_ASSEMBLY	13/1204	67/17901	0.00045282	0.0084517	0.00731601	5591/65003/7520/6175/3921/6193/6147/4869/6128/6125/6152/6223/6209	13
8	GO_CALCIUM_DEPENDENT_CELL_CELL_ADHESION_VIA_PLASMA_MEMBRANE_CELL_ADHESION_MOLECULES	10/1204	43/17901	0.000452934	0.0084517	0.00731601	1004/56127/1003/5098/56132/222256/1000/26167/1008/56122	10
8	GO_REGULATION_OF_ANIMAL_ORGAN_MORPHOGENESIS	32/1204	254/17901	0.000454705	0.0084517	0.00731601	55366/6091/4781/8324/6662/182/5764/7976/9500/10252/4192/1952/6431/367/6092/6259/8321/5721/147495/5690/5720/23002/5685/57216/5683/5447/5702/5714/2260/3280/581/93986	32
8	GO_REGULATION_OF_DNA_REPLICATION	18/1204	112/17901	0.000472048	0.00873688	0.00756287	10926/1660/5111/7013/8914/64710/79915/253980/26271/9126/3725/546/604/5984/5930/2260/51053/3399	18
8	GO_CELL_REDOX_HOMEOSTASIS	12/1204	59/17901	0.000474298	0.00874149	0.00756686	10130/9601/2923/55829/10549/23071/81542/56255/51060/54431/328/7001	12
8	GO_POSITIVE_REGULATION_OF_TELOMERE_MAINTENANCE	11/1204	51/17901	0.00047742	0.00876207	0.00758467	10574/3184/10694/10576/7203/908/7520/546/3181/3178/1736	11
8	GO_REGULATION_OF_HISTONE_H3_K4_METHYLATION	8/1204	29/17901	0.000491084	0.00897513	0.0077691	26053/55904/4297/23028/1786/23168/7936/672	8
8	GO_PROTEIN_LOCALIZATION_TO_NUCLEUS	34/1204	277/17901	0.000496276	0.00902939	0.00781607	6662/2534/9500/166614/5569/580/23353/84268/7175/100101267/811/10574/142/10155/1994/8692/3192/10694/10576/7203/29107/5530/908/754/7341/7531/1434/9883/5901/5295/11315/1736/3326/1894	34
8	GO_REGULATION_OF_MICROTUBULE_POLYMERIZATION_OR_DEPOLYMERIZATION	15/1204	85/17901	0.000498187	0.00902939	0.00781607	50861/4133/1003/10297/84722/348235/324/26586/3925/10142/9793/22974/1027/55755/6188	15
8	GO_NEGATIVE_REGULATION_OF_RNA_CATABOLIC_PROCESS	13/1204	68/17901	0.000525929	0.00945024	0.00818037	1660/1869/1994/3184/2521/3192/10492/10949/1153/3183/10140/1736/4904	13
8	GO_MRNA_EXPORT_FROM_NUCLEUS	18/1204	113/17901	0.00052689	0.00945024	0.00818037	6431/8106/10212/7175/100101267/10250/84271/6427/6426/10189/6432/29107/6428/55110/56943/3181/9883/8683	18
8	GO_HEMATOPOIETIC_PROGENITOR_CELL_DIFFERENTIATION	24/1204	172/17901	0.000527898	0.00945024	0.00818037	6938/83700/6659/6929/5803/1021/5591/4297/23215/8692/5721/5690/7153/5720/5685/5683/7520/54517/5702/23376/5714/55326/1938/3280	24
8	GO_MICROTUBULE_POLYMERIZATION	14/1204	77/17901	0.000555469	0.00990323	0.00857249	4133/1003/84722/7756/3925/440145/7283/10142/9793/26271/22974/1027/55755/6188	14
8	GO_LUNG_MORPHOGENESIS	11/1204	52/17901	0.000569224	0.0100663	0.00871362	4781/6664/6662/10252/6431/10253/8985/1605/3397/57216/93986	11
8	GO_POSTREPLICATION_REPAIR	11/1204	52/17901	0.000569224	0.0100663	0.00871362	9768/5425/5111/6119/7334/4436/5980/9100/5984/672/7311	11
8	GO_KINETOCHORE_ASSEMBLY	6/1204	17/17901	0.000593676	0.0104564	0.00905129	64946/1063/201254/9787/64105/1062	6
8	GO_POSITIVE_REGULATION_OF_TELOMERE_MAINTENANCE_VIA_TELOMERE_LENGTHENING	9/1204	37/17901	0.000610156	0.0106607	0.00922813	10574/10694/10576/7203/908/7520/3181/3178/1736	9
8	GO_TRANSCRIPTION_PREINITIATION_COMPLEX_ASSEMBLY	9/1204	37/17901	0.000610156	0.0106607	0.00922813	6879/6598/55729/6597/2958/55832/5702/3146/7343	9
8	GO_POSITIVE_REGULATION_OF_FILOPODIUM_ASSEMBLY	8/1204	30/17901	0.000630563	0.0109733	0.00949877	2823/6624/54874/57451/163404/8976/1809/23613	8
8	GO_HEMATOPOIETIC_STEM_CELL_DIFFERENTIATION	15/1204	87/17901	0.00064284	0.0111281	0.00963276	6938/6929/1021/5591/4297/5721/5690/5720/5685/5683/7520/54517/5702/23376/5714	15
8	GO_REGULATION_OF_CELL_MORPHOGENESIS	53/1204	499/17901	0.000644553	0.0111281	0.00963276	1627/6091/3679/59284/22836/2534/5764/4133/5454/4192/23394/4651/80031/4628/7430/347733/5591/811/55604/5747/10152/6092/84894/4897/7804/1605/3397/1523/6259/2620/1000/23237/1630/6474/57556/2043/9202/22854/55660/5530/10439/1954/10675/57580/55920/7852/4076/55023/8994/57381/79006/23077/26115	53
8	GO_POSITIVE_REGULATION_OF_CELL_PROJECTION_ORGANIZATION	44/1204	394/17901	0.000649686	0.0111505	0.00965214	2823/1627/6091/26053/59284/2534/5764/482/54664/5274/1268/6624/4192/23394/347733/54874/3309/57451/55604/163404/23028/9139/6092/7804/1523/57498/950/324/8321/6474/10787/2043/8976/6993/55754/1954/2146/9738/7852/4076/1809/79006/23613/2260	44
8	GO_POSITIVE_REGULATION_OF_CELLULAR_PROTEIN_LOCALIZATION	39/1204	337/17901	0.000650955	0.0111505	0.00965214	29899/2770/2534/5764/9747/7430/7175/23208/10574/142/1869/2181/26229/7029/10155/3688/25836/8692/324/10694/65992/10576/7203/55754/908/65267/11079/9777/23184/5108/7529/7531/9141/5901/5295/11315/1736/3326/1894	39
8	GO_HISTONE_H4_ACETYLATION	13/1204	70/17901	0.000702364	0.0119841	0.0103737	26053/6879/7994/6598/4297/284058/86/51230/23522/54556/8520/8648/672	13
8	GO_COMMISSURAL_NEURON_AXON_GUIDANCE	5/1204	12/17901	0.000725022	0.0121931	0.0105547	4781/7976/1605/6259/4684	5
8	GO_ER_OVERLOAD_RESPONSE	5/1204	12/17901	0.000725022	0.0121931	0.0105547	54499/55829/84919/3309/57003	5
8	GO_REGULATION_OF_HELICASE_ACTIVITY	5/1204	12/17901	0.000725022	0.0121931	0.0105547	4171/2956/4436/4331/6742	5
8	GO_REGULATION_OF_ATPASE_ACTIVITY	14/1204	79/17901	0.00072578	0.0121931	0.0105547	1266/482/1660/29128/51726/4171/2956/131118/483/3192/54431/4436/4331/6742	14
8	GO_DNA_DAMAGE_RESPONSE_DETECTION_OF_DNA_DAMAGE	9/1204	38/17901	0.000752382	0.0125916	0.0108996	6659/142/5425/64949/5111/6119/5984/7311/6188	9
8	GO_ENDOPLASMIC_RETICULUM_CALCIUM_ION_HOMEOSTASIS	7/1204	24/17901	0.00076685	0.0126536	0.0109533	54499/351/57003/58515/7009/488/581	7
8	GO_PROTEIN_MANNOSYLATION	7/1204	24/17901	0.00076685	0.0126536	0.0109533	54344/23753/11041/6388/84899/147991/23333	7
8	GO_REGULATION_OF_UBIQUITIN_PROTEIN_LIGASE_ACTIVITY	7/1204	24/17901	0.00076685	0.0126536	0.0109533	11065/27338/4085/26271/991/6125/6201	7
8	GO_REGULATION_OF_SYNAPSE_STRUCTURE_OR_ACTIVITY	30/1204	240/17901	0.000767675	0.0126536	0.0109533	2823/1627/2534/5764/351/23394/23284/9456/5747/10152/6092/4897/7804/1605/2895/1000/8321/23237/22883/2043/23767/7846/55209/23184/4076/23613/203068/9378/26115/991	30
8	GO_MICROTUBULE_ORGANIZING_CENTER_LOCALIZATION	8/1204	31/17901	0.000800316	0.0131066	0.0113454	23224/29899/23353/7430/4085/10142/9787/259266	8
8	GO_G0_TO_G1_TRANSITION	10/1204	46/17901	0.000801156	0.0131066	0.0113454	1869/7029/23468/5928/5932/1111/2146/11335/6241/672	10
8	GO_REGULATION_OF_PROTEIN_LOCALIZATION_TO_NUCLEUS	19/1204	127/17901	0.000828613	0.0135051	0.0116904	2534/9500/166614/5569/7175/10574/142/10155/8692/10694/10576/7203/908/5901/5295/11315/1736/3326/1894	19
8	GO_ANATOMICAL_STRUCTURE_HOMEOSTASIS	50/1204	469/17901	0.000833291	0.0135309	0.0117127	2149/4760/83700/6558/6662/482/490/1268/7082/580/9456/1003/4753/5591/10574/142/29123/5425/5111/3184/7013/3688/3915/6119/2237/3192/10694/8842/11171/10576/23137/7203/908/7520/65267/1134/328/546/3183/3181/5984/3178/55183/581/642658/285331/1736/10728/3326/54360	50
8	GO_NEGATIVE_REGULATION_OF_CELL_DEVELOPMENT	39/1204	342/17901	0.00086422	0.0139812	0.0121024	1948/5087/6664/6662/182/6657/9289/5764/482/4133/351/1910/7025/3066/81618/80031/2290/811/10683/3398/5747/9139/84894/3397/6259/1630/57534/57556/2043/6993/5530/55920/5108/349667/1809/5793/3280/259266/55755	39
8	GO_NEGATIVE_REGULATION_OF_CELLULAR_CATABOLIC_PROCESS	32/1204	264/17901	0.000886403	0.0142346	0.0123218	55353/1268/1660/57533/6599/1869/5747/51374/7076/1994/3184/1457/2521/3192/10492/10956/65992/10949/2043/7327/27248/221937/1153/3183/55872/10140/11315/1736/3326/6125/6201/4904	32
8	GO_STEM_CELL_DIFFERENTIATION	32/1204	264/17901	0.000886403	0.0142346	0.0123218	2823/6938/6664/6662/182/5764/6929/55553/1910/80031/1021/5591/8621/124540/4297/54940/8321/3192/5721/57556/5690/5720/8463/5685/5683/7520/54517/5702/23376/5714/6660/3280	32
8	GO_TRANSCRIPTION_INITIATION_FROM_RNA_POLYMERASE_II_PROMOTER	25/1204	189/17901	0.000907179	0.0145149	0.0125644	6662/7025/6879/367/55729/10155/6881/7003/595/4150/5438/1019/2958/55832/84441/8463/4331/5702/90390/10923/3146/6878/5439/891/581	25
8	GO_POSITIVE_REGULATION_OF_ATPASE_ACTIVITY	11/1204	55/17901	0.000936991	0.0149371	0.01293	482/1660/29128/51726/2956/131118/483/3192/54431/4436/6742	11
8	GO_REGULATION_OF_DOUBLE_STRAND_BREAK_REPAIR_VIA_HOMOLOGOUS_RECOMBINATION	10/1204	47/17901	0.000957242	0.0152045	0.0131614	64110/142/23028/5531/2521/8914/1111/23347/196528/55183	10
8	GO_REGULATION_OF_CELL_MORPHOGENESIS_INVOLVED_IN_DIFFERENTIATION	36/1204	310/17901	0.000967471	0.0153113	0.0132538	1627/6091/4133/5454/4192/23394/80031/347733/5591/811/55604/5747/10152/6092/84894/4897/7804/3397/1523/6259/1000/23237/1630/6474/57556/2043/5530/10439/1954/10675/57580/55920/4076/79006/23077/26115	36
8	GO_HEPARAN_SULFATE_PROTEOGLYCAN_METABOLIC_PROCESS	8/1204	32/17901	0.00100491	0.0157893	0.0136676	2817/2137/26229/64131/57216/126792/9394/26035	8
8	GO_VENTRICULAR_SYSTEM_DEVELOPMENT	8/1204	32/17901	0.00100491	0.0157893	0.0136676	482/1952/113246/80031/4628/1021/1063/4331	8
8	GO_REGULATION_OF_NEURAL_PRECURSOR_CELL_PROLIFERATION	15/1204	91/17901	0.0010412	0.0163009	0.0141105	3642/9289/5764/7976/5803/10763/4192/6567/2290/3398/23028/1000/4673/7832/259266	15
8	GO_REGULATION_OF_HEMATOPOIETIC_STEM_CELL_DIFFERENTIATION	13/1204	73/17901	0.0010587	0.0165158	0.0142965	6938/6929/1021/5591/4297/5721/5690/5720/5685/5683/54517/5702/5714	13
8	GO_NEGATIVE_REGULATION_OF_ENDOPLASMIC_RETICULUM_UNFOLDED_PROTEIN_RESPONSE	5/1204	13/17901	0.00111317	0.0172422	0.0149253	84919/3309/65992/1388/23376	5
8	GO_REGULATION_OF_ATTACHMENT_OF_SPINDLE_MICROTUBULES_TO_KINETOCHORE	5/1204	13/17901	0.00111317	0.0172422	0.0149253	324/3192/55920/891/1894	5
8	GO_POSITIVE_REGULATION_OF_NEURON_PROJECTION_DEVELOPMENT	34/1204	290/17901	0.00111963	0.017281	0.0149589	1627/6091/59284/2534/5764/482/54664/5274/1268/4192/23394/347733/3309/163404/23028/9139/6092/7804/1523/57498/950/8321/6474/2043/6993/55754/1954/2146/7852/4076/1809/79006/23613/2260	34
8	GO_IMPORT_INTO_NUCLEUS	23/1204	171/17901	0.0011371	0.0174889	0.0151388	5569/84268/7175/100101267/6636/10155/1994/8692/6628/29107/5530/6633/6637/754/6632/1434/3178/9883/5901/5295/6635/3326/1894	23
8	GO_TELOMERASE_RNA_LOCALIZATION	6/1204	19/17901	0.00115854	0.0177562	0.0153702	10574/10694/10576/7203/908/1736	6
8	GO_SENSORY_SYSTEM_DEVELOPMENT	43/1204	394/17901	0.00118055	0.0180302	0.0156074	2823/1290/5087/341640/4760/6664/6662/182/6657/5764/6656/6935/490/10763/10252/3066/55636/113246/2195/4628/10253/10765/10152/8289/58158/4212/22803/25836/6597/8842/1019/86/6240/23047/1282/24147/835/3725/57381/1027/3150/581/93986	43
8	GO_IN_UTERO_EMBRYONIC_DEVELOPMENT	42/1204	383/17901	0.00121956	0.0185459	0.0160538	1627/50861/55553/4678/6746/55636/3276/4628/29985/4848/8985/367/29123/7026/10959/10155/57498/3688/321/57534/7516/23168/8452/86/5932/1603/4436/5702/84295/2186/9394/79621/5930/9133/2260/3280/891/8648/54892/26115/689/4904	42
8	GO_DENDRITE_DEVELOPMENT	30/1204	247/17901	0.00122281	0.0185459	0.0160538	1627/1501/2534/5764/54664/4133/351/3066/1952/23543/10152/7804/3397/1523/473/57498/3688/23237/1630/22903/2043/8976/6993/5530/57580/2146/4076/23613/26115/991	30
8	GO_REGULATION_OF_PROTEIN_CATABOLIC_PROCESS	43/1204	395/17901	0.0012411	0.0187582	0.0162376	28951/1917/6662/2534/55353/4194/1191/580/64110/10297/7430/6599/5747/80762/51374/7076/1457/324/5721/10956/4953/65992/3156/2043/7327/5720/4085/27248/116224/754/7341/23376/23077/1027/55872/54467/6613/11315/1595/3326/991/6125/6201	43
8	GO_HISTONE_H3_K4_METHYLATION	11/1204	57/17901	0.00127735	0.0191734	0.0165969	26053/55904/4297/23028/58508/1786/5929/23168/7936/79447/672	11
8	GO_INTRACELLULAR_ESTROGEN_RECEPTOR_SIGNALING_PATHWAY	11/1204	57/17901	0.00127735	0.0191734	0.0165969	23543/6879/4848/142/367/8289/65992/6294/23376/79447/672	11
8	GO_HEPARAN_SULFATE_PROTEOGLYCAN_BIOSYNTHETIC_PROCESS	7/1204	26/17901	0.00129474	0.0193679	0.0167653	2137/26229/64131/57216/126792/9394/26035	7
8	GO_HISTONE_H3_K9_MODIFICATION	10/1204	49/17901	0.00134427	0.0200402	0.0173473	6598/4297/23028/1786/2122/1111/55209/546/55183/672	10
8	GO_POSITIVE_REGULATION_OF_NUCLEOCYTOPLASMIC_TRANSPORT	12/1204	66/17901	0.00135072	0.0200679	0.0173713	7175/1660/10155/8692/11052/10657/7531/5901/5295/64062/3326/1894	12
8	GO_RIBOSOMAL_SMALL_SUBUNIT_BIOGENESIS	13/1204	75/17901	0.00137163	0.0203094	0.0175804	25879/5591/6218/7520/3921/6217/6193/6227/4869/6201/6223/6209/6202	13
8	GO_NOTCH_SIGNALING_PATHWAY	25/1204	195/17901	0.00142131	0.0209739	0.0181556	6091/5087/10098/1004/6662/182/351/4192/1021/10683/9139/6092/58158/2620/23013/57534/22905/84441/3955/9787/604/1027/3280/6223/4904	25
8	GO_POSITIVE_REGULATION_OF_ANIMAL_ORGAN_MORPHOGENESIS	14/1204	85/17901	0.00152227	0.0223555	0.0193515	55366/6091/6662/182/5764/9500/10252/4192/6431/367/6092/2260/581/93986	14
8	GO_VIRAL_LIFE_CYCLE	38/1204	341/17901	0.00152517	0.0223555	0.0193515	1948/388419/5806/4774/7155/3609/7175/100101267/6598/5586/5479/10155/1605/6732/950/3688/222256/8692/10572/64710/5094/7153/28972/51495/6993/10206/7913/7852/4684/8815/27243/9883/5987/5901/3921/3326/7311/5478	38
8	GO_IRE1_MEDIATED_UNFOLDED_PROTEIN_RESPONSE	12/1204	67/17901	0.00154663	0.0225943	0.0195582	10130/2137/3309/56005/51726/10897/65992/6745/3068/55033/23376/581	12
8	GO_NEURON_RECOGNITION	10/1204	50/17901	0.00158076	0.0228634	0.0197911	6091/351/1268/682/2290/6092/4897/2043/1954/7852	10
8	GO_REGULATION_OF_CHOLESTEROL_BIOSYNTHETIC_PROCESS	10/1204	50/17901	0.00158076	0.0228634	0.0197911	6713/2194/2222/3156/2224/5447/7108/3157/5901/1595	10
8	GO_SPINDLE_LOCALIZATION	10/1204	50/17901	0.00158076	0.0228634	0.0197911	29899/10252/10253/3688/8976/4085/6993/51203/259266/55755	10
8	GO_CILIARY_BASAL_BODY_PLASMA_MEMBRANE_DOCKING	15/1204	95/17901	0.00163022	0.0235009	0.020343	115106/7283/10142/8636/9793/11258/7846/5108/9738/7531/203068/79598/95681/55755/10383	15
8	GO_REGULATION_OF_TRANSCRIPTION_ELONGATION_FROM_RNA_POLYMERASE_II_PROMOTER	7/1204	27/17901	0.00164761	0.0236736	0.0204924	51497/8621/23476/3192/11198/2146/7936	7
8	GO_NEGATIVE_REGULATION_OF_CELLULAR_PROTEIN_CATABOLIC_PROCESS	14/1204	86/17901	0.0017081	0.0243822	0.0211059	55353/6599/51374/1457/10956/65992/2043/7327/27248/55872/11315/3326/6125/6201	14
8	GO_REGULATION_OF_HEMATOPOIETIC_PROGENITOR_CELL_DIFFERENTIATION	14/1204	86/17901	0.0017081	0.0243822	0.0211059	6938/6929/1021/5591/4297/5721/5690/5720/5685/5683/54517/5702/5714/3280	14
8	GO_PROTEIN_STABILIZATION	24/1204	187/17901	0.00172581	0.0245548	0.0212553	6659/482/4194/1191/811/10574/5479/55729/7756/483/10694/10576/2043/7203/3092/908/7341/5295/11315/10728/3326/2597/6125/6201	24
8	GO_AMINOGLYCAN_BIOSYNTHETIC_PROCESS	17/1204	115/17901	0.00173778	0.0246449	0.0213333	2817/92126/1464/1462/79586/11041/26229/63827/64131/10675/126792/9334/9394/8702/9672/55501/26035	17
8	GO_CAMERA_TYPE_EYE_DEVELOPMENT	37/1204	332/17901	0.0017435	0.0246459	0.0213342	2823/4760/6664/6662/182/5764/6656/6935/490/10763/10252/3066/55636/113246/2195/4628/10253/10765/10152/8289/58158/22803/6597/8842/1019/86/6240/23047/1282/24147/835/3725/57381/1027/3150/581/93986	37
8	GO_HINDBRAIN_DEVELOPMENT	21/1204	156/17901	0.00180667	0.0254565	0.0220358	4781/4760/5764/482/4192/23543/4628/3309/3184/473/3688/2895/79971/2146/1152/23544/3280/2020/8648/8455/93986	21
8	GO_DEOXYRIBONUCLEOTIDE_METABOLIC_PROCESS	8/1204	35/17901	0.00187863	0.0262402	0.0227142	7298/4913/4521/1841/30833/6240/1854/6241	8
8	GO_ESTABLISHMENT_OF_MITOTIC_SPINDLE_LOCALIZATION	8/1204	35/17901	0.00187863	0.0262402	0.0227142	29899/10252/10253/3688/4085/6993/51203/55755	8
8	GO_REGULATION_OF_CYCLIN_DEPENDENT_PROTEIN_KINASE_ACTIVITY	16/1204	106/17901	0.00188031	0.0262402	0.0227142	1031/84722/7026/595/1163/324/1019/4331/894/1027/9133/1033/1164/891/92002/3326	16
8	GO_MEIOTIC_CELL_CYCLE	30/1204	254/17901	0.00189626	0.0263786	0.022834	23236/4603/23353/7155/811/8243/2956/7013/10609/80010/5885/10735/7516/7153/7283/5932/201254/10051/26271/3955/9126/546/10592/1164/151246/9232/259266/83540/699/991	30
8	GO_RETROGRADE_VESICLE_MEDIATED_TRANSPORT_GOLGI_TO_ENDOPLASMIC_RETICULUM	14/1204	87/17901	0.00191239	0.0264346	0.0228825	54732/11014/10945/10959/10960/51614/3796/10972/11316/51290/11079/23760/6836/1062	14
8	GO_TRANSCRIPTION_ELONGATION_FROM_RNA_POLYMERASE_II_PROMOTER	14/1204	87/17901	0.00191239	0.0264346	0.0228825	51497/8621/6749/23476/5438/3192/11198/23168/2146/6917/4331/7936/56943/5439	14
8	GO_PROTEIN_PEPTIDYL_PROLYL_ISOMERIZATION	9/1204	43/17901	0.00192236	0.0264886	0.0229292	5479/2286/4820/5480/55033/60681/11328/2287/5478	9
8	GO_RESPONSE_TO_LEUKEMIA_INHIBITORY_FACTOR	15/1204	97/17901	0.00201608	0.0276926	0.0239714	7091/6656/8467/10253/10765/9774/3192/6432/6428/6723/23522/7520/4691/5118/55183	15
8	GO_RIBOSOMAL_SMALL_SUBUNIT_ASSEMBLY	6/1204	21/17901	0.00206324	0.0282502	0.0244541	5591/7520/3921/6193/6223/6209	6
8	GO_REGULATION_OF_ENDOPLASMIC_RETICULUM_UNFOLDED_PROTEIN_RESPONSE	7/1204	28/17901	0.00207092	0.0282502	0.0244541	84919/3309/65992/1388/23376/581/5295	7
8	GO_REGULATION_OF_POSTSYNAPSE_ORGANIZATION	16/1204	107/17901	0.00207608	0.0282502	0.0244541	1627/2534/5764/9456/10152/4897/7804/2895/1000/23237/2043/23184/4076/23613/9378/26115	16
8	GO_REGULATION_OF_DNA_DEPENDENT_DNA_REPLICATION	10/1204	52/17901	0.00215477	0.0291395	0.0252239	10926/5111/7013/8914/26271/546/604/5984/2260/51053	10
8	GO_RESPONSE_TO_NERVE_GROWTH_FACTOR	10/1204	52/17901	0.00215477	0.0291395	0.0252239	5764/351/3309/1869/23095/3397/57498/6272/988/1938	10
8	GO_CHROMOSOME_LOCALIZATION	13/1204	79/17901	0.00222968	0.0300593	0.0260201	23353/84722/91272/7013/3192/1063/8452/27243/9787/891/83540/55143/1062	13
8	GO_FILOPODIUM_ASSEMBLY	11/1204	61/17901	0.00226329	0.0302988	0.0262275	2823/6624/4651/7430/54874/57451/163404/57348/8976/1809/23613	11
8	GO_HIPPO_SIGNALING	9/1204	44/17901	0.00227493	0.0302988	0.0262275	6664/7082/7003/8463/100505385/7529/8994/7531/79817	9
8	GO_MESENCHYMAL_CELL_PROLIFERATION	9/1204	44/17901	0.00227493	0.0302988	0.0262275	4781/5396/6662/5764/6935/9678/6474/2260/93986	9
8	GO_CENTRAL_NERVOUS_SYSTEM_NEURON_AXONOGENESIS	8/1204	36/17901	0.00227519	0.0302988	0.0262275	4781/113246/5747/1630/2043/9334/23077/3326	8
8	GO_ESTROUS_CYCLE	5/1204	15/17901	0.00231945	0.0307011	0.0265757	5764/4192/23394/5111/8648	5
8	GO_NEGATIVE_REGULATION_OF_CENTROSOME_CYCLE	5/1204	15/17901	0.00231945	0.0307011	0.0265757	9738/27243/55755/672/4869	5
8	GO_NEGATIVE_REGULATION_OF_DNA_BINDING	10/1204	53/17901	0.00249884	0.0329756	0.0285446	6664/3066/51773/1869/3398/23028/3397/7341/3725/6717	10
8	GO_MEIOTIC_CELL_CYCLE_PROCESS	24/1204	193/17901	0.00263605	0.0346815	0.0300212	23236/4603/23353/7155/811/2956/7013/10609/80010/5885/7153/7283/201254/10051/26271/546/10592/1164/151246/9232/259266/83540/699/991	24
8	GO_POSITIVE_REGULATION_OF_DNA_RECOMBINATION	9/1204	45/17901	0.00267701	0.0349101	0.0302191	142/2521/8914/79915/51010/7468/4436/196528/55183	9
8	GO_VENTRICULAR_SEPTUM_MORPHOGENESIS	9/1204	45/17901	0.00267701	0.0349101	0.0302191	6091/6664/6659/3398/6092/8321/57216/7468/3280	9
8	GO_NEGATIVE_REGULATION_OF_RHO_PROTEIN_SIGNAL_TRANSDUCTION	6/1204	22/17901	0.0026774	0.0349101	0.0302191	143872/3688/3925/8452/253980/604	6
8	GO_MANNOSYLATION	8/1204	37/17901	0.00273451	0.0354431	0.0306805	54344/79053/23753/11041/6388/84899/147991/23333	8
8	GO_POSITIVE_REGULATION_OF_VIRAL_GENOME_REPLICATION	8/1204	37/17901	0.00273451	0.0354431	0.0306805	7155/5586/5479/6732/64710/7153/51495/5478	8
8	GO_NEGATIVE_REGULATION_OF_EPITHELIAL_CELL_DIFFERENTIATION	10/1204	54/17901	0.00288556	0.0371803	0.0321842	6662/182/6935/10252/6431/10253/3397/595/2146/3280	10
8	GO_REGULATION_OF_UBIQUITIN_PROTEIN_TRANSFERASE_ACTIVITY	10/1204	54/17901	0.00288556	0.0371803	0.0321842	7334/11065/27338/4085/26271/11315/991/6187/6125/6201	10
8	GO_REGULATION_OF_APOPTOTIC_SIGNALING_PATHWAY	43/1204	413/17901	0.00290419	0.0373102	0.0322967	7857/2534/9500/2923/4841/55829/81618/1191/80758/6421/142/367/1869/23028/7029/9774/51060/1457/4150/8692/55031/10962/7009/79915/3148/90993/10961/26155/754/835/3190/7529/55023/7531/9141/7001/2260/581/54929/11315/672/6188/6201	43
8	GO_GLUTAMATE_RECEPTOR_SIGNALING_PATHWAY	15/1204	101/17901	0.0030172	0.0386485	0.0334551	2893/59284/81831/2534/23236/2897/351/2891/254263/9456/9454/2892/2895/23237/59283	15
8	GO_ATF6_MEDIATED_UNFOLDED_PROTEIN_RESPONSE	4/1204	10/17901	0.00307894	0.0388694	0.0336464	3309/811/7184/1388	4
8	GO_EPITHELIAL_CELL_PROLIFERATION_INVOLVED_IN_LUNG_MORPHOGENESIS	4/1204	10/17901	0.00307894	0.0388694	0.0336464	4781/6662/6431/93986	4
8	GO_HINDBRAIN_RADIAL_GLIA_GUIDED_CELL_MIGRATION	4/1204	10/17901	0.00307894	0.0388694	0.0336464	482/23543/473/3688	4
8	GO_MEMBRANOUS_SEPTUM_MORPHOGENESIS	4/1204	10/17901	0.00307894	0.0388694	0.0336464	3398/8321/57216/7468	4
8	GO_REGULATION_OF_DEOXYRIBONUCLEASE_ACTIVITY	4/1204	10/17901	0.00307894	0.0388694	0.0336464	5111/3146/4869/6188	4
8	GO_REGULATION_OF_FILOPODIUM_ASSEMBLY	9/1204	46/17901	0.0031333	0.0393448	0.0340579	2823/6624/4651/54874/57451/163404/8976/1809/23613	9
8	GO_REGULATION_OF_MICROTUBULE_BASED_PROCESS	28/1204	240/17901	0.0031442	0.0393448	0.0340579	29899/2770/50861/4133/254263/1003/10297/84722/7175/348235/324/3192/26586/5902/3925/10142/1111/9793/22974/9738/27243/29105/1027/79598/55755/672/4869/6188	28
8	GO_DEOXYRIBONUCLEOTIDE_BIOSYNTHETIC_PROCESS	5/1204	16/17901	0.00318866	0.0393448	0.0340579	7298/1841/6240/1854/6241	5
8	GO_DNA_UNWINDING_INVOLVED_IN_DNA_REPLICATION	5/1204	16/17901	0.00318866	0.0393448	0.0340579	4176/4171/6742/4175/4173	5
8	GO_HISTONE_H3_K36_METHYLATION	5/1204	16/17901	0.00318866	0.0393448	0.0340579	23476/54904/64324/7468/55209	5
8	GO_MITOTIC_CHROMOSOME_CONDENSATION	5/1204	16/17901	0.00318866	0.0393448	0.0340579	25836/10051/51203/10592/64151	5
8	GO_NEGATIVE_REGULATION_OF_UBIQUITIN_PROTEIN_TRANSFERASE_ACTIVITY	5/1204	16/17901	0.00318866	0.0393448	0.0340579	4085/26271/11315/6125/6201	5
8	GO_REGULATION_OF_RNA_EXPORT_FROM_NUCLEUS	5/1204	16/17901	0.00318866	0.0393448	0.0340579	7175/1660/11052/10657/64062	5
8	GO_CARTILAGE_DEVELOPMENT	24/1204	196/17901	0.00322617	0.0396955	0.0343615	4781/3696/5396/6662/55553/6935/4192/7298/4090/23314/871/7076/85301/2734/8692/6474/65992/80856/5447/6660/2260/642658/9321/54360	24
8	GO_HISTONE_H3_K9_METHYLATION	8/1204	38/17901	0.00326307	0.0399247	0.0345598	6598/23028/1786/2122/55209/546/55183/672	8
8	GO_REGULATION_OF_SPINDLE_ORGANIZATION	8/1204	38/17901	0.00326307	0.0399247	0.0345598	29899/2770/84722/7175/3192/22974/27243/79598	8
8	GO_REGULATION_OF_PROTEIN_MODIFICATION_BY_SMALL_PROTEIN_CONJUGATION_OR_REMOVAL	28/1204	241/17901	0.00333586	0.0407012	0.035232	2534/6659/56160/80758/10362/3309/23028/80762/7334/11065/9733/27338/8452/4085/10054/201254/26271/754/23376/23077/11315/3326/672/991/6187/6125/6188/6201	28
8	GO_MAINTENANCE_OF_PROTEIN_LOCATION_IN_CELL	11/1204	64/17901	0.00334871	0.0407442	0.0352692	1627/580/23353/11014/10945/3309/8733/3192/10956/11079/11315	11
8	GO_NEGATIVE_REGULATION_OF_ESTABLISHMENT_OF_PROTEIN_LOCALIZATION	22/1204	175/17901	0.00339555	0.0410273	0.0355143	55366/2149/10391/5569/580/90007/3998/23208/80762/7013/10956/3156/7327/7009/57120/5530/84522/27248/10961/56943/11315/1595	22
8	GO_NEGATIVE_REGULATION_OF_CELLULAR_SENESCENCE	6/1204	23/17901	0.00341894	0.0410273	0.0355143	1021/5591/26271/5933/604/4904	6
8	GO_NEGATIVE_REGULATION_OF_PROTEIN_ACETYLATION	6/1204	23/17901	0.00341894	0.0410273	0.0355143	3066/6879/26155/6418/11315/672	6
8	GO_POSITIVE_REGULATION_OF_OLIGODENDROCYTE_DIFFERENTIATION	6/1204	23/17901	0.00341894	0.0410273	0.0355143	5764/5803/4192/3066/1605/7852	6
8	GO_REGULATION_OF_HISTONE_H3_K9_METHYLATION	6/1204	23/17901	0.00341894	0.0410273	0.0355143	6598/23028/1786/546/55183/672	6
8	GO_MAINTENANCE_OF_PROTEIN_LOCATION	14/1204	93/17901	0.0036073	0.0430511	0.0372661	1627/580/23353/11014/10945/3309/8733/3192/10956/57120/11079/7529/6717/11315	14
8	GO_MEIOTIC_CHROMOSOME_SEGREGATION	14/1204	93/17901	0.0036073	0.0430511	0.0372661	23353/7155/7013/10609/80010/5885/7153/201254/10051/10592/151246/9232/83540/699	14
8	GO_CHROMOSOME_CONDENSATION	9/1204	47/17901	0.00364868	0.043248	0.0374366	25836/7153/10051/8815/51203/10592/891/64151/54892	9
8	GO_MITOTIC_METAPHASE_PLATE_CONGRESSION	9/1204	47/17901	0.00364868	0.043248	0.0374366	84722/91272/3192/8452/27243/891/83540/55143/1062	9
8	GO_INTRINSIC_APOPTOTIC_SIGNALING_PATHWAY_IN_RESPONSE_TO_DNA_DAMAGE	15/1204	103/17901	0.00365351	0.043248	0.0374366	1191/5591/1869/23028/2956/55031/79915/4436/835/3190/581/54929/5295/672/6188	15
8	GO_MRNA_CIS_SPLICING_VIA_SPLICEOSOME	10/1204	56/17901	0.00380167	0.0447593	0.0387448	11168/6431/10772/23020/6427/6426/55660/6432/6428/8683	10
8	GO_SOMATIC_RECOMBINATION_OF_IMMUNOGLOBULIN_GENE_SEGMENTS	10/1204	56/17901	0.00380167	0.0447593	0.0387448	6929/5591/80762/2956/79915/51010/7468/4436/604/55183	10
8	GO_REGULATION_OF_INTRINSIC_APOPTOTIC_SIGNALING_PATHWAY	21/1204	166/17901	0.00385057	0.0452132	0.0391377	4841/55829/1191/6421/142/23028/9774/51060/55031/7009/79915/90993/10961/26155/754/3190/581/54929/11315/6188/6201	21
8	GO_RAC_PROTEIN_SIGNAL_TRANSDUCTION	8/1204	39/17901	0.00386761	0.0452915	0.0392055	50861/26053/117178/10152/199731/10787/51495/6993	8
8	GO_INTRINSIC_APOPTOTIC_SIGNALING_PATHWAY	32/1204	290/17901	0.0039967	0.0466781	0.0404057	4841/55829/1191/6421/5591/142/1869/23028/9774/51060/2956/58515/55031/10962/54431/8452/7009/79915/90993/10961/26155/4436/754/835/3190/581/54929/5295/11315/672/6188/6201	32
8	GO_REGULATION_OF_TELOMERASE_ACTIVITY	9/1204	48/17901	0.00422821	0.0492502	0.0426322	10715/3184/7013/10576/7520/3181/1736/10728/3326	9
8	GO_POSITIVE_REGULATION_BY_HOST_OF_VIRAL_TRANSCRIPTION	5/1204	17/17901	0.0042699	0.0493411	0.0427109	6598/6597/64710/1105/3725	5
8	GO_REGULATION_OF_NUCLEAR_CELL_CYCLE_DNA_REPLICATION	5/1204	17/17901	0.0042699	0.0493411	0.0427109	10926/7013/546/604/2260	5
8	GO_REGULATION_OF_RAC_PROTEIN_SIGNAL_TRANSDUCTION	5/1204	17/17901	0.0042699	0.0493411	0.0427109	50861/26053/117178/199731/6993	5
8	GO_REGULATION_OF_DOUBLE_STRAND_BREAK_REPAIR	13/1204	85/17901	0.00430203	0.0495811	0.0429187	64110/5591/142/23028/5531/2521/8914/1111/7913/7468/23347/196528/55183	13
8	GO_REGULATION_OF_DNA_TEMPLATED_TRANSCRIPTION_IN_RESPONSE_TO_STRESS	16/1204	115/17901	0.00433993	0.0498863	0.0431829	3309/9774/5721/5690/7009/5720/5685/1111/5683/90993/1388/3725/5702/8994/5714/7311	16
9	GO_CELL_GROWTH	52/880	490/17901	1.47572e-07	0.000397155	0.000342256	4487/131566/2137/374946/5607/51760/8425/2273/6662/1839/23394/8692/6585/817/22902/780/51320/4897/91584/22883/9686/351/10439/9037/9538/51447/54512/8153/3611/51330/56994/7422/8725/8826/3688/3475/9166/23499/8828/10631/1029/55004/51176/694/11007/4131/5048/136319/6696/28956/1026/4504	52
9	GO_GLIAL_CELL_DIFFERENTIATION	31/880	230/17901	3.3686e-07	0.000397155	0.000342256	5454/6664/10215/9580/1000/2596/4781/25825/2817/6662/116448/6469/6659/3845/6657/10810/351/10397/1191/5803/3611/5764/4192/3400/1605/9334/5781/51176/6009/79006/4504	31
9	GO_PROTEIN_FOLDING	31/880	230/17901	3.3686e-07	0.000397155	0.000342256	8425/9601/3309/10549/27000/11328/25822/10130/9360/1191/5611/7184/6782/79608/9761/23386/131118/5480/2783/5479/26278/821/5202/811/7203/9141/3329/908/2280/6902/3336	31
9	GO_CELLULAR_PROTEIN_COMPLEX_DISASSEMBLY	30/880	224/17901	5.96274e-07	0.000397155	0.000342256	7111/10763/4130/65005/63931/51474/23708/9037/324/10297/64949/51264/64983/6182/6183/29074/6711/5756/63875/51650/28973/9553/54460/4131/64981/136319/54998/122704/90480/11034	30
9	GO_DEVELOPMENTAL_GROWTH_INVOLVED_IN_MORPHOGENESIS	31/880	236/17901	5.97269e-07	0.000397155	0.000342256	374946/51760/6662/23394/6585/9863/22902/6469/10253/780/4897/91584/6299/351/10439/9037/8153/3611/51330/10252/7422/8826/3688/3475/23499/8828/10631/4131/5048/6696/4504	31
9	GO_REGULATION_OF_CELL_MORPHOGENESIS	51/880	499/17901	6.17961e-07	0.000397155	0.000342256	5454/3679/7070/816/11178/22871/374946/1000/51760/23394/2534/26037/8874/22902/10152/54751/388/4897/22836/170506/91584/7168/10810/23237/10439/9037/81/8153/3611/5764/51330/5591/4192/4076/1605/6284/7422/347733/6678/25805/3475/390/23499/811/10631/389/4131/5048/6696/79006/4504	51
9	GO_FOREBRAIN_DEVELOPMENT	43/880	391/17901	6.85359e-07	0.000397155	0.000342256	5307/7026/5454/4487/54820/10215/374946/1000/4781/5629/6585/2534/6469/80055/5455/9001/3845/91584/6299/6657/351/5992/7832/9037/482/23353/22943/836/5764/572/9289/22803/4192/113246/3400/546/9638/3091/8828/51176/4830/5048/581	43
9	GO_POSITIVE_REGULATION_OF_CELL_PROJECTION_ORGANIZATION	43/880	394/17901	8.4231e-07	0.000397155	0.000342256	3673/65009/2823/816/22871/51760/10787/23394/9863/2534/163404/8874/22902/57498/54874/3309/9001/170506/91584/54664/9037/482/324/8153/3611/5764/51330/8976/4192/4076/7422/8826/347733/5756/9638/79647/23499/4830/4131/5048/6993/55845/79006	43
9	GO_RESPONSE_TO_TOPOLOGICALLY_INCORRECT_PROTEIN	28/880	204/17901	8.53893e-07	0.000397155	0.000342256	2137/6464/57414/84919/51528/1616/3309/25822/23197/10130/10897/1200/1191/5611/55829/7184/6782/65992/7873/821/811/4189/1649/23753/10273/581/3329/3336	28
9	GO_ATP_SYNTHESIS_COUPLED_ELECTRON_TRANSPORT	18/880	98/17901	1.18133e-06	0.000494505	0.000426149	57017/790955/1537/4698/4695/4729/4701/4716/4700/7386/4717/4726/54205/1349/4713/1337/4697/7388	18
9	GO_MITOCHONDRIAL_TRANSLATIONAL_TERMINATION	17/880	89/17901	1.31859e-06	0.000501042	0.000431783	65005/63931/64949/51264/64983/6182/6183/29074/63875/51650/28973/9553/54460/64981/54998/122704/90480	17
9	GO_CELL_CYCLE_ARREST	30/880	234/17901	1.51358e-06	0.000501042	0.000431783	220296/9863/6659/6657/7832/324/23378/3611/51499/1030/4850/2619/5621/55904/8091/4194/5496/1647/811/4282/1029/55004/1019/1649/28956/581/1026/90480/6009/389541	30
9	GO_REGULATION_OF_CELL_MORPHOGENESIS_INVOLVED_IN_DIFFERENTIATION	36/880	310/17901	1.55603e-06	0.000501042	0.000431783	5454/7070/816/11178/22871/374946/1000/23394/26037/8874/22902/10152/4897/170506/91584/23237/10439/9037/81/8153/3611/51330/5591/4192/4076/7422/347733/3475/23499/811/10631/4131/5048/6696/79006/4504	36
9	GO_MITOCHONDRIAL_TRANSLATION	21/880	135/17901	2.65968e-06	0.000795245	0.000685318	65005/63931/51335/64949/115416/51264/64983/6182/7284/6183/29074/63875/51650/28973/9553/54460/64981/4701/54998/122704/90480	21
9	GO_RESPONSE_TO_ENDOPLASMIC_RETICULUM_STRESS	34/880	293/17901	3.07146e-06	0.000819354	0.000706094	2137/8406/6464/81542/9601/57414/84919/488/51528/3309/54499/10955/23197/10130/10897/1200/1191/5611/55829/7184/10211/65992/11160/7873/27248/58515/821/811/4189/27113/1649/23753/10273/581	34
9	GO_GLIOGENESIS	35/880	307/17901	3.30171e-06	0.000819354	0.000706094	5454/6664/10215/9580/1000/2596/4781/25825/2817/6662/116448/6469/6659/3845/6657/10810/351/482/10397/23353/1191/5803/3611/5764/9289/4192/3400/1605/9334/5781/51176/5048/6009/79006/4504	35
9	GO_TRANSLATIONAL_TERMINATION	18/880	105/17901	3.32752e-06	0.000819354	0.000706094	65005/63931/23708/64949/51264/64983/6182/6183/29074/63875/51650/28973/9553/54460/64981/54998/122704/90480	18
9	GO_ATP_METABOLIC_PROCESS	35/880	311/17901	4.42086e-06	0.00102809	0.000885981	221937/8671/669/2026/283209/100101267/57017/351/26137/9883/572/1346/790955/1537/7175/3091/9611/4698/4695/4729/4701/4716/4700/7386/4717/4726/54205/1349/4713/7167/513/522/1337/4697/7388	35
9	GO_POSITIVE_REGULATION_OF_NEURON_DIFFERENTIATION	40/880	380/17901	4.94267e-06	0.00108895	0.000938423	65009/6664/816/51704/22871/51760/23394/1454/5629/9863/2534/163404/22902/57498/3309/4897/170506/91584/54664/9037/482/22943/8153/3611/5764/51330/6925/4192/4076/7422/8826/347733/5756/9638/23499/4830/4131/5048/6993/79006	40
9	GO_POSITIVE_REGULATION_OF_NEURON_PROJECTION_DEVELOPMENT	33/880	290/17901	6.51186e-06	0.00131274	0.00113128	65009/816/22871/51760/23394/9863/2534/163404/22902/57498/3309/170506/91584/54664/9037/482/8153/3611/5764/51330/4192/4076/7422/8826/347733/5756/9638/23499/4830/4131/5048/6993/79006	33
9	GO_PROTEIN_CONTAINING_COMPLEX_DISASSEMBLY	36/880	330/17901	6.58565e-06	0.00131274	0.00113128	7111/6604/10763/84557/4130/3480/65005/63931/51474/23708/9037/324/10297/64949/51264/64983/6182/6183/29074/6711/5756/63875/51650/28973/9553/27243/54460/4131/1452/64981/136319/54998/122704/90480/11034/81631	36
9	GO_NEGATIVE_REGULATION_OF_NERVOUS_SYSTEM_DEVELOPMENT	35/880	319/17901	7.77461e-06	0.0014793	0.00127481	1400/6664/7070/182/10215/22871/374946/5087/6662/6585/7025/22902/6469/23462/6657/81618/351/5992/9037/482/22943/5764/9289/51286/27257/3400/4211/1716/3475/5376/811/5048/6993/6696/4504	35
9	GO_REGULATION_OF_CELL_SIZE	24/880	181/17901	9.30066e-06	0.00169272	0.00145873	374946/23394/56262/22902/1182/4897/91584/10439/9037/8153/3611/1207/361/51330/7422/3475/23499/1019/4131/5048/136319/6696/4504/389541	24
9	GO_OXIDATIVE_PHOSPHORYLATION	21/880	149/17901	1.29528e-05	0.00225918	0.00194689	57017/1346/790955/1537/4698/4695/4729/4701/4716/4700/7386/4717/4726/54205/1349/4713/513/522/1337/4697/7388	21
9	GO_RESPIRATORY_ELECTRON_TRANSPORT_CHAIN	18/880	116/17901	1.40371e-05	0.00235037	0.00202548	57017/790955/1537/4698/4695/4729/4701/4716/4700/7386/4717/4726/54205/1349/4713/1337/4697/7388	18
9	GO_NEGATIVE_REGULATION_OF_NEURON_DIFFERENTIATION	27/880	225/17901	1.70644e-05	0.00274736	0.00236759	1400/7070/182/10215/22871/374946/5087/6662/7025/22902/6469/23462/6657/81618/351/9037/22943/27257/3400/4211/1716/3475/5376/811/5048/6696/4504	27
9	GO_REGULATION_OF_WNT_SIGNALING_PATHWAY	38/880	375/17901	2.01545e-05	0.00294879	0.00254118	219287/5218/4435/25937/51704/374946/1000/7088/65062/6662/2887/1454/8607/6469/6659/54994/406/4163/6299/3485/6657/9686/351/79971/9037/324/10297/22943/3611/4192/55959/5718/25805/23499/51176/1649/1452/5714	38
9	GO_KIDNEY_EPITHELIUM_DEVELOPMENT	20/880	142/17901	2.08876e-05	0.00294879	0.00254118	8642/100133941/6382/4435/255743/25937/182/5087/6662/9863/6469/4086/5455/9500/6299/25959/3611/10252/7422/8826	20
9	GO_NEURAL_PRECURSOR_CELL_PROLIFERATION	21/880	154/17901	2.15974e-05	0.00294879	0.00254118	5454/54820/1000/6604/10763/5629/6469/7976/5455/7832/5803/3611/5764/9289/4192/51286/3400/7422/3091/51176/5048	21
9	GO_POSITIVE_REGULATION_OF_VIRAL_TRANSCRIPTION	10/880	41/17901	2.18347e-05	0.00294879	0.00254118	6829/1105/51773/22938/7936/5430/5435/5438/51176/5439	10
9	GO_CELLULAR_RESPONSE_TO_TOPOLOGICALLY_INCORRECT_PROTEIN	22/880	166/17901	2.18376e-05	0.00294879	0.00254118	2137/6464/57414/84919/1616/3309/10130/10897/1200/5611/55829/7184/6782/65992/821/811/4189/1649/23753/10273/581/3329	22
9	GO_REGULATION_OF_EXTENT_OF_CELL_GROWTH	17/880	111/17901	2.87389e-05	0.00375941	0.00323975	374946/23394/22902/4897/91584/10439/9037/8153/3611/51330/7422/3475/23499/4131/5048/6696/4504	17
9	GO_AXON_EXTENSION	18/880	123/17901	3.17057e-05	0.00393689	0.00339269	374946/23394/6585/22902/4897/91584/10439/9037/3611/51330/7422/3688/3475/23499/8828/4131/5048/4504	18
9	GO_TRANSLATIONAL_ELONGATION	19/880	135/17901	3.37031e-05	0.00393689	0.00339269	1917/65005/63931/64949/51264/64983/6182/7284/6183/29074/63875/51650/28973/9553/54460/64981/54998/122704/90480	19
9	GO_RESPONSE_TO_COPPER_ION	10/880	43/17901	3.41511e-05	0.00393689	0.00339269	84557/5066/1616/351/5621/6284/4501/4504/513/4502	10
9	GO_NEGATIVE_REGULATION_OF_CELL_DEVELOPMENT	35/880	342/17901	3.45196e-05	0.00393689	0.00339269	1400/6664/7070/182/10215/22871/374946/5087/6662/7025/22902/6469/23462/6657/81618/351/9037/482/81/22943/5764/9289/27257/3400/4211/7422/1716/3475/5376/811/10631/5048/6993/6696/4504	35
9	GO_REGULATION_OF_NEURAL_PRECURSOR_CELL_PROLIFERATION	15/880	91/17901	3.47981e-05	0.00393689	0.00339269	1000/6604/10763/5629/6469/7976/7832/5803/3611/5764/9289/4192/51286/7422/3091	15
9	GO_NEURON_PROJECTION_EXTENSION	22/880	172/17901	3.80533e-05	0.00419188	0.00361243	374946/51760/23394/6585/22902/780/4897/91584/10439/9037/3611/51330/7422/8826/3688/3475/23499/8828/10631/4131/5048/4504	22
9	GO_ENDOPLASMIC_RETICULUM_UNFOLDED_PROTEIN_RESPONSE	18/880	125/17901	3.95097e-05	0.00424071	0.00365452	2137/6464/57414/84919/3309/10130/10897/1200/5611/55829/7184/65992/821/811/4189/1649/10273/581	18
9	GO_CELL_SUBSTRATE_ADHESION	36/880	359/17901	4.12408e-05	0.00431585	0.00371927	56999/9806/151887/3673/3679/255743/7070/83700/182/5054/3915/57348/8874/7205/780/22998/395/8573/9475/482/81/3611/5764/51330/4192/1605/7422/8826/3688/2824/23499/811/10631/1029/7791/967	36
9	GO_DEVELOPMENTAL_CELL_GROWTH	27/880	237/17901	4.31443e-05	0.00437535	0.00377054	374946/51760/6662/23394/6585/22902/780/51320/4897/91584/351/10439/9037/8153/3611/51330/7422/8826/3688/3475/23499/8828/10631/4131/5048/6696/4504	27
9	GO_REGULATION_OF_AXONOGENESIS	23/880	186/17901	4.38998e-05	0.00437535	0.00377054	5454/7070/374946/1000/23394/26037/22902/4897/91584/10439/9037/8153/3611/51330/7422/347733/3475/23499/4131/5048/6696/79006/4504	23
9	GO_CELL_JUNCTION_ASSEMBLY	41/880	434/17901	4.93336e-05	0.00480257	0.00413871	8642/9806/3673/7070/2823/83700/22871/1000/576/2596/3915/27253/23394/23114/10266/6585/9863/8874/54751/7205/22998/395/4897/22883/977/9475/351/81/324/54674/22943/3611/10211/7082/7422/8826/92140/2824/23499/389/4131	41
9	GO_PROTEIN_MATURATION	31/880	293/17901	5.10123e-05	0.00485312	0.00418228	10098/64110/5054/25825/27344/6469/6659/8996/10549/165/9789/5992/55851/836/572/29100/10988/2619/51107/10939/90701/9528/5621/51218/81689/2653/811/28972/10273/3329/2280	31
9	GO_POSITIVE_REGULATION_OF_ARP2_3_COMPLEX_MEDIATED_ACTIN_NUCLEATION	5/880	10/17901	5.81587e-05	0.00519529	0.00447714	10787/10152/10810/8976/55845	5
9	GO_PROTEIN_FOLDING_IN_ENDOPLASMIC_RETICULUM	5/880	10/17901	5.81587e-05	0.00519529	0.00447714	3309/5611/7184/821/811	5
9	GO_RENAL_TUBULE_DEVELOPMENT	15/880	95/17901	5.83322e-05	0.00519529	0.00447714	8642/100133941/4435/1282/255743/25937/182/5087/6662/6469/5455/9500/6299/3611/7422	15
9	GO_MITOCHONDRIAL_GENE_EXPRESSION	21/880	165/17901	6.09836e-05	0.00531828	0.00458313	65005/63931/51335/64949/115416/51264/64983/6182/7284/6183/29074/63875/51650/28973/9553/54460/64981/4701/54998/122704/90480	21
9	GO_MITOCHONDRIAL_ELECTRON_TRANSPORT_NADH_TO_UBIQUINONE	11/880	55/17901	6.23926e-05	0.00533011	0.00459333	57017/4698/4695/4729/4701/4716/4700/4717/4726/4713/4697	11
9	GO_REGULATION_OF_POSTSYNAPSE_ORGANIZATION	16/880	107/17901	6.59205e-05	0.00551886	0.00475599	816/22871/1000/58489/2596/2534/26037/10152/4897/170506/23237/5764/5621/4076/8828/5048	16
9	GO_CELL_MATRIX_ADHESION	26/880	230/17901	6.76903e-05	0.00555591	0.00478792	56999/3673/3679/255743/7070/83700/182/5054/8874/7205/780/22998/395/8573/9475/3611/1605/7422/8826/3688/2824/23499/10631/1029/7791/967	26
9	GO_NEURON_APOPTOTIC_PROCESS	27/880	244/17901	7.14784e-05	0.00570731	0.00491838	2020/4435/1271/374946/10763/23394/2149/2534/3309/3845/997/351/7832/6733/5803/22861/3611/836/4192/5621/3091/1649/581/9040/3329/4504/51024	27
9	GO_MYOBLAST_DIFFERENTIATION	14/880	86/17901	7.25252e-05	0.00570731	0.00491838	5307/6382/9547/182/6662/6469/3611/3156/10011/3475/10521/79647/694/1649	14
9	GO_NEURON_PROJECTION_GUIDANCE	30/880	285/17901	7.36251e-05	0.00570731	0.00491838	1400/3800/374946/6464/2596/4781/2817/23114/2887/6585/2534/7204/6469/7976/4684/4897/91584/351/9037/10678/5786/53358/1605/7422/6711/347733/9638/8828/682/5781	30
9	GO_POSITIVE_REGULATION_OF_OLIGODENDROCYTE_DIFFERENTIATION	7/880	23/17901	8.30316e-05	0.00631946	0.00544592	10215/6469/5803/5764/4192/1605/6009	7
9	GO_POSITIVE_REGULATION_OF_CELL_MORPHOGENESIS_INVOLVED_IN_DIFFERENTIATION	20/880	157/17901	8.94028e-05	0.00668286	0.00575909	816/23394/8874/22902/170506/91584/9037/8153/3611/51330/5591/4192/4076/7422/347733/23499/811/4131/5048/79006	20
9	GO_NEPHRON_EPITHELIUM_DEVELOPMENT	16/880	110/17901	9.25001e-05	0.00679308	0.00585407	8642/100133941/4435/255743/25937/182/5087/6662/9863/6469/5455/9500/6299/3611/7422/8826	16
9	GO_GLIAL_CELL_DEVELOPMENT	17/880	122/17901	9.75957e-05	0.00704372	0.00607006	5454/6664/25825/116448/6469/6659/3845/10810/351/10397/1191/3611/4192/3400/1605/9334/4504	17
9	GO_ELECTRON_TRANSPORT_CHAIN	22/880	184/17901	0.000105731	0.00750154	0.0064646	57017/112812/1346/51218/790955/1537/5447/4698/4695/4729/4701/4716/4700/7386/4717/4726/54205/1349/4713/1337/4697/7388	22
9	GO_ENDOPLASMIC_RETICULUM_CALCIUM_ION_HOMEOSTASIS	7/880	24/17901	0.000112273	0.00783293	0.00675018	817/488/54499/351/58515/581/51024	7
9	GO_CELL_REDOX_HOMEOSTASIS	11/880	59/17901	0.000121966	0.00836969	0.00721275	81542/9601/56255/889/10549/10130/54495/55829/1649/25824/7001	11
9	GO_MUSCLE_TISSUE_DEVELOPMENT	38/880	409/17901	0.000130246	0.00879369	0.00757814	56999/59269/1525/5307/7026/1466/65009/6664/2817/6662/6443/5629/6469/4086/406/7168/9686/7832/26263/56983/22943/3156/10211/8819/8531/4211/7422/3688/3475/140465/10521/79647/5573/811/51176/4729/136319/2280	38
9	GO_MITOCHONDRIAL_RESPIRATORY_CHAIN_COMPLEX_ASSEMBLY	15/880	102/17901	0.000133894	0.0088965	0.00766673	116228/55744/51287/790955/4698/4695/4729/4701/10063/4716/4700/4717/4726/4713/284184	15
9	GO_REGULATION_OF_SYNAPSE_STRUCTURE_OR_ACTIVITY	26/880	240/17901	0.000136825	0.00894922	0.00771217	2823/816/22871/1000/576/58489/2596/23394/6585/2534/26037/10152/4897/170506/22883/23237/351/54674/22943/5764/5621/4076/1605/6678/8828/5048	26
9	GO_CORTICAL_CYTOSKELETON_ORGANIZATION	11/880	60/17901	0.000142802	0.00905709	0.00780512	22871/10787/388/22836/11215/9475/8153/390/811/389/5048	11
9	GO_PROTEIN_TRANSMEMBRANE_TRANSPORT	11/880	60/17901	0.000142802	0.00905709	0.00780512	3309/1191/11231/23471/131118/29927/7095/140823/3329/23480/54543	11
9	GO_REGULATION_OF_DEVELOPMENTAL_GROWTH	34/880	353/17901	0.000146728	0.00908607	0.0078301	1525/5454/374946/51760/23394/5629/22902/4897/91584/1848/9686/351/10439/9037/8153/3611/51330/5591/10939/8531/4211/7422/3475/5479/5447/9518/23499/2593/1019/4131/5048/6696/1026/4504	34
9	GO_OLIGODENDROCYTE_DIFFERENTIATION	15/880	103/17901	0.000149725	0.00908607	0.0078301	6664/10215/9580/6662/116448/6469/10810/1191/5803/5764/4192/3400/1605/9334/6009	15
9	GO_CANONICAL_WNT_SIGNALING_PATHWAY	33/880	339/17901	0.00014977	0.00908607	0.0078301	219287/6382/5218/25937/51704/374946/1000/7088/6662/1454/8607/6469/6659/7976/54994/406/4163/3485/6657/79971/9037/324/10297/22943/3611/4192/55959/5718/25805/51176/1649/1452/5714	33
9	GO_NEURON_PROJECTION_ORGANIZATION	14/880	92/17901	0.000153239	0.00910262	0.00784436	816/22871/2534/26037/4130/10152/3480/170506/23237/351/8976/5621/4076/5048	14
9	GO_REGULATION_OF_CELLULAR_COMPONENT_SIZE	36/880	383/17901	0.000154392	0.00910262	0.00784436	7111/374946/5217/10787/23394/56262/22902/10152/1182/4897/91584/51474/10810/10439/9037/8153/3611/1207/361/51330/8976/7422/6711/5756/3475/23499/10552/1019/4131/5048/136319/6696/55845/11034/4504/389541	36
9	GO_COMMISSURAL_NEURON_AXON_GUIDANCE	5/880	12/17901	0.000168286	0.00964996	0.00831604	4781/7976/4684/1605/7422	5
9	GO_ER_OVERLOAD_RESPONSE	5/880	12/17901	0.000168286	0.00964996	0.00831604	84919/3309/54499/55829/1649	5
9	GO_REGULATION_OF_CELL_SUBSTRATE_ADHESION	24/880	217/17901	0.000178052	0.010072	0.00867972	9806/151887/255743/7070/182/5054/8874/780/22998/395/8573/9475/81/3611/5764/4192/1605/7422/8826/2824/23499/811/10631/1029	24
9	GO_POSITIVE_REGULATION_OF_AXON_EXTENSION	9/880	43/17901	0.000200534	0.0110712	0.00954082	23394/22902/9037/3611/51330/7422/23499/4131/5048	9
9	GO_UROGENITAL_SYSTEM_DEVELOPMENT	32/880	330/17901	0.000201185	0.0110712	0.00954082	8642/100133941/6382/4435/1282/255743/6664/25937/182/5087/6662/5629/8692/9863/6469/4086/6659/5455/9500/6299/25959/3611/51107/10252/3400/55959/29927/7422/8826/4953/581/4726	32
9	GO_SYNAPSE_ORGANIZATION	39/880	433/17901	0.000203651	0.0110712	0.00954082	9806/1282/2823/816/22871/1000/576/58489/2596/5217/27253/23394/23114/6585/2149/9863/2534/26037/10152/3480/4897/170506/22883/10810/23237/351/10397/54674/22943/5764/8976/10939/5621/4076/1605/6678/8828/4131/5048	39
9	GO_APPENDAGE_DEVELOPMENT	21/880	181/17901	0.000229418	0.0121882	0.0105034	5307/7026/4487/6664/5396/5087/6662/3226/6469/6659/29985/5066/6299/27152/80856/64327/22943/546/51176/581/2778	21
9	GO_NEPHRON_DEVELOPMENT	18/880	143/17901	0.00023002	0.0121882	0.0105034	8642/100133941/4435/255743/25937/182/5087/6662/9863/6469/5455/9500/6299/3611/55959/29927/7422/8826	18
9	GO_HIPPO_SIGNALING	9/880	44/17901	0.000241232	0.0124109	0.0106953	8642/6664/25937/7003/9686/836/7082/9867/7529	9
9	GO_MESENCHYMAL_CELL_PROLIFERATION	9/880	44/17901	0.000241232	0.0124109	0.0106953	8642/4487/5396/4781/6662/6469/9678/5764/7422	9
9	GO_DIENCEPHALON_DEVELOPMENT	12/880	74/17901	0.000243118	0.0124109	0.0106953	5307/5454/4487/10215/6469/9001/6299/6657/9037/5764/8828/581	12
9	GO_POSTTRANSLATIONAL_PROTEIN_TARGETING_TO_ENDOPLASMIC_RETICULUM_MEMBRANE	5/880	13/17901	0.000262417	0.0132347	0.0114052	3309/11231/29927/7095/23480	5
9	GO_POSITIVE_REGULATION_OF_AXONOGENESIS	13/880	86/17901	0.000279267	0.0137632	0.0118608	23394/22902/91584/9037/8153/3611/51330/7422/347733/23499/4131/5048/79006	13
9	GO_REGULATION_OF_TRANS_SYNAPTIC_SIGNALING	40/880	455/17901	0.000280249	0.0137632	0.0118608	9590/7425/816/11178/22871/1000/254263/23208/5217/27253/23394/2149/2534/26037/4130/488/9498/9001/3845/8573/22839/590/22883/23237/351/10142/6844/9581/84502/22943/23467/5786/5764/10211/5621/54476/347733/773/3688/4131	40
9	GO_OSSIFICATION	37/880	410/17901	0.000282761	0.0137632	0.0118608	8642/4435/255743/6664/25937/182/5087/6096/6662/6469/4086/134701/170506/55973/490/10189/51430/27152/6657/23353/22943/3611/5764/4192/6238/3400/51374/6678/3091/2824/5781/51176/51119/3727/6696/2778/3336	37
9	GO_NADH_DEHYDROGENASE_COMPLEX_ASSEMBLY	11/880	65/17901	0.000298185	0.0141841	0.0122234	55744/4698/4695/4729/4701/4716/4700/4717/4726/4713/284184	11
9	GO_REGULATION_OF_VIRAL_TRANSCRIPTION	11/880	65/17901	0.000298185	0.0141841	0.0122234	6829/1105/51773/22938/7936/5430/8091/5435/5438/51176/5439	11
9	GO_CELLULAR_RESPONSE_TO_COPPER_ION	7/880	28/17901	0.000323344	0.0152081	0.0131059	84557/1616/351/5621/4501/4504/4502	7
9	GO_POSTSYNAPSE_ORGANIZATION	20/880	173/17901	0.000335833	0.01562	0.0134608	816/22871/1000/58489/2596/9863/2534/26037/10152/3480/4897/170506/23237/10397/5764/8976/5621/4076/8828/5048	20
9	GO_REGULATION_OF_CELL_MATRIX_ADHESION	16/880	125/17901	0.000415779	0.0189361	0.0163186	7070/182/5054/780/22998/395/8573/9475/3611/1605/7422/8826/2824/23499/10631/1029	16
9	GO_APPENDAGE_MORPHOGENESIS	18/880	150/17901	0.000416178	0.0189361	0.0163186	5307/4487/6664/5396/5087/6662/3226/6469/6659/6299/27152/80856/64327/22943/546/51176/581/2778	18
9	GO_TRANSITION_METAL_ION_HOMEOSTASIS	17/880	138/17901	0.000438485	0.0197366	0.0170084	25800/8692/57181/7922/51312/351/51310/151176/5621/27102/3091/80762/4501/6717/4504/4738/4502	17
9	GO_REGULATION_OF_ACTIN_FILAMENT_BASED_PROCESS	36/880	405/17901	0.000451838	0.0200761	0.017301	83700/7111/5217/10787/5629/817/10152/488/5066/22998/388/395/22836/7168/51474/10810/9475/476/9037/10142/8153/3611/8976/4192/7082/8826/6711/5756/2824/390/10552/389/136319/55845/11034/6717	36
9	GO_TELENCEPHALON_DEVELOPMENT	26/880	259/17901	0.000455622	0.0200761	0.017301	5454/54820/1000/4781/5629/6469/5455/91584/6299/5992/7832/482/23353/836/572/9289/22803/4192/113246/3400/9638/3091/51176/4830/5048/581	26
9	GO_MUSCLE_ORGAN_DEVELOPMENT	36/880	407/17901	0.000495237	0.0215944	0.0186094	59269/1525/5307/7026/4487/3679/6664/1271/221937/2817/2273/1839/6443/5629/6469/406/53834/7168/9686/7832/26263/22943/3156/10211/8819/8531/4211/1605/1106/140465/10521/79647/51176/136319/2280/6717	36
9	GO_RNA_SPLICING	41/880	484/17901	0.000505509	0.0218151	0.0187996	83707/6100/10656/8996/10189/51631/51634/6733/9360/22938/4857/1207/10236/55131/10992/1996/27257/5430/5435/151987/10521/10250/10929/51503/6629/5438/84967/6632/9939/6651/57819/1153/4809/8896/5439/6637/51690/25804/8683/4691/6635	41
9	GO_AMYLOID_BETA_FORMATION	8/880	39/17901	0.000521911	0.0220679	0.0190174	9001/9475/351/55851/1191/836/51107/5621	8
9	GO_RAC_PROTEIN_SIGNAL_TRANSDUCTION	8/880	39/17901	0.000521911	0.0220679	0.0190174	9855/199731/10787/10152/3845/51495/6993/55845	8
9	GO_REGULATION_OF_SKELETAL_MUSCLE_TISSUE_DEVELOPMENT	9/880	49/17901	0.000561043	0.0233718	0.0201411	2817/6469/406/26263/3156/10211/8531/10521/79647	9
9	GO_MITOCHONDRIAL_ELECTRON_TRANSPORT_UBIQUINOL_TO_CYTOCHROME_C	5/880	15/17901	0.000563916	0.0233718	0.0201411	790955/1537/7386/54205/7388	5
9	GO_POSITIVE_REGULATION_OF_OSSIFICATION	13/880	93/17901	0.000607156	0.0246673	0.0212576	255743/6664/182/4086/490/51430/3611/5764/51374/2824/5781/3727/2778	13
9	GO_SKELETAL_MUSCLE_ORGAN_DEVELOPMENT	19/880	168/17901	0.000615582	0.0246673	0.0212576	59269/5307/7026/6664/1271/2817/6469/406/53834/7832/26263/3156/10211/8819/8531/1605/140465/10521/79647	19
9	GO_BRANCHING_MORPHOGENESIS_OF_AN_EPITHELIAL_TUBE	18/880	155/17901	0.000618669	0.0246673	0.0212576	8642/4435/1282/255743/5087/6662/6469/10253/780/9500/3845/6299/3611/4192/10252/1605/7422/51176	18
9	GO_POSITIVE_REGULATION_OF_CELLULAR_PROTEIN_LOCALIZATION	31/880	337/17901	0.00062172	0.0246673	0.0212576	9747/58489/23208/245812/8692/2534/4130/22902/6469/4926/26229/9475/324/6844/23379/5764/572/65992/2181/5621/8826/6711/3688/7175/27113/7203/9141/908/7529/51024/54543	31
9	GO_REGULATION_OF_OLIGODENDROCYTE_DIFFERENTIATION	8/880	40/17901	0.000624639	0.0246673	0.0212576	10215/6469/5803/5764/4192/3400/1605/6009	8
9	GO_RELEASE_OF_CYTOCHROME_C_FROM_MITOCHONDRIA	10/880	60/17901	0.000630548	0.024668	0.0212581	8996/1191/51499/25994/572/79017/27113/9141/581/51024	10
9	GO_AMYLOID_PRECURSOR_PROTEIN_METABOLIC_PROCESS	11/880	71/17901	0.000652539	0.0249181	0.0214737	25825/9001/81618/9475/351/55851/1191/836/51107/5621/2280	11
9	GO_AMYLOID_PRECURSOR_PROTEIN_CATABOLIC_PROCESS	9/880	50/17901	0.000654801	0.0249181	0.0214737	9001/9475/351/55851/1191/836/51107/5621/2280	9
9	GO_SPINDLE_LOCALIZATION	9/880	50/17901	0.000654801	0.0249181	0.0214737	54820/10253/4926/8976/10252/3688/1778/5048/6993	9
9	GO_HEART_VALVE_DEVELOPMENT	10/880	61/17901	0.000721521	0.0270464	0.0233078	8642/56999/182/6662/6659/23462/53834/9475/10439/4194	10
9	GO_REGULATION_OF_CYSTEINE_TYPE_ENDOPEPTIDASE_ACTIVITY	24/880	239/17901	0.000738306	0.0270464	0.0233078	80758/5607/2149/2534/8996/6657/22861/51499/572/79886/23204/7422/5447/51176/27113/9141/581/3329/25824/27018/54205/4504/51024/3336	24
9	GO_RESPONSE_TO_PEPTIDE_HORMONE	38/880	447/17901	0.000747697	0.0270464	0.0233078	4435/7425/25948/6464/1036/2887/2534/3480/143686/490/9475/7832/8503/324/140710/6844/55829/5786/5591/151176/94056/1605/7076/8826/1537/6678/155066/5447/9518/5573/682/5781/54832/64397/1019/4131/3727/533	38
9	GO_DNA_DAMAGE_RESPONSE_SIGNAL_TRANSDUCTION_BY_P53_CLASS_MEDIATOR	14/880	107/17901	0.000749075	0.0270464	0.0233078	4487/56950/6659/7832/754/10397/51499/4850/546/4194/1647/4282/581/1026	14
9	GO_POSITIVE_REGULATION_OF_VIRAL_PROCESS	14/880	107/17901	0.000749075	0.0270464	0.0233078	6829/1105/51773/6733/22938/51495/7936/5430/5435/5479/5438/51176/27243/5439	14
9	GO_AMYLOID_BETA_METABOLIC_PROCESS	9/880	51/17901	0.000760971	0.0270464	0.0233078	25825/9001/9475/351/55851/1191/836/51107/5621	9
9	GO_ER_NUCLEUS_SIGNALING_PATHWAY	9/880	51/17901	0.000760971	0.0270464	0.0233078	84919/488/3309/54499/55829/7184/11160/811/1649	9
9	GO_NEGATIVE_REGULATION_OF_KINASE_ACTIVITY	26/880	268/17901	0.000762417	0.0270464	0.0233078	7026/11142/7070/25937/81848/94032/8692/5570/10253/28951/3480/55450/1848/324/5611/3611/836/1030/3156/10252/6879/90007/5573/1647/1029/1026	26
9	GO_LEARNING	17/880	145/17901	0.00077735	0.0273444	0.0235646	65009/23208/2534/4130/4212/3845/590/23237/351/7832/84502/22943/5764/3156/3688/3091/1312	17
9	GO_POSITIVE_REGULATION_OF_ACTIN_NUCLEATION	5/880	16/17901	0.000787227	0.0274611	0.0236652	10787/10152/10810/8976/55845	5
9	GO_NEUROBLAST_PROLIFERATION	10/880	62/17901	0.000823035	0.0284729	0.0245371	54820/6604/6469/7976/5764/3400/7422/3091/51176/5048	10
9	GO_LUNG_MORPHOGENESIS	9/880	52/17901	0.000880749	0.0300053	0.0258577	6664/4781/6662/6469/10253/3845/8985/10252/1605	9
9	GO_PALLIUM_DEVELOPMENT	19/880	173/17901	0.000881666	0.0300053	0.0258577	5454/54820/1000/5629/5455/7832/23353/836/572/9289/22803/4192/3400/9638/3091/51176/4830/5048/581	19
9	GO_LIMBIC_SYSTEM_DEVELOPMENT	14/880	109/17901	0.00090204	0.030329	0.0261366	5454/5629/9001/7832/836/22803/4192/3400/9638/8828/51176/4830/5048/581	14
9	GO_POSITIVE_REGULATION_OF_NEURON_DEATH	13/880	97/17901	0.00091045	0.030329	0.0261366	2534/1616/997/6733/1191/22943/836/572/5621/1649/581/9040/51024	13
9	GO_CELLULAR_RESPIRATION	20/880	187/17901	0.000912914	0.030329	0.0261366	57017/790955/1537/3091/4698/4695/4729/4701/4716/4700/7386/4717/4726/54205/1349/4713/513/1337/4697/7388	20
9	GO_REGULATION_OF_MESENCHYMAL_CELL_PROLIFERATION	7/880	33/17901	0.000941479	0.0306949	0.026452	5396/4781/6662/6469/9678/5764/7422	7
9	GO_RNA_SPLICING_VIA_TRANSESTERIFICATION_REACTIONS	34/880	391/17901	0.000943439	0.0306949	0.026452	10656/8996/10189/51631/51634/6733/22938/4857/1207/10236/10992/27257/5430/5435/10521/10250/10929/51503/6629/5438/6632/9939/6651/57819/1153/4809/8896/5439/6637/51690/25804/8683/4691/6635	34
9	GO_ATF6_MEDIATED_UNFOLDED_PROTEIN_RESPONSE	4/880	10/17901	0.000959795	0.0306949	0.026452	3309/7184/811/1649	4
9	GO_HINDBRAIN_RADIAL_GLIA_GUIDED_CELL_MIGRATION	4/880	10/17901	0.000959795	0.0306949	0.026452	482/51286/3688/51176	4
9	GO_RESPONSE_TO_STEROID_HORMONE	31/880	346/17901	0.000960592	0.0306949	0.026452	6382/1036/10266/5066/1616/406/3845/590/490/3485/476/25959/56937/836/11057/5764/572/65992/4192/6879/8725/6678/10521/811/9611/51176/51389/6696/1026/3329/11335	31
9	GO_POSITIVE_REGULATION_OF_STEM_CELL_PROLIFERATION	8/880	43/17901	0.00103399	0.0327901	0.0282575	4435/6664/6604/6469/7976/7422/8091/3091	8
9	GO_NEGATIVE_REGULATION_OF_NEURON_APOPTOTIC_PROCESS	17/880	149/17901	0.00105679	0.0332612	0.0286635	2020/4435/1271/374946/10763/23394/2149/2534/3845/7832/5803/3611/4192/3091/581/3329/4504	17
9	GO_NEGATIVE_REGULATION_OF_SYNAPSE_ORGANIZATION	6/880	25/17901	0.00109864	0.0343203	0.0295762	22871/6585/2534/22943/5764/5621	6
9	GO_NEGATIVE_REGULATION_OF_CYCLIN_DEPENDENT_PROTEIN_KINASE_ACTIVITY	7/880	34/17901	0.00113592	0.0352219	0.0303532	7026/55450/324/836/1030/1029/1026	7
9	GO_POSITIVE_REGULATION_OF_NEURAL_PRECURSOR_CELL_PROLIFERATION	9/880	54/17901	0.00116624	0.0358963	0.0309344	6604/10763/5629/6469/7976/9289/4192/7422/3091	9
9	GO_REGULATION_OF_PROTEIN_DEPOLYMERIZATION	12/880	88/17901	0.00121389	0.0365933	0.031535	7111/10763/4130/51474/9037/324/10297/6711/5756/4131/136319/11034	12
9	GO_CAMERA_TYPE_EYE_MORPHOGENESIS	15/880	125/17901	0.00122182	0.0365933	0.031535	6664/7070/182/6096/6662/5629/24147/10152/5764/113246/4211/7422/3091/581/3150	15
9	GO_CELLULAR_RESPONSE_TO_HEAT	15/880	125/17901	0.00122182	0.0365933	0.031535	816/817/488/100101267/1616/56892/51501/170506/27000/9883/7175/10273/1026/3329/3281	15
9	GO_RESPONSE_TO_DRUG	34/880	397/17901	0.00122386	0.0365933	0.031535	3673/3757/2534/7976/5066/3309/90313/590/1848/3485/476/5825/836/5764/6185/572/4192/7150/5621/8091/5447/811/6728/1019/4830/7520/4131/1312/1026/2778/1603/3329/4504/4502	34
9	GO_CENTRAL_NERVOUS_SYSTEM_NEURON_DIFFERENTIATION	20/880	192/17901	0.00126503	0.0375562	0.0323648	10215/374946/4781/1454/5629/3226/6469/6659/91584/6299/7832/22943/51286/113246/3400/9334/8828/8543/5048/136319	20
9	GO_ENERGY_DERIVATION_BY_OXIDATION_OF_ORGANIC_COMPOUNDS	26/880	278/17901	0.00130142	0.0382239	0.0329402	283209/57017/55829/5834/790955/1537/3091/4698/4695/5500/4729/4701/4716/4700/7386/2778/4717/4726/54205/4504/1349/4713/513/1337/4697/7388	26
9	GO_DNA_TEMPLATED_TRANSCRIPTION_INITIATION	24/880	249/17901	0.00130579	0.0382239	0.0329402	57106/25937/7003/6096/6662/7025/2063/51773/64425/55729/170506/9774/22938/55814/8467/6879/5430/5435/5438/1019/2958/5439/581/1026	24
9	GO_ENSHEATHMENT_OF_NEURONS	16/880	139/17901	0.00133363	0.0387678	0.0334089	5454/83700/10215/2817/23114/10810/10397/1191/5803/3611/5764/10939/3400/1605/9334/5376	16
9	GO_MESONEPHRIC_TUBULE_MORPHOGENESIS	10/880	66/17901	0.00135332	0.0390069	0.033615	8642/4435/255743/5087/6662/6469/9500/6299/3611/7422	10
9	GO_ESTABLISHMENT_OF_MITOTIC_SPINDLE_LOCALIZATION	7/880	35/17901	0.00136049	0.0390069	0.033615	54820/10253/4926/10252/3688/5048/6993	7
9	GO_ESTABLISHMENT_OF_PROTEIN_LOCALIZATION_TO_MEMBRANE	30/880	339/17901	0.00139693	0.0397792	0.0342806	100133941/9747/2534/83871/3309/22883/6844/9581/11231/572/2181/23204/23471/5621/29927/6711/6746/26519/7095/23499/6728/27113/26517/9141/140823/6218/581/7529/51024/23480	30
9	GO_LIMB_BUD_FORMATION	4/880	11/17901	0.00144979	0.0409872	0.0353215	6664/6662/6469/6659	4
9	GO_CELL_SUBSTRATE_JUNCTION_ORGANIZATION	13/880	102/17901	0.00145893	0.0409872	0.0353215	3673/7070/3915/8874/7205/22998/395/977/9475/7422/8826/2824/23499	13
9	GO_IRE1_MEDIATED_UNFOLDED_PROTEIN_RESPONSE	10/880	67/17901	0.00152206	0.0424755	0.0366041	2137/6464/3309/10130/10897/1200/5611/65992/4189/581	10
9	GO_MESONEPHROS_DEVELOPMENT	13/880	103/17901	0.00159629	0.0438319	0.037773	8642/6382/4435/255743/5087/6662/6469/4086/9500/6299/3611/10252/7422	13
9	GO_TISSUE_REGENERATION	11/880	79/17901	0.00161303	0.0438319	0.037773	2596/6657/5764/4192/1605/3475/79647/5738/10631/136319/1026	11
9	GO_ESTABLISHMENT_OF_SPINDLE_ORIENTATION	7/880	36/17901	0.00161828	0.0438319	0.037773	54820/10253/4926/10252/3688/5048/6993	7
9	GO_REGULATION_OF_OSSIFICATION	21/880	210/17901	0.0016209	0.0438319	0.037773	4435/255743/6664/182/5087/6096/6662/4086/490/51430/27152/22943/3611/5764/4192/51374/3091/2824/5781/3727/2778	21
9	GO_REGULATION_OF_RESPONSE_TO_ENDOPLASMIC_RETICULUM_STRESS	12/880	91/17901	0.00163068	0.0438319	0.037773	84919/3309/10955/1191/5611/55829/65992/7873/27248/4189/1649/581	12
9	GO_NUCLEOSIDE_DIPHOSPHATE_METABOLIC_PROCESS	17/880	155/17901	0.00163349	0.0438319	0.037773	221937/8671/669/2026/283209/100101267/8573/351/26137/9883/572/4832/7175/3091/9611/4830/7167	17
9	GO_CELLULAR_TRANSITION_METAL_ION_HOMEOSTASIS	14/880	116/17901	0.00166009	0.044262	0.0381437	25800/57181/7922/351/51310/151176/5621/3091/80762/4501/6717/4504/4738/4502	14
9	GO_PLATELET_DEGRANULATION	15/880	129/17901	0.00168158	0.0445513	0.0383929	5054/29106/10916/351/81/54495/1191/51368/10447/7873/7076/8407/7422/6678/967	15
9	GO_CELL_DIFFERENTIATION_INVOLVED_IN_KIDNEY_DEVELOPMENT	9/880	57/17901	0.00173023	0.0452827	0.0390232	100133941/4435/25937/182/9863/6469/5455/6299/8826	9
9	GO_NEURON_DEATH	31/880	359/17901	0.00173082	0.0452827	0.0390232	2020/4435/1271/374946/10763/23394/2149/2534/1616/3309/3845/997/351/7832/6733/1191/5803/22943/22861/3611/836/572/4192/5621/3091/1649/581/9040/3329/4504/51024	31
9	GO_REGULATION_OF_PHOSPHOPROTEIN_PHOSPHATASE_ACTIVITY	14/880	117/17901	0.00180255	0.0468662	0.0403879	22853/9863/84919/81706/57181/26229/5521/9475/7184/5764/8725/151987/2280/26472	14
10	GO_ENSHEATHMENT_OF_NEURONS	14/167	139/17901	4.6657e-11	9.2381e-08	8.63892e-08	79628/1739/5010/745/20/4155/7368/6900/9639/23114/163175/8537/23405/9444	14
10	GO_CELL_JUNCTION_ASSEMBLY	20/167	434/17901	4.3089e-09	4.26581e-06	3.98913e-06	23499/667/11141/88/28513/1739/5010/26052/7368/9863/81671/1307/5789/2895/23114/4301/10395/5364/2017/5796	20
10	GO_PROTEIN_LOCALIZATION_TO_AXON	5/167	10/17901	1.61495e-08	1.06587e-05	9.96737e-06	7368/6900/23114/288/1314	5
10	GO_PERIPHERAL_NERVOUS_SYSTEM_DEVELOPMENT	7/167	77/17901	7.53369e-06	0.00372917	0.0034873	79628/60484/7368/9639/23114/163175/23405	7
10	GO_POSTSYNAPSE_ORGANIZATION	9/167	173/17901	3.61672e-05	0.0127494	0.0119225	11141/1739/26052/9863/5789/2895/85461/6792/2017	9
10	GO_MYELIN_ASSEMBLY	4/167	21/17901	3.86346e-05	0.0127494	0.0119225	20/7368/23114/23405	4
10	GO_CELL_SUBSTRATE_JUNCTION_ORGANIZATION	7/167	102/17901	4.76027e-05	0.0134648	0.0125914	23499/667/88/1307/10395/2017/5796	7
10	GO_SYNAPSE_ORGANIZATION	14/167	433/17901	5.66341e-05	0.0140169	0.0131078	11141/83992/1739/26052/9863/5789/6900/2895/23114/288/85461/6792/5364/2017	14
10	GO_PROTEIN_LOCALIZATION_TO_PLASMA_MEMBRANE	11/167	281/17901	6.7984e-05	0.0149565	0.0139864	9053/23499/88/1739/23114/4301/288/55704/10966/23241/54843	11
10	GO_PROTEIN_LOCALIZATION_TO_CELL_PERIPHERY	12/167	340/17901	8.56591e-05	0.0155501	0.0145415	9053/23499/88/1739/20/23114/4301/288/55704/10966/23241/54843	12
10	GO_CELLULAR_COMPONENT_ASSEMBLY_INVOLVED_IN_MORPHOGENESIS	7/167	112/17901	8.63892e-05	0.0155501	0.0145415	88/23187/20/7368/11155/23114/23405	7
10	GO_PRESYNAPTIC_MEMBRANE_ORGANIZATION	3/167	11/17901	0.00012454	0.0191353	0.0178942	11141/5789/6900	3
10	GO_FOCAL_ADHESION_ASSEMBLY	6/167	83/17901	0.000125636	0.0191353	0.0178942	23499/88/1307/10395/2017/5796	6
10	GO_GLIAL_CELL_DEVELOPMENT	7/167	122/17901	0.000147774	0.0201726	0.0188642	79628/745/20/6900/9639/163175/23405	7
10	GO_REGULATION_OF_CELL_MORPHOGENESIS_INVOLVED_IN_DIFFERENTIATION	11/167	310/17901	0.000161866	0.0201726	0.0188642	23499/11141/80005/26052/5789/6900/7869/6792/5364/2017/9839	11
10	GO_ALTERNATIVE_MRNA_SPLICING_VIA_SPLICEOSOME	6/167	87/17901	0.000163011	0.0201726	0.0188642	6421/10521/10181/6430/58517/9444	6
10	GO_SCHWANN_CELL_DEVELOPMENT	4/167	31/17901	0.00018887	0.0219978	0.020571	79628/9639/163175/23405	4
10	GO_REGULATION_OF_CELL_MORPHOGENESIS	14/167	499/17901	0.000249805	0.0274785	0.0256963	23499/11141/80005/1739/26052/5789/6900/114793/7869/10395/6792/5364/2017/9839	14
10	GO_REGULATION_OF_ACTIN_FILAMENT_ORGANIZATION	10/167	278/17901	0.000288783	0.0300942	0.0281423	130271/88/1739/961/9639/23671/51474/55704/10395/2017	10
10	GO_POSITIVE_REGULATION_OF_CELL_PROJECTION_ORGANIZATION	12/167	394/17901	0.000334969	0.033162	0.0310111	23499/11141/10690/26052/9863/5789/55704/9001/6792/5364/9139/9839	12
10	GO_SCHWANN_CELL_DIFFERENTIATION	4/167	39/17901	0.000465882	0.0439261	0.0410771	79628/9639/163175/23405	4

## Sheet: Human_msigdb_oncogenic
Cluster	ID	GeneRatio	BgRatio	pvalue	p.adjust	qvalue	geneID	Count
0	P53_DN.V1_DN	23/345	194/10913	4.557e-08	8.2026e-06	6.95542e-06	2171/597/123/11343/341/10409/231/3162/6446/23433/4814/1522/1687/3428/7107/23643/1513/8514/4145/834/4286/5552/1593	23
0	RPS14_DN.V1_UP	21/345	191/10913	6.36799e-07	5.73119e-05	4.85978e-05	822/597/7305/4688/199/7941/1545/4082/4094/9467/3428/115207/7107/23643/29108/834/3055/54502/10261/1475/6347	21
0	STK33_SKM_UP	24/345	277/10913	7.36379e-06	0.000441827	0.000374649	3956/28984/597/8878/7305/301/4688/3162/6446/338382/7084/7378/2014/3726/1316/4792/115548/3428/7107/9935/23643/1513/5996/2268	24
0	HOXA9_DN.V1_UP	18/345	192/10913	3.68228e-05	0.00142055	0.00120456	7305/6280/4688/29887/2207/1890/26175/25939/1545/55577/26234/57698/3428/7107/23643/4942/54502/64761	18
0	RAF_UP.V1_UP	18/345	193/10913	3.94598e-05	0.00142055	0.00120456	6386/2745/6280/80896/2760/831/10133/7378/4200/1316/1545/5836/115207/23596/2180/10577/2730/221749	18
0	NFE2L2.V2	30/345	469/10913	0.000188702	0.00518813	0.00439929	26471/2512/8878/586/2495/6888/4688/7296/518/231/3162/4780/26578/7086/3417/10105/5226/10788/115273/2936/10797/2729/2730/10553/2539/6533/6850/5552/1728/1475	30
0	CAMP_UP.V1_UP	17/345	200/10913	0.00020176	0.00518813	0.00439929	2745/3987/25946/3069/375/9659/1890/7378/55748/22818/23645/3313/55062/115294/10625/10797/1535	17
0	ERBB2_UP.V1_UP	14/345	190/10913	0.0028319	0.0412421	0.0349714	6386/1601/6277/831/5878/2771/1545/55062/4642/23596/10577/3778/6533/1475	14
0	EGFR_UP.V1_UP	14/345	192/10913	0.00311519	0.0412421	0.0349714	6386/2745/6280/11343/58472/3726/23433/1545/55062/26286/2730/467/10184/6347	14
0	LEF1_UP.V1_UP	14/345	194/10913	0.00342129	0.0412421	0.0349714	3956/28984/6275/51177/4478/2014/5947/3303/54913/56675/115207/29780/10398/4023	14
0	YAP1_UP	6/345	47/10913	0.00343684	0.0412421	0.0349714	28984/4478/23433/7534/23325/64092	6
1	EIF4E_UP	14/338	100/10913	2.26773e-06	0.000330422	0.00031583	9551/4191/63875/29058/51160/404672/65265/5202/10591/79622/79763/10651/94032/10397	14
1	CAMP_UP.V1_UP	20/338	200/10913	3.79795e-06	0.000330422	0.00031583	4502/22861/6142/4830/4191/1351/506/10410/112483/4711/5036/226/292/3475/29088/4116/171568/115098/3276/8607	20
1	CSR_LATE_UP.V1_UP	17/338	166/10913	1.49006e-05	0.000864232	0.000826066	4502/6611/4828/2280/6723/112495/1984/4501/5036/4150/10589/10726/79077/10606/9521/2193/1020	17
1	SIRNA_EIF4GI_UP	11/338	95/10913	0.000163245	0.00710116	0.00678755	23741/3329/4728/27335/292/3315/10884/7324/4358/1052/9512	11
2	RB_DN.V1_UP	11/250	117/10913	7.46073e-05	0.00750492	0.00693775	3925/5094/4833/5111/10572/1786/29089/4176/8520/9031/3397	11
2	CSR_LATE_UP.V1_UP	13/250	166/10913	0.00011259	0.00750492	0.00693775	3146/11065/4150/3608/91057/51155/1984/1841/56942/84798/5702/8520/26586	13
2	RB_P130_DN.V1_UP	11/250	129/10913	0.000179725	0.00750492	0.00693775	6628/25804/11065/280636/3094/5438/126299/84303/5425/50861/9618	11
2	RB_P107_DN.V1_UP	11/250	130/10913	0.000192434	0.00750492	0.00693775	3151/3925/5757/6119/6993/5111/51529/5982/10572/1719/4176	11
3	RPS14_DN.V1_UP	39/407	191/10913	1.31944e-18	2.41457e-16	2.04166e-16	10457/1520/2517/3119/29992/1512/929/51816/3689/3108/928/140885/3109/2124/81035/3684/7045/3687/5328/719/7941/23643/9976/9450/1545/56833/7305/4688/1475/3428/10261/64581/3683/1880/11314/6696/27299/64231/6347	39
3	HOXA9_DN.V1_UP	35/407	192/10913	3.37313e-15	3.08642e-13	2.60974e-13	2517/1514/3122/2217/51816/3108/51338/1116/59342/5175/2799/3597/8832/8754/942/23643/3587/28962/1545/2207/283537/10161/7305/4688/25939/3428/55819/1880/26509/5002/64231/11010/25800/51809/10855	35
3	MEL18_DN.V1_UP	20/407	141/10913	2.57113e-07	1.56839e-05	1.32616e-05	1520/3117/6510/5329/9308/719/10184/3675/30001/55240/8828/444/4023/6696/6509/23657/1435/23400/1893/25777	20
3	SNF5_DN.V1_UP	22/407	173/10913	4.54729e-07	2.08039e-05	1.75908e-05	348/714/968/963/3689/928/51338/23646/6510/5788/3105/481/6892/719/962/9450/11342/6533/2533/3959/4323/6348	22
3	STK33_UP	29/407	285/10913	8.65336e-07	3.16713e-05	2.67799e-05	928/728/5328/84868/23643/9976/3587/57552/28962/10161/7305/2857/9935/4688/3428/3383/145389/219972/56975/444/9306/55026/126364/27299/84419/79901/19/23657/11010	29
3	STK33_NOMO_UP	28/407	290/10913	3.77437e-06	0.000115118	9.73389e-05	10457/714/54/2/728/5328/719/84868/23643/9976/3587/57552/6482/28962/3428/3383/4891/64581/1601/444/55026/126364/81501/27299/30817/84419/19/11010	28
3	P53_DN.V1_DN	21/407	194/10913	1.11547e-05	0.000255163	0.000215755	10457/1522/1514/5552/54/2040/10154/23643/1593/3428/123/8828/54504/3683/2629/6696/341/25797/1513/25800/1893	21
4	KRAS.KIDNEY_UP.V1_UP	15/186	141/10913	1.58665e-08	2.68143e-06	2.48853e-06	1410/5375/5354/760/10382/2628/6414/4747/6447/6324/10231/26289/3800/1780/9053	15
4	CAHOY_OLIGODENDROCUTIC	8/186	100/10913	0.000299432	0.025302	0.0234818	8537/22933/51090/7368/128853/745/23621/27122	8
4	P53_DN.V1_DN	11/186	194/10913	0.00048259	0.0271859	0.0252302	1410/6285/760/4118/6271/4747/3306/6696/57509/9770/56271	11
5	RPS14_DN.V1_UP	13/101	191/10913	2.04005e-08	2.83567e-06	2.57691e-06	597/4688/7941/199/29108/3108/7940/23643/9450/6347/834/822/7305	13
5	ESC_V6.5_UP_EARLY.V1_DN	7/101	161/10913	0.000719	0.0499705	0.0454105	951/5176/301/6275/26471/302/6277	7
6	JAK2_DN.V1_DN	31/687	145/10913	1.23708e-09	2.2886e-07	2.14862e-07	283131/25957/9988/80055/51380/2897/7091/57018/4297/5991/4603/84629/414777/9852/170960/8777/2550/57730/440270/54816/84851/201163/56123/65981/55591/23181/5820/472/80012/85459/26263	31
6	TBK1.DF_DN	43/687	285/10913	6.78054e-08	6.272e-06	5.88837e-06	25957/51747/1021/10643/490/2186/9112/7003/9675/54904/3895/10198/23112/7586/8777/1282/10142/51575/23049/4090/10165/1290/9169/23137/55500/571/10253/54014/5936/3157/55183/79768/79980/29123/64864/51319/9818/5929/9860/57187/4507/27125/10098	43
6	PIGF_UP.V1_UP	30/687	190/10913	2.58253e-06	0.000159256	0.000149515	7503/9988/80055/5980/5189/29994/51351/4289/1462/91304/9497/26278/221981/23224/10973/10142/140890/4897/9169/10351/26036/22823/571/10051/55183/9774/79882/22873/9321/57187	30
6	GCNP_SHH_UP_LATE.V1_UP	25/687	181/10913	0.000166407	0.0061132	0.00573928	51747/7514/3192/1462/27332/10772/10528/6426/7586/83879/64921/8161/54454/10059/10051/9212/983/57157/7064/3833/6259/29893/5116/6885/117178	25
6	MTOR_UP.N4.V1_DN	25/687	183/10913	0.000198266	0.0061132	0.00573928	283131/29896/51351/26137/10252/6328/23224/57337/7552/55729/23112/114327/57730/91120/57396/140710/55251/54014/27300/79684/1195/54916/23380/5429/85459	25
6	VEGF_A_UP.V1_DN	24/687	193/10913	0.00104969	0.0242741	0.0227893	80055/51351/4289/91304/9497/26278/5411/10157/7025/7804/9852/5789/26155/7112/9933/9169/10051/55183/9774/23362/56242/9493/57187/6885	24
6	KRAS.KIDNEY_UP.V1_UP	19/687	141/10913	0.00131872	0.0271071	0.025449	2891/2115/1848/5101/28951/5178/288/23236/8404/55084/1363/7976/2823/2898/114088/9378/4897/10777/8715	19
7	STK33_NOMO_UP	41/555	290/10913	2.1552e-09	4.05177e-07	3.78861e-07	283131/81501/25943/1316/25780/5328/284996/285513/4891/8829/1601/9839/2/10863/84981/3587/1612/23253/10457/64581/54/9732/80315/6446/84868/677/2651/30817/54532/10461/115548/444/7832/55105/10333/55727/3428/55917/219285/3801/22797	41
7	STK33_UP	34/555	285/10913	2.99509e-06	0.000237688	0.00022225	10161/145389/51351/25943/1316/25780/5328/284996/285513/8829/9839/10863/84981/3587/1612/23253/9732/80315/6446/84868/677/54532/115548/444/7832/55105/6310/10333/27125/55727/132864/3428/219285/22797	34
7	JAK2_DN.V1_DN	22/555	145/10913	3.79289e-06	0.000237688	0.00022225	283131/25957/23015/57018/440270/472/23181/57730/4297/55275/80022/55591/414777/54816/60412/201163/374977/9852/55917/80005/85459/51380	22
7	RPS14_DN.V1_UP	25/555	191/10913	1.25675e-05	0.000525818	0.000491667	7127/3687/23312/4542/25780/5328/1512/9462/10457/79895/64581/54502/3683/3684/140885/3109/81855/214/7940/7045/26191/3428/4088/3108/22797	25
7	BCAT_BILD_ET_AL_DN	11/555	46/10913	1.39845e-05	0.000525818	0.000491667	1195/79101/374868/55870/9462/79048/4047/55119/64750/57205/23243	11
8	RB_P107_DN.V1_UP	30/814	130/10913	1.74582e-08	3.24722e-06	2.81169e-06	4176/10656/1719/10549/1869/5111/64946/4171/6119/1000/2237/10572/3925/6240/29107/4085/6993/7283/4240/60681/3151/7936/23594/4175/64105/4174/5118/51053/6241/5757	30
8	VEGF_A_UP.V1_DN	37/814	193/10913	7.66112e-08	7.12484e-06	6.16921e-06	7525/80055/7025/5411/7112/4001/10234/10926/11177/1719/26278/9774/7804/8727/55660/4085/10051/26155/51109/332/444/10157/9787/9334/23376/5984/1434/4173/9133/4232/1033/1164/891/55183/6241/699/1062	37
8	CSR_LATE_UP.V1_UP	33/814	166/10913	1.59723e-07	9.90282e-06	8.5746e-06	81831/91057/29128/3608/51726/7076/4150/25844/1000/1841/2237/26586/11065/5036/86/10589/3092/7283/6723/26155/2146/835/332/5702/3146/4172/8520/55872/51053/6241/6627/83540/55143	33
8	TBK1.DF_DN	46/814	285/10913	4.51361e-07	2.09883e-05	1.81732e-05	1290/10098/7525/5050/51575/7586/9747/490/51319/4090/2619/25957/4001/1021/54874/10253/10643/51773/29123/23190/3895/54904/7003/23468/595/23112/26065/5929/8543/10949/23137/11231/10165/23767/1282/10198/10142/4436/3157/894/23376/2186/79980/8777/55183/55320	46
8	E2F1_UP.V1_UP	34/814	188/10913	1.06636e-06	3.96685e-05	3.43479e-05	1948/7091/4678/10528/768211/3149/7298/254263/4001/23048/117178/10926/142/1994/2237/27000/3796/7153/6240/54969/29089/9879/1111/2146/29855/9787/10592/84717/9100/6878/4173/3280/513/699	34
9	TBK1.DF_DN	35/610	285/10913	9.06698e-06	0.000890382	0.000816956	1525/3673/1282/10098/9747/7003/10253/7525/55450/54874/51773/490/9475/8065/10142/23112/26065/9360/5929/22943/5611/56937/5050/11231/23326/29123/23468/2619/11160/7586/23466/51650/3895/8543/894	35
9	P53_DN.V1_UP	27/610	194/10913	1.00806e-05	0.000890382	0.000816956	4232/1525/5307/100133941/7026/3673/6662/10267/2534/7025/10656/7857/10124/10253/7525/4212/51232/23353/1266/22943/9805/5764/8819/1029/23002/7001/7388	27
9	TBK1.DN.48HRS_UP	12/610	50/10913	1.42842e-05	0.000890382	0.000816956	7158/780/54499/6657/54681/8731/4850/9375/9761/25805/1029/1019	12
9	LEF1_UP.V1_UP	26/610	194/10913	2.87475e-05	0.00134394	0.00123311	9590/2020/1114/7111/5054/56967/2273/10763/10266/6585/2791/27344/24147/10810/23237/8572/22943/56937/6919/5360/347733/2014/1029/4131/3589/894	26
9	KRAS.KIDNEY_UP.V1_UP	20/610	141/10913	0.000107322	0.00401386	0.00368285	1114/2823/6252/7111/51704/3800/114088/51299/10687/2596/29106/7976/28951/23462/22998/5178/4897/1848/361/894	20

## Sheet: Human_msigdb_immunologic
Cluster	ID	GeneRatio	BgRatio	pvalue	p.adjust	qvalue	geneID	Count
0	GSE22886_NAIVE_BCELL_VS_MONOCYTE_DN	53/476	200/20394	8.72612e-41	2.09907e-37	1.05678e-37	6282/822/3956/302/6281/6275/3958/2512/6386/7305/6888/2745/301/6280/79180/80896/10327/4688/2207/523/6050/5315/1051/55969/11344/1213/6446/4245/7086/8301/5226/5269/5538/10788/391/55700/3241/55577/3303/115207/9935/409/23643/637/29/2539/834/3055/5580/54502/5552/6195/1475	53
0	GSE29618_PDC_VS_MDC_DN	50/476	200/20394	3.75278e-37	6.01821e-34	3.02988e-34	1476/3956/302/6281/6275/3958/597/397/6688/301/6280/9168/79180/4688/10409/6050/51177/308/4478/5315/645/199/58472/4000/23191/6446/7086/162/10981/8301/2950/7879/2014/10105/9535/8826/3726/3965/5269/5538/6001/391/4082/26234/2268/1992/834/3055/29957/1475	50
0	GSE22886_NAIVE_TCELL_VS_MONOCYTE_DN	49/476	200/20394	5.76419e-36	6.93287e-33	3.49037e-33	6282/822/3958/2512/6386/6888/526/2745/6280/80896/4946/10327/4688/29887/523/7763/1051/9114/65220/4245/4689/10981/64747/8301/5226/23433/4082/55577/8031/3303/23325/8905/115207/23643/23307/2180/51296/637/2268/7805/2203/10577/834/6850/5580/54502/116985/10261/1475	49
0	GSE29618_BCELL_VS_MONOCYTE_DN	47/476	200/20394	1.24574e-33	9.98875e-31	5.02885e-31	6282/6648/2512/6386/5341/526/2745/9446/6277/80896/8673/4946/10109/831/523/308/7763/5315/645/4637/3162/55969/5230/58472/23191/4245/10981/8301/9535/5912/7165/1050/391/26234/8031/1808/8905/4354/9935/2180/29108/2203/968/834/2533/55313/54502	47
0	GSE22886_NAIVE_CD8_TCELL_VS_MONOCYTE_DN	46/476	200/20394	1.7515e-32	1.20378e-29	6.06044e-30	6282/822/302/3958/2512/6386/7305/6280/80896/4946/10327/4688/2207/523/3162/65220/4245/6622/10981/64747/5226/3394/829/4082/55577/8031/3303/23325/8905/115207/9935/23643/2180/51296/4067/637/2268/7805/2203/10577/6850/3055/5580/116985/10261/1475	46
0	GSE22886_NAIVE_CD4_TCELL_VS_MONOCYTE_DN	45/476	200/20394	2.38922e-31	1.43682e-28	7.23367e-29	6282/822/302/3958/2512/6386/6888/2745/6688/6280/4946/10327/4688/29887/2207/523/9114/1890/65220/4245/10981/64747/5226/3394/829/4082/55577/8031/3303/23325/8905/115207/23643/23307/51296/637/2268/2203/10577/834/6850/3055/5580/10261/1475	45
0	GSE29618_MONOCYTE_VS_PDC_UP	44/476	199/20394	2.51791e-30	1.34596e-27	6.77627e-28	6282/6648/6281/6275/3958/597/2512/6386/706/7305/397/6688/301/6280/79180/808/4688/831/4478/5315/645/199/3162/50865/7086/7941/7378/10981/10105/9535/6503/1545/1050/4082/26234/5836/9935/2180/2268/4942/6533/834/2533/3055	44
0	GSE22886_DAY0_VS_DAY1_MONOCYTE_IN_CULTURE_DN	42/476	200/20394	5.03632e-28	1.7307e-25	8.71321e-26	1476/6648/586/2495/6888/123/7295/1601/9446/11343/51382/10409/2760/7296/51606/55207/5898/4000/7941/7378/10105/10134/23433/4814/1545/9589/1687/9467/4643/4318/56675/79572/7107/5700/55361/221749/4286/84617/1728/57823/10308/6347	42
0	GSE3982_MAC_VS_NKCELL_UP	32/476	199/20394	5.918e-18	6.94427e-16	3.49611e-16	2171/28984/6386/2495/2745/8566/308/55505/4259/51606/6921/3162/10935/2037/50865/3417/55748/2934/23475/5092/56675/115207/8766/7107/6319/54918/2180/5996/29982/80223/10553/55697	32
0	GSE3982_DC_VS_NKCELL_UP	30/476	200/20394	4.72865e-16	3.79159e-14	1.90888e-14	1476/28984/3958/586/2495/80896/10327/2760/51606/518/10935/1213/6446/1522/8761/2934/3241/4318/8766/6319/23307/54187/847/467/7187/55313/54502/4286/10261/1728	30
1	GSE45837_WT_VS_GFI1_KO_PDC_DN	58/692	200/20394	8.18439e-38	3.9547e-34	2.90675e-34	514/1622/10975/1340/9551/27089/29796/51690/4701/4830/516/7388/3858/4710/126299/1351/6902/4726/5901/28956/27335/59286/9141/4695/5714/65993/10980/83658/539/2029/93974/64976/8668/6633/9377/5438/3315/80097/10589/11331/30968/6418/10591/5435/6636/5300/79622/51693/2109/5705/6733/2768/203069/54555/10969/8625/3276/64963	58
1	GSE2405_0H_VS_9H_A_PHAGOCYTOPHILUM_STIM_NEUTROPHIL_DN	56/692	200/20394	1.25032e-35	2.01384e-32	1.4802e-32	1340/51142/6147/6231/6142/6155/51065/3939/6181/6217/5478/6222/10399/25873/6169/6902/6227/6223/5901/11224/708/51372/4694/1337/10632/6993/51503/3921/9550/539/6135/6204/7534/8668/9377/79036/6187/6193/7332/9349/6637/6157/6143/6168/6129/22948/10204/6152/1973/6170/6415/3182/1164/3945/84259/8099	56
1	GSE41978_ID2_KO_VS_ID2_KO_AND_BIM_KO_KLRG1_LOW_EFFECTOR_CD8_TCELL_DN	47/692	200/20394	2.23106e-26	2.69512e-23	1.98094e-23	10975/475/9551/51142/6147/6231/5037/6155/3939/6217/5478/6222/10399/7431/6171/894/6169/1347/6742/11224/1337/2023/5315/4282/10063/3921/5696/7458/4711/6135/6204/9377/79036/6193/9349/6157/6143/6168/3326/1345/2197/7316/6152/1973/6176/55081/10124	47
1	GSE21927_SPLEEN_C57BL6_VS_EL4_TUMOR_BALBC_MONOCYTES_DN	42/692	200/20394	1.13178e-21	1.09375e-18	8.03918e-19	6635/3281/90480/27089/5425/7388/140465/11007/26521/1351/894/122704/8896/6183/7979/1211/4282/5714/3921/64981/2079/226/64976/25804/5438/7332/10884/11333/5721/30968/4953/10726/6636/2109/4719/836/55651/51029/5437/54555/2288/80273	42
1	GSE42724_NAIVE_VS_B1_BCELL_DN	41/692	199/20394	7.39879e-21	5.95849e-18	4.37956e-18	79017/5425/7388/10399/54976/894/1329/27335/6218/10632/4716/6132/65993/3921/4722/6159/6633/54998/155066/64979/391356/6187/6193/8270/522/6418/51073/6129/8802/1345/10430/51300/7168/115098/154467/4338/79077/203069/56683/9521/3276	41
1	GSE26030_TH1_VS_TH17_RESTIMULATED_DAY5_POST_POLARIZATION_UP	41/692	200/20394	9.01481e-21	6.22279e-18	4.57383e-18	10975/54543/4708/4701/23480/26521/4710/7431/6171/1351/4738/4700/6169/63875/1347/11224/27335/4716/4695/51506/6638/4722/83658/64981/539/8668/6633/5438/64979/126328/4724/522/1345/2197/1973/6636/9255/10923/8625/51226/64963	41
1	GSE3982_EOSINOPHIL_VS_TH1_DN	40/692	200/20394	6.9563e-20	4.2016e-17	3.08823e-17	9040/79006/6611/51065/4830/7388/10399/5886/63875/5901/506/51650/2023/572/6993/10980/5696/64981/5036/873/8668/25804/29789/25915/6193/522/4706/51073/5245/10726/79622/10576/55651/10054/3945/22907/9521/10651/11017/8607	40
1	GSE26030_TH1_VS_TH17_RESTIMULATED_DAY15_POST_POLARIZATION_DN	37/692	199/20394	2.21126e-17	7.63202e-15	5.60963e-15	6717/475/6147/3281/29796/4701/23480/6171/1351/51024/6169/10273/7386/83982/6993/5714/9296/64981/79002/6135/9939/51160/25824/126328/391356/8260/5721/6637/6143/51073/2783/27243/2197/6152/6161/1020/11017	37
1	GSE22886_NAIVE_CD4_TCELL_VS_48H_ACT_TH1_DN	34/692	199/20394	6.26163e-15	1.0384e-12	7.63239e-13	6635/475/7167/79017/51142/7388/140465/5478/23741/1351/63875/1337/4709/5714/10063/11315/5696/4722/81892/8668/25804/7531/25915/29074/5691/2958/51042/25994/1537/2067/4719/3682/28998/51138	34
1	GSE26156_DOUBLE_POSITIVE_VS_CD4_SINGLE_POSITIVE_THYMOCYTE_DN	34/692	199/20394	6.26163e-15	1.0384e-12	7.63239e-13	1622/475/3281/8655/4701/4830/3939/140465/908/6723/1337/2023/5714/5693/64976/7531/7419/6637/3326/22948/1973/10573/3182/171546/1164/55651/10654/10245/10606/2026/10969/2193/8803/3485	34
2	GSE3720_UNSTIM_VS_LPS_STIM_VD2_GAMMADELTA_TCELL_UP	35/578	167/20394	9.93101e-21	2.49321e-18	1.8327e-18	6223/6147/6635/6202/6187/6175/6204/6161/6159/6132/3921/6122/6170/6155/6141/6167/6124/6125/6203/1164/6188/6156/4713/9349/6168/8665/9045/5721/6173/26519/25873/9939/10576/1933/3028	35
2	GSE12845_NAIVE_VS_PRE_GC_TONSIL_BCELL_DN	37/578	200/20394	6.89676e-20	1.43033e-17	1.0514e-17	51142/6613/4697/23406/11065/6637/3945/5683/1854/64710/11168/10541/3608/7913/51372/4670/9978/51389/6634/4726/9232/2958/5690/5721/10204/26135/10951/27336/30968/3281/5688/7150/3418/4176/9031/64943/10055	37
2	GSE15930_NAIVE_VS_48H_IN_VITRO_STIM_CD8_TCELL_DN	37/578	200/20394	6.89676e-20	1.43033e-17	1.0514e-17	3925/65108/27338/1622/8815/3148/7001/27258/280636/1019/51258/57819/6742/11333/4713/26521/10921/10467/5682/10204/26517/23788/1841/29089/84844/23/30968/3838/5688/10975/4176/5695/7112/9410/8520/6182/5425	37
2	GSE18893_TCONV_VS_TREG_24H_TNF_STIM_UP	37/578	200/20394	6.89676e-20	1.43033e-17	1.0514e-17	10376/51142/203068/1345/25804/1163/4521/5902/7001/1854/689/3608/91057/54460/1164/5111/51155/9232/5982/7167/10632/23741/8668/131118/1537/3149/51501/204/51002/84798/4176/7112/7353/6182/8266/51248/54969	37
2	GSE9006_HEALTHY_VS_TYPE_2_DIABETES_PBMC_AT_DX_UP	37/578	200/20394	6.89676e-20	1.43033e-17	1.0514e-17	65108/27338/23406/23480/1622/2079/6181/8683/689/6636/6167/5935/8721/4670/5605/4904/11333/3190/517/10236/4841/10921/513/8665/3265/54998/10204/100129361/124801/5434/6881/4191/10362/26472/54927/6182/11007	37
2	GSE22886_UNSTIM_VS_IL15_STIM_NKCELL_DN	36/578	200/20394	5.66844e-19	1.08154e-16	7.95013e-17	10376/27338/6628/6637/1163/6119/5902/10694/10383/5901/3182/1019/5694/7520/1164/5111/5693/7334/908/10204/4830/10054/23788/1786/7171/10576/30968/3838/3066/10574/4176/7411/5702/8520/10969/5425	36
2	GSE9006_TYPE_1_VS_TYPE_2_DIABETES_PBMC_AT_DX_UP	36/578	200/20394	5.66844e-19	1.08154e-16	7.95013e-17	65108/27338/5757/2079/6181/8815/8683/25796/6135/6636/6167/1936/8721/4670/3181/11333/3190/517/51389/4841/513/6232/3265/54998/25873/124801/5434/6881/5300/79171/10362/26065/6182/11007/22827/5425	36
2	GSE26030_TH1_VS_TH17_RESTIMULATED_DAY15_POST_POLARIZATION_DN	34/578	199/20394	2.93508e-17	5.38474e-15	3.95819e-15	3146/27338/6147/23480/6637/6161/10383/689/6135/6717/6152/79002/6993/6169/25824/6143/5714/5111/5862/2197/27243/7386/5721/10572/6277/6171/6164/5434/9939/2783/4701/3281/3418/5695	34
2	GSE21670_UNTREATED_VS_TGFB_IL6_TREATED_CD4_TCELL_DN	33/578	198/20394	1.86692e-16	3.29823e-14	2.42445e-14	6210/6189/1345/6128/6635/23480/6154/4736/6181/6159/6201/8683/6155/5689/3094/51258/6125/6235/6218/6156/4726/6233/55967/6232/6277/708/6133/10492/2224/8148/4116/11243/10969	33
2	GSE14699_DELETIONAL_TOLERANCE_VS_ACTIVATED_CD8_TCELL_DN	32/578	186/20394	2.08062e-16	3.46574e-14	2.54759e-14	3151/27338/801/1622/2079/4521/5902/27258/10383/5901/71/91057/51639/57819/5714/4726/7334/84817/5690/51506/10572/5682/124801/1031/4830/1155/84908/4191/10189/8099/23589/5464	32
3	GSE24634_TREG_VS_TCONV_POST_DAY10_IL4_CONVERSION_DN	82/541	200/20394	2.46534e-76	1.19076e-72	6.39433e-73	1508/2896/2517/1522/1514/3988/713/28959/29992/3122/8804/334/1075/929/2217/3689/54209/928/2040/51338/5660/2212/59342/79887/5476/140885/6948/3109/51296/7077/3920/712/3684/2022/2359/3687/113791/11006/5328/1230/942/23643/4360/10184/3693/23129/1545/6768/10577/56833/1593/10161/2180/7305/5768/8613/4668/55315/717/23191/6678/55240/10134/7046/145389/57136/10099/967/6319/10261/64581/55819/444/26509/7106/271…	82
3	GSE29618_MONOCYTE_VS_MDC_DAY7_FLU_VACCINE_UP	59/541	200/20394	4.33191e-45	3.48719e-42	1.8726e-42	1509/1520/1508/3106/2350/2517/1514/9445/29992/968/8804/334/929/5660/2212/59342/427/79887/5476/2799/7133/4179/3105/10313/3903/3916/6916/3684/10159/728/113791/1536/719/3482/7941/64114/10184/960/23129/1545/10577/1593/2180/4688/10288/3383/55332/123/57515/967/64581/27163/5226/6556/55625/25797/10326/2512/50486	59
3	GSE29618_MONOCYTE_VS_MDC_UP	54/541	200/20394	4.70068e-39	1.89202e-36	1.01601e-36	1509/1520/1508/1675/3106/1514/9445/29992/968/8804/334/929/5660/2212/59342/427/2799/7133/4179/10313/3916/3684/10159/11027/728/4853/4035/113791/1536/1230/3482/7941/960/1545/2207/10577/1593/2533/2180/7305/9935/4688/55332/967/5226/6556/55625/11025/19/25797/10326/2512/50486/10855	54
3	GSE22886_NAIVE_CD4_TCELL_VS_MONOCYTE_DN	50/541	200/20394	1.94296e-34	4.26568e-32	2.29065e-32	1520/1508/2896/4069/29992/1512/8804/929/3074/5660/2212/59342/427/79887/5476/10154/140885/2799/51296/7077/3684/11027/1200/728/4853/1536/1230/23643/3459/2207/10577/754/4245/64747/4758/4688/10288/1475/23654/533/10261/64581/55819/2720/5226/6556/11025/30817/25797/2512	50
3	GSE22935_WT_VS_MYD88_KO_MACROPHAGE_UP	45/541	200/20394	6.01992e-29	8.81097e-27	4.73145e-27	29992/427/84034/3109/51296/3916/712/951/1200/4074/3687/51393/1536/1230/3071/81622/7941/79158/10184/962/2207/56833/958/7305/3959/4245/64747/4688/10695/2923/284207/25939/54732/10261/6404/5226/10312/81501/124565/19/79644/11010/124935/51809/10855	45
3	GSE29618_BCELL_VS_PDC_DN	44/541	198/20394	4.40215e-28	6.25364e-26	3.35817e-26	1508/5641/1075/9375/1200/11006/3482/56889/10184/6185/821/950/6768/10577/5355/5176/6238/51635/6748/4668/4258/56005/9882/2923/10788/10972/10134/7184/6184/5479/55819/1601/444/241/6404/2286/5611/11314/375035/7357/23657/11010/25800/23400	44
3	GSE3982_MAC_VS_CENT_MEMORY_CD4_TCELL_UP	38/541	200/20394	8.07585e-22	6.96542e-20	3.74039e-20	1520/2517/2213/1512/334/1075/929/51816/23646/140885/2052/3903/5538/3115/3687/537/9308/51393/5328/23428/23659/719/9976/29015/3675/6400/2180/53/23191/6184/54504/11079/2181/64231/23071/79901/1435/25797	38
3	GSE15767_MED_VS_SCS_MAC_LN_UP	37/541	200/20394	7.38579e-21	5.8481e-19	3.1404e-19	3123/968/8804/3117/54/427/79887/4481/6948/8754/728/4853/4035/1536/3071/81622/9450/2207/10577/56833/2055/6039/64747/10404/284207/10788/55240/8828/50848/10099/533/64581/444/19/4669/2214/23400	37
3	GSE3982_MAC_VS_NKCELL_UP	30/541	199/20394	1.256e-14	6.19031e-13	3.32416e-13	2213/1512/718/10154/5329/3916/3115/728/4074/9308/5328/23659/29015/2055/2180/80223/53/4258/6518/6319/10553/64222/10955/54918/55281/23071/79901/1435/25797/2495	30
3	GSE3982_MAC_VS_TH2_UP	30/541	199/20394	1.256e-14	6.19031e-13	3.32416e-13	3123/972/2517/1512/5547/718/8832/2052/10159/2022/11027/113791/9741/9528/2055/53/9653/1657/1186/54504/4891/9034/7106/6556/55281/51170/4669/3842/54360/3099	30
4	GSE2405_0H_VS_9H_A_PHAGOCYTOPHILUM_STIM_NEUTROPHIL_DN	45/324	200/20394	7.99086e-39	3.79087e-35	3.24513e-35	6415/1267/6414/71/6136/6194/6141/6130/8073/10399/6202/6122/6125/4869/6188/1933/6191/6228/6134/6124/6154/6139/6156/60/6232/6152/9045/6230/6146/6137/6128/6164/375/6187/6203/6158/6189/6169/3320/3921/6168/25873/6160/6222/8667	45
4	GSE41978_ID2_KO_VS_ID2_KO_AND_BIM_KO_KLRG1_LOW_EFFECTOR_CD8_TCELL_DN	35/324	200/20394	2.3507e-26	3.71724e-23	3.18211e-23	71/6136/6194/6141/10399/6202/6122/6125/6188/6191/6228/6134/65125/149603/6124/6154/6173/6139/6152/1072/6146/6137/6128/6164/375/4282/3326/5037/6189/6169/3320/3921/6168/6160/6222	35
4	GSE22886_NAIVE_TCELL_VS_DC_UP	27/324	199/20394	1.32109e-17	1.25345e-14	1.07301e-14	6130/6122/6125/6188/1933/6228/6154/6139/6156/6232/9045/6230/6146/3178/6128/6164/1936/6159/6158/3669/54463/6169/6165/25873/6160/6222/274	27
4	GSE3720_UNSTIM_VS_LPS_STIM_VD2_GAMMADELTA_TCELL_UP	24/324	167/20394	2.31404e-16	1.82963e-13	1.56624e-13	51660/6136/5305/6141/6202/6122/6125/6188/1933/6206/6124/6173/6156/9045/6146/1211/6187/6159/6161/6203/54463/3921/6168/25873	24
4	GSE3720_UNSTIM_VS_PMA_STIM_VD2_GAMMADELTA_TCELL_UP	23/324	175/20394	7.2432e-15	4.38021e-12	3.74964e-12	1915/6136/6141/9448/6122/6188/1933/6206/6124/6173/6156/6232/6152/1211/6187/6159/6161/6203/51669/4736/3921/6168/25873	23
4	GSE21927_SPLEEN_C57BL6_VS_4T1_TUMOR_BALBC_MONOCYTES_UP	22/324	200/20394	1.13939e-12	4.50438e-10	3.85593e-10	71/6141/6130/6324/6138/6202/6122/6125/6188/1933/6124/6139/9804/6137/6128/1936/9770/6159/6189/6165/5867/8667	22
4	GSE34205_HEALTHY_VS_FLU_INF_INFANT_PBMC_UP	19/324	198/20394	4.363e-10	1.25317e-07	1.07277e-07	6141/6130/10399/6138/6125/6188/1933/6228/6134/6206/6124/55914/6137/1936/6161/6189/6169/6160/6222	19
4	GSE26156_DOUBLE_POSITIVE_VS_CD4_SINGLE_POSITIVE_THYMOCYTE_UP	19/324	199/20394	4.75487e-10	1.25317e-07	1.07277e-07	10983/4118/6202/6228/6134/6206/6156/6146/4502/6137/6207/6164/6159/6161/6158/51669/6169/6160/3707	19
4	GSE22886_NAIVE_TCELL_VS_NKCELL_UP	17/324	198/20394	1.96868e-08	3.59209e-06	3.07497e-06	4118/58473/9452/10541/6194/64077/29937/6188/6134/6154/6146/9804/51669/5037/54463/25873/8667	17
4	GSE3982_CENT_MEMORY_CD4_TCELL_VS_NKCELL_UP	17/324	198/20394	1.96868e-08	3.59209e-06	3.07497e-06	4747/6136/6130/3800/23446/6125/7368/1933/6124/6156/6152/22927/5464/3178/6128/6161/4736	17
5	GSE29618_MONOCYTE_VS_PDC_UP	27/149	199/20394	1.07781e-26	4.55373e-23	3.5613e-23	397/597/6688/6280/4688/301/9535/7941/199/2512/7940/6275/50865/79180/10981/9450/8742/645/808/834/706/6281/6386/6282/7305/8685/3958	27
5	GSE29618_BCELL_VS_MDC_DN	26/149	200/20394	3.14314e-25	4.42658e-22	3.46186e-22	1601/3606/6001/2745/4046/9535/29108/6275/79180/84790/10981/391/10627/10095/834/8905/3956/2203/1476/6281/822/11151/302/6277/7295/9168	26
5	GSE29618_PDC_VS_MDC_DN	26/149	200/20394	3.14314e-25	4.42658e-22	3.46186e-22	397/597/6688/6280/4688/301/6001/9535/10409/199/7940/6275/79180/10981/391/1992/9450/645/834/3956/1476/6281/302/3958/4904/9168	26
5	GSE10325_LUPUS_BCELL_VS_LUPUS_MYELOID_DN	24/149	200/20394	1.7317e-22	1.46329e-19	1.14438e-19	4688/409/199/2512/7940/6275/50865/80896/79180/10981/391/55803/645/6888/2207/2203/217/706/6386/6282/7305/8685/3958/6277	24
5	GSE22886_NAIVE_BCELL_VS_MONOCYTE_DN	24/149	200/20394	1.7317e-22	1.46329e-19	1.14438e-19	6280/4688/301/2745/409/2512/6275/80896/79180/23643/391/10327/6888/2207/834/637/3956/6281/6386/822/6282/7305/302/3958	24
5	GSE22886_NAIVE_CD4_TCELL_VS_MONOCYTE_DN	21/149	200/20394	1.48376e-18	1.04482e-15	8.1711e-16	6688/6280/4688/2745/2512/23643/10981/10327/55803/6888/2207/834/8905/637/2203/6386/822/6282/302/3958/4946	21
5	GSE10325_LUPUS_CD4_TCELL_VS_LUPUS_MYELOID_DN	20/149	200/20394	2.70172e-17	1.26831e-14	9.91894e-15	6280/4688/10409/199/3108/2512/7940/80896/79627/10981/55803/645/2207/8905/637/217/6386/7305/8685/3958	20
5	GSE22886_NAIVE_CD8_TCELL_VS_MONOCYTE_DN	20/149	200/20394	2.70172e-17	1.26831e-14	9.91894e-15	6280/4688/6622/2512/80896/23643/10981/10327/55803/2207/8905/637/2203/6386/822/6282/7305/302/3958/4946	20
5	GSE22886_NAIVE_TCELL_VS_MONOCYTE_DN	19/149	200/20394	4.62485e-16	1.77636e-13	1.38923e-13	6280/4688/2745/2512/80896/23643/10981/10327/55803/6888/834/8905/637/2203/6386/822/6282/3958/4946	19
6	GSE27241_WT_VS_RORGT_KO_TH17_POLARIZED_CD4_TCELL_TREATED_WITH_DIGOXIN_UP	49/1112	180/20394	1.77078e-21	8.62546e-18	7.26205e-18	55636/58508/284058/23318/23499/2186/285527/672/54832/51592/6489/10391/55729/5426/29072/580/5514/9757/23049/29028/57448/9735/54454/23085/5108/7468/8243/9969/7486/9520/9901/8925/994/55183/1952/116931/171023/10396/64864/9031/8795/2033/472/11176/253959/7249/116984/26037/23215	49
6	GSE7509_FCGRIIB_VS_TNFA_IL1B_IL6_PGE_STIM_DC_DN	39/1112	154/20394	3.37181e-16	8.21204e-13	6.91398e-13	378938/7503/81669/51747/55692/667/23360/114823/51312/29994/257415/166614/8525/7204/23224/2130/155435/26993/340371/64403/2550/25900/84787/81794/51631/124401/55738/79048/1196/26012/26115/196403/54540/29123/8831/5820/57655/5826/11064	39
6	GSE7509_UNSTIM_VS_FCGRIIB_STIM_MONOCYTE_DN	39/1112	166/20394	5.0618e-15	6.16401e-12	5.18968e-12	7503/80205/81669/6651/9988/10443/23499/166614/2005/7003/8473/27327/9701/259282/4212/55119/55131/6625/3831/905/25900/5789/51631/22976/57560/22823/1196/5936/22980/26960/1783/9765/10396/23380/4216/80012/11176/11064/114881	39
6	GSE29617_DAY3_VS_DAY7_TIV_FLU_VACCINE_PBMC_2008_DN	41/1112	191/20394	2.75962e-14	2.68842e-11	2.26347e-11	55082/81669/55553/100129387/113263/4176/51380/58487/8675/124540/6687/2130/54856/8473/80336/8728/22993/84181/440515/375593/6625/10198/6426/169714/23594/22837/163049/101060200/51631/208/9284/8924/54540/171023/4054/84705/57654/56339/57655/22887/9583	41
6	GSE18791_UNSTIM_VS_NEWCATSLE_VIRUS_DC_2H_DN	39/1112	181/20394	1.03471e-13	8.40013e-11	7.07234e-11	378938/283131/10180/3187/29896/58508/23360/4850/23318/51380/257415/55870/10181/2146/57018/80279/379025/79027/3785/84131/7545/6489/84449/4140/23398/140890/57396/79706/4144/64773/57593/1783/9765/375248/57573/56339/25909/5826/7637	39
6	GSE25146_UNSTIM_VS_HELIOBACTER_PYLORI_LPS_STIM_AGS_CELL_UP	38/1112	180/20394	4.22338e-13	2.93887e-10	2.47433e-10	6431/3187/3192/3070/79915/22985/79101/672/29899/6625/10198/6432/54487/29028/51497/81794/284403/55578/23310/23162/10059/9110/146956/9774/63922/64783/54540/1783/29128/30000/9879/54443/7175/157570/22873/57655/11113/6885	38
6	GSE22886_NAIVE_CD4_TCELL_VS_12H_ACT_TH2_UP	38/1112	199/20394	1.0794e-11	6.57222e-09	5.53336e-09	25957/4820/9988/28951/7644/23353/1153/351/8675/29911/6687/51447/89941/1655/9736/7536/905/23451/23077/10142/196441/25970/9284/7267/994/23263/23637/6430/54540/22864/4054/90864/10396/55761/10724/23522/9860/114881	38
6	GSE23502_BM_VS_COLON_TUMOR_MYELOID_DERIVED_SUPPRESSOR_CELL_DN	37/1112	200/20394	5.29399e-11	2.86523e-08	2.41233e-08	9584/10521/1848/8899/57035/64770/23036/57492/79915/9497/57507/9406/905/6426/5142/4288/57396/7112/11052/196441/23347/7756/53335/23161/22823/10253/64151/2534/54014/84250/1952/11335/10396/64864/55704/64105/7029	37
6	GSE21670_UNTREATED_VS_TGFB_IL6_TREATED_CD4_TCELL_UP	36/1112	194/20394	8.80006e-11	4.28651e-08	3.60895e-08	10147/51747/5101/55608/55367/4297/4603/23224/1663/29899/9736/3895/1124/1869/10198/23594/1643/50809/29028/197335/57560/7468/10721/84722/144455/64151/146956/63922/29128/10274/54443/29893/5429/5983/91057/55125	36
7	GSE25146_UNSTIM_VS_HELIOBACTER_PYLORI_LPS_STIM_AGS_CELL_DN	42/850	165/20394	9.86027e-22	4.79209e-18	2.95393e-18	25957/4820/6574/57018/3187/196441/10625/5330/151613/81669/55814/23077/1655/6432/55870/953/259282/8899/10521/55619/9584/6810/1186/64333/50618/55763/55119/23102/23215/79958/57396/3783/23162/25836/27125/6431/23032/8411/27436/54739/11006/7072	42
7	GSE10325_LUPUS_CD4_TCELL_VS_LUPUS_MYELOID_DN	44/850	200/20394	5.27434e-20	1.28166e-16	7.9004e-17	7127/3687/83937/23312/4671/55577/206358/11025/3459/5660/427/6556/1612/55911/2548/2896/64581/79651/54502/80896/30817/1508/10437/55803/140885/23654/55625/3101/695/23313/2217/2180/11182/10859/7097/7940/23166/7045/5336/5329/3108/22797/526/1441	44
7	GSE24634_TREG_VS_TCONV_POST_DAY7_IL4_CONVERSION_DN	43/850	198/20394	2.3779e-19	3.46944e-16	2.13863e-16	10180/6303/9765/55704/10161/145389/4205/81501/1890/6507/25780/5328/4891/8829/116985/1512/3459/5660/427/23659/6810/54/79651/4126/8869/54502/80896/7267/3606/339287/1508/57698/9725/6518/140885/1116/2217/2180/11182/2734/1522/5329/11006	43
7	GSE10325_LUPUS_BCELL_VS_LUPUS_MYELOID_DN	43/850	200/20394	3.56939e-19	3.46944e-16	2.13863e-16	7127/83937/23312/6303/10161/23129/4035/4542/4671/206358/23092/11025/3459/5660/23001/6556/1612/57192/55911/2548/64581/80896/3684/30817/55160/1508/55357/55803/140885/23654/55625/3101/23313/2217/10859/7097/7940/23166/7045/5329/4055/526/1441	43
7	GSE2770_TGFB_AND_IL4_VS_IL12_TREATED_ACT_CD4_TCELL_6H_UP	37/850	200/20394	1.78055e-14	5.40842e-12	3.33385e-12	10161/57674/8567/57018/54103/23360/9043/23077/10181/23150/22848/257106/79834/26140/25839/23041/23140/80232/54625/23198/81704/6892/11214/84901/23526/22944/23646/51092/7832/3937/55187/29994/10347/9815/219285/5782/55824	37
7	GSE7509_UNSTIM_VS_FCGRIIB_STIM_MONOCYTE_DN	33/850	166/20394	5.52997e-14	1.58092e-11	9.74508e-12	9765/7503/10312/10443/6651/23499/10625/81669/22980/374868/9208/342184/10725/9498/25900/259282/29121/57192/6625/11176/55119/80205/23380/22906/3551/3257/115548/9654/9701/10482/9644/84614/5894	33
8	GSE2405_0H_VS_9H_A_PHAGOCYTOPHILUM_STIM_NEUTROPHIL_DN	61/1301	200/20394	9.43666e-26	4.5966e-22	2.91444e-22	4176/9618/9768/8106/90007/200916/8668/5111/3182/8099/6119/3192/1973/23204/3925/6427/64710/5928/5720/6428/6993/6637/6129/26135/5702/1937/3183/3146/4288/203068/1164/3939/6241/3945/1337/5901/6175/3921/6217/10376/6193/6231/6227/51142/6147/4869/6128/6187/5478/6142/6125/6152/6141/6210/6188/6201/6223/6202/4904/6170/6189	61
8	GSE1460_INTRATHYMIC_T_PROGENITOR_VS_NAIVE_CD4_TCELL_ADULT_BLOOD_UP	58/1301	199/20394	1.97755e-23	4.81632e-20	3.05375e-20	6938/6659/5955/3066/3276/9805/117178/8106/27346/7570/10248/10643/7029/1108/5827/3182/10857/1523/8727/1457/2956/65108/6597/2237/26586/1973/8125/27316/10962/11065/22903/5036/27338/6240/3068/4085/1111/5683/908/10051/3070/26271/11335/23594/4175/4288/79621/4173/55872/1033/3280/1164/3939/10036/10383/699/1894/991	58
8	GSE22886_UNSTIM_VS_IL15_STIM_NKCELL_DN	57/1301	200/20394	1.62477e-22	2.63809e-19	1.67266e-19	4176/4678/6713/3066/79174/7873/27346/7411/10574/5425/9761/6307/5111/3182/1994/29880/10857/8727/4171/2956/1163/1786/6119/7334/2237/5902/10694/1019/51659/6628/5036/3156/10576/27338/4085/7283/10054/5932/908/7520/10051/6637/5702/7936/4175/5984/1434/8520/4174/4173/55872/1164/51053/5901/10376/10383/991	57
8	GSE36476_CTRL_VS_TSST_ACT_72H_MEMORY_CD4_TCELL_YOUNG_DN	55/1301	200/20394	5.80708e-21	7.07157e-18	4.48367e-18	4176/3149/7298/9768/8836/1719/140465/29923/9761/5827/8243/26608/5111/9158/4171/1163/6119/1841/2237/3925/5690/11065/51659/6426/7153/7283/5932/6723/1111/9793/26271/332/26519/9787/51203/5984/4288/1854/4174/55872/9133/79980/1033/1164/891/51053/9232/6241/259266/64151/10376/699/991/55143/1062	55
8	GSE14415_NATURAL_TREG_VS_TCONV_DN	51/1301	180/20394	3.69638e-20	3.60101e-17	2.28319e-17	4176/4603/813/254263/60559/4001/10643/29128/2286/58158/64946/23468/4171/1163/3915/26586/3925/1063/7153/6240/4085/3092/3148/1111/3070/26271/220988/22974/332/9787/10592/488/4172/5763/1854/79621/4174/4173/55872/9133/1033/151246/6241/259266/64151/83540/699/672/55143/1062/55320	51
9	GSE21927_SPLEEN_C57BL6_VS_EL4_TUMOR_BALBC_MONOCYTES_DN	34/971	200/20394	9.43282e-11	4.59378e-07	3.32432e-07	9601/54969/25843/79174/29923/8727/63931/27000/10051/29107/836/813/55651/10939/6183/5425/140465/5496/4282/5438/4953/11333/11007/64981/8896/894/122704/90480/5714/25804/3281/7979/6635/7388	34
9	GSE27786_NKCELL_VS_MONO_MAC_UP	33/971	200/20394	3.98522e-10	9.70401e-07	7.02237e-07	816/9855/57153/4784/245812/10152/10253/170506/56987/84522/9774/9538/5281/1207/29123/202333/64983/8531/51218/6746/5756/1778/26278/4282/4953/6651/51389/9324/1452/57062/10063/908/513	33
9	GSE29618_MONOCYTE_VS_PDC_DAY7_FLU_VACCINE_DN	31/971	199/20394	5.63983e-09	4.43622e-06	3.2103e-06	2273/9601/4130/9618/58516/9500/6596/51232/165/81618/351/10397/25994/10099/7184/6925/23468/6238/9375/23471/5479/10521/2824/2286/4953/2969/57062/28972/26472/11034/23480	31
9	GSE22886_NEUTROPHIL_VS_DC_DN	31/971	200/20394	6.37649e-09	4.43622e-06	3.2103e-06	23014/22883/6856/8065/55153/9255/10897/1200/1207/10099/51075/10988/9690/114049/23471/7284/4076/51374/7336/1537/54927/821/10430/3895/2958/9324/64981/4729/7979/7388/3336	31
9	GSE3982_EOSINOPHIL_VS_MAST_CELL_DN	30/971	198/20394	1.90661e-08	1.16065e-05	8.3991e-06	6659/55326/2766/4212/10329/324/9255/8508/51499/1207/6185/23468/65992/55651/8531/7873/23471/51374/6678/155066/821/5438/10980/4698/64981/4701/51186/6742/522/3336	30
9	GSE32986_UNSTIM_VS_GMCSF_STIM_DC_DN	30/971	199/20394	2.14494e-08	1.16065e-05	8.39914e-06	221981/58489/10787/55798/488/388/79174/10329/997/126792/25822/22862/10897/7150/9334/92140/6746/27436/6723/11259/4953/8886/51389/4830/7203/51119/57062/1983/10063/26472	30
10	GSE21927_C26GM_VS_4T1_TUMOR_MONOCYTE_BALBC_DN	14/186	199/20394	4.25305e-09	1.78543e-05	1.68063e-05	23499/26118/1739/285527/57035/4820/59338/25957/10396/9139/375248/54737/23345/23405	14
10	GSE7509_UNSTIM_VS_FCGRIIB_STIM_MONOCYTE_DN	11/186	166/20394	3.73317e-07	0.000783593	0.000737597	23499/7503/23187/9765/84251/10443/5789/10396/9001/89797/57553	11
10	GSE40274_FOXP3_VS_FOXP3_AND_GATA1_TRANSDUCED_ACTIVATED_CD4_TCELL_UP	11/186	200/20394	2.35141e-06	0.00329041	0.00309726	88/158471/4147/114823/131096/9781/51555/9705/9001/2263/5521	11
10	GSE7460_WT_VS_FOXP3_HET_ACT_WITH_TGFB_TCONV_UP	10/186	200/20394	1.57323e-05	0.0110074	0.0103612	1739/9639/22993/85461/9205/26137/55757/23241/284131/54843	10

## Sheet: Human_msigdb_RegTargets
Cluster	ID	GeneRatio	BgRatio	pvalue	p.adjust	qvalue	geneID	Count
0	ELF1_Q6	22/477	249/26190	1.3054e-09	3.23397e-06	2.66367e-06	7305/397/1192/3987/10109/2207/26986/2885/199/7094/5898/9208/3394/8826/6643/4082/64092/409/55361/3071/4286/4641	22
0	MIR3714	29/477	434/26190	2.29522e-09	3.23397e-06	2.66367e-06	9516/3936/10493/311/10092/8566/308/7763/51123/5898/4000/58533/8992/10160/8826/396/23433/9097/9991/8763/1808/57698/310/3927/23307/2180/9815/4286/4641	29
0	TCANNTGAY_SREBP1_01	29/477	479/26190	2.06634e-08	1.70563e-05	1.40484e-05	526/3936/10092/51382/523/528/84418/9114/3162/1975/5184/23075/245972/8301/5538/6643/4094/8763/8775/10015/11234/80218/9559/5996/9815/29/55697/84966/1593	29
0	AP1_Q6_01	21/477	267/26190	2.42105e-08	1.70563e-05	1.40484e-05	8878/6386/10493/29887/523/7763/83706/4000/6446/84790/55700/23645/3313/51719/310/56675/80218/3059/7805/9815/91107	21
0	PSMB5_TARGET_GENES	22/477	304/26190	5.00219e-08	2.81923e-05	2.32207e-05	3956/2512/5052/2495/6277/9168/26986/5315/7114/7314/7316/4637/4000/6446/3726/84790/9948/2316/51155/23645/467/91607	22
0	MIR3910	24/477	403/26190	4.66286e-07	0.000218999	0.000180379	3936/311/308/51123/8661/5898/8992/10160/5912/396/391/9097/9991/8763/310/8766/5911/23307/2180/9815/6533/10672/4641/6347	24
1	FOXR2_TARGET_GENES	30/695	231/26190	7.95442e-13	1.70098e-09	1.62623e-09	2280/6155/28974/6181/6217/6222/10399/8896/6227/6218/6132/2079/8668/51504/127687/25824/6193/10652/8815/11333/64949/1973/9592/6161/51649/5705/51300/22907/54512/5902	30
1	PSMB5_TARGET_GENES	34/695	304/26190	1.8147e-12	1.70098e-09	1.62623e-09	26472/2597/54205/6234/7167/5441/801/6231/4701/3939/3400/5315/3921/1647/3301/5036/226/6284/25915/6187/441951/3326/7846/2197/7316/6161/3182/389792/1164/11335/7168/6176/735301/388	34
1	NR1I2_TARGET_GENES	32/695	340/26190	7.17885e-10	5.04673e-07	4.82494e-07	9040/54543/51065/4830/5478/23741/8896/112495/521/2023/6132/51287/280636/91582/22916/54927/10973/54460/64979/391356/11333/30968/2958/3326/128240/10552/65003/7168/7328/10606/6176/51474	32
1	TTCYRGAA_UNKNOWN	29/695	340/26190	4.04272e-08	1.89469e-05	1.81142e-05	3336/8655/6222/3329/521/9588/27166/3301/152007/81631/3315/816/136319/7532/3326/10726/51042/8976/1026/10190/6733/11335/25953/51501/2887/115024/1020/7345/196294	29
1	RFX7_TARGET_GENES	36/695	492/26190	5.0957e-08	2.04702e-05	1.95706e-05	389541/6222/6171/51024/4738/1029/6742/112495/51650/4709/11142/4501/84817/29058/126328/441951/9553/11331/1603/51373/8802/57226/10248/5435/51552/10576/51117/115098/80219/79016/28998/9238/51138/91272/6464/29928	36
1	ATF5_TARGET_GENES	34/695	456/26190	7.65935e-08	2.50697e-05	2.39679e-05	6717/3336/7388/26010/3329/6742/5500/6342/11315/29081/100093630/3301/226/4729/51258/7534/4724/23658/9349/29074/9867/115416/22948/4193/6415/2067/6161/29088/55651/6144/51335/51474/10252/91272	34
1	NPM1_TARGET_GENES	29/695	352/26190	8.55874e-08	2.50697e-05	2.39679e-05	6635/4713/5478/51024/10273/6223/1347/7979/1984/51650/78988/100093630/1983/51499/26519/54998/60492/84316/55744/3475/6157/6168/56993/57092/2067/22907/203069/348262/22827	29
1	NRF2_01	25/695	273/26190	8.91524e-08	2.50697e-05	2.39679e-05	6155/7388/6222/10467/11007/26521/1649/1984/51506/6159/6204/51504/25824/6193/11331/55851/136319/2958/56993/2067/26263/80219/9158/2005/6464	25
1	ELK1_02	24/695	256/26190	1.03757e-07	2.65242e-05	2.53585e-05	6611/7388/140465/6222/26521/1351/1984/7332/23658/5706/30968/136319/6143/2958/55272/26263/10294/4719/11345/22907/55246/28998/10651/6464	24
1	ZNF830_TARGET_GENES	25/695	279/26190	1.35618e-07	3.17798e-05	3.03832e-05	6635/2597/4708/4713/3939/7431/51024/29085/10273/1347/150678/51650/10063/3692/1983/26519/581/8815/5504/2067/790955/28998/51138/84279/10929	25
1	DMRT1_TARGET_GENES	31/695	406/26190	1.70345e-07	3.68469e-05	3.52276e-05	6717/4697/5478/10399/154791/6171/6183/51650/4709/26517/4698/4695/830/25828/51258/51160/79036/23658/11331/115416/22948/8802/339487/643155/64397/10923/65003/10654/28998/9518/64963	31
1	ALKBH3_TARGET_GENES	32/695	433/26190	2.25579e-07	4.53091e-05	4.33179e-05	51142/801/4830/6222/6742/51398/65993/280636/25828/22916/51282/6159/54998/79036/8815/522/11331/30968/65265/5134/7316/10190/3091/10576/25778/28998/55163/219927/51138/8625/51157/8607	32
2	PSMB5_TARGET_GENES	48/581	304/26190	7.79273e-27	2.17417e-23	1.95393e-23	10376/3925/7846/27338/801/5757/6187/4736/6175/2597/6161/11335/6624/6428/3921/6122/6158/10383/6234/6134/60/6231/3182/1938/6176/71/3301/6203/1164/3181/51155/2197/6427/7167/25915/4869/6232/6277/1915/27316/5250/6432/54205/4701/5441/26472/6284/3397	48
2	FOXR2_TARGET_GENES	31/581	231/26190	1.07778e-15	1.21703e-12	1.09375e-12	6193/6128/6227/6222/2079/6217/6181/6161/6208/8815/6132/5902/6155/8896/6218/25824/11333/6232/6426/1915/51504/28974/26135/8668/6164/6194/23/10399/7353/64949/8818	31
2	E2F_03	32/581	249/26190	1.30864e-15	1.21703e-12	1.09375e-12	3151/3925/65108/3178/5757/9768/2597/5902/4150/6158/5928/3184/79002/8125/8243/23468/1984/6427/6426/10204/1059/26135/1786/3399/204/7150/4176/81611/7353/10949/22827/5178	32
2	E2F_Q4_01	31/581	238/26190	2.51128e-15	1.75162e-12	1.57417e-12	3151/3925/3178/6223/5757/9768/2597/5902/4150/5928/3184/79002/4691/5111/517/8243/23468/1984/6427/6426/10204/26135/27335/1786/26268/3399/7150/4176/81611/7353/5178	31
2	NPM1_TARGET_GENES	34/581	352/26190	7.9698e-13	2.77947e-10	2.4979e-10	6223/5478/6189/6635/7979/6202/4736/5094/6201/6157/6130/6141/6134/60/1938/71/6205/7341/4904/56993/4713/84316/6168/1984/3189/6277/54998/1059/26519/55744/1327/64598/51499/22827	34
2	GABP_B	28/581	265/26190	1.0193e-11	3.15983e-09	2.83973e-09	23658/6161/8815/5094/5902/60/9158/5689/54460/7388/56993/1460/10921/1984/7334/2958/11222/6164/6881/2783/11198/1337/9419/11007/51248/51010/28511/10969	28
2	E2F1_Q6	26/581	235/26190	1.99611e-11	5.27123e-09	4.73725e-09	3925/9768/2597/11335/5902/4150/6632/5928/3184/4691/7341/3181/5111/10236/8243/6426/26135/5250/10492/6432/1786/84844/3399/204/4176/7112	26
2	NRF2_01	28/581	273/26190	2.07826e-11	5.27123e-09	4.73725e-09	6193/6128/6222/1163/6204/6159/6155/3184/9158/6167/25824/7388/56993/26521/1460/10921/1984/7334/2958/10467/51506/11222/51504/26135/6164/1786/11007/28511	28
3	ZNF354B_TARGET_GENES	21/541	201/26190	1.38636e-09	3.76673e-06	3.54178e-06	1509/2896/5476/6948/3916/5538/1200/3073/537/2548/3482/64747/1186/84572/2717/2629/57085/285362/29952/11322/4669	21
3	MAML1_TARGET_GENES	20/541	309/26190	7.82185e-06	0.00802481	0.00754555	1522/963/1535/3109/951/57121/220002/6482/9450/6039/4245/128338/3683/6404/51060/259307/6509/64231/10148/6348	20
3	IRF_Q6	17/541	244/26190	1.44604e-05	0.00856361	0.00805218	567/2213/10154/51296/3107/684/6892/1536/9450/51643/6238/10068/6518/4891/57142/4253/10312	17
3	MIR6778_3P	16/541	222/26190	1.69273e-05	0.00856361	0.00805218	1508/5724/3916/3140/728/1777/481/6482/283537/8828/533/1317/64581/5611/23657/124935	16
3	MIR205_5P	16/541	224/26190	1.89112e-05	0.00856361	0.00805218	10313/9375/4853/4035/10184/2180/80223/4758/64420/1213/1824/30817/51170/1435/3842/79888	16
3	MIR4782_5P	13/541	163/26190	3.63132e-05	0.0113749	0.0106955	6646/5027/56889/8763/55824/56851/6518/3778/55331/55026/30817/9936/2537	13
3	MIR5706	13/541	163/26190	3.63132e-05	0.0113749	0.0106955	6646/5027/56889/8763/55824/56851/6518/3778/55331/55026/30817/9936/2537	13
4	PSMB5_TARGET_GENES	24/324	304/26190	7.68129e-13	1.97563e-09	1.67048e-09	1915/5757/6271/10209/71/6136/6122/4869/6134/6206/60/441951/6232/1072/805/6187/6161/6203/84973/6158/3326/4736/3320/3921	24
4	GTF2E2_TARGET_GENES	21/324	409/26190	4.91034e-08	6.31469e-05	5.33934e-05	1915/5757/65108/71/6136/6194/10399/6202/6134/6206/6124/6173/6139/2752/6203/84973/6500/3326/6169/1312/25873	21
4	MAX_01	14/324	266/26190	6.53162e-06	0.00559978	0.00473485	5757/1995/4869/1933/90701/666/5202/1072/3178/746/3159/6187/25912/8905	14
4	CATTGTYY_SOX9_B1	16/324	368/26190	1.60938e-05	0.00902024	0.007627	4155/4638/5757/6271/4131/10971/9448/4804/1073/2775/746/9770/54843/124222/9479/8905	16
4	TGACCTTG_SF1_Q6	13/324	253/26190	1.79711e-05	0.00902024	0.007627	760/4118/10382/4131/1995/10231/7345/9771/1329/5412/7533/92737/7417	13
4	AAGCCAT_MIR135A_MIR135B	15/324	335/26190	2.10426e-05	0.00902024	0.007627	2824/6695/222166/23446/57509/292/9444/84886/3178/7095/961/23621/81551/199731/158471	15
4	FOXR2_TARGET_GENES	12/324	231/26190	3.38533e-05	0.0116392	0.00984142	1915/6194/10399/127687/6232/6230/746/6128/6164/51187/6161/6222	12
5	PSMB5_TARGET_GENES	11/152	304/26190	1.74651e-06	0.00239272	0.00239272	2512/84790/2495/3956/6277/7114/5052/6134/9168/1915/6206	11
5	GTF2E2_TARGET_GENES	11/152	409/26190	2.84952e-05	0.0195192	0.0195192	301/2512/84790/10327/10627/2495/4946/5052/6134/1915/6206	11
5	NKX2_8_TARGET_GENES	4/152	39/26190	7.65773e-05	0.0349703	0.0349703	9270/4707/808/302	4
6	TGCACTT_MIR519C_MIR519B_MIR519A	74/1126	449/26190	1.54193e-23	4.75222e-20	1.57114e-20	80205/57035/4850/10643/4176/23236/4774/55084/9497/26278/5991/3785/81848/7003/1655/8473/27327/1663/155435/9701/7552/1869/5514/800/7465/5562/57448/79776/4090/1859/196441/7468/9282/55291/10721/51755/5311/285172/835/9444/27131/144455/9901/9586/56946/9110/10051/54014/55719/3200/5930/6430/26960/1952/5814/57157/23152/6427/26523/6506/65267/57473/23181/57655/9493/22887/25909/619279/2290/55704/6774/27125/5…	74
6	TGAATGT_MIR181A_MIR181B_MIR181C_MIR181D	75/1126	488/26190	5.93815e-22	9.15069e-19	3.02533e-19	80205/4857/2891/26118/55553/55636/1268/57035/3696/51312/29994/65056/490/58487/3609/9139/577/2186/79027/2898/81848/6092/64062/114088/2744/8874/8473/9378/57633/23112/6432/168850/85440/440270/54816/57448/10915/51105/7756/2686/9690/9883/285172/53335/9444/11174/144455/9520/4144/54014/66036/55719/23774/9774/25836/1783/5814/10274/440295/9819/7546/23592/23189/2649/84132/64766/57148/8503/55137/11176/23262…	75
6	E2F_Q6	50/1126	235/26190	3.33827e-21	3.2988e-18	1.09063e-18	51747/10521/8899/4678/4176/2893/1462/3609/2146/79915/57556/54904/9179/84515/4212/84901/1869/63967/6426/6432/1643/6434/83879/29028/7465/140890/7112/348654/284403/8243/144455/22823/56946/54482/10236/1786/25836/395/983/10274/6427/57657/9824/3184/9344/4628/1501/55832/9994/23215	50
6	MIR300	70/1126	449/26190	6.42207e-21	3.2988e-18	1.09063e-18	26053/25957/2521/4820/94104/1268/4678/7514/58508/23318/9223/2969/288/58487/351/4774/79915/7204/7976/84919/1630/57494/253714/64062/4040/9736/55119/96459/55729/10198/6426/4848/580/168850/23077/1282/10142/57584/55777/55186/23095/7158/11052/55023/9282/80031/9444/255967/10236/2534/2181/5602/22871/23774/23362/26960/171023/5727/54822/285331/114795/1106/22887/116984/27125/5530/4628/8672/55832/6662	70
6	MIR381_3P	70/1126	449/26190	6.42207e-21	3.2988e-18	1.09063e-18	26053/25957/2521/4820/94104/1268/4678/7514/58508/23318/9223/2969/288/58487/351/4774/79915/7204/7976/84919/1630/57494/253714/64062/4040/9736/55119/96459/55729/10198/6426/4848/580/168850/23077/1282/10142/57584/55777/55186/23095/7158/11052/55023/9282/80031/9444/255967/10236/2534/2181/5602/22871/23774/23362/26960/171023/5727/54822/285331/114795/1106/22887/116984/27125/5530/4628/8672/55832/6662	70
6	MIR1283	72/1126	477/26190	1.16711e-20	5.13862e-18	1.69889e-18	5803/120114/6651/55692/6925/6431/113263/23036/10643/58517/55608/490/151613/124540/9497/7976/5764/221981/5991/9112/6664/7003/57337/6489/55729/4684/6426/23350/114327/284695/50809/54806/8161/79776/7112/54454/11052/7468/26036/1479/1837/9444/55500/54014/55719/5602/55668/23774/5930/25836/114825/29128/5814/26084/79684/222255/6311/4205/55421/7637/6671/80012/28982/23262/54677/26263/118/51535/6526/7337/702…	72
6	MIR3065_5P	69/1126	466/26190	2.21632e-19	8.53839e-17	2.8229e-17	26118/55553/6651/6925/5101/9534/92521/1021/2892/4850/23036/65056/55870/57620/288/58487/7091/26137/79608/124540/26278/2186/8671/2823/4603/2744/9295/57633/5928/6489/905/6432/168850/2122/1282/4760/23049/5562/55186/9169/84725/1837/389677/9110/9181/26035/55719/2181/23362/116931/9869/1788/64864/387119/57654/4216/157570/55421/8816/168374/4211/23476/285671/619279/80012/27125/10098/23390/117178	69
6	MIR101_3P	68/1126	459/26190	3.95331e-19	1.23378e-16	4.07902e-17	4857/120114/5980/8899/113263/9223/58517/64324/351/2146/6558/124540/9139/9863/5991/285527/3763/6092/4301/22905/4212/7545/253559/5992/84629/10198/23112/905/55814/254048/10973/83992/546/6334/4760/6597/5562/4897/81794/79776/8805/54454/25778/55294/9969/26036/340481/55105/55500/254251/116987/90134/26230/29942/26057/23135/5814/4851/29123/1788/5727/4216/55728/116984/152485/57181/1501/6662	68
6	MIR4495	70/1126	483/26190	4.00317e-19	1.23378e-16	4.07902e-17	9678/51678/80055/7514/58508/3696/23314/128553/58487/351/2895/7204/5764/221981/9063/94081/22847/64062/259282/79839/7552/253559/23284/9456/96459/6489/23112/905/55814/254048/7627/23080/6432/546/54806/23049/473/5562/55186/93986/285175/94101/55291/26036/23354/23137/22854/340481/7771/389677/8925/55105/55500/56123/2534/22871/26057/57157/171023/57786/4899/7748/375743/57583/23380/4216/9841/80012/54328/558…	70
7	TGAATGT_MIR181A_MIR181B_MIR181C_MIR181D	54/867	488/26190	9.4507e-15	2.15255e-11	1.31838e-11	26118/57035/23015/440270/1316/10625/114793/6432/3675/81688/868/10725/4323/57448/5660/55749/55619/7756/23262/4144/11176/861/55719/54502/4026/64766/80315/677/80205/65056/58487/84067/3778/23345/23774/55625/56995/27342/6310/2180/54816/987/25836/29994/27125/2744/7045/2186/23032/23384/55917/253943/79027/9772	54
7	MIR32_5P	53/867	477/26190	1.42083e-14	2.15255e-11	1.31838e-11	25957/23015/1130/1657/25943/2803/196441/57600/23360/84162/23077/81688/9839/9498/7204/4481/4864/57532/79834/53373/192669/84898/4644/200576/109/54502/94104/84679/80315/55209/587/9909/255231/84067/2802/115548/444/23232/56995/7832/4287/6310/54816/25836/7248/29994/132864/57492/9644/80005/9815/23243/526	53
7	MIR92B_3P	52/867	474/26190	4.23562e-14	4.13189e-11	2.53067e-11	25957/23015/1130/1657/25943/2803/196441/57600/23360/84162/23077/81688/9839/9498/7204/4481/4864/57532/79834/53373/192669/84898/4644/200576/109/54502/94104/84679/80315/55209/587/9909/255231/84067/2802/115548/444/23232/56995/7832/4287/6310/25836/7248/29994/132864/57492/9644/80005/9815/23243/526	52
7	MIR92A_3P	52/867	477/26190	5.45464e-14	4.13189e-11	2.53067e-11	25957/23015/1130/1657/25943/2803/196441/57600/23360/84162/23077/81688/9839/9498/7204/4481/4864/57532/79834/53373/192669/84898/4644/200576/109/54502/94104/84679/80315/55209/587/9909/255231/84067/2802/115548/444/23232/56995/7832/4287/6310/25836/7248/29994/132864/57492/9644/80005/9815/23243/526	52
7	MIR367_3P	47/867	426/26190	5.90208e-13	3.57666e-10	2.1906e-10	25957/23015/1130/1657/25943/2803/196441/57600/23360/84162/23077/81688/9839/9498/7204/4481/4864/57532/79834/53373/192669/84898/4644/200576/109/54502/94104/84679/80315/55209/587/9909/84067/2802/115548/23232/56995/7832/4287/6310/29994/132864/57492/9644/9815/23243/526	47
7	MIR363_3P	46/867	425/26190	2.05932e-12	9.65894e-10	5.91583e-10	25957/1130/1657/25943/2803/196441/57600/23360/84162/23077/81688/9839/9498/7204/4481/4864/57532/79834/53373/192669/84898/4644/200576/109/54502/94104/84679/80315/55209/587/9909/84067/2802/115548/23232/56995/7832/4287/6310/29994/132864/57492/9644/9815/23243/526	46
7	MIR548AS_3P	35/867	261/26190	2.23144e-12	9.65894e-10	5.91583e-10	55704/25957/5027/9043/4703/94101/58508/22848/253143/7204/259282/85463/55193/84188/4864/23036/57532/79572/171586/4644/55209/64761/7181/4193/3937/55667/132864/219539/167227/5894/7763/23243/9960/126626/1788	35
7	MIR25_3P	44/867	420/26190	1.86426e-11	7.06087e-09	4.32458e-09	25957/1130/1657/25943/2803/196441/57600/23360/84162/23077/9839/9498/7204/4481/4864/57532/79834/53373/192669/84898/4644/200576/109/54502/94104/84679/80315/587/9909/84067/2802/115548/23232/56995/7832/4287/6310/29994/132864/57492/9644/9815/23243/526	44
8	E2F_Q6	63/1307	235/26190	7.28047e-29	2.24675e-25	8.65226e-26	4176/2893/1501/3642/4678/9768/7112/4628/4753/5591/3609/1462/1869/6434/8243/10236/5111/54904/3184/23215/4212/23468/4171/4150/25836/1786/57532/84146/5902/10735/3925/6427/23301/57556/147727/29028/6426/6432/55832/79915/8899/7465/201595/10664/2146/26271/4436/7341/9126/6632/3151/5933/51704/54556/4175/4691/4172/3178/4173/51053/6241/3399/2597	63
8	E2F_Q4	62/1307	237/26190	8.80813e-28	1.35909e-24	5.23388e-25	4176/2893/1501/3642/4678/9768/7112/4628/4753/5591/3609/1462/1869/6434/10152/8243/10236/5111/54904/3184/23215/4212/23468/4171/4150/25836/1786/57532/84146/5902/10735/3925/6427/23301/147727/29028/6426/6432/55832/79915/7465/201595/10664/2146/26271/4436/7341/9126/6632/3151/5933/51704/54556/4175/4691/4172/3178/4173/51053/6241/3399/2597	62
8	E2F1_Q6	60/1307	235/26190	2.59657e-26	2.67101e-23	1.02861e-23	4176/2893/1501/4678/9768/7112/4628/4753/5591/3609/1462/1869/6434/8243/10236/5111/3184/4171/4150/25836/1786/57532/10492/84146/5902/10735/3925/23301/57556/147727/5928/29028/6426/6432/55832/79915/8899/201595/10664/2146/26271/26135/4436/7341/9126/11335/6632/5933/51704/54556/988/3181/4175/4691/4172/4173/51053/6241/3399/2597	60
8	E2F_02	60/1307	237/26190	4.233e-26	3.26576e-23	1.25765e-23	4176/2893/5178/4678/9768/7112/4628/4753/5591/3609/1462/1869/6434/8243/10236/5111/3184/4171/4150/25836/1786/1973/57532/10492/84146/5902/10735/3925/23301/57556/147727/29028/6426/65056/6432/55832/79915/8899/201595/2146/26271/4436/7341/9126/11335/6632/5933/51704/54556/988/3181/4175/4691/4172/4173/51053/6241/3399/2597/5757	60
8	E2F1DP1_01	59/1307	237/26190	2.83587e-25	1.25021e-22	4.81458e-23	4176/2893/5178/4678/9768/7112/4628/4753/5591/3609/1462/1869/6434/8243/10236/5111/3184/4171/4150/25836/1786/1973/57532/10492/84146/5902/3925/23301/57556/147727/29028/6426/65056/6432/55832/79915/8899/201595/2146/26271/4436/7341/9126/11335/6632/5933/51704/54556/988/3181/4175/4691/4172/4173/51053/6241/3399/2597/5757	59
8	E2F1DP2_01	59/1307	237/26190	2.83587e-25	1.25021e-22	4.81458e-23	4176/2893/5178/4678/9768/7112/4628/4753/5591/3609/1462/1869/6434/8243/10236/5111/3184/4171/4150/25836/1786/1973/57532/10492/84146/5902/3925/23301/57556/147727/29028/6426/65056/6432/55832/79915/8899/201595/2146/26271/4436/7341/9126/11335/6632/5933/51704/54556/988/3181/4175/4691/4172/4173/51053/6241/3399/2597/5757	59
8	E2F4DP2_01	59/1307	237/26190	2.83587e-25	1.25021e-22	4.81458e-23	4176/2893/5178/4678/9768/7112/4628/4753/5591/3609/1462/1869/6434/8243/10236/5111/3184/4171/4150/25836/1786/1973/57532/10492/84146/5902/3925/23301/57556/147727/29028/6426/65056/6432/55832/79915/8899/201595/2146/26271/4436/7341/9126/11335/6632/5933/51704/54556/988/3181/4175/4691/4172/4173/51053/6241/3399/2597/5757	59
8	E2F4DP1_01	58/1307	241/26190	4.63975e-24	1.78978e-21	6.89247e-22	4176/2893/5178/4678/9768/7112/4628/4753/5591/3609/1462/1869/6434/8243/10236/5111/3184/4171/4150/25836/1786/1973/57532/10492/84146/5902/10735/3925/23301/57556/147727/29028/6426/6432/55832/79915/8899/201595/2146/26271/4436/7341/9126/11335/6632/5933/51704/54556/988/3181/4175/4691/4172/4173/51053/6241/3399/2597	58
8	E2F1_Q6_01	58/1307	243/26190	7.27714e-24	2.49525e-21	9.60923e-22	4176/1501/3642/4678/6935/7112/4628/5591/3609/253559/1869/1108/8243/10236/5111/54904/3184/4212/23468/4171/4150/25836/1786/8321/57532/10492/84146/5902/10735/3925/6427/147727/29028/6426/79915/7465/201595/10664/2146/26271/26135/4436/7341/835/3151/5933/51704/988/4175/4691/4172/3178/4173/51053/3399/5757/6141/6223	58
8	E2F_Q6_01	57/1307	242/26190	3.61774e-23	1.11643e-20	4.2994e-21	4176/2893/1501/283248/5178/1848/4678/6856/10330/9768/6567/5591/2118/1869/8243/81611/5111/54904/3184/23468/4171/4150/25836/1786/65108/5902/10735/3925/6427/5928/29028/6426/22913/23047/7465/201595/10664/2146/26271/26135/9126/835/3151/5933/51704/10592/4175/4691/4172/3178/4173/51053/6241/3399/2597/5757/6223	57
9	ACATTCC_MIR1_MIR206	41/979	301/26190	8.8733e-13	2.70724e-09	1.37863e-09	9590/5218/9586/56262/51157/4130/1182/57181/51320/11215/1390/9686/153830/22862/140710/6844/1266/51447/7705/11231/7184/3156/51495/6238/79886/4211/8407/7422/5756/7328/5479/10521/7095/23002/3895/5048/3727/3329/8683/4691/3150	41
9	CTTTGTA_MIR524	50/979	434/26190	1.89671e-12	2.89343e-09	1.47345e-09	7026/1400/6664/2823/81848/5396/220296/1036/7003/491/5217/6662/27253/23394/4784/1454/10124/58516/6659/54874/490/1390/23708/1848/10439/26065/9698/51663/55829/200185/221037/23468/813/3400/7082/55904/8826/8091/1647/64397/6651/51176/8543/3727/5500/136319/1983/7386/11335/2280	50
9	ATF3_Q6	34/979	253/26190	1.13763e-10	1.15697e-07	5.89172e-08	1114/10215/79586/2669/9586/54704/84557/3226/7857/9618/27239/170506/1390/57326/26470/25822/1266/51330/64207/7150/7082/55904/347733/7328/79647/2824/23002/10430/8543/4131/5048/3727/3589/1026	34
9	MIR3065_5P	48/979	466/26190	2.66266e-10	2.03094e-07	1.03423e-07	219287/1282/2823/10098/23635/7088/8671/124540/6585/84525/10656/10124/23047/1182/54499/51232/83941/51430/6856/10810/9686/9475/9538/51663/26137/56937/361/221037/6925/4850/64207/10988/2181/79608/57532/27248/4211/92140/81689/51523/26519/26278/8828/25917/5781/4189/6651/5048	48
9	PXR_Q2	33/979	260/26190	9.56898e-10	5.83899e-07	2.97343e-07	23632/2118/5396/254263/5607/6464/2596/9586/10266/4130/10124/57348/4086/56160/4212/406/149111/22839/153830/351/9805/221037/7873/57532/4211/1106/10521/23499/2286/84316/28973/8543/3589	33
9	NR1I2_TARGET_GENES	38/979	340/26190	2.06364e-09	9.91149e-07	5.0473e-07	4232/196410/1466/399694/4784/1717/7158/780/25963/105372481/7168/27000/51474/23505/8731/3156/51287/23204/8531/10973/55904/5430/7328/9166/54927/25917/6520/11333/112495/10552/4830/2958/54460/8896/23741/9040/280636/54543	38
9	MIR561_3P	48/979	497/26190	2.27402e-09	9.91149e-07	5.0473e-07	6382/7026/5218/131566/22871/5087/8671/27253/8607/10656/56062/57583/57181/51232/8573/55729/6657/9475/26263/23112/324/22862/26137/9497/79811/27333/6782/54989/11260/50640/22803/79886/8467/9528/57532/7082/8725/5756/7328/3475/151987/5573/54832/6629/6651/3858/6637/4691	48
9	ACACTAC_MIR1423P	22/979	130/26190	2.95233e-09	1.12595e-06	5.73374e-07	6664/25843/488/406/54874/55729/51430/6856/9774/9475/7764/324/22862/9698/29123/9528/5756/27436/8091/2783/93621/2280	22
9	SPZ1_01	30/979	235/26190	4.79853e-09	1.46866e-06	7.47898e-07	56999/7026/1400/1271/23635/81848/5396/23394/8692/3226/4130/6469/4212/10916/406/5455/22839/4850/10735/1108/51107/10521/2824/10250/6632/28973/8543/894/5763/7388	30
9	MIR613	36/979	321/26190	4.98636e-09	1.46866e-06	7.47898e-07	59269/5218/5087/9586/6662/56262/1182/57181/51320/11215/91584/1390/153830/22862/1266/51447/25994/7184/10735/51495/84650/79886/4076/29927/8407/55904/5756/151987/5479/3895/1174/3329/8683/4691/3150/6717	36
9	CREBP1_01	26/979	183/26190	5.32786e-09	1.46866e-06	7.47898e-07	59269/2118/2823/81848/23208/26511/9586/54704/23394/1454/51232/22883/7465/153830/51447/56937/221037/1996/3400/5621/22905/2872/347733/8543/8848/127687	26
9	TST1_01	32/979	265/26190	5.91743e-09	1.46866e-06	7.47898e-07	1525/7026/5218/2823/10215/6252/5607/27253/23394/2887/26037/10124/57348/23462/143686/57415/8503/10857/9805/112812/10735/11260/1996/55904/546/8091/79647/25912/28973/8848/25824/5763	32
10	MIR92B_3P	17/187	474/26190	5.96129e-08	3.36763e-05	2.13166e-05	80005/83992/5010/344148/253559/59338/5789/23360/25957/23348/94104/375743/6792/4124/23243/9839/5796	17
10	MIR32_5P	17/187	477/26190	6.52613e-08	3.36763e-05	2.13166e-05	80005/83992/5010/344148/253559/59338/5789/23360/25957/23348/94104/375743/6792/4124/23243/9839/5796	17
10	MIR92A_3P	17/187	477/26190	6.52613e-08	3.36763e-05	2.13166e-05	80005/83992/5010/344148/253559/59338/5789/23360/25957/23348/94104/375743/6792/4124/23243/9839/5796	17
10	MIR25_3P	16/187	420/26190	6.53739e-08	3.36763e-05	2.13166e-05	83992/5010/344148/253559/59338/5789/23360/25957/23348/94104/375743/6792/4124/23243/9839/5796	16
10	MIR363_3P	16/187	425/26190	7.68567e-08	3.36763e-05	2.13166e-05	83992/5010/344148/253559/59338/5789/23360/25957/23348/94104/375743/6792/4124/23243/9839/5796	16
10	MIR367_3P	16/187	426/26190	7.93627e-08	3.36763e-05	2.13166e-05	83992/5010/344148/253559/59338/5789/23360/25957/23348/94104/375743/6792/4124/23243/9839/5796	16
10	MIR3666	15/187	398/26190	1.96343e-07	7.14128e-05	4.52032e-05	57584/4036/158471/10690/11113/344148/23446/51555/9705/10395/55914/26137/9839/58517/23405	15
10	MIR130B_3P	15/187	404/26190	2.3773e-07	7.56575e-05	4.78901e-05	57584/4036/158471/10690/11113/344148/23446/51555/9705/10395/55914/26137/9839/58517/23405	15
10	SOX10_TARGET_GENES	12/187	301/26190	1.89975e-06	0.000172741	0.000109343	57475/28513/83992/9781/81671/288/159195/10395/5142/23243/129880/5521	12
10	HNF1_C	10/187	249/26190	1.30581e-05	0.000606091	0.000383646	56899/51747/23187/344148/4684/1756/9139/6558/9839/5521	10
10	SMAD3_Q6	9/187	242/26190	6.44983e-05	0.00176573	0.00111768	56899/4036/130271/88/60484/51747/8675/23348/9839	9
10	OCT1_04	9/187	243/26190	6.65726e-05	0.00180313	0.00114135	51747/160335/253559/4684/5789/1756/288/5523/26137	9

## Sheet: Human Reactome
Cluster	ID	Description	GeneRatio	BgRatio	pvalue	p.adjust	qvalue	geneID	Count
0	R-HSA-6798695	Neutrophil degranulation	64/349	480/10704	8.39246e-23	9.03868e-20	7.27936e-20	6282/1476/302/2171/3958/2512/6386/7305/2495/5908/10890/10493/6280/8673/10487/10092/51382/2760/2207/8566/10097/5315/84418/2665/25798/26578/5878/23191/567/80301/3837/3417/2950/7879/9535/5912/5906/8826/1522/5269/10788/2934/391/5594/5836/22931/3303/4318/51719/684/54918/80331/29108/2268/8514/1992/5777/10577/1535/847/968/3071/55313/5580	64
0	R-HSA-9664422	FCGR3A-mediated phagocytosis	19/349	59/10704	1.48066e-14	3.98667e-12	3.21069e-12	10095/10109/10094/10092/10096/998/2885/10097/23191/10006/10093/5594/4067/2268/7456/3071/6850/3055/4641	19
0	R-HSA-5663213	RHO GTPases Activate WASPs and WAVEs	14/349	36/10704	2.34836e-12	4.21531e-10	3.39482e-10	10095/10109/10094/10092/10096/998/2885/10097/23191/10006/10093/5594/7456/3071	14
0	R-HSA-2029480	Fcgamma receptor (FCGR) dependent phagocytosis	20/349	86/10704	2.76048e-12	4.2472e-10	3.42051e-10	10095/10109/10094/10092/10096/998/2885/10097/23191/10006/10093/5594/4067/2268/7456/3071/6850/3055/5580/4641	20
0	R-HSA-8950505	Gene and protein expression by JAK-STAT signaling after Interleukin-12 stimulation	14/349	38/10704	5.63713e-12	7.58899e-10	6.11184e-10	6648/302/6888/5908/3936/9446/4478/375/998/5898/829/3313/5306/27250	14
0	R-HSA-9020591	Interleukin-12 signaling	15/349	47/10704	1.08136e-11	1.29402e-09	1.04215e-09	6648/302/6888/5908/3936/9446/4478/375/998/5898/3716/829/3313/5306/27250	15
0	R-HSA-194315	Signaling by Rho GTPases	43/349	455/10704	2.44799e-10	1.8832e-08	1.51665e-08	397/10095/6280/10627/808/10109/10094/10092/4688/10096/103910/5880/998/2885/10097/4637/2665/23191/4689/8826/396/23433/10006/10093/10788/7534/5903/84790/391/2316/5594/5518/7456/10398/1535/29/3071/10672/5580/116985/5579/84617/5529	43
0	R-HSA-76002	Platelet activation, signaling and aggregation	31/349	263/10704	4.65285e-10	3.34075e-08	2.69049e-08	5341/5908/11343/808/10487/2207/308/5880/998/2885/83706/7114/7094/2771/5906/7534/9948/391/2316/10630/59345/5594/409/4067/5777/10184/10672/6850/5580/5579/5552	31
0	R-HSA-354192	Integrin signaling	5/349	27/10704	0.00159914	0.019856	0.0159912	5908/2885/7094/5906/6850	5
0	R-HSA-6802957	Oncogenic MAPK signaling	9/349	84/10704	0.00160397	0.019856	0.0159912	5908/808/7094/4000/5906/8826/5594/9061/409	9
1	R-HSA-72766	Translation	81/488	291/10704	2.234e-42	1.72039e-39	1.23845e-39	6234/6147/90480/6231/6142/6155/51065/6181/6217/23480/6222/25873/6171/6209/6169/122704/6227/6223/63875/7311/11224/6183/27335/51650/6218/78988/6132/65993/3921/64981/7458/6159/6135/6204/1983/51258/64976/8668/54460/51504/54998/64979/1917/116541/6187/6193/10884/9553/64960/9349/51081/64968/29074/6157/6143/51073/28972/6168/51373/6129/64949/6152/1973/6170/10573/9255/6161/65003/51649/29088/64983/6144/2895…	81
1	R-HSA-163200	Respiratory electron transport, ATP synthesis by chemiosmotic coupling, and heat production by uncoupling proteins.	56/488	125/10704	3.17123e-42	1.72039e-39	1.23845e-39	514/513/10975/4697/1340/54205/9551/4717/27089/4708/29796/51079/4713/4701/1350/516/7388/1349/4710/4725/1351/4700/7386/4726/4728/1329/4694/521/4702/1337/506/10632/4709/4716/4698/4695/4722/4711/539/4729/4696/9377/25915/126328/4724/522/116228/4706/1345/55863/1537/2109/4719/29078/51300/80219	56
1	R-HSA-1428517	The citric acid (TCA) cycle and respiratory electron transport	62/488	176/10704	3.65146e-39	1.32061e-36	9.50662e-37	514/513/10975/4697/1340/54205/9551/4717/27089/4708/29796/51079/4713/4701/1350/3939/516/7388/1349/4191/4710/4725/1351/4700/7386/4726/4728/1329/4694/521/4702/1337/506/10632/4709/4716/4698/4695/4722/4711/539/4729/7416/4696/9377/25915/126328/4724/522/116228/4706/8802/1345/55863/1537/2109/4719/29078/51300/3945/80219/8803	62
1	R-HSA-611105	Respiratory electron transport	47/488	101/10704	1.7508e-36	4.74904e-34	3.41866e-34	10975/4697/1340/54205/4717/27089/4708/29796/51079/4713/4701/1350/7388/1349/4710/4725/1351/4700/7386/4726/4728/1329/4694/4702/1337/4709/4716/4698/4695/4722/4711/4729/4696/9377/25915/126328/4724/116228/4706/1345/55863/1537/2109/4719/29078/51300/80219	47
1	R-HSA-5628897	TP53 Regulates Metabolic Genes	24/488	87/10704	4.38738e-13	1.32231e-11	9.51881e-12	4697/1340/54205/7001/389541/1350/1349/1351/6009/28956/57103/1329/1337/55004/7534/9377/7531/25824/10542/116228/7532/1345/10670/143686	24
2	R-HSA-376176	Signaling by ROBO receptors	90/434	218/10704	4.5536e-69	2.33599e-67	1.50508e-67	6193/6209/6223/6142/6210/6189/6147/6128/6227/7979/6154/6202/11224/6222/6187/4736/6175/6217/6204/6181/6161/6208/6159/6201/6132/3921/7311/6122/6170/6155/6191/6165/5683/6137/6157/6130/6141/200916/6158/6135/6234/6134/6152/6231/5689/6167/6176/6205/6124/5694/6125/6235/6203/6138/6169/6218/6143/6188/5714/6156/9978/5693/9349/6168/51121/10921/6207/6233/6228/5690/9045/5721/6173/6232/6129/5682/6171/25873/613…	90
2	R-HSA-69242	S Phase	31/434	162/10704	3.22327e-13	9.18632e-12	5.91875e-12	27338/7979/11065/1163/6119/7311/5683/5928/5689/1019/5694/5714/9978/5111/6500/5693/8243/51529/5982/6233/595/5690/5721/5682/5691/207/5688/4176/5695/5702/5425	31
2	R-HSA-187577	SCF(Skp2)-mediated degradation of p27/p21	19/434	60/10704	1.06085e-12	2.94172e-11	1.89535e-11	7979/1163/7311/5683/5689/1019/5694/5714/6500/5693/6233/595/5690/5721/5682/5691/5688/5695/5702	19
2	R-HSA-453279	Mitotic G1 phase and G1/S transition	29/434	149/10704	1.22426e-12	3.22074e-11	2.07512e-11	7298/7979/1163/6119/894/1021/7311/5683/5928/5689/1019/5694/5714/5111/6500/5693/6233/595/5690/5721/5682/1031/1719/5691/207/5688/4176/5695/5702	29
2	R-HSA-9604323	Negative regulation of NOTCH4 signaling	18/434	54/10704	1.56011e-12	4.00168e-11	2.57829e-11	7979/7311/5683/5689/5694/5714/9978/6500/5693/6233/5690/5721/5682/5691/207/5688/5695/5702	18
2	R-HSA-69202	Cyclin E associated events during G1/S transition	21/434	83/10704	8.69161e-12	2.07386e-10	1.33619e-10	7979/1163/7311/5683/5928/5689/1019/5694/5714/6500/5693/6233/595/5690/5721/5682/5691/207/5688/5695/5702	21
2	R-HSA-69206	G1/S Transition	26/434	131/10704	1.1585e-11	2.58397e-10	1.66485e-10	7298/7979/1163/6119/7311/5683/5928/5689/1019/5694/5714/5111/6500/5693/6233/595/5690/5721/5682/1719/5691/207/5688/4176/5695/5702	26
2	R-HSA-9020702	Interleukin-1 signaling	20/434	103/10704	4.28585e-09	4.31106e-08	2.77762e-08	3146/7979/7311/5683/5689/5694/5714/9978/6500/5693/6233/7334/5690/5721/5682/5691/5688/5695/5702/28511	20
3	R-HSA-6798695	Neutrophil degranulation	105/404	480/10704	6.20093e-53	3.80737e-50	3.15269e-50	1509/1520/1508/567/1675/3106/2896/2517/1522/1471/4069/1512/5547/968/8804/1075/963/929/8635/126014/718/51816/3689/2040/3074/5660/1116/2212/1535/427/5175/5724/5788/5476/140885/2799/7133/966/5329/3105/7077/3107/684/3903/3916/3920/3684/10159/728/3687/5328/1536/719/2548/3071/3482/2760/64114/2519/960/2207/10577/23385/7305/5768/4758/102/2683/10788/23191/6518/967/535/374395/3683/2720/196527/1118/23352/88…	105
3	R-HSA-198933	Immunoregulatory interactions between a Lymphoid and a non-Lymphoid cell	30/404	132/10704	8.97633e-16	2.75573e-13	2.28188e-13	567/3106/29992/2213/975/126014/718/3689/54209/57823/3105/3107/81035/3903/11027/3133/11006/2209/9976/3688/958/7305/4267/27181/10870/3383/3683/10990/11314/2214	30
3	R-HSA-202733	Cell surface interactions at the vascular wall	28/404	137/10704	1.46395e-13	2.99621e-11	2.481e-11	972/3689/5175/140885/8832/3684/9123/3687/481/23428/962/3675/960/3688/2207/4267/682/50848/3683/6404/483/6383/2995/2734/6520/965/23657/3685	28
3	R-HSA-1660662	Glycosphingolipid metabolism	17/404	46/10704	2.93989e-13	4.51273e-11	3.73676e-11	3074/5660/427/5476/23344/3073/2760/4758/414/2720/2717/2629/285362/25870/410/7357/6609	17
3	R-HSA-1474244	Extracellular matrix organization	38/404	301/10704	4.55014e-11	5.58758e-09	4.62678e-09	1509/1520/1508/1514/3689/5175/2/84034/7077/8754/3684/3687/3675/960/3693/5339/3688/23385/102/6678/682/3383/50848/5034/4323/5033/10491/79709/5479/3683/1292/6383/4318/5351/6696/1291/1513/3685	38
3	R-HSA-8957275	Post-translational protein phosphorylation	21/404	108/10704	4.63616e-10	4.74434e-08	3.92853e-08	348/1471/334/718/10618/4924/2519/11320/10130/5768/102/7184/3895/56975/5034/6383/5611/6696/375056/1435/4241	21
3	R-HSA-1236975	Antigen processing-Cross presentation	19/404	98/10704	3.33552e-09	2.56001e-07	2.11981e-07	1520/567/3106/1514/929/1535/3105/3107/3133/6892/2209/1536/23643/811/4360/3693/4688/2923/3685	19
3	R-HSA-2132295	MHC class II antigen presentation	21/404	123/10704	5.52687e-09	3.3935e-07	2.80998e-07	1509/3123/1520/972/1508/3119/1514/5641/3122/3113/1512/3117/1075/5476/3109/3115/821/1213/8722/1513/3111	21
3	R-HSA-202427	Phosphorylation of CD3 and TCR zeta chains	9/404	22/10704	4.57284e-08	2.00552e-06	1.66066e-06	3123/3119/920/3122/3113/3117/5788/3115/55824	9
4	R-HSA-9010553	Regulation of expression of SLITs and ROBOs	45/204	171/10704	1.57025e-39	6.2149e-38	5.40237e-38	6136/6194/6141/6130/6229/6138/6202/6122/6125/6188/6191/6228/6134/6206/6124/6154/6173/6139/6156/6232/6152/9045/6230/6146/6137/6207/6128/6166/6164/6187/6159/6161/6203/6158/4736/6189/5714/6169/9978/6165/3921/6168/25873/6160/6222	45
4	R-HSA-3371511	HSF1 activation	4/204	12/10704	5.62465e-05	0.00136443	0.00118605	1915/7531/3326/3320	4
4	R-HSA-3371497	HSP90 chaperone cycle for steroid hormone receptors (SHR)	7/204	55/10704	7.69949e-05	0.00175455	0.00152516	10382/3306/1780/1783/3326/1781/3320	7
4	R-HSA-195258	RHO GTPase Effectors	17/204	327/10704	0.000169723	0.00375387	0.0032631	94274/4638/10382/10971/71/3799/1780/7531/387/60/6232/1072/805/7533/1783/10092/1781	17
4	R-HSA-2132295	MHC class II antigen presentation	9/204	123/10704	0.000561545	0.01173	0.0101965	10382/3799/1780/1783/1211/375/114876/1781/8905	9
5	R-HSA-6798695	Neutrophil degranulation	20/108	480/10704	5.44859e-08	2.56084e-05	2.32856e-05	6280/8673/9535/29108/2512/391/26578/1992/2495/4048/2207/1476/6386/6282/2171/7305/25798/302/3958/1915	20
5	R-HSA-9660826	Purinergic signaling in leishmaniasis infection	4/108	24/10704	8.9144e-05	0.0139659	0.0126991	3606/29108/834/7295	4
5	R-HSA-9664424	Cell recruitment (pro-inflammatory response)	4/108	24/10704	8.9144e-05	0.0139659	0.0126991	3606/29108/834/7295	4
5	R-HSA-844456	The NLRP3 inflammasome	3/108	15/10704	0.000416106	0.0392404	0.0356811	29108/834/7295	3
6	R-HSA-3247509	Chromatin modifying enzymes	38/641	274/10704	9.80609e-07	0.000173241	0.000160854	55904/58508/284058/55870/64324/2146/57492/4297/9112/54904/8473/5928/55729/6604/84444/29072/2122/84787/9757/6597/7468/55578/2648/54014/23774/9612/9869/23135/1788/79918/57634/51317/2033/196528/2874/5929/23522/8295	38
6	R-HSA-4839726	Chromatin organization	38/641	274/10704	9.80609e-07	0.000173241	0.000160854	55904/58508/284058/55870/64324/2146/57492/4297/9112/54904/8473/5928/55729/6604/84444/29072/2122/84787/9757/6597/7468/55578/2648/54014/23774/9612/9869/23135/1788/79918/57634/51317/2033/196528/2874/5929/23522/8295	38
6	R-HSA-68877	Mitotic Prometaphase	30/641	204/10704	4.14318e-06	0.000627397	0.000582538	7514/8481/84131/55835/10142/9735/5108/8243/23354/85378/64151/10051/9212/1783/4926/983/10274/57082/1778/79980/5116/1457/79441/57122/25909/23244/7840/11064/64105/55125	30
7	R-HSA-194840	Rho GTPase cycle	20/492	138/10704	4.67991e-06	0.00446931	0.00435478	4650/116985/393/23092/2/221472/7204/9138/93663/257106/58504/64333/9826/116984/23380/55160/11214/23526/57522/29	20
7	R-HSA-6798695	Neutrophil degranulation	41/492	480/10704	8.91419e-05	0.031353	0.0305495	3687/10312/1118/7226/1778/535/5788/23218/5328/11322/718/1512/3482/5660/427/6556/2268/79895/2548/5269/2896/4126/64333/3683/3684/1508/9725/23526/6518/140885/3101/1116/1794/7097/6093/29952/272/1522/83858/5329/965	41
7	R-HSA-983712	Ion channel transport	21/492	186/10704	0.000125576	0.031353	0.0305495	10312/55283/7226/374868/535/57192/79895/1186/53373/54822/6446/338440/255231/51393/94015/444/57205/1185/5894/526/80727	21
8	R-HSA-72172	mRNA Splicing	57/832	191/10704	9.89841e-20	6.11722e-17	4.76166e-17	6431/51593/8106/23350/10772/1660/6629/10250/6434/6636/23451/10236/4670/1994/3184/10992/51691/2521/5438/3192/24148/23020/27316/3187/6626/6427/6628/10949/23524/5094/6426/10189/55660/6432/6428/57819/23658/6633/9879/55110/6637/220988/6632/3190/10081/988/3191/3183/3181/3178/5439/51690/25804/6627/8683/6635/4904	57
8	R-HSA-72706	GTP hydrolysis and joining of the 60S ribosomal subunit	34/832	112/10704	1.65901e-12	2.58085e-10	2.00894e-10	200916/8668/1973/51121/8666/7458/8665/6218/6129/4736/6175/3921/6217/6193/6231/6227/6147/7311/6128/6187/6142/6125/6152/6141/6210/6188/6201/6223/6209/6165/6202/6170/6159/6189	34
8	R-HSA-453279	Mitotic G1 phase and G1/S transition	39/832	149/10704	6.8821e-12	7.79481e-10	6.0675e-10	1031/4176/7298/1021/10926/1719/1869/7029/5111/4171/595/1163/6119/5721/1019/5690/5928/7153/5720/7465/5685/5683/26271/4331/5933/5702/894/23594/4175/5714/4172/1027/4174/4173/891/7979/51053/6241/7311	39
8	R-HSA-69206	G1/S Transition	35/832	131/10704	4.46595e-11	2.84646e-09	2.21569e-09	4176/7298/10926/1719/1869/7029/5111/4171/595/1163/6119/5721/1019/5690/5928/5720/7465/5685/5683/26271/4331/5933/5702/23594/4175/5714/4172/1027/4174/4173/891/7979/51053/6241/7311	35
8	R-HSA-2555396	Mitotic Metaphase and Anaphase	50/832	237/10704	4.60592e-11	2.84646e-09	2.21569e-09	7112/4001/347733/348235/8243/64946/5885/5721/10735/5690/11065/1063/3796/27338/5720/23047/4085/5685/5683/9793/26271/79682/7846/7341/9126/55920/7280/332/5702/8815/27243/64105/5714/23421/9133/79980/9883/891/151246/7979/9232/5901/10376/83540/10383/699/991/55143/7311/1062	50
8	R-HSA-69620	Cell Cycle Checkpoints	56/832	294/10704	2.07613e-10	1.02644e-08	7.98981e-09	4176/57060/4194/580/10926/348235/64946/4171/6119/7334/80010/5721/5690/11065/1063/3796/27338/5720/4085/7465/5932/51230/5685/1111/5683/9793/7468/79682/7341/55920/332/5702/7529/7531/23594/4175/64105/5984/5714/4172/23421/1027/4174/4173/9133/79980/891/151246/7979/83540/699/672/991/55143/7311/1062	56
9	R-HSA-5368287	Mitochondrial translation	18/579	93/10704	1.95959e-06	0.000963705	0.000881245	65005/63931/64949/51264/64983/6182/7284/6183/29074/63875/51650/28973/9553/54460/64981/54998/122704/90480	18
9	R-HSA-373753	Nephrin family interactions	7/579	23/10704	0.000149729	0.021954	0.0200754	9863/2534/8573/81/8976/8826/6711	7
9	R-HSA-8957275	Post-translational protein phosphorylation	16/579	108/10704	0.000214507	0.0255947	0.0234047	51280/1114/7425/1000/3915/29106/7857/4240/351/10130/5611/7184/813/7076/3895/6696	16
9	R-HSA-3700989	Transcriptional Regulation by TP53	36/579	365/10704	0.000340303	0.0360352	0.0329518	56950/6829/1616/143686/7832/23112/10397/9540/116228/51499/4850/1108/7936/64769/6879/5430/5435/4194/1647/5438/1029/55004/27113/5439/28956/581/1026/25824/6009/7529/7001/54205/1349/389541/1337/4697	36
9	R-HSA-170834	Signaling by TGF-beta Receptor Complex	12/579	73/10704	0.000496761	0.0372093	0.0340255	25937/5054/22938/56937/1030/25805/9611/5500/10273/9040/2280/4738	12
10	R-HSA-1500931	Cell-Cell communication	7/93	129/10704	0.000125762	0.0372254	0.0361399	667/88/5010/9863/253559/961/4301	7
