# Supplementary material for: Optimization of Advanced Live-Cell Imaging through Red/Near-Infrared Dye Labeling and Fluorescence Lifetime-Based Strategies
Source: Int J Mol Sci. 2021 Oct 14;22(20):11092. doi: 10.3390/ijms222011092 (PMC8537913; doi:10.3390/ijms222011092)
Supplement: Supplementary file 1 [file ijms-22-11092-s001.zip › supplementary/Supplement File 3 Cluster 10 Analysis Heat Maps.xlsx]

## Sheet: Extensively expressed
cluster	gene	description	p_val	avg_logFC	pct.1	pct.2	p_val_adj	mean in cluster	mean out of cluster	DiffMean	dDR Numbers in blue are expressed in a higher percentage of cells in cluster 10 than in all other clusters combined
10	B2M	beta-2-microglobulin [Source:HGNC Symbol;Acc:HGNC:914]	4.16e-158	-0.847377	1	0.998	6.51e-154	3.79706	4.79657	0.999509	0.002
10	MT-CO2	mitochondrially encoded cytochrome c oxidase II [Source:HGNC Symbol;Acc:HGNC:7421]	6.82e-19	0.293348	0.995	0.965	1.07e-14	3.79928	3.42589	0.373387	0.03
10	RPLP1	ribosomal protein lateral stalk subunit P1 [Source:HGNC Symbol;Acc:HGNC:10372]	3.27e-69	0.541754	0.985	0.872	5.12e-65	4.5065	3.46277	1.04373	0.113
10	GAPDH	glyceraldehyde-3-phosphate dehydrogenase [Source:HGNC Symbol;Acc:HGNC:4141]	6.82e-32	0.728119	0.98	0.89	1.07e-27	3.16784	2.19528	0.97256	0.09
10	UBC	ubiquitin C [Source:HGNC Symbol;Acc:HGNC:12468]	1.18e-32	0.701794	0.97	0.874	1.84e-28	2.91946	2.09606	0.823403	0.096
10	SERF2	small EDRK-rich factor 2 [Source:HGNC Symbol;Acc:HGNC:10757]	1.73e-16	0.401369	0.97	0.936	2.71e-12	3.17417	2.57284	0.601333	0.034
10	S100A6	S100 calcium binding protein A6 [Source:HGNC Symbol;Acc:HGNC:10496]	8.18e-107	1.62575	0.96	0.669	1.28e-102	3.64638	1.6114	2.03498	0.291
10	ACTB	actin beta [Source:HGNC Symbol;Acc:HGNC:132]	2.55e-45	-0.781714	0.96	0.973	4e-41	3.19965	3.86373	0.664085	-0.013
10	HLA-B	major histocompatibility complex, class I, B [Source:HGNC Symbol;Acc:HGNC:4932]	4.43e-34	-0.508337	0.955	0.977	6.93e-30	3.01444	3.54537	0.530931	-0.022
10	MT-ND1	mitochondrially encoded NADH:ubiquinone oxidoreductase core subunit 1 [Source:HGNC Symbol;Acc:HGNC:7455]	3.28e-16	0.28423	0.95	0.904	5.13e-12	2.80728	2.40682	0.400458	0.046
10	ACTG1	actin gamma 1 [Source:HGNC Symbol;Acc:HGNC:144]	6.76e-08	0.353463	0.95	0.917	0.00105852	3.05338	2.53025	0.523127	0.033
10	RPL13	ribosomal protein L13 [Source:HGNC Symbol;Acc:HGNC:10303]	3.14e-54	-0.615636	0.935	0.766	4.92e-50	2.89979	3.13225	0.232467	0.169
10	RPS14	ribosomal protein S14 [Source:HGNC Symbol;Acc:HGNC:10387]	1.04e-23	-0.302944	0.935	0.756	1.63e-19	3.17647	2.95506	0.221412	0.179
10	PPIA	peptidylprolyl isomerase A [Source:HGNC Symbol;Acc:HGNC:9253]	2.01e-46	0.755478	0.93	0.812	3.14e-42	2.55349	1.72001	0.833472	0.118
10	TPT1	tumor protein, translationally-controlled 1 [Source:HGNC Symbol;Acc:HGNC:12022]	1.72e-40	-0.671127	0.925	0.899	2.69e-36	2.79423	3.47405	0.679823	0.026
10	RPS12	ribosomal protein S12 [Source:HGNC Symbol;Acc:HGNC:10385]	4.9e-39	-0.51823	0.92	0.76	7.67e-35	3.06296	3.21549	0.152531	0.16
10	RPS3	ribosomal protein S3 [Source:HGNC Symbol;Acc:HGNC:10420]	6.94e-18	-0.255249	0.915	0.756	1.09e-13	2.9336	2.7682	0.165396	0.159
10	RPL35A	ribosomal protein L35a [Source:HGNC Symbol;Acc:HGNC:10345]	2.13e-08	-0.358085	0.915	0.866	0.000333401	2.72418	2.96366	0.23948	0.049
10	TMSB4X	thymosin beta 4 X-linked [Source:HGNC Symbol;Acc:HGNC:11881]	1.02e-117	-1.05725	0.91	0.99	1.6e-113	3.02714	4.51762	1.49047	-0.08
10	SAT1	spermidine/spermine N1-acetyltransferase 1 [Source:HGNC Symbol;Acc:HGNC:10540]	2.34e-43	0.899769	0.91	0.712	3.67e-39	3.19052	1.71132	1.47921	0.198
10	RPL32	ribosomal protein L32 [Source:HGNC Symbol;Acc:HGNC:10336]	2.44e-30	-0.323572	0.91	0.731	3.81e-26	3.09705	2.94488	0.152174	0.179
10	HLA-A	major histocompatibility complex, class I, A [Source:HGNC Symbol;Acc:HGNC:4931]	4.9e-29	-0.540714	0.905	0.959	7.67e-25	2.45395	3.08651	0.632561	-0.054
10	JUN	Jun proto-oncogene, AP-1 transcription factor subunit [Source:HGNC Symbol;Acc:HGNC:6204]	1.45e-25	0.68633	0.905	0.66	2.27e-21	3.16644	1.89953	1.26691	0.245
10	S100A11	S100 calcium binding protein A11 [Source:HGNC Symbol;Acc:HGNC:10488]	1.06e-95	1.59902	0.9	0.483	1.66e-91	2.87961	0.896022	1.98359	0.417
10	HLA-C	major histocompatibility complex, class I, C [Source:HGNC Symbol;Acc:HGNC:4933]	1.09e-32	-0.555659	0.9	0.955	1.71e-28	2.24019	2.8416	0.601407	-0.055
10	RPS3A	ribosomal protein S3A [Source:HGNC Symbol;Acc:HGNC:10421]	1.19e-24	-0.411892	0.9	0.755	1.86e-20	2.87754	2.88603	0.00848691	0.145
10	RPL26	ribosomal protein L26 [Source:HGNC Symbol;Acc:HGNC:10327]	4.15e-21	-0.307919	0.9	0.751	6.49e-17	2.74797	2.69875	0.0492247	0.149
10	RPS15A	ribosomal protein S15a [Source:HGNC Symbol;Acc:HGNC:10389]	4.25e-14	-0.522551	0.9	0.826	6.65e-10	2.75187	3.05665	0.304776	0.074
10	RPL29	ribosomal protein L29 [Source:HGNC Symbol;Acc:HGNC:10331]	7.71e-36	-0.326523	0.896	0.74	1.21e-31	2.56602	2.53257	0.0334499	0.156
10	RPLP2	ribosomal protein lateral stalk subunit P2 [Source:HGNC Symbol;Acc:HGNC:10377]	4.29e-33	-0.428318	0.896	0.742	6.72e-29	2.59326	2.69679	0.103529	0.154
10	MT-ND2	mitochondrially encoded NADH:ubiquinone oxidoreductase core subunit 2 [Source:HGNC Symbol;Acc:HGNC:7456]	1.87e-15	-0.421283	0.896	0.944	2.92e-11	2.30508	2.72069	0.415611	-0.048
10	IER2	immediate early response 2 [Source:HGNC Symbol;Acc:HGNC:28871]	1.27e-56	1.34932	0.881	0.575	1.99e-52	2.69577	1.12164	1.57413	0.306
10	TMSB10	thymosin beta 10 [Source:HGNC Symbol;Acc:HGNC:11879]	1.81e-31	-0.500402	0.876	0.773	2.83e-27	2.71437	2.93284	0.218475	0.103
10	HSP90AB1	heat shock protein 90 alpha family class B member 1 [Source:HGNC Symbol;Acc:HGNC:5258]	3.65e-36	0.929561	0.871	0.65	5.72e-32	2.28243	1.25239	1.03004	0.221
10	RPL5	ribosomal protein L5 [Source:HGNC Symbol;Acc:HGNC:10360]	4.7e-27	-0.354705	0.871	0.724	7.36e-23	2.468	2.47165	0.00364893	0.147
10	MYL12A	myosin light chain 12A [Source:HGNC Symbol;Acc:HGNC:16701]	1.53e-25	-0.625369	0.861	0.938	2.39e-21	2.09044	2.60534	0.514895	-0.077
10	RPS7	ribosomal protein S7 [Source:HGNC Symbol;Acc:HGNC:10440]	4.67e-24	-0.351484	0.861	0.753	7.32e-20	2.44441	2.57753	0.133117	0.108
10	RPL39	ribosomal protein L39 [Source:HGNC Symbol;Acc:HGNC:10350]	4.48e-20	-0.478301	0.861	0.759	7.01e-16	2.63398	2.919	0.285016	0.102
10	PFN1	profilin 1 [Source:HGNC Symbol;Acc:HGNC:8881]	1.34e-11	-0.338306	0.861	0.916	2.1e-07	2.18038	2.49905	0.318672	-0.055
10	RPL11	ribosomal protein L11 [Source:HGNC Symbol;Acc:HGNC:10301]	3.08e-62	-0.671752	0.856	0.766	4.82e-58	2.44705	3.01562	0.568573	0.09
10	MYL12B	myosin light chain 12B [Source:HGNC Symbol;Acc:HGNC:29827]	1e-25	0.602231	0.856	0.78	1.57e-21	2.05347	1.46467	0.588803	0.076
10	COX7C	cytochrome c oxidase subunit 7C [Source:HGNC Symbol;Acc:HGNC:2292]	3.01e-25	0.4674	0.851	0.709	4.71e-21	2.13125	1.55901	0.572243	0.142
10	CALM2	calmodulin 2 [Source:HGNC Symbol;Acc:HGNC:1445]	1.95e-12	0.459572	0.846	0.75	3.06e-08	1.86032	1.33078	0.529537	0.096
10	COX6A1	cytochrome c oxidase subunit 6A1 [Source:HGNC Symbol;Acc:HGNC:2277]	2.79e-73	1.06318	0.841	0.642	4.36e-69	1.98469	0.966739	1.01795	0.199
10	GSTP1	glutathione S-transferase pi 1 [Source:HGNC Symbol;Acc:HGNC:4638]	8.34e-57	1.34443	0.836	0.474	1.31e-52	2.1402	0.757476	1.38273	0.362
10	ELOB	elongin B [Source:HGNC Symbol;Acc:HGNC:11619]	2.83e-33	0.710888	0.836	0.68	4.44e-29	1.79544	1.08399	0.71145	0.156
10	BTF3	basic transcription factor 3 [Source:HGNC Symbol;Acc:HGNC:1125]	5.39e-16	0.426828	0.836	0.706	8.44e-12	2.11373	1.55284	0.560893	0.13
10	OST4	oligosaccharyltransferase complex subunit 4, non-catalytic [Source:HGNC Symbol;Acc:HGNC:32483]	7.79e-12	-0.619812	0.831	0.885	1.22e-07	1.87422	2.10562	0.231401	-0.054
10	KLF2	Kruppel like factor 2 [Source:HGNC Symbol;Acc:HGNC:6347]	1.24e-11	0.54885	0.831	0.676	1.95e-07	2.27439	1.56508	0.709311	0.155
10	RPL6	ribosomal protein L6 [Source:HGNC Symbol;Acc:HGNC:10362]	2.91e-44	-0.509285	0.826	0.742	4.55e-40	2.30349	2.64171	0.338216	0.084
10	OAZ1	ornithine decarboxylase antizyme 1 [Source:HGNC Symbol;Acc:HGNC:8095]	8.08e-37	-0.902867	0.826	0.926	1.27e-32	1.92155	2.54373	0.622174	-0.1
10	ATP5MC2	ATP synthase membrane subunit c locus 2 [Source:HGNC Symbol;Acc:HGNC:842]	2.31e-22	0.665928	0.826	0.669	3.62e-18	1.97015	1.26501	0.705136	0.157
10	SRP14	signal recognition particle 14 [Source:HGNC Symbol;Acc:HGNC:11299]	6.25e-07	0.266536	0.826	0.784	0.00977699	1.8677	1.59631	0.271392	0.042
10	FTL	ferritin light chain [Source:HGNC Symbol;Acc:HGNC:3999]	2.89e-64	-1.20317	0.821	0.961	4.52e-60	1.96025	3.10618	1.14593	-0.14
10	CHCHD2	coiled-coil-helix-coiled-coil-helix domain containing 2 [Source:HGNC Symbol;Acc:HGNC:21645]	9.59e-47	0.81827	0.821	0.681	1.5e-42	1.87229	1.08943	0.782854	0.14
10	COX8A	cytochrome c oxidase subunit 8A [Source:HGNC Symbol;Acc:HGNC:2294]	1.68e-65	1.02203	0.816	0.581	2.63e-61	1.82777	0.833396	0.99437	0.235
10	NPM1	nucleophosmin 1 [Source:HGNC Symbol;Acc:HGNC:7910]	3.78e-16	0.378191	0.811	0.649	5.92e-12	1.89657	1.36543	0.531138	0.162
10	CD63	CD63 molecule [Source:HGNC Symbol;Acc:HGNC:1692]	7.5e-74	1.15226	0.806	0.489	1.17e-69	2.05916	0.832408	1.22675	0.317
10	RPS21	ribosomal protein S21 [Source:HGNC Symbol;Acc:HGNC:10409]	2.89e-19	-0.357702	0.806	0.697	4.52e-15	2.26407	2.40376	0.139688	0.109
10	RPS16	ribosomal protein S16 [Source:HGNC Symbol;Acc:HGNC:10396]	1.31e-17	-0.29144	0.806	0.71	2.05e-13	2.08305	2.19684	0.113783	0.096
10	HINT1	histidine triad nucleotide binding protein 1 [Source:HGNC Symbol;Acc:HGNC:4912]	1.88e-17	0.589437	0.806	0.644	2.95e-13	1.82345	1.19193	0.631523	0.162
10	RPL36	ribosomal protein L36 [Source:HGNC Symbol;Acc:HGNC:13631]	2.2e-12	-0.276237	0.806	0.708	3.44e-08	2.16508	2.25491	0.0898238	0.098
10	RPS25	ribosomal protein S25 [Source:HGNC Symbol;Acc:HGNC:10413]	1.01e-08	-0.40476	0.806	0.74	0.000157776	2.3205	2.52439	0.20389	0.066
10	HSPA5	heat shock protein family A (Hsp70) member 5 [Source:HGNC Symbol;Acc:HGNC:5238]	4.07e-133	2.24873	0.801	0.455	6.37e-129	2.37629	0.642604	1.73368	0.346
10	DSTN	destrin, actin depolymerizing factor [Source:HGNC Symbol;Acc:HGNC:15750]	3.08e-101	1.15288	0.801	0.493	4.83e-97	1.92922	0.718313	1.2109	0.308
10	RPL37	ribosomal protein L37 [Source:HGNC Symbol;Acc:HGNC:10347]	4.16e-26	-0.589966	0.801	0.735	6.52e-22	2.36647	2.82402	0.457553	0.066
10	S100A10	S100 calcium binding protein A10 [Source:HGNC Symbol;Acc:HGNC:10487]	4.42e-11	0.39281	0.801	0.612	6.91e-07	1.87564	1.22456	0.651086	0.189
10	KRT18	keratin 18 [Source:HGNC Symbol;Acc:HGNC:6430]	2.83e-224	3.50149	0.786	0.032	4.43e-220	2.91407	0.0423704	2.8717	0.754
10	COX5B	cytochrome c oxidase subunit 5B [Source:HGNC Symbol;Acc:HGNC:2269]	1.36e-52	0.918476	0.786	0.609	2.13e-48	1.73575	0.888271	0.847475	0.177
10	RPL9	ribosomal protein L9 [Source:HGNC Symbol;Acc:HGNC:10369]	9.62e-12	-0.397012	0.786	0.737	1.51e-07	2.09171	2.37507	0.283357	0.049
10	SELENOW	selenoprotein W [Source:HGNC Symbol;Acc:HGNC:10752]	1.52e-56	0.976037	0.781	0.493	2.39e-52	1.54711	0.642677	0.904431	0.288
10	ENO1	enolase 1 [Source:HGNC Symbol;Acc:HGNC:3350]	2.98e-49	0.905881	0.776	0.627	4.67e-45	1.78513	0.949555	0.835579	0.149
10	GUK1	guanylate kinase 1 [Source:HGNC Symbol;Acc:HGNC:4693]	7e-35	0.783861	0.771	0.55	1.1e-30	1.50729	0.759128	0.748157	0.221
10	VAMP8	vesicle associated membrane protein 8 [Source:HGNC Symbol;Acc:HGNC:12647]	1.2e-35	0.851516	0.766	0.571	1.88e-31	1.58865	0.80156	0.787094	0.195
10	NDUFS5	NADH:ubiquinone oxidoreductase subunit S5 [Source:HGNC Symbol;Acc:HGNC:7712]	1.72e-19	0.465487	0.766	0.669	2.69e-15	1.58028	1.04124	0.53904	0.097
10	DYNLL1	dynein light chain LC8-type 1 [Source:HGNC Symbol;Acc:HGNC:15476]	2.09e-13	0.289133	0.766	0.614	3.27e-09	1.82319	1.18162	0.641575	0.152
10	MGP	matrix Gla protein [Source:HGNC Symbol;Acc:HGNC:7060]	1.65e-263	5.96343	0.761	0.03	2.58e-259	5.24313	0.0536146	5.18951	0.731
10	KRT19	keratin 19 [Source:HGNC Symbol;Acc:HGNC:6436]	6.02e-230	4.24355	0.761	0.005	9.42e-226	3.4582	0.012102	3.4461	0.756
10	ANXA2	annexin A2 [Source:HGNC Symbol;Acc:HGNC:537]	2.33e-93	1.70084	0.761	0.311	3.65e-89	1.96579	0.455197	1.5106	0.45
10	RPL34	ribosomal protein L34 [Source:HGNC Symbol;Acc:HGNC:10340]	8.55e-65	-0.748475	0.756	0.74	1.34e-60	2.12921	3.03196	0.902747	0.016
10	C12orf57	chromosome 12 open reading frame 57 [Source:HGNC Symbol;Acc:HGNC:29521]	3.15e-21	0.446872	0.756	0.624	4.93e-17	1.5593	1.07412	0.485188	0.132
10	HSPB1	heat shock protein family B (small) member 1 [Source:HGNC Symbol;Acc:HGNC:5246]	7.96e-125	1.71863	0.751	0.305	1.25e-120	1.77354	0.366849	1.40669	0.446
10	NDUFB2	NADH:ubiquinone oxidoreductase subunit B2 [Source:HGNC Symbol;Acc:HGNC:7697]	3.94e-39	0.954296	0.751	0.507	6.17e-35	1.5243	0.671719	0.852578	0.244
10	ARHGDIB	Rho GDP dissociation inhibitor beta [Source:HGNC Symbol;Acc:HGNC:679]	7.38e-21	-0.448131	0.751	0.897	1.16e-16	1.59895	2.16282	0.563866	-0.146
10	KRT8	keratin 8 [Source:HGNC Symbol;Acc:HGNC:6446]	1.75e-193	2.88611	0.746	0.019	2.75e-189	2.29095	0.0305309	2.26042	0.727
10	PEBP1	phosphatidylethanolamine binding protein 1 [Source:HGNC Symbol;Acc:HGNC:8630]	2.92e-62	1.1687	0.746	0.447	4.57e-58	1.56361	0.563467	1.00014	0.299
10	COX6C	cytochrome c oxidase subunit 6C [Source:HGNC Symbol;Acc:HGNC:2285]	7.56e-33	0.664173	0.746	0.657	1.18e-28	1.6445	1.0738	0.570701	0.089
10	CRABP2	cellular retinoic acid binding protein 2 [Source:HGNC Symbol;Acc:HGNC:2339]	1.26e-219	3.28108	0.741	0.004	1.98e-215	2.57719	0.00784824	2.56935	0.737
10	COX7A2	cytochrome c oxidase subunit 7A2 [Source:HGNC Symbol;Acc:HGNC:2288]	4.09e-54	0.857131	0.736	0.607	6.41e-50	1.59915	0.873263	0.725886	0.129
10	ITM2B	integral membrane protein 2B [Source:HGNC Symbol;Acc:HGNC:6174]	1.95e-42	-0.791521	0.736	0.936	3.05e-38	1.62294	2.50352	0.880587	-0.2
10	POLR2L	RNA polymerase II, I and III subunit L [Source:HGNC Symbol;Acc:HGNC:9199]	1.28e-37	0.869679	0.736	0.511	2e-33	1.43857	0.680563	0.758009	0.225
10	RPL22	ribosomal protein L22 [Source:HGNC Symbol;Acc:HGNC:10315]	2.99e-33	-0.52316	0.736	0.706	4.68e-29	1.76463	2.21318	0.44855	0.03
10	RHOB	ras homolog family member B [Source:HGNC Symbol;Acc:HGNC:668]	4.59e-112	2.10361	0.731	0.183	7.19e-108	1.98556	0.246262	1.7393	0.548
10	SPINT2	serine peptidase inhibitor, Kunitz type 2 [Source:HGNC Symbol;Acc:HGNC:11247]	3.09e-78	1.08778	0.731	0.304	4.83e-74	1.65073	0.462356	1.18837	0.427
10	PRDX1	peroxiredoxin 1 [Source:HGNC Symbol;Acc:HGNC:9352]	4.98e-72	1.32787	0.731	0.38	7.79e-68	1.55772	0.448739	1.10898	0.351
10	HSP90B1	heat shock protein 90 beta family member 1 [Source:HGNC Symbol;Acc:HGNC:12028]	2.35e-39	1.13686	0.731	0.514	3.69e-35	1.60563	0.741494	0.864138	0.217
10	UBL5	ubiquitin like 5 [Source:HGNC Symbol;Acc:HGNC:13736]	5.95e-12	0.394551	0.731	0.703	9.31e-08	1.43662	1.11422	0.322396	0.028
10	COX7B	cytochrome c oxidase subunit 7B [Source:HGNC Symbol;Acc:HGNC:2291]	5.18e-40	0.836381	0.726	0.528	8.1e-36	1.41024	0.693205	0.717034	0.198
10	RPL13A	ribosomal protein L13a [Source:HGNC Symbol;Acc:HGNC:10304]	2.86e-30	-0.651468	0.726	0.724	4.48e-26	1.77622	2.39243	0.616215	0.002
10	TMBIM6	transmembrane BAX inhibitor motif containing 6 [Source:HGNC Symbol;Acc:HGNC:11723]	8.62e-15	0.491964	0.726	0.667	1.35e-10	1.42976	1.01554	0.414224	0.059
10	RPL21	ribosomal protein L21 [Source:HGNC Symbol;Acc:HGNC:10313]	3.29e-24	-0.666161	0.721	0.771	5.16e-20	1.89885	2.71686	0.81801	-0.05
10	SLC25A5	solute carrier family 25 member 5 [Source:HGNC Symbol;Acc:HGNC:10991]	1.59e-32	0.872465	0.716	0.518	2.49e-28	1.44354	0.699844	0.7437	0.198
10	SOD1	superoxide dismutase 1 [Source:HGNC Symbol;Acc:HGNC:11179]	2.17e-29	0.604569	0.716	0.599	3.4e-25	1.37962	0.855553	0.524063	0.117
10	MGST3	microsomal glutathione S-transferase 3 [Source:HGNC Symbol;Acc:HGNC:7064]	1.54e-98	1.24573	0.711	0.354	2.42e-94	1.43387	0.402607	1.03126	0.357
10	UQCRQ	ubiquinol-cytochrome c reductase complex III subunit VII [Source:HGNC Symbol;Acc:HGNC:29594]	3.41e-73	1.2151	0.711	0.434	5.34e-69	1.51427	0.532042	0.982229	0.277
10	TMEM59	transmembrane protein 59 [Source:HGNC Symbol;Acc:HGNC:1239]	1.81e-61	0.926721	0.711	0.51	2.84e-57	1.40833	0.637505	0.770822	0.201
10	NDUFB4	NADH:ubiquinone oxidoreductase subunit B4 [Source:HGNC Symbol;Acc:HGNC:7699]	5.08e-59	0.924545	0.711	0.538	7.95e-55	1.47811	0.705501	0.772609	0.173
10	TSTD1	thiosulfate sulfurtransferase like domain containing 1 [Source:HGNC Symbol;Acc:HGNC:35410]	9.25e-90	1.24334	0.706	0.396	1.45e-85	1.49064	0.470548	1.02009	0.31
10	EDF1	endothelial differentiation related factor 1 [Source:HGNC Symbol;Acc:HGNC:3164]	1.81e-26	0.624308	0.706	0.605	2.83e-22	1.37796	0.849304	0.528654	0.101
10	SSR2	signal sequence receptor subunit 2 [Source:HGNC Symbol;Acc:HGNC:11324]	2.39e-13	0.519588	0.706	0.586	3.74e-09	1.34371	0.879905	0.463806	0.12
10	TPI1	triosephosphate isomerase 1 [Source:HGNC Symbol;Acc:HGNC:12009]	2.02e-11	0.533944	0.706	0.563	3.17e-07	1.32605	0.82098	0.505075	0.143
10	UQCR11	ubiquinol-cytochrome c reductase, complex III subunit XI [Source:HGNC Symbol;Acc:HGNC:30862]	1.57e-08	0.263879	0.706	0.752	0.00024527	1.51032	1.2981	0.21222	-0.046
10	TACSTD2	tumor associated calcium signal transducer 2 [Source:HGNC Symbol;Acc:HGNC:11530]	2.39e-198	2.84516	0.701	0.001	3.73e-194	2.11065	0.00326951	2.10738	0.7
10	ID1	inhibitor of DNA binding 1, HLH protein [Source:HGNC Symbol;Acc:HGNC:5360]	1.92e-176	2.84305	0.701	0.03	3.01e-172	2.14729	0.0346865	2.1126	0.671
10	ID3	inhibitor of DNA binding 3, HLH protein [Source:HGNC Symbol;Acc:HGNC:5362]	4.31e-156	2.78033	0.701	0.036	6.75e-152	2.04399	0.0384609	2.00553	0.665
10	CALM1	calmodulin 1 [Source:HGNC Symbol;Acc:HGNC:1442]	8.52e-20	-0.574432	0.701	0.887	1.33e-15	1.49599	2.20347	0.70748	-0.186
10	KRT7	keratin 7 [Source:HGNC Symbol;Acc:HGNC:6445]	6.61e-190	2.8362	0.697	0.004	1.03e-185	2.08385	0.00696385	2.07688	0.693
10	CD9	CD9 molecule [Source:HGNC Symbol;Acc:HGNC:1709]	1.81e-55	1.07706	0.697	0.174	2.83e-51	1.73161	0.409036	1.32257	0.523
10	TXN	thioredoxin [Source:HGNC Symbol;Acc:HGNC:12435]	9.39e-44	0.953203	0.697	0.403	1.47e-39	1.39163	0.521056	0.870575	0.294
10	ZFAS1	ZNFX1 antisense RNA 1 [Source:HGNC Symbol;Acc:HGNC:33101]	2.59e-22	0.54323	0.697	0.587	4.06e-18	1.41708	0.899075	0.518004	0.11
10	HMGB1	high mobility group box 1 [Source:HGNC Symbol;Acc:HGNC:4983]	2.03e-21	-0.560139	0.697	0.885	3.18e-17	1.43266	2.08083	0.64817	-0.188
10	GNG5	G protein subunit gamma 5 [Source:HGNC Symbol;Acc:HGNC:4408]	2.3e-20	0.642572	0.697	0.546	3.6e-16	1.33801	0.763115	0.574898	0.151
10	NCL	nucleolin [Source:HGNC Symbol;Acc:HGNC:7667]	1.51e-08	0.410535	0.697	0.601	0.000235813	1.35625	0.979699	0.376556	0.096
10	JTB	jumping translocation breakpoint [Source:HGNC Symbol;Acc:HGNC:6201]	7.82e-63	0.902186	0.692	0.503	1.22e-58	1.37004	0.617694	0.752346	0.189
10	RPS29	ribosomal protein S29 [Source:HGNC Symbol;Acc:HGNC:10419]	3.11e-15	-0.736125	0.692	0.748	4.88e-11	1.98516	2.88801	0.902854	-0.056
10	RPL37A	ribosomal protein L37a [Source:HGNC Symbol;Acc:HGNC:10348]	8.5e-09	-0.527697	0.692	0.717	0.000133103	1.82528	2.36971	0.544437	-0.025
10	HNRNPA2B1	heterogeneous nuclear ribonucleoprotein A2/B1 [Source:HGNC Symbol;Acc:HGNC:5033]	6.31e-08	-0.33218	0.692	0.81	0.000988415	1.37143	1.74213	0.370705	-0.118
10	ATP6V1G1	ATPase H+ transporting V1 subunit G1 [Source:HGNC Symbol;Acc:HGNC:864]	7.08e-10	0.302225	0.687	0.657	1.11e-05	1.23782	0.978276	0.259547	0.03
10	PPIB	peptidylprolyl isomerase B [Source:HGNC Symbol;Acc:HGNC:9255]	7.69e-10	0.452709	0.687	0.588	1.2e-05	1.32553	0.902521	0.423013	0.099
10	ELF3	E74 like ETS transcription factor 3 [Source:HGNC Symbol;Acc:HGNC:3318]	5.12e-185	2.77243	0.682	0.005	8.01e-181	1.99824	0.0064294	1.99182	0.677
10	BTG2	BTG anti-proliferation factor 2 [Source:HGNC Symbol;Acc:HGNC:1131]	1.76e-27	1.09882	0.682	0.446	2.76e-23	1.54878	0.642857	0.905925	0.236
10	MZT2B	mitotic spindle organizing protein 2B [Source:HGNC Symbol;Acc:HGNC:25886]	3.37e-09	0.449907	0.682	0.571	5.27e-05	1.18266	0.819153	0.363508	0.111
10	CLDN4	claudin 4 [Source:HGNC Symbol;Acc:HGNC:2046]	7.31e-181	2.55182	0.677	0.002	1.14e-176	1.8734	0.00453084	1.86887	0.675
10	FXYD3	FXYD domain containing ion transport regulator 3 [Source:HGNC Symbol;Acc:HGNC:4027]	1.56e-151	2.36073	0.677	0.011	2.45e-147	1.80954	0.01897	1.79057	0.666
10	DBI	diazepam binding inhibitor, acyl-CoA binding protein [Source:HGNC Symbol;Acc:HGNC:2690]	9.24e-34	0.922195	0.677	0.489	1.45e-29	1.41058	0.655074	0.755502	0.188
10	NDUFA13	NADH:ubiquinone oxidoreductase subunit A13 [Source:HGNC Symbol;Acc:HGNC:17194]	4e-19	0.578931	0.677	0.586	6.26e-15	1.26181	0.810259	0.451555	0.091
10	ATP5F1D	ATP synthase F1 subunit delta [Source:HGNC Symbol;Acc:HGNC:837]	5.39e-19	0.604999	0.677	0.581	8.43e-15	1.28654	0.816849	0.469688	0.096
10	SH3BGRL3	SH3 domain binding glutamate rich protein like 3 [Source:HGNC Symbol;Acc:HGNC:15568]	2.12e-84	-1.24	0.672	0.945	3.32e-80	1.42547	2.91975	1.49428	-0.273
10	NDUFA2	NADH:ubiquinone oxidoreductase subunit A2 [Source:HGNC Symbol;Acc:HGNC:7685]	3.47e-64	1.05671	0.672	0.406	5.43e-60	1.30779	0.476288	0.831507	0.266
10	UFC1	ubiquitin-fold modifier conjugating enzyme 1 [Source:HGNC Symbol;Acc:HGNC:26941]	1.23e-33	0.88724	0.662	0.437	1.92e-29	1.21765	0.530392	0.687259	0.225
10	UQCR10	ubiquinol-cytochrome c reductase, complex III subunit X [Source:HGNC Symbol;Acc:HGNC:30863]	1.49e-13	0.460068	0.662	0.581	2.33e-09	1.21509	0.809287	0.4058	0.081
10	PRDX5	peroxiredoxin 5 [Source:HGNC Symbol;Acc:HGNC:9355]	2.54e-11	0.328839	0.662	0.539	3.97e-07	1.18776	0.782286	0.405472	0.123
10	NDUFB7	NADH:ubiquinone oxidoreductase subunit B7 [Source:HGNC Symbol;Acc:HGNC:7702]	2.66e-53	0.951801	0.657	0.404	4.16e-49	1.19884	0.47576	0.723079	0.253
10	ATP5MC3	ATP synthase membrane subunit c locus 3 [Source:HGNC Symbol;Acc:HGNC:843]	2.73e-30	0.814126	0.657	0.492	4.28e-26	1.23529	0.6119	0.62339	0.165
10	HSPE1	heat shock protein family E (Hsp10) member 1 [Source:HGNC Symbol;Acc:HGNC:5269]	1.73e-26	0.94525	0.657	0.402	2.71e-22	1.2246	0.489975	0.734626	0.255
10	SLC25A3	solute carrier family 25 member 3 [Source:HGNC Symbol;Acc:HGNC:10989]	7.75e-16	0.54578	0.657	0.549	1.21e-11	1.17614	0.73346	0.442678	0.108
10	ARPC2	actin related protein 2/3 complex subunit 2 [Source:HGNC Symbol;Acc:HGNC:705]	9e-13	-0.501172	0.657	0.802	1.41e-08	1.16192	1.62774	0.465821	-0.145
10	CAST	calpastatin [Source:HGNC Symbol;Acc:HGNC:1515]	8.21e-11	0.397624	0.657	0.535	1.29e-06	1.24569	0.851535	0.394154	0.122
10	PDIA3	protein disulfide isomerase family A member 3 [Source:HGNC Symbol;Acc:HGNC:4606]	4.33e-24	0.600177	0.652	0.552	6.78e-20	1.25835	0.76882	0.489535	0.1
10	NDUFA1	NADH:ubiquinone oxidoreductase subunit A1 [Source:HGNC Symbol;Acc:HGNC:7683]	6.24e-07	0.29558	0.647	0.647	0.00976356	1.17321	0.962104	0.211103	0
10	ATP5PF	ATP synthase peripheral stalk subunit F6 [Source:HGNC Symbol;Acc:HGNC:847]	2.26e-25	0.599318	0.642	0.544	3.54e-21	1.20914	0.713443	0.495698	0.098
10	RPL38	ribosomal protein L38 [Source:HGNC Symbol;Acc:HGNC:10349]	1e-15	-0.616522	0.642	0.708	1.57e-11	1.51488	2.19297	0.678086	-0.066
10	MARCKSL1	MARCKS like 1 [Source:HGNC Symbol;Acc:HGNC:7142]	3.68e-51	1.28816	0.637	0.189	5.76e-47	1.25636	0.210859	1.04551	0.448
10	PRDX2	peroxiredoxin 2 [Source:HGNC Symbol;Acc:HGNC:9353]	2.26e-29	0.866804	0.637	0.388	3.54e-25	1.15326	0.463992	0.689264	0.249
10	RPL7	ribosomal protein L7 [Source:HGNC Symbol;Acc:HGNC:10363]	2.82e-19	-0.532718	0.637	0.708	4.42e-15	1.36894	1.92682	0.557875	-0.071
10	TXNIP	thioredoxin interacting protein [Source:HGNC Symbol;Acc:HGNC:16952]	1.29e-08	-0.599189	0.637	0.754	0.000202071	1.4468	2.10125	0.654446	-0.117
10	ENSA	endosulfine alpha [Source:HGNC Symbol;Acc:HGNC:3360]	1.9e-36	0.75875	0.632	0.415	2.97e-32	1.10961	0.491816	0.617792	0.217
10	CALR	calreticulin [Source:HGNC Symbol;Acc:HGNC:1455]	1.3e-23	0.788368	0.632	0.506	2.03e-19	1.31373	0.719928	0.593806	0.126
10	VPS28	VPS28 subunit of ESCRT-I [Source:HGNC Symbol;Acc:HGNC:18178]	2.44e-16	0.475207	0.632	0.532	3.81e-12	1.15219	0.732243	0.41995	0.1
10	BST2	bone marrow stromal cell antigen 2 [Source:HGNC Symbol;Acc:HGNC:1119]	1.28e-33	1.11098	0.627	0.314	2.01e-29	1.23469	0.377928	0.856766	0.313
10	NDUFB9	NADH:ubiquinone oxidoreductase subunit B9 [Source:HGNC Symbol;Acc:HGNC:7704]	3.81e-25	0.585562	0.627	0.518	5.97e-21	1.14331	0.684072	0.459241	0.109
10	ATP5ME	ATP synthase membrane subunit e [Source:HGNC Symbol;Acc:HGNC:846]	3.33e-21	0.548979	0.627	0.595	5.22e-17	1.24293	0.873675	0.369256	0.032
10	NDUFB11	NADH:ubiquinone oxidoreductase subunit B11 [Source:HGNC Symbol;Acc:HGNC:20372]	3.57e-19	0.63225	0.627	0.527	5.59e-15	1.15975	0.694118	0.46563	0.1
10	PTGES3	prostaglandin E synthase 3 [Source:HGNC Symbol;Acc:HGNC:16049]	4.89e-12	0.425189	0.627	0.588	7.65e-08	1.09151	0.803497	0.288015	0.039
10	TUBB4B	tubulin beta 4B class IVb [Source:HGNC Symbol;Acc:HGNC:20771]	6.7e-40	0.785217	0.622	0.36	1.05e-35	1.30465	0.551341	0.753305	0.262
10	ATP5F1B	ATP synthase F1 subunit beta [Source:HGNC Symbol;Acc:HGNC:830]	2.91e-25	0.738083	0.622	0.457	4.56e-21	1.10188	0.54153	0.560354	0.165
10	TSPAN1	tetraspanin 1 [Source:HGNC Symbol;Acc:HGNC:20657]	1.71e-163	2.0456	0.617	0.001	2.68e-159	1.4414	0.00223223	1.43916	0.616
10	SCCPDH	saccharopine dehydrogenase (putative) [Source:HGNC Symbol;Acc:HGNC:24275]	4.53e-145	1.92693	0.617	0.054	7.1e-141	1.449	0.0527406	1.39626	0.563
10	STARD10	StAR related lipid transfer domain containing 10 [Source:HGNC Symbol;Acc:HGNC:10666]	1.24e-133	1.71974	0.617	0.065	1.94e-129	1.30402	0.0647941	1.23923	0.552
10	TPM3	tropomyosin 3 [Source:HGNC Symbol;Acc:HGNC:12012]	9.47e-17	-0.463776	0.617	0.805	1.48e-12	1.1013	1.58386	0.482559	-0.188
10	RPS27L	ribosomal protein S27 like [Source:HGNC Symbol;Acc:HGNC:18476]	2.6e-12	0.487223	0.617	0.516	4.07e-08	1.12137	0.69325	0.428118	0.101
10	SPCS1	signal peptidase complex subunit 1 [Source:HGNC Symbol;Acc:HGNC:23401]	3.13e-12	0.474893	0.617	0.536	4.89e-08	1.04059	0.689036	0.351554	0.081
10	CAMK2N1	calcium/calmodulin dependent protein kinase II inhibitor 1 [Source:HGNC Symbol;Acc:HGNC:24190]	5.46e-116	1.81369	0.612	0.028	8.55e-112	1.31578	0.0288387	1.28695	0.584
10	PLK2	polo like kinase 2 [Source:HGNC Symbol;Acc:HGNC:19699]	1.13e-115	1.86729	0.612	0.021	1.77e-111	1.38149	0.0249098	1.35658	0.591
10	NUCKS1	nuclear casein kinase and cyclin dependent kinase substrate 1 [Source:HGNC Symbol;Acc:HGNC:29923]	1.27e-16	0.496655	0.612	0.531	1.99e-12	1.06139	0.732533	0.328859	0.081
10	ATP5PO	ATP synthase peripheral stalk subunit OSCP [Source:HGNC Symbol;Acc:HGNC:850]	8.48e-10	0.446369	0.612	0.518	1.33e-05	1.02682	0.689664	0.337156	0.094
10	MDH2	malate dehydrogenase 2 [Source:HGNC Symbol;Acc:HGNC:6971]	2.49e-28	0.831541	0.607	0.377	3.89e-24	1.06105	0.418469	0.64258	0.23
10	ATP5MD	ATP synthase membrane subunit DAPIT [Source:HGNC Symbol;Acc:HGNC:30889]	1.73e-13	0.442508	0.607	0.573	2.71e-09	1.10545	0.794864	0.310589	0.034
10	ATP5PD	ATP synthase peripheral stalk subunit d [Source:HGNC Symbol;Acc:HGNC:845]	1.97e-23	0.639952	0.602	0.486	3.08e-19	1.11348	0.625275	0.488206	0.116
10	SEC62	SEC62 homolog, preprotein translocation factor [Source:HGNC Symbol;Acc:HGNC:11846]	1.36e-17	0.43416	0.602	0.53	2.12e-13	1.05917	0.715161	0.344014	0.072
10	CUTA	cutA divalent cation tolerance homolog [Source:HGNC Symbol;Acc:HGNC:21101]	1.12e-14	0.553523	0.602	0.485	1.75e-10	1.01405	0.606843	0.407209	0.117
10	HERPUD1	homocysteine inducible ER protein with ubiquitin like domain 1 [Source:HGNC Symbol;Acc:HGNC:13744]	4.28e-48	1.29528	0.597	0.273	6.7e-44	1.20784	0.310968	0.89687	0.324
10	PYCARD	PYD and CARD domain containing [Source:HGNC Symbol;Acc:HGNC:16608]	7.6e-22	0.90497	0.597	0.302	1.19e-17	1.13222	0.409605	0.722619	0.295
10	ATP5MF	ATP synthase membrane subunit f [Source:HGNC Symbol;Acc:HGNC:848]	2.46e-12	0.498638	0.597	0.53	3.84e-08	1.04855	0.697647	0.350899	0.067
10	LGALS3	galectin 3 [Source:HGNC Symbol;Acc:HGNC:6563]	1.85e-48	1.11178	0.592	0.181	2.9e-44	1.20884	0.28857	0.92027	0.411
10	NENF	neudesin neurotrophic factor [Source:HGNC Symbol;Acc:HGNC:30384]	4.39e-40	0.785473	0.592	0.276	6.87e-36	1.08763	0.369772	0.71786	0.316
10	BRK1	BRICK1 subunit of SCAR/WAVE actin nucleating complex [Source:HGNC Symbol;Acc:HGNC:23057]	4.47e-13	0.348976	0.592	0.552	6.99e-09	1.08246	0.764837	0.317624	0.04
10	SLC3A1	solute carrier family 3 member 1 [Source:HGNC Symbol;Acc:HGNC:11025]	1.2e-133	2.2728	0.587	0.005	1.88e-129	1.48781	0.00548791	1.48232	0.582
10	NDUFS6	NADH:ubiquinone oxidoreductase subunit S6 [Source:HGNC Symbol;Acc:HGNC:7713]	5.07e-49	0.978758	0.587	0.362	7.94e-45	1.08466	0.401786	0.682879	0.225
10	HLA-E	major histocompatibility complex, class I, E [Source:HGNC Symbol;Acc:HGNC:4962]	2.2e-89	-1.06314	0.582	0.946	3.45e-85	1.21764	2.71285	1.49521	-0.364
10	SRP9	signal recognition particle 9 [Source:HGNC Symbol;Acc:HGNC:11304]	1.41e-46	0.749406	0.582	0.474	2.2e-42	1.08554	0.565546	0.519997	0.108
10	TNFSF10	TNF superfamily member 10 [Source:HGNC Symbol;Acc:HGNC:11925]	4.63e-34	1.14206	0.582	0.246	7.25e-30	1.12863	0.296144	0.832482	0.336
10	RHOC	ras homolog family member C [Source:HGNC Symbol;Acc:HGNC:669]	7.33e-25	0.809456	0.582	0.239	1.15e-20	1.13206	0.370759	0.761298	0.343
10	COX5A	cytochrome c oxidase subunit 5A [Source:HGNC Symbol;Acc:HGNC:2267]	1.06e-14	0.727102	0.582	0.408	1.65e-10	1.00227	0.477235	0.525031	0.174
10	ATP5IF1	ATP synthase inhibitory factor subunit 1 [Source:HGNC Symbol;Acc:HGNC:871]	2.19e-14	0.519363	0.582	0.506	3.43e-10	0.983069	0.637953	0.345116	0.076
10	C19orf53	chromosome 19 open reading frame 53 [Source:HGNC Symbol;Acc:HGNC:24991]	9.32e-10	0.353404	0.582	0.512	1.46e-05	0.938997	0.661128	0.277869	0.07
10	CLDN7	claudin 7 [Source:HGNC Symbol;Acc:HGNC:2049]	3.29e-127	1.73923	0.577	0.009	5.14e-123	1.22565	0.00883161	1.21682	0.568
10	CCND1	cyclin D1 [Source:HGNC Symbol;Acc:HGNC:1582]	6.48e-127	1.59212	0.577	0.008	1.02e-122	1.12795	0.0100574	1.11789	0.569
10	LMNA	lamin A/C [Source:HGNC Symbol;Acc:HGNC:6636]	5.46e-24	0.572192	0.577	0.201	8.55e-20	1.22869	0.458077	0.770609	0.376
10	TOMM20	translocase of outer mitochondrial membrane 20 [Source:HGNC Symbol;Acc:HGNC:20947]	6.87e-18	0.552497	0.577	0.494	1.07e-13	0.985065	0.618168	0.366897	0.083
10	GADD45B	growth arrest and DNA damage inducible beta [Source:HGNC Symbol;Acc:HGNC:4096]	1e-10	0.811722	0.577	0.342	1.57e-06	1.11228	0.462289	0.649993	0.235
10	SLC9A3R2	SLC9A3 regulator 2 [Source:HGNC Symbol;Acc:HGNC:11076]	3.09e-122	1.77712	0.572	0.018	4.84e-118	1.24992	0.0162987	1.23362	0.554
10	TM4SF1	transmembrane 4 L six family member 1 [Source:HGNC Symbol;Acc:HGNC:11853]	6.3e-118	1.89746	0.572	0.009	9.86e-114	1.27365	0.0150294	1.25862	0.563
10	TMEM141	transmembrane protein 141 [Source:HGNC Symbol;Acc:HGNC:28211]	9.52e-92	1.33534	0.572	0.164	1.49e-87	1.10991	0.161892	0.948015	0.408
10	SEM1	SEM1 26S proteasome complex subunit [Source:HGNC Symbol;Acc:HGNC:10845]	4.98e-32	0.67333	0.572	0.433	7.8e-28	0.974206	0.504089	0.470117	0.139
10	PPP1R14B	protein phosphatase 1 regulatory inhibitor subunit 14B [Source:HGNC Symbol;Acc:HGNC:9057]	8.77e-52	1.21368	0.567	0.212	1.37e-47	1.1042	0.225289	0.878914	0.355
10	HEBP2	heme binding protein 2 [Source:HGNC Symbol;Acc:HGNC:15716]	1.3e-40	0.922654	0.567	0.293	2.03e-36	0.994114	0.322755	0.671358	0.274
10	CD151	CD151 molecule (Raph blood group) [Source:HGNC Symbol;Acc:HGNC:1630]	2.36e-35	0.661237	0.567	0.241	3.69e-31	1.11165	0.403245	0.708404	0.326
10	CSNK1A1	casein kinase 1 alpha 1 [Source:HGNC Symbol;Acc:HGNC:2451]	1.56e-17	0.445723	0.567	0.48	2.44e-13	0.934906	0.59658	0.338325	0.087
10	BTG1	BTG anti-proliferation factor 1 [Source:HGNC Symbol;Acc:HGNC:1130]	2.75e-14	-0.725417	0.567	0.738	4.31e-10	1.1732	1.97348	0.800285	-0.171
10	CTSD	cathepsin D [Source:HGNC Symbol;Acc:HGNC:2529]	1.7e-12	0.534694	0.567	0.414	2.66e-08	1.01848	0.578934	0.439543	0.153
10	S100A13	S100 calcium binding protein A13 [Source:HGNC Symbol;Acc:HGNC:10490]	5.88e-128	1.76589	0.562	0.014	9.2e-124	1.22202	0.0131091	1.20891	0.548
10	GATA3	GATA binding protein 3 [Source:HGNC Symbol;Acc:HGNC:4172]	6.87e-71	1.25707	0.562	0.162	1.07e-66	1.06193	0.171208	0.890727	0.4
10	SPCS2	signal peptidase complex subunit 2 [Source:HGNC Symbol;Acc:HGNC:28962]	1.34e-15	0.466859	0.562	0.471	2.1e-11	0.913646	0.5869	0.326747	0.091
10	TRMT112	tRNA methyltransferase subunit 11-2 [Source:HGNC Symbol;Acc:HGNC:26940]	3.32e-11	0.501563	0.562	0.498	5.2e-07	0.947827	0.613733	0.334094	0.064
10	ARL6IP5	ADP ribosylation factor like GTPase 6 interacting protein 5 [Source:HGNC Symbol;Acc:HGNC:16937]	2.21e-08	-0.448187	0.562	0.771	0.000345484	0.936	1.40595	0.469948	-0.209
10	NDUFA11	NADH:ubiquinone oxidoreductase subunit A11 [Source:HGNC Symbol;Acc:HGNC:20371]	2.58e-08	0.326015	0.562	0.511	0.000404505	0.902623	0.660073	0.24255	0.051
10	SEC61B	SEC61 translocon subunit beta [Source:HGNC Symbol;Acc:HGNC:16993]	1.07e-07	0.439602	0.562	0.479	0.001671	0.957925	0.618903	0.339022	0.083
10	S100A16	S100 calcium binding protein A16 [Source:HGNC Symbol;Acc:HGNC:20441]	1.87e-130	1.70851	0.557	0.002	2.92e-126	1.15456	0.00356764	1.15099	0.555
10	GCHFR	GTP cyclohydrolase I feedback regulator [Source:HGNC Symbol;Acc:HGNC:4194]	2.83e-90	1.51554	0.557	0.123	4.43e-86	1.10748	0.12113	0.98635	0.434
10	MRPL51	mitochondrial ribosomal protein L51 [Source:HGNC Symbol;Acc:HGNC:14044]	7e-63	1.04152	0.557	0.284	1.1e-58	1.00848	0.293257	0.715222	0.273
10	AURKAIP1	aurora kinase A interacting protein 1 [Source:HGNC Symbol;Acc:HGNC:24114]	9.5e-35	0.710602	0.557	0.389	1.49e-30	0.957793	0.442287	0.515506	0.168
10	NDUFC1	NADH:ubiquinone oxidoreductase subunit C1 [Source:HGNC Symbol;Acc:HGNC:7705]	4.2e-34	0.648428	0.557	0.383	6.58e-30	0.930236	0.448683	0.481553	0.174
10	NDUFAB1	NADH:ubiquinone oxidoreductase subunit AB1 [Source:HGNC Symbol;Acc:HGNC:7694]	1.61e-30	0.81604	0.557	0.31	2.51e-26	0.871103	0.317926	0.553176	0.247
10	P4HB	prolyl 4-hydroxylase subunit beta [Source:HGNC Symbol;Acc:HGNC:8548]	1.95e-29	0.742648	0.557	0.341	3.05e-25	0.932473	0.390318	0.542155	0.216
10	CST3	cystatin C [Source:HGNC Symbol;Acc:HGNC:2475]	5.09e-24	-0.426758	0.557	0.322	7.97e-20	1.16618	0.867034	0.29915	0.235
10	WDR83OS	WD repeat domain 83 opposite strand [Source:HGNC Symbol;Acc:HGNC:30203]	1.03e-07	0.314342	0.557	0.518	0.00161413	0.944801	0.679497	0.265304	0.039
10	TSC22D3	TSC22 domain family member 3 [Source:HGNC Symbol;Acc:HGNC:3051]	1.24e-07	-0.503737	0.557	0.769	0.00193674	1.00054	1.5632	0.562653	-0.212
10	ECH1	enoyl-CoA hydratase 1 [Source:HGNC Symbol;Acc:HGNC:3149]	2.92e-26	0.677418	0.552	0.345	4.57e-22	0.902394	0.379028	0.523366	0.207
10	CHMP2A	charged multivesicular body protein 2A [Source:HGNC Symbol;Acc:HGNC:30216]	5.49e-25	0.663711	0.552	0.362	8.59e-21	0.929948	0.426672	0.503276	0.19
10	NDUFV2	NADH:ubiquinone oxidoreductase core subunit V2 [Source:HGNC Symbol;Acc:HGNC:7717]	6.22e-25	0.702366	0.552	0.372	9.74e-21	0.950177	0.426328	0.523849	0.18
10	SRSF9	serine and arginine rich splicing factor 9 [Source:HGNC Symbol;Acc:HGNC:10791]	2.82e-09	0.286524	0.552	0.515	4.41e-05	0.869273	0.648161	0.221111	0.037
10	ATP6V0B	ATPase H+ transporting V0 subunit b [Source:HGNC Symbol;Acc:HGNC:861]	9.36e-18	0.70747	0.547	0.34	1.47e-13	0.964471	0.428617	0.535854	0.207
10	VDAC2	voltage dependent anion channel 2 [Source:HGNC Symbol;Acc:HGNC:12672]	1.55e-15	0.505029	0.547	0.427	2.42e-11	0.899066	0.527171	0.371895	0.12
10	NOP10	NOP10 ribonucleoprotein [Source:HGNC Symbol;Acc:HGNC:14378]	5.02e-15	0.610126	0.547	0.412	7.86e-11	0.939738	0.493114	0.446625	0.135
10	FXYD5	FXYD domain containing ion transport regulator 5 [Source:HGNC Symbol;Acc:HGNC:4029]	2.65e-13	-0.474953	0.547	0.749	4.14e-09	0.904203	1.40918	0.504978	-0.202
10	YWHAE	tyrosine 3-monooxygenase/tryptophan 5-monooxygenase activation protein epsilon [Source:HGNC Symbol;Acc:HGNC:12851]	4.28e-09	0.330842	0.547	0.421	6.7e-05	0.984328	0.608913	0.375414	0.126
10	CIB1	calcium and integrin binding 1 [Source:HGNC Symbol;Acc:HGNC:16920]	2.22e-07	0.415696	0.547	0.465	0.00347859	0.877897	0.580674	0.297223	0.082
10	AGR2	anterior gradient 2, protein disulphide isomerase family member [Source:HGNC Symbol;Acc:HGNC:328]	6.33e-133	2.24002	0.542	0.001	9.91e-129	1.33662	0.00231588	1.33431	0.541
10	REEP5	receptor accessory protein 5 [Source:HGNC Symbol;Acc:HGNC:30077]	8.79e-51	0.942356	0.542	0.318	1.38e-46	1.02242	0.364279	0.65814	0.224
10	COX7A2L	cytochrome c oxidase subunit 7A2 like [Source:HGNC Symbol;Acc:HGNC:2289]	1.41e-17	0.446858	0.542	0.444	2.21e-13	0.82599	0.51169	0.314301	0.098
10	KRT10	keratin 10 [Source:HGNC Symbol;Acc:HGNC:6413]	8.28e-13	0.602551	0.542	0.429	1.3e-08	0.924354	0.500429	0.423925	0.113
10	MCL1	MCL1 apoptosis regulator, BCL2 family member [Source:HGNC Symbol;Acc:HGNC:6943]	4.16e-10	0.462898	0.542	0.421	6.51e-06	0.9021	0.545449	0.356652	0.121
10	RPL31	ribosomal protein L31 [Source:HGNC Symbol;Acc:HGNC:10334]	4.4e-08	-0.487119	0.542	0.679	0.000688419	1.18397	1.78774	0.603764	-0.137
10	EPCAM	epithelial cell adhesion molecule [Source:HGNC Symbol;Acc:HGNC:11529]	5.54e-133	1.64135	0.537	0.001	8.68e-129	1.10683	0.001093	1.10574	0.536
10	MLPH	melanophilin [Source:HGNC Symbol;Acc:HGNC:29643]	5.34e-125	1.58201	0.537	0.001	8.37e-121	1.06922	0.0017485	1.06747	0.536
10	DEGS1	delta 4-desaturase, sphingolipid 1 [Source:HGNC Symbol;Acc:HGNC:13709]	2.62e-77	1.12766	0.537	0.181	4.1e-73	0.941554	0.172128	0.769426	0.356
10	DNAJC1	DnaJ heat shock protein family (Hsp40) member C1 [Source:HGNC Symbol;Acc:HGNC:20090]	1.41e-75	1.34921	0.537	0.186	2.21e-71	1.11264	0.204844	0.9078	0.351
10	ARPC1B	actin related protein 2/3 complex subunit 1B [Source:HGNC Symbol;Acc:HGNC:704]	1.53e-47	-0.90937	0.537	0.841	2.4e-43	0.940876	1.93168	0.990808	-0.304
10	RTN4	reticulon 4 [Source:HGNC Symbol;Acc:HGNC:14085]	3.54e-13	0.423891	0.537	0.459	5.54e-09	0.93545	0.599711	0.335739	0.078
10	RBM8A	RNA binding motif protein 8A [Source:HGNC Symbol;Acc:HGNC:9905]	2.89e-11	0.497064	0.537	0.433	4.53e-07	0.863367	0.517871	0.345496	0.104
10	ATF3	activating transcription factor 3 [Source:HGNC Symbol;Acc:HGNC:785]	2.42e-70	1.73716	0.532	0.056	3.79e-66	1.24635	0.0769397	1.16941	0.476
10	CITED4	Cbp/p300 interacting transactivator with Glu/Asp rich carboxy-terminal domain 4 [Source:HGNC Symbol;Acc:HGNC:18696]	2.37e-50	1.07082	0.532	0.138	3.7e-46	0.874432	0.133882	0.740551	0.394
10	MRPL41	mitochondrial ribosomal protein L41 [Source:HGNC Symbol;Acc:HGNC:14492]	4.82e-31	0.799684	0.532	0.291	7.55e-27	0.900851	0.3166	0.584251	0.241
10	SUMO1	small ubiquitin like modifier 1 [Source:HGNC Symbol;Acc:HGNC:12502]	3.78e-18	0.509064	0.532	0.397	5.91e-14	0.779053	0.429991	0.349062	0.135
10	SELENOH	selenoprotein H [Source:HGNC Symbol;Acc:HGNC:18251]	5.54e-11	0.425146	0.532	0.514	8.67e-07	0.900753	0.655021	0.245732	0.018
10	NUPR1	nuclear protein 1, transcriptional regulator [Source:HGNC Symbol;Acc:HGNC:29990]	2.48e-128	1.60719	0.527	0.001	3.89e-124	1.06961	0.0016044	1.06801	0.526
10	LAMTOR2	late endosomal/lysosomal adaptor, MAPK and MTOR activator 2 [Source:HGNC Symbol;Acc:HGNC:29796]	5.17e-36	0.882057	0.527	0.261	8.1e-32	0.887224	0.280965	0.606259	0.266
10	NDUFS8	NADH:ubiquinone oxidoreductase core subunit S8 [Source:HGNC Symbol;Acc:HGNC:7715]	7.51e-34	0.812658	0.527	0.302	1.18e-29	0.880287	0.31687	0.563417	0.225
10	DPP7	dipeptidyl peptidase 7 [Source:HGNC Symbol;Acc:HGNC:14892]	1.26e-27	0.745919	0.527	0.332	1.97e-23	0.893588	0.357038	0.53655	0.195
10	COX17	cytochrome c oxidase copper chaperone COX17 [Source:HGNC Symbol;Acc:HGNC:2264]	8.04e-26	0.615402	0.527	0.359	1.26e-21	0.908175	0.437665	0.47051	0.168
10	CYBA	cytochrome b-245 alpha chain [Source:HGNC Symbol;Acc:HGNC:2577]	1.6e-20	-0.845803	0.527	0.681	2.51e-16	0.846526	1.47561	0.629083	-0.154
10	PPA1	inorganic pyrophosphatase 1 [Source:HGNC Symbol;Acc:HGNC:9226]	5.39e-18	0.688235	0.527	0.327	8.44e-14	0.843008	0.362459	0.480549	0.2
10	RPS20	ribosomal protein S20 [Source:HGNC Symbol;Acc:HGNC:10405]	2.48e-16	-0.703358	0.527	0.711	3.88e-12	1.09596	1.92699	0.831034	-0.184
10	CLTA	clathrin light chain A [Source:HGNC Symbol;Acc:HGNC:2090]	1.88e-09	0.397782	0.527	0.413	2.95e-05	0.917509	0.564322	0.353186	0.114
10	HSPD1	heat shock protein family D (Hsp60) member 1 [Source:HGNC Symbol;Acc:HGNC:5261]	7.4e-08	0.553812	0.527	0.376	0.00115782	0.845346	0.449521	0.395825	0.151
10	ID4	inhibitor of DNA binding 4, HLH protein [Source:HGNC Symbol;Acc:HGNC:5363]	6.21e-126	1.90091	0.522	0.001	9.72e-122	1.15587	0.00183055	1.15404	0.521
10	RHOV	ras homolog family member V [Source:HGNC Symbol;Acc:HGNC:18313]	3.93e-123	1.61636	0.522	0.001	6.15e-119	1.0587	0.00203861	1.05666	0.521
10	CYB5A	cytochrome b5 type A [Source:HGNC Symbol;Acc:HGNC:2570]	2.9e-73	1.32835	0.522	0.142	4.53e-69	1.02696	0.138752	0.888203	0.38
10	PAFAH1B3	platelet activating factor acetylhydrolase 1b catalytic subunit 3 [Source:HGNC Symbol;Acc:HGNC:8576]	5.24e-71	1.16495	0.522	0.098	8.21e-67	0.873012	0.0892797	0.783732	0.424
10	YWHAZ	tyrosine 3-monooxygenase/tryptophan 5-monooxygenase activation protein zeta [Source:HGNC Symbol;Acc:HGNC:12855]	2.67e-28	-0.704372	0.522	0.819	4.17e-24	0.848948	1.60415	0.755205	-0.297
10	ALKBH7	alkB homolog 7 [Source:HGNC Symbol;Acc:HGNC:21306]	2.21e-19	0.663487	0.522	0.341	3.46e-15	0.837796	0.384445	0.453351	0.181
10	TUFM	Tu translation elongation factor, mitochondrial [Source:HGNC Symbol;Acc:HGNC:12420]	7.56e-14	0.495778	0.522	0.405	1.18e-09	0.775186	0.446782	0.328404	0.117
10	SNU13	small nuclear ribonucleoprotein 13 [Source:HGNC Symbol;Acc:HGNC:7819]	2.96e-11	0.442096	0.522	0.476	4.64e-07	0.80458	0.564514	0.240066	0.046
10	NPW	neuropeptide W [Source:HGNC Symbol;Acc:HGNC:30509]	2.18e-118	1.84897	0.517	0.002	3.42e-114	1.15599	0.0025877	1.1534	0.515
10	NME1	NME/NM23 nucleoside diphosphate kinase 1 [Source:HGNC Symbol;Acc:HGNC:7849]	1.43e-60	1.1363	0.517	0.133	2.24e-56	0.881746	0.122824	0.758921	0.384
10	IER3	immediate early response 3 [Source:HGNC Symbol;Acc:HGNC:5392]	1.17e-30	1.01153	0.517	0.128	1.83e-26	1.05654	0.213986	0.842552	0.389
10	RAB11FIP1	RAB11 family interacting protein 1 [Source:HGNC Symbol;Acc:HGNC:30265]	1.11e-29	1.12029	0.517	0.21	1.74e-25	1.03938	0.261347	0.778029	0.307
10	MAGED2	MAGE family member D2 [Source:HGNC Symbol;Acc:HGNC:16353]	4.51e-21	0.488262	0.517	0.26	7.06e-17	0.877179	0.383565	0.493614	0.257
10	GADD45GIP1	GADD45G interacting protein 1 [Source:HGNC Symbol;Acc:HGNC:29996]	1.73e-19	0.701206	0.517	0.324	2.71e-15	0.814583	0.344036	0.470547	0.193
10	SNRPG	small nuclear ribonucleoprotein polypeptide G [Source:HGNC Symbol;Acc:HGNC:11163]	6.23e-17	0.557512	0.517	0.421	9.75e-13	0.857764	0.480473	0.377292	0.096
10	NDUFB10	NADH:ubiquinone oxidoreductase subunit B10 [Source:HGNC Symbol;Acc:HGNC:7696]	8.97e-12	0.486327	0.517	0.437	1.4e-07	0.841075	0.513708	0.327366	0.08
10	S100A14	S100 calcium binding protein A14 [Source:HGNC Symbol;Acc:HGNC:18901]	5.07e-118	1.65931	0.512	0.001	7.93e-114	1.04826	0.00237057	1.04589	0.511
10	NDUFB3	NADH:ubiquinone oxidoreductase subunit B3 [Source:HGNC Symbol;Acc:HGNC:7698]	1.57e-44	0.790513	0.512	0.351	2.46e-40	0.871062	0.375571	0.495491	0.161
10	NAP1L1	nucleosome assembly protein 1 like 1 [Source:HGNC Symbol;Acc:HGNC:7637]	1.17e-38	-1.06102	0.512	0.795	1.83e-34	0.843151	1.73453	0.891379	-0.283
10	NDUFS7	NADH:ubiquinone oxidoreductase core subunit S7 [Source:HGNC Symbol;Acc:HGNC:7714]	6.71e-20	0.725901	0.512	0.319	1.05e-15	0.837203	0.341316	0.495887	0.193
10	FIS1	fission, mitochondrial 1 [Source:HGNC Symbol;Acc:HGNC:21689]	6.09e-10	0.42729	0.512	0.433	9.53e-06	0.787091	0.514698	0.272393	0.079
10	SSBP1	single stranded DNA binding protein 1 [Source:HGNC Symbol;Acc:HGNC:11317]	1.46e-09	0.426802	0.512	0.442	2.29e-05	0.773845	0.51486	0.258985	0.07
10	CD24	CD24 molecule [Source:HGNC Symbol;Acc:HGNC:1645]	2.94e-86	1.57095	0.507	0.024	4.6e-82	1.03924	0.0312345	1.00801	0.483
10	RAB13	RAB13, member RAS oncogene family [Source:HGNC Symbol;Acc:HGNC:9762]	4.23e-58	1.2067	0.507	0.076	6.62e-54	1.03326	0.12741	0.905849	0.431
10	EGR1	early growth response 1 [Source:HGNC Symbol;Acc:HGNC:3238]	1.13e-25	0.758758	0.507	0.16	1.77e-21	0.938242	0.270964	0.667278	0.347
10	PSMD8	proteasome 26S subunit, non-ATPase 8 [Source:HGNC Symbol;Acc:HGNC:9566]	6.41e-15	0.519297	0.507	0.403	1e-10	0.807023	0.446626	0.360397	0.104
10	PSME1	proteasome activator subunit 1 [Source:HGNC Symbol;Acc:HGNC:9568]	8.18e-09	-0.385325	0.507	0.665	0.00012807	0.857005	1.2603	0.403295	-0.158
10	EPHX1	epoxide hydrolase 1 [Source:HGNC Symbol;Acc:HGNC:3401]	3.69e-103	1.66584	0.502	0.016	5.78e-99	1.0822	0.0148039	1.0674	0.486
10	TMEM238	transmembrane protein 238 [Source:HGNC Symbol;Acc:HGNC:40042]	3.64e-40	1.00714	0.502	0.198	5.69e-36	0.864511	0.197942	0.666569	0.304
10	XBP1	X-box binding protein 1 [Source:HGNC Symbol;Acc:HGNC:12801]	8.45e-20	0.917002	0.502	0.331	1.32e-15	0.94908	0.385505	0.563576	0.171
10	PHB	prohibitin [Source:HGNC Symbol;Acc:HGNC:8912]	1.03e-15	0.641158	0.502	0.291	1.6e-11	0.746582	0.297299	0.449282	0.211
10	RPL36A	ribosomal protein L36a [Source:HGNC Symbol;Acc:HGNC:10359]	1.99e-15	-0.72091	0.502	0.706	3.12e-11	1.1166	1.94116	0.82456	-0.204
10	IER5	immediate early response 5 [Source:HGNC Symbol;Acc:HGNC:5393]	6.19e-24	0.943153	0.498	0.207	9.69e-20	0.893589	0.246908	0.64668	0.291
10	RNF7	ring finger protein 7 [Source:HGNC Symbol;Acc:HGNC:10070]	4.4e-15	0.468409	0.498	0.358	6.9e-11	0.716033	0.401131	0.314902	0.14
10	CD164	CD164 molecule [Source:HGNC Symbol;Acc:HGNC:1632]	5.46e-12	0.399322	0.498	0.411	8.55e-08	0.755316	0.483208	0.272107	0.087
10	SEC11A	SEC11 homolog A, signal peptidase complex subunit [Source:HGNC Symbol;Acc:HGNC:17718]	3.28e-09	0.535631	0.498	0.388	5.13e-05	0.782808	0.46255	0.320258	0.11
10	LAGE3	L antigen family member 3 [Source:HGNC Symbol;Acc:HGNC:26058]	1.83e-65	1.05976	0.493	0.181	2.86e-61	0.861908	0.179167	0.682741	0.312
10	ANAPC11	anaphase promoting complex subunit 11 [Source:HGNC Symbol;Acc:HGNC:14452]	8.87e-15	0.547101	0.493	0.364	1.39e-10	0.787019	0.42556	0.361459	0.129
10	EZR	ezrin [Source:HGNC Symbol;Acc:HGNC:12691]	5.62e-13	0.628026	0.493	0.377	8.81e-09	0.882338	0.463168	0.41917	0.116
10	ZFP36	ZFP36 ring finger protein [Source:HGNC Symbol;Acc:HGNC:12862]	2.98e-08	-0.362248	0.493	0.522	0.000466445	0.836297	0.946961	0.110664	-0.029
10	PSMC5	proteasome 26S subunit, ATPase 5 [Source:HGNC Symbol;Acc:HGNC:9552]	1.62e-07	0.475735	0.493	0.38	0.00253358	0.710568	0.418093	0.292475	0.113
10	LAPTM4A	lysosomal protein transmembrane 4 alpha [Source:HGNC Symbol;Acc:HGNC:6924]	1.35e-29	0.719821	0.488	0.265	2.11e-25	0.777101	0.274953	0.502147	0.223
10	RPN2	ribophorin II [Source:HGNC Symbol;Acc:HGNC:10382]	4.71e-27	0.581796	0.488	0.349	7.38e-23	0.755505	0.380913	0.374592	0.139
10	KDELR1	KDEL endoplasmic reticulum protein retention receptor 1 [Source:HGNC Symbol;Acc:HGNC:6304]	1.5e-22	0.701372	0.488	0.3	2.35e-18	0.766234	0.322045	0.444189	0.188
10	ROMO1	reactive oxygen species modulator 1 [Source:HGNC Symbol;Acc:HGNC:16185]	2.01e-20	0.582397	0.488	0.381	3.14e-16	0.814082	0.434818	0.379264	0.107
10	NDUFB5	NADH:ubiquinone oxidoreductase subunit B5 [Source:HGNC Symbol;Acc:HGNC:7700]	3.49e-13	0.584054	0.488	0.284	5.46e-09	0.692646	0.294118	0.398527	0.204
10	PSMB6	proteasome 20S subunit beta 6 [Source:HGNC Symbol;Acc:HGNC:9543]	7.16e-10	0.569539	0.488	0.349	1.12e-05	0.758315	0.381453	0.376862	0.139
10	SEC61G	SEC61 translocon subunit gamma [Source:HGNC Symbol;Acc:HGNC:18277]	4.63e-07	0.30165	0.488	0.487	0.00724139	0.764007	0.596914	0.167093	0.001
10	TMEM14C	transmembrane protein 14C [Source:HGNC Symbol;Acc:HGNC:20952]	4.39e-34	0.887295	0.483	0.217	6.88e-30	0.792242	0.220172	0.572069	0.266
10	NDUFC2	NADH:ubiquinone oxidoreductase subunit C2 [Source:HGNC Symbol;Acc:HGNC:7706]	2.15e-14	0.621303	0.483	0.339	3.36e-10	0.767878	0.376394	0.391483	0.144
10	SNRPF	small nuclear ribonucleoprotein polypeptide F [Source:HGNC Symbol;Acc:HGNC:11162]	2.32e-14	0.453974	0.483	0.396	3.62e-10	0.72348	0.440013	0.283466	0.087
10	MRPL20	mitochondrial ribosomal protein L20 [Source:HGNC Symbol;Acc:HGNC:14478]	2.09e-12	0.485391	0.483	0.396	3.27e-08	0.745431	0.457003	0.288428	0.087
10	ZNHIT1	zinc finger HIT-type containing 1 [Source:HGNC Symbol;Acc:HGNC:21688]	2.17e-10	0.447749	0.483	0.391	3.39e-06	0.752631	0.459306	0.293325	0.092
10	CAPZB	capping actin protein of muscle Z-line subunit beta [Source:HGNC Symbol;Acc:HGNC:1491]	2.28e-08	-0.41183	0.483	0.703	0.000357169	0.744611	1.1526	0.40799	-0.22
10	TMEM176B	transmembrane protein 176B [Source:HGNC Symbol;Acc:HGNC:29596]	6.2e-50	1.1533	0.478	0.041	9.71e-46	0.847641	0.0559056	0.791735	0.437
10	PTMS	parathymosin [Source:HGNC Symbol;Acc:HGNC:9629]	6.07e-42	1.05611	0.478	0.118	9.5e-38	0.908707	0.170845	0.737862	0.36
10	SNRPE	small nuclear ribonucleoprotein polypeptide E [Source:HGNC Symbol;Acc:HGNC:11161]	2.42e-35	0.741888	0.478	0.326	3.78e-31	0.793662	0.333319	0.460342	0.152
10	COX20	cytochrome c oxidase assembly factor COX20 [Source:HGNC Symbol;Acc:HGNC:26970]	1.83e-29	0.77402	0.478	0.273	2.87e-25	0.78418	0.287851	0.496328	0.205
10	FAM162A	family with sequence similarity 162 member A [Source:HGNC Symbol;Acc:HGNC:17865]	1.18e-28	0.786891	0.478	0.221	1.84e-24	0.719517	0.223242	0.496274	0.257
10	SRI	sorcin [Source:HGNC Symbol;Acc:HGNC:11292]	2.24e-19	0.706794	0.478	0.313	3.5e-15	0.758014	0.320551	0.437463	0.165
10	MYDGF	myeloid derived growth factor [Source:HGNC Symbol;Acc:HGNC:16948]	5e-18	0.711689	0.478	0.263	7.83e-14	0.729056	0.266813	0.462243	0.215
10	GSTO1	glutathione S-transferase omega 1 [Source:HGNC Symbol;Acc:HGNC:13312]	1.62e-15	-0.730019	0.478	0.499	2.54e-11	0.716329	0.994828	0.278499	-0.021
10	COX14	cytochrome c oxidase assembly factor COX14 [Source:HGNC Symbol;Acc:HGNC:28216]	9.07e-14	0.431773	0.478	0.364	1.42e-09	0.69418	0.399586	0.294594	0.114
10	LAMTOR1	late endosomal/lysosomal adaptor, MAPK and MTOR activator 1 [Source:HGNC Symbol;Acc:HGNC:26068]	6.4e-11	-0.645396	0.478	0.589	1e-06	0.79853	1.11045	0.31192	-0.111
10	ZFP36L1	ZFP36 ring finger protein like 1 [Source:HGNC Symbol;Acc:HGNC:1107]	1.43e-09	0.354446	0.478	0.402	2.24e-05	0.814357	0.53726	0.277097	0.076
10	CD81	CD81 molecule [Source:HGNC Symbol;Acc:HGNC:1701]	2.9e-09	0.307762	0.478	0.425	4.54e-05	0.781963	0.569238	0.212725	0.053
10	TALDO1	transaldolase 1 [Source:HGNC Symbol;Acc:HGNC:11559]	8.01e-09	-0.541529	0.478	0.568	0.000125348	0.774133	1.05893	0.284798	-0.09
10	LRRC26	leucine rich repeat containing 26 [Source:HGNC Symbol;Acc:HGNC:31409]	1.53e-82	1.47084	0.473	0.006	2.4e-78	0.952326	0.00969654	0.942629	0.467
10	SLC12A2	solute carrier family 12 member 2 [Source:HGNC Symbol;Acc:HGNC:10911]	7.56e-78	1.44549	0.473	0.047	1.18e-73	0.968775	0.0457698	0.923005	0.426
10	TXNDC17	thioredoxin domain containing 17 [Source:HGNC Symbol;Acc:HGNC:28218]	1.49e-46	0.984337	0.473	0.19	2.33e-42	0.856659	0.20539	0.651269	0.283
10	IDH2	isocitrate dehydrogenase (NADP(+)) 2 [Source:HGNC Symbol;Acc:HGNC:5383]	2.84e-39	0.760594	0.473	0.221	4.44e-35	0.746577	0.228697	0.51788	0.252
10	NDUFA3	NADH:ubiquinone oxidoreductase subunit A3 [Source:HGNC Symbol;Acc:HGNC:7686]	5.34e-15	0.297586	0.473	0.538	8.36e-11	0.801707	0.693768	0.107939	-0.065
10	LMAN2	lectin, mannose binding 2 [Source:HGNC Symbol;Acc:HGNC:16986]	4.53e-12	0.41612	0.473	0.357	7.09e-08	0.680906	0.395742	0.285164	0.116
10	NOL7	nucleolar protein 7 [Source:HGNC Symbol;Acc:HGNC:21040]	2.62e-07	0.408034	0.473	0.394	0.00409543	0.690645	0.439865	0.25078	0.079
10	S100P	S100 calcium binding protein P [Source:HGNC Symbol;Acc:HGNC:10504]	9.26e-79	1.56331	0.468	0.019	1.45e-74	0.972542	0.0296058	0.942936	0.449
10	FBP1	fructose-bisphosphatase 1 [Source:HGNC Symbol;Acc:HGNC:3606]	8.43e-49	1.1143	0.468	0.076	1.32e-44	0.800048	0.076666	0.723382	0.392
10	RAP1B	RAP1B, member of RAS oncogene family [Source:HGNC Symbol;Acc:HGNC:9857]	1.05e-40	-1.50436	0.468	0.802	1.64e-36	0.713814	1.77189	1.05808	-0.334
10	NME3	NME/NM23 nucleoside diphosphate kinase 3 [Source:HGNC Symbol;Acc:HGNC:7851]	1.1e-20	0.70951	0.468	0.269	1.72e-16	0.741652	0.278022	0.46363	0.199
10	TMCO1	transmembrane and coiled-coil domains 1 [Source:HGNC Symbol;Acc:HGNC:18188]	1.71e-17	0.573078	0.468	0.329	2.68e-13	0.72541	0.361274	0.364136	0.139
10	TIMM10	translocase of inner mitochondrial membrane 10 [Source:HGNC Symbol;Acc:HGNC:11814]	1.42e-45	0.874208	0.463	0.192	2.22e-41	0.734026	0.186187	0.54784	0.271
10	ATOX1	antioxidant 1 copper chaperone [Source:HGNC Symbol;Acc:HGNC:798]	1.72e-38	0.914363	0.463	0.201	2.69e-34	0.846153	0.234195	0.611958	0.262
10	TMED3	transmembrane p24 trafficking protein 3 [Source:HGNC Symbol;Acc:HGNC:28889]	8.8e-31	0.76461	0.463	0.161	1.38e-26	0.735277	0.18045	0.554826	0.302
10	BLVRB	biliverdin reductase B [Source:HGNC Symbol;Acc:HGNC:1063]	1.16e-29	0.920721	0.463	0.144	1.81e-25	0.833279	0.186653	0.646626	0.319
10	KIF5B	kinesin family member 5B [Source:HGNC Symbol;Acc:HGNC:6324]	2.12e-18	0.518115	0.463	0.337	3.33e-14	0.748073	0.385181	0.362892	0.126
10	CCT3	chaperonin containing TCP1 subunit 3 [Source:HGNC Symbol;Acc:HGNC:1616]	8.56e-11	0.526321	0.463	0.346	1.34e-06	0.695667	0.367672	0.327994	0.117
10	PPIG	peptidylprolyl isomerase G [Source:HGNC Symbol;Acc:HGNC:14650]	4.84e-08	0.407732	0.463	0.373	0.000757824	0.670036	0.437773	0.232263	0.09
10	SSU72	SSU72 homolog, RNA polymerase II CTD phosphatase [Source:HGNC Symbol;Acc:HGNC:25016]	2.32e-07	0.268357	0.463	0.419	0.00362616	0.648371	0.486281	0.16209	0.044
10	AZGP1	alpha-2-glycoprotein 1, zinc-binding [Source:HGNC Symbol;Acc:HGNC:910]	1.83e-96	1.32378	0.458	0.001	2.86e-92	0.828718	0.00163932	0.827079	0.457
10	CRACR2B	calcium release activated channel regulator 2B [Source:HGNC Symbol;Acc:HGNC:28703]	6.79e-87	1.39889	0.458	0.007	1.06e-82	0.868087	0.00794366	0.860143	0.451
10	TMEM205	transmembrane protein 205 [Source:HGNC Symbol;Acc:HGNC:29631]	6.47e-47	1.09529	0.458	0.11	1.01e-42	0.800961	0.105321	0.69564	0.348
10	TIMM13	translocase of inner mitochondrial membrane 13 [Source:HGNC Symbol;Acc:HGNC:11816]	5.36e-19	0.668645	0.458	0.242	8.39e-15	0.66176	0.241704	0.420056	0.216
10	LAMTOR5	late endosomal/lysosomal adaptor, MAPK and MTOR activator 5 [Source:HGNC Symbol;Acc:HGNC:17955]	3.09e-18	0.556707	0.458	0.315	4.84e-14	0.683561	0.330479	0.353082	0.143
10	GSN	gelsolin [Source:HGNC Symbol;Acc:HGNC:4620]	5.29e-18	0.627191	0.458	0.186	8.27e-14	0.897172	0.339705	0.557466	0.272
10	CALM3	calmodulin 3 [Source:HGNC Symbol;Acc:HGNC:1449]	4.05e-15	-0.760443	0.458	0.637	6.34e-11	0.722981	1.22381	0.500828	-0.179
10	MRPS34	mitochondrial ribosomal protein S34 [Source:HGNC Symbol;Acc:HGNC:16618]	2.08e-14	0.499348	0.458	0.342	3.26e-10	0.667117	0.376868	0.290249	0.116
10	PDCD5	programmed cell death 5 [Source:HGNC Symbol;Acc:HGNC:8764]	2.15e-09	0.511229	0.458	0.308	3.37e-05	0.65391	0.328058	0.325852	0.15
10	MRPS21	mitochondrial ribosomal protein S21 [Source:HGNC Symbol;Acc:HGNC:14046]	1.99e-07	0.432589	0.458	0.402	0.00310991	0.683711	0.458563	0.225148	0.056
10	PSMA2	proteasome 20S subunit alpha 2 [Source:HGNC Symbol;Acc:HGNC:9531]	4.84e-07	0.280528	0.458	0.414	0.00757266	0.643316	0.466865	0.176451	0.044
10	TPM4	tropomyosin 4 [Source:HGNC Symbol;Acc:HGNC:12013]	1.1e-10	-0.613472	0.453	0.474	1.72e-06	0.822479	1.04192	0.219443	-0.021
10	WFDC2	WAP four-disulfide core domain 2 [Source:HGNC Symbol;Acc:HGNC:15939]	6.14e-99	1.41034	0.448	0.001	9.6e-95	0.832465	0.00120189	0.831263	0.447
10	C1orf43	chromosome 1 open reading frame 43 [Source:HGNC Symbol;Acc:HGNC:29876]	6.41e-40	0.691744	0.448	0.246	1e-35	0.723088	0.259734	0.463354	0.202
10	C19orf33	chromosome 19 open reading frame 33 [Source:HGNC Symbol;Acc:HGNC:16668]	1.09e-28	0.704992	0.448	0.076	1.7e-24	0.885103	0.182832	0.702271	0.372
10	MPC2	mitochondrial pyruvate carrier 2 [Source:HGNC Symbol;Acc:HGNC:24515]	3.65e-26	0.515916	0.448	0.277	5.72e-22	0.671153	0.304315	0.366837	0.171
10	ATRAID	all-trans retinoic acid induced differentiation factor [Source:HGNC Symbol;Acc:HGNC:24090]	5.94e-22	0.629764	0.448	0.32	9.31e-18	0.708821	0.336146	0.372676	0.128
10	ATP5MC1	ATP synthase membrane subunit c locus 1 [Source:HGNC Symbol;Acc:HGNC:841]	1.05e-13	0.532786	0.448	0.286	1.65e-09	0.6275	0.290192	0.337308	0.162
10	ETFB	electron transfer flavoprotein subunit beta [Source:HGNC Symbol;Acc:HGNC:3482]	2.14e-11	0.509025	0.448	0.28	3.34e-07	0.639036	0.297117	0.341919	0.168
10	BUB3	BUB3 mitotic checkpoint protein [Source:HGNC Symbol;Acc:HGNC:1151]	3.91e-10	0.36887	0.448	0.354	6.13e-06	0.610326	0.390082	0.220244	0.094
10	PDIA6	protein disulfide isomerase family A member 6 [Source:HGNC Symbol;Acc:HGNC:30168]	3.95e-10	0.442615	0.448	0.306	6.18e-06	0.632265	0.336322	0.295943	0.142
10	ATP1B1	ATPase Na+/K+ transporting subunit beta 1 [Source:HGNC Symbol;Acc:HGNC:804]	6.25e-42	1.06869	0.443	0.055	9.78e-38	0.840028	0.0870646	0.752963	0.388
10	C1orf122	chromosome 1 open reading frame 122 [Source:HGNC Symbol;Acc:HGNC:24789]	3.17e-40	0.867753	0.443	0.153	4.96e-36	0.7009	0.150043	0.550857	0.29
10	SDHC	succinate dehydrogenase complex subunit C [Source:HGNC Symbol;Acc:HGNC:10682]	7.76e-36	0.706137	0.443	0.266	1.22e-31	0.685062	0.258079	0.426983	0.177
10	MFSD10	major facilitator superfamily domain containing 10 [Source:HGNC Symbol;Acc:HGNC:16894]	6.81e-31	0.764124	0.443	0.211	1.07e-26	0.682731	0.206496	0.476235	0.232
10	RNF181	ring finger protein 181 [Source:HGNC Symbol;Acc:HGNC:28037]	1.77e-28	0.715828	0.443	0.283	2.77e-24	0.712139	0.30058	0.411559	0.16
10	MIEN1	migration and invasion enhancer 1 [Source:HGNC Symbol;Acc:HGNC:28230]	3.61e-23	0.689706	0.443	0.231	5.65e-19	0.660281	0.236126	0.424154	0.212
10	OCIAD2	OCIA domain containing 2 [Source:HGNC Symbol;Acc:HGNC:28685]	6.59e-09	0.392307	0.443	0.319	0.000103179	0.605408	0.357474	0.247934	0.124
10	UBXN4	UBX domain protein 4 [Source:HGNC Symbol;Acc:HGNC:14860]	3.38e-08	0.288097	0.443	0.428	0.000529838	0.669249	0.522474	0.146775	0.015
10	PERP	p53 apoptosis effector related to PMP22 [Source:HGNC Symbol;Acc:HGNC:17637]	7.23e-82	1.18474	0.438	0.028	1.13e-77	0.756061	0.0262984	0.729762	0.41
10	RAB25	RAB25, member RAS oncogene family [Source:HGNC Symbol;Acc:HGNC:18238]	2.95e-79	1.20021	0.438	0.006	4.61e-75	0.740002	0.0055276	0.734474	0.432
10	SPTSSB	serine palmitoyltransferase small subunit B [Source:HGNC Symbol;Acc:HGNC:24045]	4.56e-76	1.43097	0.438	0.005	7.14e-72	0.853769	0.00752688	0.846242	0.433
10	ZG16B	zymogen granule protein 16B [Source:HGNC Symbol;Acc:HGNC:30456]	7.52e-75	1.39766	0.438	0.009	1.18e-70	0.820378	0.00927601	0.811102	0.429
10	HES4	hes family bHLH transcription factor 4 [Source:HGNC Symbol;Acc:HGNC:24149]	4.22e-48	1.30672	0.438	0.026	6.61e-44	0.854732	0.033648	0.821084	0.412
10	PNKD	PNKD metallo-beta-lactamase domain containing [Source:HGNC Symbol;Acc:HGNC:9153]	2.08e-24	0.479875	0.438	0.287	3.26e-20	0.668373	0.330221	0.338153	0.151
10	FKBP2	FKBP prolyl isomerase 2 [Source:HGNC Symbol;Acc:HGNC:3718]	1.14e-17	0.6124	0.438	0.262	1.78e-13	0.65833	0.283686	0.374644	0.176
10	LSM4	LSM4 homolog, U6 small nuclear RNA and mRNA degradation associated [Source:HGNC Symbol;Acc:HGNC:17259]	9.68e-16	0.560591	0.438	0.3	1.52e-11	0.658244	0.31408	0.344164	0.138
10	SNRPD1	small nuclear ribonucleoprotein D1 polypeptide [Source:HGNC Symbol;Acc:HGNC:11158]	7.04e-09	0.42098	0.438	0.321	0.000110213	0.582309	0.332478	0.249831	0.117
10	MIF	macrophage migration inhibitory factor [Source:HGNC Symbol;Acc:HGNC:7097]	1.13e-07	0.279518	0.438	0.528	0.00176556	0.786814	0.700383	0.0864301	-0.09
10	CLDN3	claudin 3 [Source:HGNC Symbol;Acc:HGNC:2045]	9.83e-89	1.28224	0.433	0.001	1.54e-84	0.773807	0.00211375	0.771694	0.432
10	ALOX15B	arachidonate 15-lipoxygenase type B [Source:HGNC Symbol;Acc:HGNC:434]	2.68e-87	1.27227	0.433	0.002	4.2e-83	0.778358	0.00273217	0.775626	0.431
10	SMIM22	small integral membrane protein 22 [Source:HGNC Symbol;Acc:HGNC:48329]	9.23e-86	1.28649	0.433	0.001	1.44e-81	0.800992	0.00201624	0.798976	0.432
10	RCAN1	regulator of calcineurin 1 [Source:HGNC Symbol;Acc:HGNC:3040]	1.73e-81	1.3026	0.433	0.031	2.7e-77	0.775188	0.0272558	0.747932	0.402
10	CAPG	capping actin protein, gelsolin like [Source:HGNC Symbol;Acc:HGNC:1474]	5e-23	0.882324	0.433	0.152	7.82e-19	0.756112	0.181878	0.574234	0.281
10	NDUFV1	NADH:ubiquinone oxidoreductase core subunit V1 [Source:HGNC Symbol;Acc:HGNC:7716]	4.31e-21	0.613526	0.433	0.2	6.74e-17	0.601326	0.193653	0.407673	0.233
10	COMT	catechol-O-methyltransferase [Source:HGNC Symbol;Acc:HGNC:2228]	7.04e-19	0.669479	0.433	0.244	1.1e-14	0.725088	0.280932	0.444156	0.189
10	CD46	CD46 molecule [Source:HGNC Symbol;Acc:HGNC:6953]	6.28e-17	0.396274	0.433	0.363	9.82e-13	0.67811	0.414839	0.263271	0.07
10	MEAF6	MYST/Esa1 associated factor 6 [Source:HGNC Symbol;Acc:HGNC:25674]	1.08e-13	0.421894	0.433	0.34	1.7e-09	0.629622	0.35874	0.270882	0.093
10	SMIM26	small integral membrane protein 26 [Source:HGNC Symbol;Acc:HGNC:43430]	3.39e-13	0.437248	0.433	0.323	5.31e-09	0.596051	0.338922	0.257129	0.11
10	UQCRFS1	ubiquinol-cytochrome c reductase, Rieske iron-sulfur polypeptide 1 [Source:HGNC Symbol;Acc:HGNC:12587]	8.85e-12	0.514013	0.433	0.328	1.38e-07	0.631768	0.34616	0.285608	0.105
10	SBDS	SBDS ribosome maturation factor [Source:HGNC Symbol;Acc:HGNC:19440]	2.83e-11	0.41506	0.433	0.308	4.42e-07	0.614555	0.343658	0.270897	0.125
10	TUBB	tubulin beta class I [Source:HGNC Symbol;Acc:HGNC:20778]	4.05e-10	0.418212	0.433	0.343	6.35e-06	0.676328	0.4052	0.271128	0.09
10	TOB1	transducer of ERBB2, 1 [Source:HGNC Symbol;Acc:HGNC:11979]	1.64e-09	0.577158	0.433	0.29	2.56e-05	0.69644	0.326923	0.369517	0.143
10	SPDEF	SAM pointed domain containing ETS transcription factor [Source:HGNC Symbol;Acc:HGNC:17257]	1.84e-86	1.2392	0.428	0.001	2.88e-82	0.747549	0.00143124	0.746117	0.427
10	COA3	cytochrome c oxidase assembly factor 3 [Source:HGNC Symbol;Acc:HGNC:24990]	8.66e-58	0.943555	0.428	0.163	1.36e-53	0.708914	0.154607	0.554308	0.265
10	GALNT7	polypeptide N-acetylgalactosaminyltransferase 7 [Source:HGNC Symbol;Acc:HGNC:4129]	1.65e-55	1.07052	0.428	0.069	2.58e-51	0.717848	0.0629669	0.654881	0.359
10	NAXE	NAD(P)HX epimerase [Source:HGNC Symbol;Acc:HGNC:18453]	3.14e-39	0.839996	0.428	0.15	4.92e-35	0.644276	0.139286	0.50499	0.278
10	ARPC5	actin related protein 2/3 complex subunit 5 [Source:HGNC Symbol;Acc:HGNC:708]	4.09e-38	-0.887786	0.428	0.789	6.4e-34	0.628543	1.51069	0.882142	-0.361
10	ECHS1	enoyl-CoA hydratase, short chain 1 [Source:HGNC Symbol;Acc:HGNC:3151]	4.77e-25	0.699095	0.428	0.196	7.47e-21	0.621528	0.187427	0.434102	0.232
10	TECR	trans-2,3-enoyl-CoA reductase [Source:HGNC Symbol;Acc:HGNC:4551]	5.67e-19	0.622673	0.428	0.26	8.88e-15	0.63803	0.270551	0.367479	0.168
10	HSPA1A	heat shock protein family A (Hsp70) member 1A [Source:HGNC Symbol;Acc:HGNC:5232]	4.55e-13	0.574989	0.428	0.154	7.12e-09	0.666953	0.193909	0.473044	0.274
10	COPS6	COP9 signalosome subunit 6 [Source:HGNC Symbol;Acc:HGNC:21749]	1.17e-12	0.53638	0.428	0.296	1.82e-08	0.608591	0.301365	0.307226	0.132
10	PDCD6	programmed cell death 6 [Source:HGNC Symbol;Acc:HGNC:8765]	1.18e-12	0.355129	0.428	0.345	1.85e-08	0.600354	0.36834	0.232014	0.083
10	SRP72	signal recognition particle 72 [Source:HGNC Symbol;Acc:HGNC:11303]	1.3e-07	0.41073	0.428	0.325	0.00203234	0.586407	0.356174	0.230233	0.103
10	DAPL1	death associated protein like 1 [Source:HGNC Symbol;Acc:HGNC:21490]	1.69e-73	1.23713	0.423	0.016	2.64e-69	0.760224	0.015158	0.745066	0.407
10	HES1	hes family bHLH transcription factor 1 [Source:HGNC Symbol;Acc:HGNC:5192]	1.9e-37	1.1404	0.423	0.045	2.98e-33	0.841806	0.0792174	0.762588	0.378
10	DDAH2	dimethylarginine dimethylaminohydrolase 2 [Source:HGNC Symbol;Acc:HGNC:2716]	1.09e-33	0.838609	0.423	0.102	1.7e-29	0.661822	0.113358	0.548464	0.321
10	POLR2I	RNA polymerase II subunit I [Source:HGNC Symbol;Acc:HGNC:9196]	8.59e-33	0.663839	0.423	0.245	1.34e-28	0.639099	0.246701	0.392397	0.178
10	TCEAL4	transcription elongation factor A like 4 [Source:HGNC Symbol;Acc:HGNC:26121]	5.14e-32	0.785759	0.423	0.121	8.05e-28	0.656029	0.13121	0.52482	0.302
10	NDUFS2	NADH:ubiquinone oxidoreductase core subunit S2 [Source:HGNC Symbol;Acc:HGNC:7708]	1.9e-31	0.701235	0.423	0.236	2.98e-27	0.657969	0.229452	0.428516	0.187
10	MRPL33	mitochondrial ribosomal protein L33 [Source:HGNC Symbol;Acc:HGNC:14487]	9.13e-17	0.471752	0.423	0.343	1.43e-12	0.642986	0.362202	0.280784	0.08
10	NDUFA5	NADH:ubiquinone oxidoreductase subunit A5 [Source:HGNC Symbol;Acc:HGNC:7688]	2.98e-13	0.256568	0.423	0.39	4.66e-09	0.628237	0.474137	0.1541	0.033
10	DUT	deoxyuridine triphosphatase [Source:HGNC Symbol;Acc:HGNC:3078]	7.82e-13	0.531112	0.423	0.315	1.22e-08	0.638337	0.345408	0.292929	0.108
10	NDUFA10	NADH:ubiquinone oxidoreductase subunit A10 [Source:HGNC Symbol;Acc:HGNC:7684]	9.79e-13	0.51574	0.423	0.259	1.53e-08	0.571739	0.260895	0.310844	0.164
10	TMEM50A	transmembrane protein 50A [Source:HGNC Symbol;Acc:HGNC:30590]	9.51e-11	-0.645225	0.423	0.618	1.49e-06	0.547619	0.989328	0.441709	-0.195
10	CCDC190	coiled-coil domain containing 190 [Source:HGNC Symbol;Acc:HGNC:28736]	1.41e-85	1.31108	0.418	0.001	2.21e-81	0.748785	0.00108853	0.747696	0.417
10	TRPS1	transcriptional repressor GATA binding 1 [Source:HGNC Symbol;Acc:HGNC:12340]	9.27e-60	1.07579	0.418	0.092	1.45e-55	0.741186	0.0893411	0.651845	0.326
10	PMVK	phosphomevalonate kinase [Source:HGNC Symbol;Acc:HGNC:9141]	2.28e-39	0.799981	0.418	0.128	3.57e-35	0.6194	0.125516	0.493884	0.29
10	TSC22D1	TSC22 domain family member 1 [Source:HGNC Symbol;Acc:HGNC:16826]	2.35e-11	-1.08102	0.418	0.271	3.68e-07	0.721764	0.868268	0.146504	0.147
10	SSNA1	SS nuclear autoantigen 1 [Source:HGNC Symbol;Acc:HGNC:11321]	9.73e-11	0.388776	0.418	0.318	1.52e-06	0.561201	0.331537	0.229664	0.1
10	PFDN2	prefoldin subunit 2 [Source:HGNC Symbol;Acc:HGNC:8867]	1.1e-10	0.484699	0.418	0.292	1.72e-06	0.603503	0.303499	0.300004	0.126
10	TTC3	tetratricopeptide repeat domain 3 [Source:HGNC Symbol;Acc:HGNC:12393]	1.17e-09	0.383207	0.418	0.312	1.83e-05	0.566821	0.347006	0.219816	0.106
10	PHPT1	phosphohistidine phosphatase 1 [Source:HGNC Symbol;Acc:HGNC:30033]	2.29e-08	0.505688	0.418	0.24	0.000358063	0.576364	0.270163	0.306201	0.178
10	PITX1	paired like homeodomain 1 [Source:HGNC Symbol;Acc:HGNC:9004]	1.67e-82	1.13694	0.413	0.001	2.62e-78	0.684798	0.00145468	0.683343	0.412
10	MIA3	MIA SH3 domain ER export factor 3 [Source:HGNC Symbol;Acc:HGNC:24008]	4.53e-29	0.679655	0.413	0.207	7.09e-25	0.608832	0.203421	0.405412	0.206
10	DCXR	dicarbonyl and L-xylulose reductase [Source:HGNC Symbol;Acc:HGNC:18985]	2.59e-22	0.709844	0.413	0.231	4.06e-18	0.639596	0.23587	0.403726	0.182
10	HSD17B10	hydroxysteroid 17-beta dehydrogenase 10 [Source:HGNC Symbol;Acc:HGNC:4800]	1.15e-19	0.638013	0.413	0.19	1.8e-15	0.577709	0.178458	0.399251	0.223
10	GOLGB1	golgin B1 [Source:HGNC Symbol;Acc:HGNC:4429]	2.96e-14	0.489281	0.413	0.257	4.63e-10	0.615748	0.290549	0.325199	0.156
10	NFKBIA	NFKB inhibitor alpha [Source:HGNC Symbol;Acc:HGNC:7797]	2.65e-13	-0.717949	0.413	0.501	4.15e-09	0.623744	0.913348	0.289604	-0.088
10	PPP1R15A	protein phosphatase 1 regulatory subunit 15A [Source:HGNC Symbol;Acc:HGNC:14375]	2.33e-12	-0.550627	0.413	0.594	3.65e-08	0.609486	1.05432	0.444831	-0.181
10	VDAC1	voltage dependent anion channel 1 [Source:HGNC Symbol;Acc:HGNC:12669]	4.22e-11	0.477794	0.413	0.312	6.6e-07	0.594397	0.335674	0.258723	0.101
10	OAT	ornithine aminotransferase [Source:HGNC Symbol;Acc:HGNC:8091]	1.03e-38	0.87039	0.408	0.083	1.61e-34	0.622384	0.077446	0.544938	0.325
10	SMIM14	small integral membrane protein 14 [Source:HGNC Symbol;Acc:HGNC:27321]	1.02e-33	0.862109	0.408	0.134	1.59e-29	0.669792	0.142621	0.52717	0.274
10	NDUFA8	NADH:ubiquinone oxidoreductase subunit A8 [Source:HGNC Symbol;Acc:HGNC:7692]	2.09e-20	0.633147	0.408	0.164	3.27e-16	0.55792	0.16141	0.39651	0.244
10	TIMM8B	translocase of inner mitochondrial membrane 8 homolog B [Source:HGNC Symbol;Acc:HGNC:11818]	1.21e-19	0.575308	0.408	0.204	1.9e-15	0.58848	0.207405	0.381075	0.204
10	RPL17	ribosomal protein L17 [Source:HGNC Symbol;Acc:HGNC:10307]	1.6e-11	-0.60972	0.408	0.671	2.51e-07	0.855897	1.5545	0.698604	-0.263
10	GOLGA4	golgin A4 [Source:HGNC Symbol;Acc:HGNC:4427]	3.2e-11	0.437426	0.408	0.295	5.01e-07	0.597264	0.33871	0.258554	0.113
10	UQCRC2	ubiquinol-cytochrome c reductase core protein 2 [Source:HGNC Symbol;Acc:HGNC:12586]	7.46e-11	0.453323	0.408	0.295	1.17e-06	0.538524	0.292966	0.245558	0.113
10	MRPL54	mitochondrial ribosomal protein L54 [Source:HGNC Symbol;Acc:HGNC:16685]	1.75e-08	0.458457	0.408	0.309	0.000274138	0.565674	0.324037	0.241637	0.099
10	CLU	clusterin [Source:HGNC Symbol;Acc:HGNC:2095]	6.22e-07	-0.671085	0.408	0.253	0.00973772	0.85606	0.884492	0.028432	0.155
10	DSP	desmoplakin [Source:HGNC Symbol;Acc:HGNC:3052]	1.51e-70	1.18162	0.403	0.006	2.36e-66	0.708902	0.00749079	0.701412	0.397
10	NANS	N-acetylneuraminate synthase [Source:HGNC Symbol;Acc:HGNC:19237]	1.19e-28	0.936947	0.403	0.102	1.87e-24	0.658941	0.096111	0.56283	0.301
10	SDF2L1	stromal cell derived factor 2 like 1 [Source:HGNC Symbol;Acc:HGNC:10676]	4.92e-22	0.806247	0.403	0.199	7.7e-18	0.64785	0.205483	0.442367	0.204
10	RNF19A	ring finger protein 19A, RBR E3 ubiquitin protein ligase [Source:HGNC Symbol;Acc:HGNC:13432]	1.57e-17	0.498571	0.403	0.259	2.46e-13	0.593888	0.287739	0.306149	0.144
10	LRPAP1	LDL receptor related protein associated protein 1 [Source:HGNC Symbol;Acc:HGNC:6701]	1.15e-14	0.559964	0.403	0.287	1.81e-10	0.612076	0.298899	0.313177	0.116
10	DCTN3	dynactin subunit 3 [Source:HGNC Symbol;Acc:HGNC:2713]	4.56e-13	0.462129	0.403	0.304	7.13e-09	0.567329	0.322646	0.244683	0.099
10	MTPN	myotrophin [Source:HGNC Symbol;Acc:HGNC:15667]	1.54e-12	-0.682835	0.403	0.627	2.41e-08	0.57506	1.10051	0.525447	-0.224
10	PIN1	peptidylprolyl cis/trans isomerase, NIMA-interacting 1 [Source:HGNC Symbol;Acc:HGNC:8988]	6.15e-12	0.476635	0.403	0.284	9.63e-08	0.547618	0.291258	0.25636	0.119
10	OCIAD1	OCIA domain containing 1 [Source:HGNC Symbol;Acc:HGNC:16074]	5.38e-11	0.303713	0.403	0.401	8.42e-07	0.575221	0.445079	0.130142	0.002
10	TMEM256	transmembrane protein 256 [Source:HGNC Symbol;Acc:HGNC:28618]	5.3e-09	0.407521	0.403	0.29	8.3e-05	0.540427	0.299309	0.241118	0.113
10	CCT2	chaperonin containing TCP1 subunit 2 [Source:HGNC Symbol;Acc:HGNC:1615]	1.16e-08	0.405358	0.403	0.27	0.000182138	0.500104	0.273775	0.226329	0.133
10	CDK2AP2	cyclin dependent kinase 2 associated protein 2 [Source:HGNC Symbol;Acc:HGNC:30833]	2.86e-07	0.411132	0.403	0.276	0.0044801	0.546215	0.310852	0.235363	0.127
10	RGS10	regulator of G protein signaling 10 [Source:HGNC Symbol;Acc:HGNC:9992]	4.39e-29	-1.05029	0.398	0.685	6.87e-25	0.694291	1.58703	0.892741	-0.287
10	DYNLT1	dynein light chain Tctex-type 1 [Source:HGNC Symbol;Acc:HGNC:11697]	1.98e-23	0.666051	0.398	0.191	3.1e-19	0.589243	0.194063	0.39518	0.207
10	NDUFS4	NADH:ubiquinone oxidoreductase subunit S4 [Source:HGNC Symbol;Acc:HGNC:7711]	1.86e-15	0.447881	0.398	0.24	2.92e-11	0.584761	0.27913	0.305631	0.158
10	BUD31	BUD31 homolog [Source:HGNC Symbol;Acc:HGNC:29629]	6.75e-11	0.386064	0.398	0.302	1.06e-06	0.551811	0.323022	0.228789	0.096
10	NHP2	NHP2 ribonucleoprotein [Source:HGNC Symbol;Acc:HGNC:14377]	6.45e-10	0.486582	0.398	0.292	1.01e-05	0.585999	0.302182	0.283818	0.106
10	CCT5	chaperonin containing TCP1 subunit 5 [Source:HGNC Symbol;Acc:HGNC:1618]	3.02e-07	0.431143	0.398	0.307	0.00472704	0.553579	0.322094	0.231485	0.091
10	EMP2	epithelial membrane protein 2 [Source:HGNC Symbol;Acc:HGNC:3334]	1.3e-76	1.12117	0.393	0.001	2.04e-72	0.651589	0.00234366	0.649245	0.392
10	PHLDA2	pleckstrin homology like domain family A member 2 [Source:HGNC Symbol;Acc:HGNC:12385]	2.66e-56	1.51649	0.393	0.022	4.17e-52	0.829109	0.0229232	0.806186	0.371
10	BAMBI	BMP and activin membrane bound inhibitor [Source:HGNC Symbol;Acc:HGNC:30251]	2.06e-38	1.35196	0.393	0.029	3.22e-34	0.809252	0.053963	0.755289	0.364
10	NPDC1	neural proliferation, differentiation and control 1 [Source:HGNC Symbol;Acc:HGNC:7899]	9.11e-32	1.01591	0.393	0.063	1.43e-27	0.679363	0.0643091	0.615054	0.33
10	COMMD3	COMM domain containing 3 [Source:HGNC Symbol;Acc:HGNC:23332]	2.11e-29	0.688824	0.393	0.17	3.3e-25	0.59646	0.166402	0.430059	0.223
10	HINT2	histidine triad nucleotide binding protein 2 [Source:HGNC Symbol;Acc:HGNC:18344]	1.01e-26	0.674594	0.393	0.184	1.59e-22	0.594523	0.185011	0.409513	0.209
10	RER1	retention in endoplasmic reticulum sorting receptor 1 [Source:HGNC Symbol;Acc:HGNC:30309]	1.67e-18	0.505274	0.393	0.287	2.61e-14	0.585968	0.303682	0.282287	0.106
10	SLC50A1	solute carrier family 50 member 1 [Source:HGNC Symbol;Acc:HGNC:30657]	2.12e-17	0.444671	0.393	0.185	3.31e-13	0.551004	0.225258	0.325746	0.208
10	LSM2	LSM2 homolog, U6 small nuclear RNA and mRNA degradation associated [Source:HGNC Symbol;Acc:HGNC:13940]	1.38e-12	0.461711	0.393	0.222	2.17e-08	0.500056	0.224892	0.275164	0.171
10	REXO2	RNA exonuclease 2 [Source:HGNC Symbol;Acc:HGNC:17851]	8.99e-08	0.285244	0.393	0.238	0.00140693	0.476903	0.27189	0.205013	0.155
10	HACD3	3-hydroxyacyl-CoA dehydratase 3 [Source:HGNC Symbol;Acc:HGNC:24175]	7.24e-34	0.851269	0.388	0.083	1.13e-29	0.584089	0.0745854	0.509504	0.305
10	SELENOM	selenoprotein M [Source:HGNC Symbol;Acc:HGNC:30397]	6.79e-33	0.696247	0.388	0.158	1.06e-28	0.560746	0.153402	0.407343	0.23
10	MRPL55	mitochondrial ribosomal protein L55 [Source:HGNC Symbol;Acc:HGNC:16686]	1.06e-28	0.649346	0.388	0.161	1.67e-24	0.535422	0.153122	0.3823	0.227
10	DPM3	dolichyl-phosphate mannosyltransferase subunit 3, regulatory [Source:HGNC Symbol;Acc:HGNC:3007]	3.87e-24	0.45614	0.388	0.276	6.06e-20	0.56815	0.293642	0.274508	0.112
10	DDRGK1	DDRGK domain containing 1 [Source:HGNC Symbol;Acc:HGNC:16110]	4.84e-23	0.589982	0.388	0.211	7.58e-19	0.552317	0.206279	0.346038	0.177
10	CENPX	centromere protein X [Source:HGNC Symbol;Acc:HGNC:11422]	2.54e-21	0.702374	0.388	0.176	3.97e-17	0.579141	0.175141	0.404	0.212
10	SMS	spermine synthase [Source:HGNC Symbol;Acc:HGNC:11123]	2.49e-14	0.465272	0.388	0.218	3.9e-10	0.560362	0.250899	0.309463	0.17
10	CNPY2	canopy FGF signaling regulator 2 [Source:HGNC Symbol;Acc:HGNC:13529]	2.36e-12	0.462062	0.388	0.283	3.69e-08	0.551487	0.290106	0.261381	0.105
10	ACTR3	actin related protein 3 [Source:HGNC Symbol;Acc:HGNC:170]	3.38e-09	-0.494913	0.388	0.615	5.3e-05	0.479071	0.894738	0.415667	-0.227
10	PRMT1	protein arginine methyltransferase 1 [Source:HGNC Symbol;Acc:HGNC:5187]	5.33e-09	0.422281	0.388	0.27	8.34e-05	0.517432	0.27149	0.245941	0.118
10	RAB2A	RAB2A, member RAS oncogene family [Source:HGNC Symbol;Acc:HGNC:9763]	1.84e-08	0.25766	0.388	0.364	0.00028849	0.534352	0.410122	0.12423	0.024
10	ARPC5L	actin related protein 2/3 complex subunit 5 like [Source:HGNC Symbol;Acc:HGNC:23366]	4.49e-07	0.286731	0.388	0.317	0.00703458	0.521083	0.363599	0.157484	0.071
10	SPINT1	serine peptidase inhibitor, Kunitz type 1 [Source:HGNC Symbol;Acc:HGNC:11246]	5.32e-61	1.08323	0.383	0.024	8.33e-57	0.652924	0.0196998	0.633224	0.359
10	CAPS	calcyphosine [Source:HGNC Symbol;Acc:HGNC:1487]	1.52e-54	1.27872	0.383	0.041	2.37e-50	0.678868	0.0388782	0.639989	0.342
10	MGST1	microsomal glutathione S-transferase 1 [Source:HGNC Symbol;Acc:HGNC:7061]	1.67e-46	0.987873	0.383	0.047	2.61e-42	0.636192	0.0485471	0.587645	0.336
10	TMEM176A	transmembrane protein 176A [Source:HGNC Symbol;Acc:HGNC:24930]	6.59e-38	1.07276	0.383	0.024	1.03e-33	0.662074	0.0295705	0.632504	0.359
10	TMEM63A	transmembrane protein 63A [Source:HGNC Symbol;Acc:HGNC:29118]	4.01e-31	0.607949	0.383	0.154	6.28e-27	0.514468	0.153593	0.360875	0.229
10	MLF2	myeloid leukemia factor 2 [Source:HGNC Symbol;Acc:HGNC:7126]	9.55e-31	0.676358	0.383	0.209	1.5e-26	0.587049	0.203416	0.383633	0.174
10	RNF187	ring finger protein 187 [Source:HGNC Symbol;Acc:HGNC:27146]	7.58e-22	0.563148	0.383	0.175	1.19e-17	0.508553	0.168117	0.340436	0.208
10	TCEAL3	transcription elongation factor A like 3 [Source:HGNC Symbol;Acc:HGNC:28247]	1.32e-21	0.600381	0.383	0.108	2.07e-17	0.548404	0.131328	0.417076	0.275
10	MPG	N-methylpurine DNA glycosylase [Source:HGNC Symbol;Acc:HGNC:7211]	9.21e-12	0.438529	0.383	0.211	1.44e-07	0.503786	0.218189	0.285598	0.172
10	POLR2K	RNA polymerase II, I and III subunit K [Source:HGNC Symbol;Acc:HGNC:9198]	1.17e-09	0.465076	0.383	0.265	1.83e-05	0.540102	0.268857	0.271245	0.118
10	RBX1	ring-box 1 [Source:HGNC Symbol;Acc:HGNC:9928]	1.72e-09	-0.754578	0.383	0.576	2.69e-05	0.505608	0.918738	0.413131	-0.193
10	TMED4	transmembrane p24 trafficking protein 4 [Source:HGNC Symbol;Acc:HGNC:22301]	1.58e-08	0.255844	0.383	0.336	0.000247175	0.505432	0.369961	0.135471	0.047
10	TMED9	transmembrane p24 trafficking protein 9 [Source:HGNC Symbol;Acc:HGNC:24878]	6.23e-08	0.290133	0.383	0.333	0.000975193	0.522623	0.362561	0.160062	0.05
10	MRPS26	mitochondrial ribosomal protein S26 [Source:HGNC Symbol;Acc:HGNC:14045]	1.57e-16	0.591452	0.378	0.19	2.46e-12	0.510743	0.178165	0.332578	0.188
10	MRPS15	mitochondrial ribosomal protein S15 [Source:HGNC Symbol;Acc:HGNC:14504]	1.71e-15	0.58411	0.378	0.218	2.67e-11	0.525699	0.208856	0.316843	0.16
10	UBE2D3	ubiquitin conjugating enzyme E2 D3 [Source:HGNC Symbol;Acc:HGNC:12476]	1.21e-10	-0.535053	0.378	0.642	1.9e-06	0.47026	0.952009	0.481749	-0.264
10	MGMT	O-6-methylguanine-DNA methyltransferase [Source:HGNC Symbol;Acc:HGNC:7059]	1.56e-10	0.520653	0.378	0.206	2.44e-06	0.493542	0.203824	0.289718	0.172
10	COPZ1	COPI coat complex subunit zeta 1 [Source:HGNC Symbol;Acc:HGNC:2243]	1.98e-10	0.343237	0.378	0.285	3.09e-06	0.507939	0.305337	0.202601	0.093
10	SERPINB6	serpin family B member 6 [Source:HGNC Symbol;Acc:HGNC:8950]	5.68e-08	0.28395	0.378	0.261	0.000888873	0.55173	0.330309	0.221421	0.117
10	TFAP2B	transcription factor AP-2 beta [Source:HGNC Symbol;Acc:HGNC:11743]	6.2e-70	1.10222	0.373	0.001	9.7e-66	0.634636	0.00141174	0.633224	0.372
10	ECI1	enoyl-CoA delta isomerase 1 [Source:HGNC Symbol;Acc:HGNC:2703]	2.39e-31	0.734898	0.373	0.117	3.74e-27	0.528941	0.105846	0.423095	0.256
10	PPCS	phosphopantothenoylcysteine synthetase [Source:HGNC Symbol;Acc:HGNC:25686]	1.16e-20	0.458225	0.373	0.282	1.82e-16	0.552721	0.302038	0.250683	0.091
10	TMEM134	transmembrane protein 134 [Source:HGNC Symbol;Acc:HGNC:26142]	3.39e-18	0.54268	0.373	0.182	5.31e-14	0.507349	0.179637	0.327712	0.191
10	PTRHD1	peptidyl-tRNA hydrolase domain containing 1 [Source:HGNC Symbol;Acc:HGNC:33782]	1.01e-14	0.499251	0.373	0.198	1.58e-10	0.501165	0.195878	0.305287	0.175
10	HLA-F	major histocompatibility complex, class I, F [Source:HGNC Symbol;Acc:HGNC:4963]	1.5e-07	-0.464773	0.373	0.611	0.00235542	0.478021	0.900858	0.422837	-0.238
10	TFF3	trefoil factor 3 [Source:HGNC Symbol;Acc:HGNC:11757]	1.38e-77	1.30172	0.368	0.001	2.16e-73	0.699104	0.00133584	0.697769	0.367
10	GIPC1	GIPC PDZ domain containing family member 1 [Source:HGNC Symbol;Acc:HGNC:1226]	1.64e-32	0.738031	0.368	0.115	2.56e-28	0.540915	0.112171	0.428744	0.253
10	DUSP23	dual specificity phosphatase 23 [Source:HGNC Symbol;Acc:HGNC:21480]	3.24e-28	0.714279	0.368	0.119	5.07e-24	0.522219	0.116802	0.405418	0.249
10	S100A4	S100 calcium binding protein A4 [Source:HGNC Symbol;Acc:HGNC:10494]	7.74e-22	-1.22832	0.368	0.598	1.21e-17	0.692661	1.68272	0.990056	-0.23
10	DNAJC19	DnaJ heat shock protein family (Hsp40) member C19 [Source:HGNC Symbol;Acc:HGNC:30528]	6.24e-15	0.408983	0.368	0.261	9.76e-11	0.484559	0.261094	0.223465	0.107
10	IMPDH2	inosine monophosphate dehydrogenase 2 [Source:HGNC Symbol;Acc:HGNC:6053]	2.87e-12	0.528073	0.368	0.192	4.49e-08	0.494435	0.185504	0.308931	0.176
10	MRPL14	mitochondrial ribosomal protein L14 [Source:HGNC Symbol;Acc:HGNC:14279]	7.56e-10	0.502572	0.368	0.204	1.18e-05	0.504514	0.199697	0.304817	0.164
10	PNISR	PNN interacting serine and arginine rich protein [Source:HGNC Symbol;Acc:HGNC:21222]	2.86e-07	-0.498269	0.368	0.573	0.00448482	0.443577	0.856995	0.413418	-0.205
10	TFF1	trefoil factor 1 [Source:HGNC Symbol;Acc:HGNC:11755]	5.49e-75	1.74095	0.363	0.001	8.59e-71	0.786715	0.00062152	0.786094	0.362
10	SOX9	SRY-box transcription factor 9 [Source:HGNC Symbol;Acc:HGNC:11204]	1.39e-65	1.01674	0.363	0.001	2.18e-61	0.590321	0.00168855	0.588633	0.362
10	CREB3L4	cAMP responsive element binding protein 3 like 4 [Source:HGNC Symbol;Acc:HGNC:18854]	2.9e-57	1.08253	0.363	0.017	4.54e-53	0.6093	0.015539	0.593761	0.346
10	PRDX4	peroxiredoxin 4 [Source:HGNC Symbol;Acc:HGNC:17169]	2.38e-51	0.839522	0.363	0.079	3.73e-47	0.536307	0.0674726	0.468834	0.284
10	CCL28	C-C motif chemokine ligand 28 [Source:HGNC Symbol;Acc:HGNC:17700]	4.94e-46	1.08704	0.363	0.065	7.73e-42	0.631969	0.0625684	0.5694	0.298
10	GNAI2	G protein subunit alpha i2 [Source:HGNC Symbol;Acc:HGNC:4385]	8.55e-20	-0.71193	0.363	0.637	1.34e-15	0.434885	1.00939	0.574507	-0.274
10	RALA	RAS like proto-oncogene A [Source:HGNC Symbol;Acc:HGNC:9839]	2.48e-19	0.514205	0.363	0.179	3.88e-15	0.46717	0.171642	0.295528	0.184
10	BHLHE40	basic helix-loop-helix family member e40 [Source:HGNC Symbol;Acc:HGNC:1046]	3.42e-13	0.618966	0.363	0.181	5.36e-09	0.588289	0.208728	0.379561	0.182
10	MRPL21	mitochondrial ribosomal protein L21 [Source:HGNC Symbol;Acc:HGNC:14479]	3.94e-09	0.474275	0.363	0.211	6.17e-05	0.460607	0.206319	0.254288	0.152
10	NDUFAF8	NADH:ubiquinone oxidoreductase complex assembly factor 8 [Source:HGNC Symbol;Acc:HGNC:33551]	4.86e-09	0.38129	0.363	0.241	7.62e-05	0.466369	0.235566	0.230803	0.122
10	CTSA	cathepsin A [Source:HGNC Symbol;Acc:HGNC:9251]	1.01e-07	-0.68319	0.363	0.406	0.00158627	0.587351	0.904405	0.317054	-0.043
10	SUCLG1	succinate-CoA ligase GDP/ADP-forming subunit alpha [Source:HGNC Symbol;Acc:HGNC:11449]	1.07e-07	0.40036	0.363	0.219	0.00167921	0.456043	0.219597	0.236446	0.144
10	MRPL24	mitochondrial ribosomal protein L24 [Source:HGNC Symbol;Acc:HGNC:14037]	2.81e-30	0.656334	0.358	0.118	4.39e-26	0.479602	0.105927	0.373674	0.24
10	TMEM147	transmembrane protein 147 [Source:HGNC Symbol;Acc:HGNC:30414]	6.88e-26	0.563023	0.358	0.191	1.08e-21	0.484497	0.177871	0.306626	0.167
10	KIF2A	kinesin family member 2A [Source:HGNC Symbol;Acc:HGNC:6318]	5.81e-24	-1.24161	0.358	0.627	9.09e-20	0.469119	1.23364	0.764525	-0.269
10	METTL5	methyltransferase like 5 [Source:HGNC Symbol;Acc:HGNC:25006]	1.35e-13	0.494086	0.358	0.211	2.11e-09	0.464461	0.206713	0.257748	0.147
10	PSMB7	proteasome 20S subunit beta 7 [Source:HGNC Symbol;Acc:HGNC:9544]	2.37e-13	0.41297	0.358	0.238	3.7e-09	0.458581	0.23232	0.226261	0.12
10	SELENOS	selenoprotein S [Source:HGNC Symbol;Acc:HGNC:30396]	1.61e-11	0.496525	0.358	0.239	2.51e-07	0.529155	0.262095	0.26706	0.119
10	DDIT3	DNA damage inducible transcript 3 [Source:HGNC Symbol;Acc:HGNC:2726]	2.79e-08	0.554698	0.358	0.146	0.00043687	0.525099	0.18	0.345098	0.212
10	IRS4	insulin receptor substrate 4 [Source:HGNC Symbol;Acc:HGNC:6128]	1.2e-72	0.990382	0.353	0.001	1.88e-68	0.552703	0.000776073	0.551927	0.352
10	KRT23	keratin 23 [Source:HGNC Symbol;Acc:HGNC:6438]	1.36e-63	1.21263	0.353	0.002	2.13e-59	0.638644	0.00336292	0.635281	0.351
10	NQO1	NAD(P)H quinone dehydrogenase 1 [Source:HGNC Symbol;Acc:HGNC:2874]	8.61e-58	0.955088	0.353	0.012	1.35e-53	0.556036	0.0110612	0.544975	0.341
10	SH3YL1	SH3 and SYLF domain containing 1 [Source:HGNC Symbol;Acc:HGNC:29546]	7.55e-28	0.592632	0.353	0.158	1.18e-23	0.490367	0.162434	0.327933	0.195
10	YIPF3	Yip1 domain family member 3 [Source:HGNC Symbol;Acc:HGNC:21023]	1.21e-26	0.530568	0.353	0.202	1.9e-22	0.511084	0.215144	0.29594	0.151
10	GRHPR	glyoxylate and hydroxypyruvate reductase [Source:HGNC Symbol;Acc:HGNC:4570]	5.6e-18	0.438246	0.353	0.219	8.77e-14	0.454365	0.210662	0.243703	0.134
10	SLIRP	SRA stem-loop interacting RNA binding protein [Source:HGNC Symbol;Acc:HGNC:20495]	5.23e-17	0.440247	0.353	0.288	8.19e-13	0.506451	0.285358	0.221093	0.065
10	ILF2	interleukin enhancer binding factor 2 [Source:HGNC Symbol;Acc:HGNC:6037]	7.74e-16	0.450086	0.353	0.27	1.21e-11	0.489092	0.265924	0.223169	0.083
10	MRPS36	mitochondrial ribosomal protein S36 [Source:HGNC Symbol;Acc:HGNC:16631]	7.35e-13	0.457541	0.353	0.221	1.15e-08	0.487522	0.229898	0.257625	0.132
10	CAP1	cyclase associated actin cytoskeleton regulatory protein 1 [Source:HGNC Symbol;Acc:HGNC:20040]	5.05e-12	-0.585676	0.353	0.613	7.9e-08	0.450423	0.924926	0.474502	-0.26
10	MRPL43	mitochondrial ribosomal protein L43 [Source:HGNC Symbol;Acc:HGNC:14517]	5.43e-12	0.46921	0.353	0.241	8.49e-08	0.486129	0.233483	0.252646	0.112
10	BAG1	BAG cochaperone 1 [Source:HGNC Symbol;Acc:HGNC:937]	1.56e-11	0.34233	0.353	0.27	2.45e-07	0.506685	0.295924	0.210761	0.083
10	CMC1	C-X9-C motif containing 1 [Source:HGNC Symbol;Acc:HGNC:28783]	4.01e-09	0.260832	0.353	0.189	6.28e-05	0.459755	0.248356	0.211399	0.164
10	SNF8	SNF8 subunit of ESCRT-II [Source:HGNC Symbol;Acc:HGNC:17028]	9.2e-09	0.39715	0.353	0.24	0.000144006	0.451382	0.240998	0.210384	0.113
10	NR2F2	nuclear receptor subfamily 2 group F member 2 [Source:HGNC Symbol;Acc:HGNC:7976]	6.46e-62	1.01007	0.348	0.001	1.01e-57	0.550893	0.00172873	0.549164	0.347
10	SPINT1-AS1	SPINT1 antisense RNA 1 [Source:HGNC Symbol;Acc:HGNC:53162]	1.35e-51	0.921473	0.348	0.006	2.11e-47	0.53049	0.00591726	0.524573	0.342
10	DHCR24	24-dehydrocholesterol reductase [Source:HGNC Symbol;Acc:HGNC:2859]	2.71e-45	0.954939	0.348	0.012	4.25e-41	0.563062	0.0118912	0.551171	0.336
10	ARPC1A	actin related protein 2/3 complex subunit 1A [Source:HGNC Symbol;Acc:HGNC:703]	1.81e-29	0.566173	0.348	0.129	2.84e-25	0.483637	0.133436	0.350201	0.219
10	EBNA1BP2	EBNA1 binding protein 2 [Source:HGNC Symbol;Acc:HGNC:15531]	1.76e-26	0.63288	0.348	0.105	2.76e-22	0.456731	0.096089	0.360642	0.243
10	DCTPP1	dCTP pyrophosphatase 1 [Source:HGNC Symbol;Acc:HGNC:28777]	1.83e-25	0.62697	0.348	0.115	2.86e-21	0.458331	0.104969	0.353362	0.233
10	ACADVL	acyl-CoA dehydrogenase very long chain [Source:HGNC Symbol;Acc:HGNC:92]	7.32e-24	0.533924	0.348	0.175	1.15e-19	0.515566	0.187995	0.327571	0.173
10	ARPC4	actin related protein 2/3 complex subunit 4 [Source:HGNC Symbol;Acc:HGNC:707]	1.5e-12	-0.562887	0.348	0.607	2.35e-08	0.445697	0.918314	0.472617	-0.259
10	VEGFB	vascular endothelial growth factor B [Source:HGNC Symbol;Acc:HGNC:12681]	8.7e-11	0.446045	0.348	0.18	1.36e-06	0.45203	0.179828	0.272202	0.168
10	COA4	cytochrome c oxidase assembly factor 4 homolog [Source:HGNC Symbol;Acc:HGNC:24604]	1.37e-10	0.609344	0.348	0.176	2.14e-06	0.465056	0.164186	0.30087	0.172
10	VKORC1	vitamin K epoxide reductase complex subunit 1 [Source:HGNC Symbol;Acc:HGNC:23663]	3.41e-10	0.275798	0.348	0.219	5.33e-06	0.452171	0.261786	0.190385	0.129
10	NDUFS3	NADH:ubiquinone oxidoreductase core subunit S3 [Source:HGNC Symbol;Acc:HGNC:7710]	9.1e-09	0.414228	0.348	0.203	0.000142388	0.427987	0.191701	0.236286	0.145
10	CBX3	chromobox 3 [Source:HGNC Symbol;Acc:HGNC:1553]	1.78e-07	-0.555346	0.348	0.583	0.00278042	0.403221	0.823543	0.420322	-0.235
10	QSOX1	quiescin sulfhydryl oxidase 1 [Source:HGNC Symbol;Acc:HGNC:9756]	4.06e-37	0.857209	0.343	0.06	6.36e-33	0.556929	0.0590448	0.497884	0.283
10	MORF4L2	mortality factor 4 like 2 [Source:HGNC Symbol;Acc:HGNC:16849]	2.24e-28	0.529649	0.343	0.139	3.51e-24	0.442858	0.131137	0.311722	0.204
10	TMEM165	transmembrane protein 165 [Source:HGNC Symbol;Acc:HGNC:30760]	6.92e-27	0.511838	0.343	0.215	1.08e-22	0.495514	0.211665	0.283848	0.128
10	METRN	meteorin, glial cell differentiation regulator [Source:HGNC Symbol;Acc:HGNC:14151]	1.35e-25	0.646897	0.343	0.094	2.12e-21	0.470201	0.0934982	0.376703	0.249
10	ATP6AP1	ATPase H+ transporting accessory protein 1 [Source:HGNC Symbol;Acc:HGNC:868]	4.26e-24	0.559073	0.343	0.179	6.67e-20	0.485167	0.183416	0.301752	0.164
10	IGSF8	immunoglobulin superfamily member 8 [Source:HGNC Symbol;Acc:HGNC:17813]	6.63e-24	0.546237	0.343	0.093	1.04e-19	0.421153	0.0835926	0.33756	0.25
10	CBR1	carbonyl reductase 1 [Source:HGNC Symbol;Acc:HGNC:1548]	2.23e-18	0.570429	0.343	0.145	3.5e-14	0.467523	0.151068	0.316455	0.198
10	CPNE3	copine 3 [Source:HGNC Symbol;Acc:HGNC:2316]	3.52e-16	0.451052	0.343	0.213	5.51e-12	0.445809	0.208416	0.237393	0.13
10	LYPLA1	lysophospholipase 1 [Source:HGNC Symbol;Acc:HGNC:6737]	3.57e-13	0.380104	0.343	0.229	5.58e-09	0.463652	0.242942	0.22071	0.114
10	BLVRA	biliverdin reductase A [Source:HGNC Symbol;Acc:HGNC:1062]	1.17e-12	0.567266	0.343	0.124	1.83e-08	0.446144	0.130063	0.316082	0.219
10	APH1A	aph-1 homolog A, gamma-secretase subunit [Source:HGNC Symbol;Acc:HGNC:29509]	1.4e-12	0.339739	0.343	0.259	2.19e-08	0.446869	0.260994	0.185875	0.084
10	NCOA7	nuclear receptor coactivator 7 [Source:HGNC Symbol;Acc:HGNC:21081]	6.48e-12	0.277254	0.343	0.276	1.01e-07	0.505848	0.340604	0.165244	0.067
10	ETHE1	ETHE1 persulfide dioxygenase [Source:HGNC Symbol;Acc:HGNC:23287]	3.64e-10	0.432518	0.343	0.189	5.69e-06	0.434748	0.186291	0.248458	0.154
10	FAAP20	FA core complex associated protein 20 [Source:HGNC Symbol;Acc:HGNC:26428]	1.35e-07	0.344404	0.343	0.287	0.00210558	0.442004	0.300288	0.141716	0.056
10	SAR1A	secretion associated Ras related GTPase 1A [Source:HGNC Symbol;Acc:HGNC:10534]	3.74e-07	0.301348	0.343	0.23	0.005861	0.403373	0.232565	0.170808	0.113
10	SERINC2	serine incorporator 2 [Source:HGNC Symbol;Acc:HGNC:23231]	1.67e-58	0.912728	0.338	0.005	2.61e-54	0.51483	0.00430557	0.510524	0.333
10	NT5DC2	5'-nucleotidase domain containing 2 [Source:HGNC Symbol;Acc:HGNC:25717]	1.76e-49	0.845789	0.338	0.007	2.75e-45	0.48754	0.00665704	0.480882	0.331
10	TLN1	talin 1 [Source:HGNC Symbol;Acc:HGNC:11845]	7.61e-40	-1.11862	0.338	0.701	1.19e-35	0.538168	1.53519	0.997024	-0.363
10	MBNL1	muscleblind like splicing regulator 1 [Source:HGNC Symbol;Acc:HGNC:6923]	7.05e-30	-0.833134	0.338	0.734	1.1e-25	0.469142	1.27654	0.807402	-0.396
10	TCEA3	transcription elongation factor A3 [Source:HGNC Symbol;Acc:HGNC:11615]	1.66e-27	0.619825	0.338	0.064	2.6e-23	0.425153	0.0607397	0.364414	0.274
10	ARID5A	AT-rich interaction domain 5A [Source:HGNC Symbol;Acc:HGNC:17361]	1.04e-19	0.551791	0.338	0.171	1.63e-15	0.467252	0.168258	0.298994	0.167
10	SYPL1	synaptophysin like 1 [Source:HGNC Symbol;Acc:HGNC:11507]	8.77e-18	0.47412	0.338	0.196	1.37e-13	0.459583	0.18959	0.269993	0.142
10	MEA1	male-enhanced antigen 1 [Source:HGNC Symbol;Acc:HGNC:6986]	1.25e-15	0.427244	0.338	0.216	1.95e-11	0.496041	0.245662	0.250379	0.122
10	SYAP1	synapse associated protein 1 [Source:HGNC Symbol;Acc:HGNC:16273]	4.94e-15	0.378653	0.338	0.252	7.74e-11	0.467461	0.267471	0.19999	0.086
10	ATP6V0E2	ATPase H+ transporting V0 subunit e2 [Source:HGNC Symbol;Acc:HGNC:21723]	7.83e-14	0.50195	0.338	0.163	1.23e-09	0.440031	0.152428	0.287603	0.175
10	PIN4	peptidylprolyl cis/trans isomerase, NIMA-interacting 4 [Source:HGNC Symbol;Acc:HGNC:8992]	6.43e-13	0.347249	0.338	0.228	1.01e-08	0.425678	0.23153	0.194148	0.11
10	YWHAH	tyrosine 3-monooxygenase/tryptophan 5-monooxygenase activation protein eta [Source:HGNC Symbol;Acc:HGNC:12853]	7.01e-12	-0.831333	0.338	0.446	1.1e-07	0.503251	0.958138	0.454887	-0.108
10	TMEM183A	transmembrane protein 183A [Source:HGNC Symbol;Acc:HGNC:20173]	1.49e-10	0.342365	0.338	0.178	2.34e-06	0.378967	0.171288	0.207679	0.16
10	NINJ1	ninjurin 1 [Source:HGNC Symbol;Acc:HGNC:7824]	2.11e-08	0.476987	0.338	0.162	0.000329729	0.454903	0.176665	0.278238	0.176
10	BCAS2	BCAS2 pre-mRNA processing factor [Source:HGNC Symbol;Acc:HGNC:975]	2.16e-07	0.318019	0.338	0.209	0.00338239	0.377912	0.202481	0.175432	0.129
10	SEC11C	SEC11 homolog C, signal peptidase complex subunit [Source:HGNC Symbol;Acc:HGNC:23400]	2.5e-07	0.316037	0.338	0.25	0.00391606	0.419619	0.257695	0.161924	0.088
10	WASL	WASP like actin nucleation promoting factor [Source:HGNC Symbol;Acc:HGNC:12735]	2.78e-30	0.603412	0.333	0.075	4.36e-26	0.42222	0.0713779	0.350842	0.258
10	PEA15	proliferation and apoptosis adaptor protein 15 [Source:HGNC Symbol;Acc:HGNC:8822]	5.44e-20	0.651437	0.333	0.072	8.51e-16	0.472362	0.0690436	0.403318	0.261
10	TMEM87A	transmembrane protein 87A [Source:HGNC Symbol;Acc:HGNC:24522]	8.48e-17	0.417985	0.333	0.177	1.33e-12	0.411029	0.168872	0.242157	0.156
10	EIF4EBP1	eukaryotic translation initiation factor 4E binding protein 1 [Source:HGNC Symbol;Acc:HGNC:3288]	1.98e-16	0.648289	0.333	0.112	3.1e-12	0.471563	0.117111	0.354452	0.221
10	ERLEC1	endoplasmic reticulum lectin 1 [Source:HGNC Symbol;Acc:HGNC:25222]	2.08e-13	0.462063	0.333	0.208	3.26e-09	0.432598	0.212641	0.219958	0.125
10	S100A9	S100 calcium binding protein A9 [Source:HGNC Symbol;Acc:HGNC:10499]	6.98e-12	-1.54374	0.333	0.255	1.09e-07	0.533377	0.58694	0.0535633	0.078
10	TIMM17B	translocase of inner mitochondrial membrane 17B [Source:HGNC Symbol;Acc:HGNC:17310]	7.75e-12	0.387062	0.333	0.185	1.21e-07	0.410073	0.188709	0.221364	0.148
10	YPEL5	yippee like 5 [Source:HGNC Symbol;Acc:HGNC:18329]	2.03e-10	-0.679451	0.333	0.555	3.17e-06	0.398111	0.851646	0.453535	-0.222
10	PUF60	poly(U) binding splicing factor 60 [Source:HGNC Symbol;Acc:HGNC:17042]	7.41e-10	0.286119	0.333	0.278	1.16e-05	0.424707	0.274767	0.149939	0.055
10	PSMB9	proteasome 20S subunit beta 9 [Source:HGNC Symbol;Acc:HGNC:9546]	1.71e-09	-0.503765	0.333	0.583	2.68e-05	0.413873	0.840257	0.426384	-0.25
10	CYB5R1	cytochrome b5 reductase 1 [Source:HGNC Symbol;Acc:HGNC:13397]	1.75e-09	0.279813	0.333	0.166	2.73e-05	0.453867	0.228637	0.225231	0.167
10	AUP1	AUP1 lipid droplet regulating VLDL assembly factor [Source:HGNC Symbol;Acc:HGNC:891]	1.33e-08	0.345453	0.333	0.22	0.000208526	0.414628	0.222914	0.191714	0.113
10	TKT	transketolase [Source:HGNC Symbol;Acc:HGNC:11834]	1.89e-07	-0.30751	0.333	0.384	0.00295662	0.406278	0.54166	0.135382	-0.051
10	SIL1	SIL1 nucleotide exchange factor [Source:HGNC Symbol;Acc:HGNC:24624]	1.2e-32	0.696012	0.328	0.082	1.87e-28	0.452401	0.0731438	0.379257	0.246
10	CKS1B	CDC28 protein kinase regulatory subunit 1B [Source:HGNC Symbol;Acc:HGNC:19083]	2.07e-27	0.780527	0.328	0.077	3.23e-23	0.464455	0.0755621	0.388893	0.251
10	CD99	CD99 molecule (Xg blood group) [Source:HGNC Symbol;Acc:HGNC:7082]	4.17e-24	-1.04201	0.328	0.655	6.53e-20	0.437293	1.26717	0.829877	-0.327
10	TUBA4A	tubulin alpha 4a [Source:HGNC Symbol;Acc:HGNC:12407]	9.63e-19	-1.35126	0.328	0.508	1.51e-14	0.489825	1.23633	0.7465	-0.18
10	CNIH4	cornichon family AMPA receptor auxiliary protein 4 [Source:HGNC Symbol;Acc:HGNC:25013]	7.25e-15	0.549351	0.328	0.155	1.13e-10	0.458415	0.147931	0.310483	0.173
10	RRBP1	ribosome binding protein 1 [Source:HGNC Symbol;Acc:HGNC:10448]	4.01e-12	0.648027	0.328	0.176	6.28e-08	0.493128	0.186531	0.306598	0.152
10	SLC2A4RG	SLC2A4 regulator [Source:HGNC Symbol;Acc:HGNC:15930]	7.48e-11	0.359328	0.328	0.194	1.17e-06	0.377754	0.190751	0.187003	0.134
10	MOB1A	MOB kinase activator 1A [Source:HGNC Symbol;Acc:HGNC:16015]	1.39e-10	-0.616896	0.328	0.556	2.18e-06	0.394522	0.833823	0.439301	-0.228
10	MRPS7	mitochondrial ribosomal protein S7 [Source:HGNC Symbol;Acc:HGNC:14499]	8.23e-10	0.426111	0.328	0.214	1.29e-05	0.402673	0.205961	0.196712	0.114
10	NUDT16L1	nudix hydrolase 16 like 1 [Source:HGNC Symbol;Acc:HGNC:28154]	2.37e-09	0.371107	0.328	0.179	3.72e-05	0.376005	0.168972	0.207033	0.149
10	BUD23	BUD23 rRNA methyltransferase and ribosome maturation factor [Source:HGNC Symbol;Acc:HGNC:16405]	2.27e-08	0.381151	0.328	0.212	0.000355031	0.393412	0.202659	0.190754	0.116
10	MLEC	malectin [Source:HGNC Symbol;Acc:HGNC:28973]	2.43e-07	0.365947	0.328	0.189	0.00380764	0.43147	0.214962	0.216508	0.139
10	BCL7C	BAF chromatin remodeling complex subunit BCL7C [Source:HGNC Symbol;Acc:HGNC:1006]	5.39e-07	0.304294	0.328	0.269	0.00843345	0.410529	0.279731	0.130797	0.059
10	PRSS8	serine protease 8 [Source:HGNC Symbol;Acc:HGNC:9491]	4.11e-60	0.931846	0.323	0.001	6.43e-56	0.508005	0.00125238	0.506753	0.322
10	EFHD1	EF-hand domain family member D1 [Source:HGNC Symbol;Acc:HGNC:29556]	2.06e-59	0.942798	0.323	0.002	3.22e-55	0.506872	0.00162069	0.505251	0.321
10	PLPP2	phospholipid phosphatase 2 [Source:HGNC Symbol;Acc:HGNC:9230]	7.61e-56	0.940059	0.323	0.001	1.19e-51	0.513475	0.000754319	0.512721	0.322
10	SLC39A1	solute carrier family 39 member 1 [Source:HGNC Symbol;Acc:HGNC:12876]	4.63e-30	0.598807	0.323	0.082	7.25e-26	0.422642	0.0772661	0.345376	0.241
10	C11orf1	chromosome 11 open reading frame 1 [Source:HGNC Symbol;Acc:HGNC:1163]	1.82e-23	0.549935	0.323	0.109	2.85e-19	0.390796	0.099884	0.290912	0.214
10	AK2	adenylate kinase 2 [Source:HGNC Symbol;Acc:HGNC:362]	3.27e-17	0.57681	0.323	0.145	5.12e-13	0.441883	0.137427	0.304456	0.178
10	SLC25A39	solute carrier family 25 member 39 [Source:HGNC Symbol;Acc:HGNC:24279]	1.69e-16	0.507685	0.323	0.161	2.64e-12	0.423105	0.150235	0.27287	0.162
10	HDLBP	high density lipoprotein binding protein [Source:HGNC Symbol;Acc:HGNC:4857]	1.82e-15	0.550032	0.323	0.141	2.84e-11	0.427466	0.135568	0.291898	0.182
10	MRPL13	mitochondrial ribosomal protein L13 [Source:HGNC Symbol;Acc:HGNC:14278]	1.17e-13	0.482675	0.323	0.129	1.83e-09	0.388559	0.12571	0.262849	0.194
10	EMC7	ER membrane protein complex subunit 7 [Source:HGNC Symbol;Acc:HGNC:24301]	1.25e-13	0.364281	0.323	0.201	1.95e-09	0.395206	0.194965	0.200241	0.122
10	NAA20	N-alpha-acetyltransferase 20, NatB catalytic subunit [Source:HGNC Symbol;Acc:HGNC:15908]	3.44e-13	0.409743	0.323	0.18	5.39e-09	0.398629	0.166411	0.232218	0.143
10	CCDC90B	coiled-coil domain containing 90B [Source:HGNC Symbol;Acc:HGNC:28108]	2.25e-12	0.415394	0.323	0.164	3.52e-08	0.397033	0.15984	0.237193	0.159
10	STAU1	staufen double-stranded RNA binding protein 1 [Source:HGNC Symbol;Acc:HGNC:11370]	6.52e-10	0.288504	0.323	0.258	1.02e-05	0.422685	0.280916	0.141769	0.065
10	SERPINB1	serpin family B member 1 [Source:HGNC Symbol;Acc:HGNC:3311]	9.14e-08	-0.558121	0.323	0.511	0.00143133	0.368411	0.755048	0.386637	-0.188
10	MXD4	MAX dimerization protein 4 [Source:HGNC Symbol;Acc:HGNC:13906]	9.46e-08	0.341039	0.323	0.226	0.00148065	0.419631	0.237788	0.181843	0.097
10	CPE	carboxypeptidase E [Source:HGNC Symbol;Acc:HGNC:2303]	3.84e-53	0.875284	0.318	0.001	6e-49	0.473358	0.000685605	0.472673	0.317
10	ENAH	ENAH actin regulator [Source:HGNC Symbol;Acc:HGNC:18271]	1.39e-46	0.83979	0.318	0.004	2.17e-42	0.481409	0.00514754	0.476261	0.314
10	CCND3	cyclin D3 [Source:HGNC Symbol;Acc:HGNC:1585]	1.47e-33	-0.909067	0.318	0.708	2.3e-29	0.47933	1.29194	0.812606	-0.39
10	EI24	EI24 autophagy associated transmembrane protein [Source:HGNC Symbol;Acc:HGNC:13276]	6.45e-33	0.63433	0.318	0.084	1.01e-28	0.421091	0.074457	0.346634	0.234
10	CSRP1	cysteine and glycine rich protein 1 [Source:HGNC Symbol;Acc:HGNC:2469]	2.31e-18	0.545702	0.318	0.129	3.61e-14	0.439942	0.129664	0.310278	0.189
10	UROS	uroporphyrinogen III synthase [Source:HGNC Symbol;Acc:HGNC:12592]	7.16e-14	0.476912	0.318	0.135	1.12e-09	0.375324	0.126718	0.248606	0.183
10	NME4	NME/NM23 nucleoside diphosphate kinase 4 [Source:HGNC Symbol;Acc:HGNC:7852]	3.06e-13	0.404553	0.318	0.145	4.79e-09	0.448243	0.177571	0.270672	0.173
10	ORMDL2	ORMDL sphingolipid biosynthesis regulator 2 [Source:HGNC Symbol;Acc:HGNC:16037]	1.5e-12	0.452612	0.318	0.144	2.35e-08	0.406458	0.13614	0.270318	0.174
10	HIGD1A	HIG1 hypoxia inducible domain family member 1A [Source:HGNC Symbol;Acc:HGNC:29527]	2.03e-11	0.320199	0.318	0.184	3.17e-07	0.433427	0.209943	0.223484	0.134
10	CHCHD1	coiled-coil-helix-coiled-coil-helix domain containing 1 [Source:HGNC Symbol;Acc:HGNC:23518]	4.58e-11	0.34493	0.318	0.167	7.17e-07	0.377613	0.162216	0.215396	0.151
10	CHCHD5	coiled-coil-helix-coiled-coil-helix domain containing 5 [Source:HGNC Symbol;Acc:HGNC:17840]	7.1e-10	0.493727	0.318	0.178	1.11e-05	0.433154	0.176632	0.256522	0.14
10	TLK1	tousled like kinase 1 [Source:HGNC Symbol;Acc:HGNC:11841]	9.85e-10	-0.744853	0.318	0.506	1.54e-05	0.379135	0.833105	0.453969	-0.188
10	UBE2V2	ubiquitin conjugating enzyme E2 V2 [Source:HGNC Symbol;Acc:HGNC:12495]	7.43e-08	0.308431	0.318	0.201	0.00116255	0.357084	0.197996	0.159087	0.117
10	TMEM54	transmembrane protein 54 [Source:HGNC Symbol;Acc:HGNC:24143]	7.24e-48	0.86277	0.313	0.001	1.13e-43	0.454585	0.00132977	0.453256	0.312
10	RUSC1	RUN and SH3 domain containing 1 [Source:HGNC Symbol;Acc:HGNC:17153]	4.38e-35	0.694826	0.313	0.044	6.85e-31	0.433763	0.0395061	0.394257	0.269
10	ACSL3	acyl-CoA synthetase long chain family member 3 [Source:HGNC Symbol;Acc:HGNC:3570]	8.64e-28	0.603391	0.313	0.103	1.35e-23	0.412736	0.094522	0.318214	0.21
10	PCBD1	pterin-4 alpha-carbinolamine dehydratase 1 [Source:HGNC Symbol;Acc:HGNC:8646]	9.08e-24	0.608314	0.313	0.071	1.42e-19	0.41347	0.0623946	0.351076	0.242
10	GAMT	guanidinoacetate N-methyltransferase [Source:HGNC Symbol;Acc:HGNC:4136]	1.63e-22	0.620308	0.313	0.086	2.55e-18	0.422769	0.0869505	0.335819	0.227
10	FABP5	fatty acid binding protein 5 [Source:HGNC Symbol;Acc:HGNC:3560]	2.17e-20	0.895095	0.313	0.071	3.39e-16	0.538721	0.0768737	0.461848	0.242
10	JAK1	Janus kinase 1 [Source:HGNC Symbol;Acc:HGNC:6190]	3.93e-17	-0.734092	0.313	0.652	6.16e-13	0.36812	1.00123	0.633106	-0.339
10	ANXA4	annexin A4 [Source:HGNC Symbol;Acc:HGNC:542]	8.48e-17	0.534921	0.313	0.13	1.33e-12	0.416119	0.131881	0.284238	0.183
10	NDUFV3	NADH:ubiquinone oxidoreductase subunit V3 [Source:HGNC Symbol;Acc:HGNC:7719]	2.01e-15	0.483312	0.313	0.196	3.15e-11	0.422626	0.193231	0.229394	0.117
10	NUDT22	nudix hydrolase 22 [Source:HGNC Symbol;Acc:HGNC:28189]	3.46e-15	0.473927	0.313	0.156	5.41e-11	0.394944	0.154642	0.240303	0.157
10	MRPL12	mitochondrial ribosomal protein L12 [Source:HGNC Symbol;Acc:HGNC:10378]	2.17e-13	0.515648	0.313	0.1	3.4e-09	0.36631	0.0898	0.27651	0.213
10	MRPS16	mitochondrial ribosomal protein S16 [Source:HGNC Symbol;Acc:HGNC:14048]	4.78e-11	0.396018	0.313	0.165	7.48e-07	0.375012	0.15699	0.218021	0.148
10	DNPH1	2'-deoxynucleoside 5'-phosphate N-hydrolase 1 [Source:HGNC Symbol;Acc:HGNC:21218]	5.14e-10	0.399476	0.313	0.178	8.04e-06	0.359891	0.166986	0.192904	0.135
10	MRPS12	mitochondrial ribosomal protein S12 [Source:HGNC Symbol;Acc:HGNC:10380]	6.17e-10	0.459366	0.313	0.176	9.66e-06	0.396097	0.16473	0.231367	0.137
10	BTF3L4	basic transcription factor 3 like 4 [Source:HGNC Symbol;Acc:HGNC:30547]	7.73e-09	0.341111	0.313	0.212	0.000120965	0.382691	0.201396	0.181295	0.101
10	WASHC3	WASH complex subunit 3 [Source:HGNC Symbol;Acc:HGNC:24256]	1.86e-07	0.317648	0.313	0.204	0.0029162	0.374304	0.209512	0.164792	0.109
10	HMGCS2	3-hydroxy-3-methylglutaryl-CoA synthase 2 [Source:HGNC Symbol;Acc:HGNC:5008]	1.33e-53	0.905253	0.308	0	2.09e-49	0.496717	0.000119368	0.496598	0.308
10	NUPR2	nuclear protein 2, transcriptional regulator [Source:HGNC Symbol;Acc:HGNC:44164]	9.21e-52	0.906256	0.308	0.002	1.44e-47	0.45852	0.0021486	0.456371	0.306
10	ZC3H12A	zinc finger CCCH-type containing 12A [Source:HGNC Symbol;Acc:HGNC:26259]	2.18e-28	0.710733	0.308	0.051	3.41e-24	0.447898	0.0499905	0.397907	0.257
10	TGIF1	TGFB induced factor homeobox 1 [Source:HGNC Symbol;Acc:HGNC:11776]	4.34e-27	0.641208	0.308	0.096	6.79e-23	0.447497	0.0908595	0.356638	0.212
10	NIT2	nitrilase family member 2 [Source:HGNC Symbol;Acc:HGNC:29878]	1.04e-18	0.533131	0.308	0.107	1.63e-14	0.402471	0.0983157	0.304155	0.201
10	PDHB	pyruvate dehydrogenase E1 subunit beta [Source:HGNC Symbol;Acc:HGNC:8808]	4.71e-17	0.428526	0.308	0.185	7.38e-13	0.392643	0.179115	0.213528	0.123
10	ALDH2	aldehyde dehydrogenase 2 family member [Source:HGNC Symbol;Acc:HGNC:404]	3.89e-15	0.637785	0.308	0.065	6.09e-11	0.447299	0.0741348	0.373164	0.243
10	PPA2	inorganic pyrophosphatase 2 [Source:HGNC Symbol;Acc:HGNC:28883]	6.52e-13	0.431406	0.308	0.136	1.02e-08	0.34576	0.122332	0.223428	0.172
10	CISD3	CDGSH iron sulfur domain 3 [Source:HGNC Symbol;Acc:HGNC:27578]	3.63e-09	0.409081	0.308	0.174	5.69e-05	0.383384	0.175475	0.207909	0.134
10	PRMT2	protein arginine methyltransferase 2 [Source:HGNC Symbol;Acc:HGNC:5186]	1.35e-08	-0.421542	0.308	0.538	0.000211932	0.374083	0.755398	0.381315	-0.23
10	ABHD17A	abhydrolase domain containing 17A, depalmitoylase [Source:HGNC Symbol;Acc:HGNC:28756]	7.55e-08	-0.552771	0.308	0.522	0.0011815	0.357135	0.761044	0.403908	-0.214
10	BMP5	bone morphogenetic protein 5 [Source:HGNC Symbol;Acc:HGNC:1072]	1.87e-53	0.771824	0.303	0	2.93e-49	0.431175	0.00050675	0.430668	0.303
10	ARFIP2	ADP ribosylation factor interacting protein 2 [Source:HGNC Symbol;Acc:HGNC:17160]	3.61e-40	0.622	0.303	0.073	5.65e-36	0.396551	0.0618527	0.334699	0.23
10	SF3B4	splicing factor 3b subunit 4 [Source:HGNC Symbol;Acc:HGNC:10771]	2.4e-25	0.430137	0.303	0.169	3.76e-21	0.378928	0.158787	0.220142	0.134
10	COMTD1	catechol-O-methyltransferase domain containing 1 [Source:HGNC Symbol;Acc:HGNC:26309]	7.36e-22	0.539858	0.303	0.084	1.15e-17	0.392081	0.0818824	0.310199	0.219
10	FKBP4	FKBP prolyl isomerase 4 [Source:HGNC Symbol;Acc:HGNC:3720]	1.25e-21	0.499953	0.303	0.099	1.96e-17	0.363129	0.0883123	0.274817	0.204
10	AP1M2	adaptor related protein complex 1 subunit mu 2 [Source:HGNC Symbol;Acc:HGNC:558]	2.53e-21	0.655136	0.303	0.029	3.96e-17	0.431845	0.0443606	0.387484	0.274
10	SH3GLB2	SH3 domain containing GRB2 like, endophilin B2 [Source:HGNC Symbol;Acc:HGNC:10834]	7.59e-19	0.526638	0.303	0.125	1.19e-14	0.400872	0.118497	0.282375	0.178
10	YIF1A	Yip1 interacting factor homolog A, membrane trafficking protein [Source:HGNC Symbol;Acc:HGNC:16688]	1.5e-18	0.538004	0.303	0.119	2.35e-14	0.394697	0.108346	0.286351	0.184
10	TRAPPC4	trafficking protein particle complex 4 [Source:HGNC Symbol;Acc:HGNC:19943]	1.72e-13	0.398354	0.303	0.181	2.7e-09	0.374547	0.183457	0.19109	0.122
10	SRA1	steroid receptor RNA activator 1 [Source:HGNC Symbol;Acc:HGNC:11281]	1.92e-12	0.451249	0.303	0.167	3e-08	0.394333	0.166392	0.227941	0.136
10	PSMD14	proteasome 26S subunit, non-ATPase 14 [Source:HGNC Symbol;Acc:HGNC:16889]	1.41e-11	0.424314	0.303	0.178	2.2e-07	0.378875	0.175206	0.203668	0.125
10	SHARPIN	SHANK associated RH domain interactor [Source:HGNC Symbol;Acc:HGNC:25321]	3.32e-11	0.258516	0.303	0.185	5.2e-07	0.336148	0.189531	0.146617	0.118
10	UQCC2	ubiquinol-cytochrome c reductase complex assembly factor 2 [Source:HGNC Symbol;Acc:HGNC:21237]	1.63e-10	0.469287	0.303	0.149	2.56e-06	0.387924	0.138356	0.249567	0.154
10	CCDC47	coiled-coil domain containing 47 [Source:HGNC Symbol;Acc:HGNC:24856]	1.48e-09	0.417544	0.303	0.137	2.32e-05	0.362324	0.13025	0.232074	0.166
10	CAPZA2	capping actin protein of muscle Z-line subunit alpha 2 [Source:HGNC Symbol;Acc:HGNC:1490]	1.67e-08	-0.67554	0.303	0.459	0.000261814	0.354361	0.736124	0.381763	-0.156
10	CLPP	caseinolytic mitochondrial matrix peptidase proteolytic subunit [Source:HGNC Symbol;Acc:HGNC:2084]	5.17e-07	0.256046	0.303	0.234	0.00809082	0.33831	0.226917	0.111393	0.069
10	PNRC1	proline rich nuclear receptor coactivator 1 [Source:HGNC Symbol;Acc:HGNC:17278]	1.28e-58	-1.16162	0.299	0.73	2e-54	0.472511	1.58621	1.1137	-0.431
10	S100A1	S100 calcium binding protein A1 [Source:HGNC Symbol;Acc:HGNC:10486]	5.54e-49	0.791168	0.299	0	8.67e-45	0.44399	0.000675184	0.443315	0.299
10	SELENBP1	selenium binding protein 1 [Source:HGNC Symbol;Acc:HGNC:10719]	5.04e-46	0.886137	0.299	0.001	7.89e-42	0.470708	0.0015077	0.469201	0.298
10	COL9A2	collagen type IX alpha 2 chain [Source:HGNC Symbol;Acc:HGNC:2218]	2.66e-32	0.787857	0.299	0.011	4.16e-28	0.431125	0.0116351	0.41949	0.288
10	KDM5B	lysine demethylase 5B [Source:HGNC Symbol;Acc:HGNC:18039]	2.53e-31	0.587367	0.299	0.06	3.96e-27	0.36666	0.0558429	0.310817	0.239
10	MZB1	marginal zone B and B1 cell specific protein [Source:HGNC Symbol;Acc:HGNC:30125]	7.82e-31	0.820203	0.299	0.026	1.22e-26	0.463938	0.034746	0.429192	0.273
10	LGALS3BP	galectin 3 binding protein [Source:HGNC Symbol;Acc:HGNC:6564]	1.81e-28	0.625575	0.299	0.069	2.83e-24	0.402986	0.0625686	0.340417	0.23
10	IL18	interleukin 18 [Source:HGNC Symbol;Acc:HGNC:5986]	3.39e-27	0.702373	0.299	0.028	5.31e-23	0.398069	0.0264692	0.371599	0.271
10	CCDC85B	coiled-coil domain containing 85B [Source:HGNC Symbol;Acc:HGNC:24926]	1.9e-13	-0.538947	0.299	0.564	2.98e-09	0.378859	0.84648	0.467621	-0.265
10	NFIC	nuclear factor I C [Source:HGNC Symbol;Acc:HGNC:7786]	5.36e-13	0.371754	0.299	0.141	8.38e-09	0.367573	0.135978	0.231595	0.158
10	TSPAN13	tetraspanin 13 [Source:HGNC Symbol;Acc:HGNC:21643]	5.97e-12	0.547797	0.299	0.066	9.35e-08	0.459297	0.107689	0.351609	0.233
10	MTCH2	mitochondrial carrier 2 [Source:HGNC Symbol;Acc:HGNC:17587]	6.07e-11	0.466279	0.299	0.113	9.5e-07	0.370026	0.104769	0.265257	0.186
10	UGCG	UDP-glucose ceramide glucosyltransferase [Source:HGNC Symbol;Acc:HGNC:12524]	2.1e-10	0.474673	0.299	0.132	3.29e-06	0.389396	0.130741	0.258655	0.167
10	PSMB5	proteasome 20S subunit beta 5 [Source:HGNC Symbol;Acc:HGNC:9542]	3.14e-10	0.468821	0.299	0.115	4.91e-06	0.3553	0.107239	0.248061	0.184
10	BOLA3	bolA family member 3 [Source:HGNC Symbol;Acc:HGNC:24415]	3.07e-09	0.378394	0.299	0.172	4.81e-05	0.35012	0.168434	0.181686	0.127
10	EMC6	ER membrane protein complex subunit 6 [Source:HGNC Symbol;Acc:HGNC:28430]	2.51e-08	0.269196	0.299	0.215	0.000392734	0.366907	0.221032	0.145875	0.084
10	SDHB	succinate dehydrogenase complex iron sulfur subunit B [Source:HGNC Symbol;Acc:HGNC:10681]	4.31e-08	0.30224	0.299	0.217	0.000674618	0.345394	0.205342	0.140052	0.082
10	BORCS7	BLOC-1 related complex subunit 7 [Source:HGNC Symbol;Acc:HGNC:23516]	1.1e-07	0.33835	0.299	0.2	0.001728	0.348176	0.196297	0.151879	0.099
10	RND3	Rho family GTPase 3 [Source:HGNC Symbol;Acc:HGNC:671]	4.48e-47	0.90959	0.294	0.001	7.02e-43	0.464651	0.000800119	0.463851	0.293
10	STEAP1	STEAP family member 1 [Source:HGNC Symbol;Acc:HGNC:11378]	8.67e-43	0.69212	0.294	0	1.36e-38	0.383714	0.000416805	0.383297	0.294
10	TMEM132A	transmembrane protein 132A [Source:HGNC Symbol;Acc:HGNC:31092]	1.09e-38	0.649774	0.294	0.002	1.71e-34	0.382369	0.00213358	0.380235	0.292
10	RABEP1	rabaptin, RAB GTPase binding effector protein 1 [Source:HGNC Symbol;Acc:HGNC:17677]	1.89e-28	0.517325	0.294	0.145	2.97e-24	0.388388	0.138682	0.249706	0.149
10	GALNT6	polypeptide N-acetylgalactosaminyltransferase 6 [Source:HGNC Symbol;Acc:HGNC:4128]	1.68e-25	0.677101	0.294	0.039	2.64e-21	0.400888	0.0345119	0.366376	0.255
10	GLRX2	glutaredoxin 2 [Source:HGNC Symbol;Acc:HGNC:16065]	1.96e-24	0.543794	0.294	0.067	3.07e-20	0.362241	0.059173	0.303068	0.227
10	EBAG9	estrogen receptor binding site associated antigen 9 [Source:HGNC Symbol;Acc:HGNC:3123]	1.6e-22	0.45508	0.294	0.121	2.51e-18	0.340697	0.113313	0.227384	0.173
10	RSRP1	arginine and serine rich protein 1 [Source:HGNC Symbol;Acc:HGNC:25234]	1.48e-15	-0.620941	0.294	0.562	2.32e-11	0.315966	0.800629	0.484663	-0.268
10	EEF1E1	eukaryotic translation elongation factor 1 epsilon 1 [Source:HGNC Symbol;Acc:HGNC:3212]	8.34e-15	0.391372	0.294	0.139	1.3e-10	0.325952	0.128947	0.197004	0.155
10	OXLD1	oxidoreductase like domain containing 1 [Source:HGNC Symbol;Acc:HGNC:27901]	1.72e-12	0.359041	0.294	0.16	2.69e-08	0.328159	0.153865	0.174293	0.134
10	HADHB	hydroxyacyl-CoA dehydrogenase trifunctional multienzyme complex subunit beta [Source:HGNC Symbol;Acc:HGNC:4803]	9.05e-11	0.326901	0.294	0.2	1.42e-06	0.36097	0.192806	0.168164	0.094
10	NDUFAF2	NADH:ubiquinone oxidoreductase complex assembly factor 2 [Source:HGNC Symbol;Acc:HGNC:28086]	1.88e-10	0.331899	0.294	0.156	2.95e-06	0.339808	0.166354	0.173453	0.138
10	CEBPD	CCAAT enhancer binding protein delta [Source:HGNC Symbol;Acc:HGNC:1835]	5.12e-08	0.403357	0.294	0.116	0.000801921	0.453292	0.195491	0.257802	0.178
10	PPIH	peptidylprolyl isomerase H [Source:HGNC Symbol;Acc:HGNC:14651]	1.9e-07	0.377941	0.294	0.172	0.00296751	0.339874	0.161718	0.178155	0.122
10	AC008771.1	novel transcript	1.82e-40	0.730215	0.289	0.008	2.84e-36	0.39158	0.00712211	0.384458	0.281
10	SDC1	syndecan 1 [Source:HGNC Symbol;Acc:HGNC:10658]	1.67e-39	0.779492	0.289	0.001	2.62e-35	0.419325	0.000642409	0.418683	0.288
10	LIMA1	LIM domain and actin binding 1 [Source:HGNC Symbol;Acc:HGNC:24636]	1.74e-27	0.602188	0.289	0.065	2.72e-23	0.387896	0.0627635	0.325132	0.224
10	MAP3K13	mitogen-activated protein kinase kinase kinase 13 [Source:HGNC Symbol;Acc:HGNC:6852]	5.26e-21	0.591704	0.289	0.079	8.23e-17	0.385502	0.0743087	0.311193	0.21
10	PTOV1	PTOV1 extended AT-hook containing adaptor protein [Source:HGNC Symbol;Acc:HGNC:9632]	7.07e-21	0.466892	0.289	0.133	1.11e-16	0.347567	0.127018	0.220548	0.156
10	DALRD3	DALR anticodon binding domain containing 3 [Source:HGNC Symbol;Acc:HGNC:25536]	1.74e-20	0.4705	0.289	0.117	2.73e-16	0.34753	0.105331	0.242198	0.172
10	GTPBP6	GTP binding protein 6 (putative) [Source:HGNC Symbol;Acc:HGNC:30189]	4.43e-15	0.41216	0.289	0.156	6.93e-11	0.334576	0.145649	0.188927	0.133
10	COMMD1	copper metabolism domain containing 1 [Source:HGNC Symbol;Acc:HGNC:23024]	2.34e-09	0.339097	0.289	0.15	3.67e-05	0.325867	0.14608	0.179787	0.139
10	CCDC57	coiled-coil domain containing 57 [Source:HGNC Symbol;Acc:HGNC:27564]	3.19e-09	0.361934	0.289	0.168	5e-05	0.321633	0.165008	0.156625	0.121
10	DNAJC2	DnaJ heat shock protein family (Hsp40) member C2 [Source:HGNC Symbol;Acc:HGNC:13192]	2.55e-08	0.323978	0.289	0.165	0.0003985	0.315257	0.162831	0.152426	0.124
10	SMIM19	small integral membrane protein 19 [Source:HGNC Symbol;Acc:HGNC:25166]	4.62e-08	0.331024	0.289	0.173	0.000723171	0.340155	0.171876	0.168279	0.116
10	SLC44A4	solute carrier family 44 member 4 [Source:HGNC Symbol;Acc:HGNC:13941]	1.64e-45	0.806415	0.284	0.002	2.56e-41	0.433117	0.00162095	0.431496	0.282
10	GPR160	G protein-coupled receptor 160 [Source:HGNC Symbol;Acc:HGNC:23693]	1.77e-30	0.606485	0.284	0.058	2.76e-26	0.383216	0.0523069	0.330909	0.226
10	LIMS1	LIM zinc finger domain containing 1 [Source:HGNC Symbol;Acc:HGNC:6616]	1.04e-26	-1.33874	0.284	0.468	1.62e-22	0.392692	1.11857	0.725874	-0.184
10	TMEM9	transmembrane protein 9 [Source:HGNC Symbol;Acc:HGNC:18823]	1.66e-25	0.54179	0.284	0.061	2.6e-21	0.358434	0.0606743	0.29776	0.223
10	MRPL32	mitochondrial ribosomal protein L32 [Source:HGNC Symbol;Acc:HGNC:14035]	1.94e-24	0.502701	0.284	0.128	3.04e-20	0.369939	0.114802	0.255137	0.156
10	ARL1	ADP ribosylation factor like GTPase 1 [Source:HGNC Symbol;Acc:HGNC:692]	1.54e-21	0.550598	0.284	0.107	2.41e-17	0.388848	0.0951431	0.293705	0.177
10	ANXA3	annexin A3 [Source:HGNC Symbol;Acc:HGNC:541]	3.24e-20	0.55951	0.284	0.02	5.07e-16	0.389203	0.0386132	0.35059	0.264
10	POLR2H	RNA polymerase II, I and III subunit H [Source:HGNC Symbol;Acc:HGNC:9195]	4.13e-18	0.480368	0.284	0.137	6.46e-14	0.360962	0.131937	0.229025	0.147
10	MCRIP2	MAPK regulated corepressor interacting protein 2 [Source:HGNC Symbol;Acc:HGNC:14142]	4.89e-18	0.513757	0.284	0.089	7.66e-14	0.341807	0.0759405	0.265866	0.195
10	UQCC3	ubiquinol-cytochrome c reductase complex assembly factor 3 [Source:HGNC Symbol;Acc:HGNC:34399]	4.12e-17	0.467618	0.284	0.126	6.45e-13	0.350683	0.117279	0.233404	0.158
10	GPAA1	glycosylphosphatidylinositol anchor attachment 1 [Source:HGNC Symbol;Acc:HGNC:4446]	2.42e-16	0.413089	0.284	0.124	3.79e-12	0.345113	0.120901	0.224212	0.16
10	NTPCR	nucleoside-triphosphatase, cancer-related [Source:HGNC Symbol;Acc:HGNC:28204]	6.24e-16	0.526689	0.284	0.095	9.77e-12	0.341463	0.0850994	0.256364	0.189
10	SNRNP25	small nuclear ribonucleoprotein U11/U12 subunit 25 [Source:HGNC Symbol;Acc:HGNC:14161]	1.32e-15	0.632113	0.284	0.084	2.07e-11	0.376646	0.0795372	0.297109	0.2
10	CD59	CD59 molecule (CD59 blood group) [Source:HGNC Symbol;Acc:HGNC:1689]	2.62e-15	0.479657	0.284	0.074	4.1e-11	0.334598	0.0701987	0.264399	0.21
10	TPD52	tumor protein D52 [Source:HGNC Symbol;Acc:HGNC:12005]	8.89e-13	0.347162	0.284	0.103	1.39e-08	0.309329	0.102359	0.206969	0.181
10	GPATCH4	G-patch domain containing 4 [Source:HGNC Symbol;Acc:HGNC:25982]	4.26e-12	0.386476	0.284	0.114	6.67e-08	0.301032	0.112215	0.188817	0.17
10	HSBP1L1	heat shock factor binding protein 1 like 1 [Source:HGNC Symbol;Acc:HGNC:37243]	3.35e-10	0.339927	0.284	0.077	5.24e-06	0.321633	0.0810158	0.240617	0.207
10	RPL26L1	ribosomal protein L26 like 1 [Source:HGNC Symbol;Acc:HGNC:17050]	3.43e-09	0.371565	0.284	0.114	5.37e-05	0.321711	0.107925	0.213785	0.17
10	IARS2	isoleucyl-tRNA synthetase 2, mitochondrial [Source:HGNC Symbol;Acc:HGNC:29685]	1.51e-08	0.375917	0.284	0.171	0.000236824	0.338608	0.157873	0.180735	0.113
10	COMMD2	COMM domain containing 2 [Source:HGNC Symbol;Acc:HGNC:24993]	3.29e-07	0.314166	0.284	0.179	0.00514277	0.316232	0.170003	0.146229	0.105
10	PPIC	peptidylprolyl isomerase C [Source:HGNC Symbol;Acc:HGNC:9256]	1.27e-37	0.695494	0.279	0.002	1.99e-33	0.387757	0.00320365	0.384553	0.277
10	PON2	paraoxonase 2 [Source:HGNC Symbol;Acc:HGNC:9205]	6.06e-32	0.639005	0.279	0.021	9.49e-28	0.376449	0.0194813	0.356968	0.258
10	CYP27A1	cytochrome P450 family 27 subfamily A member 1 [Source:HGNC Symbol;Acc:HGNC:2605]	3.67e-25	0.655522	0.279	0.019	5.75e-21	0.377891	0.0203169	0.357574	0.26
10	FH	fumarate hydratase [Source:HGNC Symbol;Acc:HGNC:3700]	7.28e-23	0.628888	0.279	0.075	1.14e-18	0.366619	0.064115	0.302504	0.204
10	ARL16	ADP ribosylation factor like GTPase 16 [Source:HGNC Symbol;Acc:HGNC:27902]	5.36e-19	0.314224	0.279	0.141	8.39e-15	0.285056	0.13171	0.153346	0.138
10	AP1S1	adaptor related protein complex 1 subunit sigma 1 [Source:HGNC Symbol;Acc:HGNC:559]	8.16e-16	0.43977	0.279	0.098	1.28e-11	0.336674	0.0997963	0.236877	0.181
10	FLYWCH2	FLYWCH family member 2 [Source:HGNC Symbol;Acc:HGNC:25178]	1.76e-15	0.500305	0.279	0.094	2.76e-11	0.335202	0.0827629	0.25244	0.185
10	LEO1	LEO1 homolog, Paf1/RNA polymerase II complex component [Source:HGNC Symbol;Acc:HGNC:30401]	6.87e-15	0.456373	0.279	0.098	1.08e-10	0.342131	0.0948487	0.247282	0.181
10	POLR3K	RNA polymerase III subunit K [Source:HGNC Symbol;Acc:HGNC:14121]	1.01e-14	0.472434	0.279	0.092	1.58e-10	0.344692	0.0844287	0.260263	0.187
10	POLD2	DNA polymerase delta 2, accessory subunit [Source:HGNC Symbol;Acc:HGNC:9176]	1.56e-14	0.394104	0.279	0.108	2.44e-10	0.303538	0.095185	0.208353	0.171
10	MRPL27	mitochondrial ribosomal protein L27 [Source:HGNC Symbol;Acc:HGNC:14483]	2.48e-14	0.46519	0.279	0.103	3.89e-10	0.345313	0.0954776	0.249835	0.176
10	MTX1	metaxin 1 [Source:HGNC Symbol;Acc:HGNC:7504]	4.6e-13	0.443539	0.279	0.113	7.2e-09	0.322892	0.101086	0.221806	0.166
10	ATP1A1	ATPase Na+/K+ transporting subunit alpha 1 [Source:HGNC Symbol;Acc:HGNC:799]	7.21e-12	0.291628	0.279	0.261	1.13e-07	0.367747	0.257982	0.109765	0.018
10	ACOT13	acyl-CoA thioesterase 13 [Source:HGNC Symbol;Acc:HGNC:20999]	4.09e-11	0.400576	0.279	0.116	6.4e-07	0.340433	0.116903	0.223529	0.163
10	GPI	glucose-6-phosphate isomerase [Source:HGNC Symbol;Acc:HGNC:4458]	6.65e-10	0.305857	0.279	0.191	1.04e-05	0.331831	0.184274	0.147558	0.088
10	KDELR2	KDEL endoplasmic reticulum protein retention receptor 2 [Source:HGNC Symbol;Acc:HGNC:6305]	9.39e-09	0.321416	0.279	0.211	0.000147044	0.31774	0.202031	0.115709	0.068
10	MMADHC	metabolism of cobalamin associated D [Source:HGNC Symbol;Acc:HGNC:25221]	2.35e-08	0.373924	0.279	0.186	0.000368277	0.332524	0.176587	0.155937	0.093
10	TMEM208	transmembrane protein 208 [Source:HGNC Symbol;Acc:HGNC:25015]	1.2e-07	0.368533	0.279	0.152	0.00187682	0.314186	0.144224	0.169962	0.127
10	ILK	integrin linked kinase [Source:HGNC Symbol;Acc:HGNC:6040]	5.24e-07	-0.670164	0.279	0.341	0.00820973	0.378925	0.710238	0.331313	-0.062
10	DEFB1	defensin beta 1 [Source:HGNC Symbol;Acc:HGNC:2766]	1.05e-43	0.836929	0.274	0.002	1.65e-39	0.415078	0.0022663	0.412812	0.272
10	NUDT8	nudix hydrolase 8 [Source:HGNC Symbol;Acc:HGNC:8055]	4.08e-30	0.724157	0.274	0.022	6.39e-26	0.39049	0.0208196	0.36967	0.252
10	PHGDH	phosphoglycerate dehydrogenase [Source:HGNC Symbol;Acc:HGNC:8923]	5.63e-26	0.583491	0.274	0.029	8.81e-22	0.35012	0.0351697	0.31495	0.245
10	TSPAN15	tetraspanin 15 [Source:HGNC Symbol;Acc:HGNC:23298]	1.89e-25	0.619928	0.274	0.016	2.95e-21	0.34514	0.0168326	0.328308	0.258
10	ERI3	ERI1 exoribonuclease family member 3 [Source:HGNC Symbol;Acc:HGNC:17276]	1.44e-21	0.476001	0.274	0.084	2.25e-17	0.30156	0.0730396	0.228521	0.19
10	TUSC2	tumor suppressor 2, mitochondrial calcium regulator [Source:HGNC Symbol;Acc:HGNC:17034]	5.75e-20	0.419233	0.274	0.145	9e-16	0.336261	0.143791	0.19247	0.129
10	MRPS14	mitochondrial ribosomal protein S14 [Source:HGNC Symbol;Acc:HGNC:14049]	8e-16	0.375861	0.274	0.101	1.25e-11	0.295074	0.0944347	0.20064	0.173
10	PDZD11	PDZ domain containing 11 [Source:HGNC Symbol;Acc:HGNC:28034]	8.56e-14	0.404203	0.274	0.078	1.34e-09	0.310137	0.0729288	0.237209	0.196
10	AMD1	adenosylmethionine decarboxylase 1 [Source:HGNC Symbol;Acc:HGNC:457]	5.69e-13	-0.808755	0.274	0.521	8.91e-09	0.293094	0.794349	0.501255	-0.247
10	MRPL37	mitochondrial ribosomal protein L37 [Source:HGNC Symbol;Acc:HGNC:14034]	6.68e-12	0.379929	0.274	0.121	1.05e-07	0.335239	0.120066	0.215173	0.153
10	TIMMDC1	translocase of inner mitochondrial membrane domain containing 1 [Source:HGNC Symbol;Acc:HGNC:1321]	5.23e-10	0.35645	0.274	0.135	8.19e-06	0.31129	0.126974	0.184316	0.139
10	KNOP1	lysine rich nucleolar protein 1 [Source:HGNC Symbol;Acc:HGNC:34404]	2.41e-09	0.335386	0.274	0.14	3.78e-05	0.314808	0.142274	0.172534	0.134
10	ELOVL1	ELOVL fatty acid elongase 1 [Source:HGNC Symbol;Acc:HGNC:14418]	3.63e-09	0.317411	0.274	0.128	5.69e-05	0.297405	0.120974	0.176431	0.146
10	PMF1	polyamine modulated factor 1 [Source:HGNC Symbol;Acc:HGNC:9112]	1.22e-08	0.299819	0.274	0.176	0.000190948	0.319097	0.166288	0.152809	0.098
10	GABARAP	GABA type A receptor-associated protein [Source:HGNC Symbol;Acc:HGNC:4067]	1.88e-08	-0.431244	0.274	0.484	0.00029364	0.359996	0.675169	0.315172	-0.21
10	RBBP6	RB binding protein 6, ubiquitin ligase [Source:HGNC Symbol;Acc:HGNC:9889]	2e-08	-0.686055	0.274	0.423	0.000313817	0.331293	0.709331	0.378038	-0.149
10	CYP4Z1	cytochrome P450 family 4 subfamily Z member 1 [Source:HGNC Symbol;Acc:HGNC:20583]	2.65e-48	0.784007	0.269	0	4.15e-44	0.407268	0.000196062	0.407072	0.269
10	DEGS2	delta 4-desaturase, sphingolipid 2 [Source:HGNC Symbol;Acc:HGNC:20113]	1.51e-40	0.674139	0.269	0.025	2.36e-36	0.365814	0.0234439	0.342371	0.244
10	CA12	carbonic anhydrase 12 [Source:HGNC Symbol;Acc:HGNC:1371]	5.8e-38	0.60828	0.269	0	9.07e-34	0.328905	0.000385138	0.32852	0.269
10	TNFRSF12A	TNF receptor superfamily member 12A [Source:HGNC Symbol;Acc:HGNC:18152]	1.45e-35	0.903304	0.269	0.009	2.26e-31	0.427575	0.00705956	0.420515	0.26
10	PTGR1	prostaglandin reductase 1 [Source:HGNC Symbol;Acc:HGNC:18429]	1.28e-34	0.607848	0.269	0.003	2.01e-30	0.323319	0.00336445	0.319955	0.266
10	CNN3	calponin 3 [Source:HGNC Symbol;Acc:HGNC:2157]	6.16e-32	0.704106	0.269	0.009	9.64e-28	0.38293	0.00836798	0.374562	0.26
10	WEE1	WEE1 G2 checkpoint kinase [Source:HGNC Symbol;Acc:HGNC:12761]	7.47e-28	0.632263	0.269	0.029	1.17e-23	0.371829	0.0319809	0.339848	0.24
10	BCAS4	breast carcinoma amplified sequence 4 [Source:HGNC Symbol;Acc:HGNC:14367]	5.41e-20	0.529937	0.269	0.091	8.48e-16	0.342932	0.086705	0.256227	0.178
10	B3GAT3	beta-1,3-glucuronyltransferase 3 [Source:HGNC Symbol;Acc:HGNC:923]	1.61e-19	0.463321	0.269	0.145	2.52e-15	0.328582	0.131924	0.196657	0.124
10	MTX2	metaxin 2 [Source:HGNC Symbol;Acc:HGNC:7506]	2.86e-18	0.543694	0.269	0.056	4.48e-14	0.31201	0.049041	0.262969	0.213
10	SMIM4	small integral membrane protein 4 [Source:HGNC Symbol;Acc:HGNC:37257]	3.97e-16	0.417499	0.269	0.153	6.22e-12	0.353382	0.141462	0.21192	0.116
10	LSR	lipolysis stimulated lipoprotein receptor [Source:HGNC Symbol;Acc:HGNC:29572]	7.34e-16	0.41098	0.269	0.068	1.15e-11	0.319675	0.0735341	0.246141	0.201
10	LINC01184	long intergenic non-protein coding RNA 1184 [Source:HGNC Symbol;Acc:HGNC:49565]	2.56e-14	0.457067	0.269	0.079	4.01e-10	0.302522	0.0702634	0.232258	0.19
10	MVB12A	multivesicular body subunit 12A [Source:HGNC Symbol;Acc:HGNC:25153]	1.13e-12	0.402172	0.269	0.085	1.76e-08	0.297229	0.0773005	0.219929	0.184
10	PSMG1	proteasome assembly chaperone 1 [Source:HGNC Symbol;Acc:HGNC:3043]	3.69e-12	0.424768	0.269	0.079	5.78e-08	0.296688	0.0693057	0.227382	0.19
10	MRPL19	mitochondrial ribosomal protein L19 [Source:HGNC Symbol;Acc:HGNC:14052]	1.1e-11	0.355792	0.269	0.127	1.72e-07	0.302074	0.113737	0.188337	0.142
10	NR4A1	nuclear receptor subfamily 4 group A member 1 [Source:HGNC Symbol;Acc:HGNC:7980]	1.22e-11	0.795072	0.269	0.053	1.91e-07	0.446637	0.0556757	0.390961	0.216
10	C15orf61	chromosome 15 open reading frame 61 [Source:HGNC Symbol;Acc:HGNC:34453]	1e-08	0.300199	0.269	0.129	0.000157106	0.28443	0.120571	0.163859	0.14
10	STOML2	stomatin like 2 [Source:HGNC Symbol;Acc:HGNC:14559]	4.19e-08	0.303169	0.269	0.171	0.00065566	0.31046	0.16021	0.15025	0.098
10	PSIP1	PC4 and SFRS1 interacting protein 1 [Source:HGNC Symbol;Acc:HGNC:9527]	1.31e-07	-0.416339	0.269	0.482	0.00205512	0.30477	0.636036	0.331266	-0.213
10	PEX16	peroxisomal biogenesis factor 16 [Source:HGNC Symbol;Acc:HGNC:8857]	2.08e-07	0.263038	0.269	0.148	0.00324866	0.275343	0.135065	0.140279	0.121
10	CARD16	caspase recruitment domain family member 16 [Source:HGNC Symbol;Acc:HGNC:33701]	4.46e-07	-0.397328	0.269	0.415	0.00698906	0.294296	0.558137	0.263842	-0.146
10	CITED1	Cbp/p300 interacting transactivator with Glu/Asp rich carboxy-terminal domain 1 [Source:HGNC Symbol;Acc:HGNC:1986]	3.6e-45	0.879916	0.264	0.001	5.63e-41	0.429622	0.000612008	0.42901	0.263
10	FOXA1	forkhead box A1 [Source:HGNC Symbol;Acc:HGNC:5021]	1.24e-39	0.677909	0.264	0.001	1.93e-35	0.349097	0.000628122	0.348469	0.263
10	SULT2B1	sulfotransferase family 2B member 1 [Source:HGNC Symbol;Acc:HGNC:11459]	6.27e-37	0.600588	0.264	0.001	9.82e-33	0.324601	0.000561736	0.32404	0.263
10	IFITM2	interferon induced transmembrane protein 2 [Source:HGNC Symbol;Acc:HGNC:5413]	3.12e-33	-1.45936	0.264	0.644	4.89e-29	0.310927	1.2617	0.950773	-0.38
10	NR2F6	nuclear receptor subfamily 2 group F member 6 [Source:HGNC Symbol;Acc:HGNC:7977]	1.92e-31	0.5713	0.264	0.025	3e-27	0.324455	0.0213388	0.303116	0.239
10	AAMDC	adipogenesis associated Mth938 domain containing [Source:HGNC Symbol;Acc:HGNC:30205]	3.02e-28	0.59915	0.264	0.052	4.73e-24	0.357685	0.0474669	0.310218	0.212
10	MAPK13	mitogen-activated protein kinase 13 [Source:HGNC Symbol;Acc:HGNC:6875]	7.81e-23	0.428288	0.264	0.08	1.22e-18	0.312616	0.0786091	0.234007	0.184
10	DST	dystonin [Source:HGNC Symbol;Acc:HGNC:1090]	1.34e-21	0.625587	0.264	0.036	2.1e-17	0.345748	0.0337271	0.312021	0.228
10	NECAB3	N-terminal EF-hand calcium binding protein 3 [Source:HGNC Symbol;Acc:HGNC:15851]	1.86e-21	0.461975	0.264	0.038	2.92e-17	0.314391	0.046679	0.267712	0.226
10	CHID1	chitinase domain containing 1 [Source:HGNC Symbol;Acc:HGNC:28474]	8.51e-21	0.43983	0.264	0.07	1.33e-16	0.291737	0.0617433	0.229994	0.194
10	ZNF593	zinc finger protein 593 [Source:HGNC Symbol;Acc:HGNC:30943]	7.77e-18	0.490516	0.264	0.083	1.22e-13	0.317956	0.0749628	0.242993	0.181
10	EMC2	ER membrane protein complex subunit 2 [Source:HGNC Symbol;Acc:HGNC:28963]	1.3e-16	0.47968	0.264	0.064	2.03e-12	0.293409	0.0573914	0.236018	0.2
10	TSEN34	tRNA splicing endonuclease subunit 34 [Source:HGNC Symbol;Acc:HGNC:15506]	5.7e-16	0.420949	0.264	0.124	8.92e-12	0.313276	0.117066	0.19621	0.14
10	SMIM1	small integral membrane protein 1 (Vel blood group) [Source:HGNC Symbol;Acc:HGNC:44204]	8.86e-15	0.457856	0.264	0.042	1.39e-10	0.330934	0.0653237	0.26561	0.222
10	ISOC2	isochorismatase domain containing 2 [Source:HGNC Symbol;Acc:HGNC:26278]	7.2e-14	0.594516	0.264	0.065	1.13e-09	0.332558	0.0599446	0.272613	0.199
10	SDC4	syndecan 4 [Source:HGNC Symbol;Acc:HGNC:10661]	4.27e-13	0.500586	0.264	0.038	6.68e-09	0.34442	0.0559004	0.28852	0.226
10	FAM210B	family with sequence similarity 210 member B [Source:HGNC Symbol;Acc:HGNC:16102]	1.27e-12	0.43787	0.264	0.086	1.99e-08	0.310526	0.0832862	0.22724	0.178
10	CXXC5	CXXC finger protein 5 [Source:HGNC Symbol;Acc:HGNC:26943]	3.27e-12	0.404366	0.264	0.099	5.11e-08	0.330393	0.112658	0.217734	0.165
10	TWF1	twinfilin actin binding protein 1 [Source:HGNC Symbol;Acc:HGNC:9620]	3.46e-12	0.379441	0.264	0.094	5.42e-08	0.274428	0.0866576	0.18777	0.17
10	ZNF91	zinc finger protein 91 [Source:HGNC Symbol;Acc:HGNC:13166]	2.96e-11	0.353522	0.264	0.151	4.64e-07	0.307458	0.144118	0.163341	0.113
10	AHCY	adenosylhomocysteinase [Source:HGNC Symbol;Acc:HGNC:343]	7.73e-11	0.44051	0.264	0.067	1.21e-06	0.29173	0.0564668	0.235263	0.197
10	ATIC	5-aminoimidazole-4-carboxamide ribonucleotide formyltransferase/IMP cyclohydrolase [Source:HGNC Symbol;Acc:HGNC:794]	4.97e-08	0.39817	0.264	0.141	0.000778596	0.318014	0.128639	0.189375	0.123
10	CDV3	CDV3 homolog [Source:HGNC Symbol;Acc:HGNC:26928]	5.03e-08	-0.385044	0.264	0.476	0.000787271	0.284114	0.607592	0.323478	-0.212
10	FMC1	formation of mitochondrial complex V assembly factor 1 homolog [Source:HGNC Symbol;Acc:HGNC:26946]	1.34e-07	0.263815	0.264	0.156	0.00209027	0.281437	0.146636	0.134801	0.108
10	PYDC1	pyrin domain containing 1 [Source:HGNC Symbol;Acc:HGNC:30261]	2.71e-43	1.07623	0.259	0.001	4.24e-39	0.491854	0.00213382	0.48972	0.258
10	HOOK2	hook microtubule tethering protein 2 [Source:HGNC Symbol;Acc:HGNC:19885]	6.62e-30	0.465831	0.259	0.05	1.04e-25	0.290613	0.0436579	0.246956	0.209
10	CTSF	cathepsin F [Source:HGNC Symbol;Acc:HGNC:2531]	7.37e-27	0.573519	0.259	0.042	1.15e-22	0.322537	0.0372737	0.285264	0.217
10	IGFBP2	insulin like growth factor binding protein 2 [Source:HGNC Symbol;Acc:HGNC:5471]	6.39e-24	0.339705	0.259	0.033	1e-19	0.382944	0.0849593	0.297985	0.226
10	GMNN	geminin DNA replication inhibitor [Source:HGNC Symbol;Acc:HGNC:17493]	2.48e-23	0.739086	0.259	0.026	3.88e-19	0.378788	0.0256325	0.353156	0.233
10	RCN1	reticulocalbin 1 [Source:HGNC Symbol;Acc:HGNC:9934]	5.68e-22	0.592365	0.259	0.044	8.89e-18	0.324255	0.0374522	0.286803	0.215
10	TMEM159	transmembrane protein 159 [Source:HGNC Symbol;Acc:HGNC:30136]	3.49e-17	0.429891	0.259	0.082	5.46e-13	0.320124	0.0854727	0.234651	0.177
10	TUBB2A	tubulin beta 2A class IIa [Source:HGNC Symbol;Acc:HGNC:12412]	6.33e-17	0.569678	0.259	0.036	9.91e-13	0.347157	0.040846	0.306311	0.223
10	PHAX	phosphorylated adaptor for RNA export [Source:HGNC Symbol;Acc:HGNC:10241]	2.66e-11	0.354684	0.259	0.144	4.16e-07	0.303344	0.137265	0.166079	0.115
10	ROGDI	rogdi atypical leucine zipper [Source:HGNC Symbol;Acc:HGNC:29478]	8.77e-11	0.476907	0.259	0.082	1.37e-06	0.328037	0.0861304	0.241907	0.177
10	DNAJB11	DnaJ heat shock protein family (Hsp40) member B11 [Source:HGNC Symbol;Acc:HGNC:14889]	1.38e-10	0.337407	0.259	0.138	2.16e-06	0.30391	0.131688	0.172222	0.121
10	RNF213	ring finger protein 213 [Source:HGNC Symbol;Acc:HGNC:14539]	5.11e-10	-0.679899	0.259	0.537	8e-06	0.292577	0.797327	0.50475	-0.278
10	TIMM17A	translocase of inner mitochondrial membrane 17A [Source:HGNC Symbol;Acc:HGNC:17315]	1.34e-08	0.379516	0.259	0.101	0.000209978	0.290182	0.0913741	0.198808	0.158
10	LZIC	leucine zipper and CTNNBIP1 domain containing [Source:HGNC Symbol;Acc:HGNC:17497]	1.8e-08	0.257781	0.259	0.165	0.000281595	0.299842	0.16744	0.132402	0.094
10	CCDC6	coiled-coil domain containing 6 [Source:HGNC Symbol;Acc:HGNC:18782]	2.3e-08	0.366479	0.259	0.121	0.000360308	0.309605	0.117861	0.191744	0.138
10	COMMD4	COMM domain containing 4 [Source:HGNC Symbol;Acc:HGNC:26027]	3.31e-07	0.309079	0.259	0.139	0.00517759	0.29538	0.134072	0.161308	0.12
10	DNASE2	deoxyribonuclease 2, lysosomal [Source:HGNC Symbol;Acc:HGNC:2960]	6.25e-07	0.325884	0.259	0.127	0.00978063	0.288687	0.119186	0.1695	0.132
10	RERG	RAS like estrogen regulated growth inhibitor [Source:HGNC Symbol;Acc:HGNC:15980]	1.83e-38	0.663233	0.254	0	2.87e-34	0.327315	0.000583271	0.326732	0.254
10	PDLIM4	PDZ and LIM domain 4 [Source:HGNC Symbol;Acc:HGNC:16501]	1.32e-37	0.659716	0.254	0.001	2.06e-33	0.345333	0.00154394	0.343789	0.253
10	STMND1	stathmin domain containing 1 [Source:HGNC Symbol;Acc:HGNC:44668]	4.44e-37	0.649727	0.254	0	6.95e-33	0.337674	0.000323952	0.33735	0.254
10	SRD5A3	steroid 5 alpha-reductase 3 [Source:HGNC Symbol;Acc:HGNC:25812]	8.71e-36	0.646444	0.254	0.035	1.36e-31	0.348821	0.0299829	0.318838	0.219
10	SELENOP	selenoprotein P [Source:HGNC Symbol;Acc:HGNC:10751]	1.14e-32	0.516312	0.254	0.001	1.78e-28	0.29651	0.00131598	0.295194	0.253
10	LYPD6B	LY6/PLAUR domain containing 6B [Source:HGNC Symbol;Acc:HGNC:27018]	1.88e-29	0.593933	0.254	0.001	2.94e-25	0.325107	0.00198548	0.323121	0.253
10	P4HTM	prolyl 4-hydroxylase, transmembrane [Source:HGNC Symbol;Acc:HGNC:28858]	4.53e-26	0.455452	0.254	0.07	7.1e-22	0.292506	0.0632074	0.229299	0.184
10	TRPT1	tRNA phosphotransferase 1 [Source:HGNC Symbol;Acc:HGNC:20316]	9.38e-26	0.462868	0.254	0.077	1.47e-21	0.293935	0.0706465	0.223288	0.177
10	C17orf58	chromosome 17 open reading frame 58 [Source:HGNC Symbol;Acc:HGNC:27568]	5.38e-25	0.48295	0.254	0.013	8.42e-21	0.28056	0.0123537	0.268207	0.241
10	PXMP4	peroxisomal membrane protein 4 [Source:HGNC Symbol;Acc:HGNC:15920]	9.07e-20	0.404868	0.254	0.05	1.42e-15	0.281601	0.0511237	0.230478	0.204
10	ABHD11	abhydrolase domain containing 11 [Source:HGNC Symbol;Acc:HGNC:16407]	3.86e-17	0.422588	0.254	0.039	6.04e-13	0.285918	0.0383239	0.247594	0.215
10	FAM241A	family with sequence similarity 241 member A [Source:HGNC Symbol;Acc:HGNC:26813]	2.33e-16	0.505014	0.254	0.069	3.64e-12	0.296792	0.0599783	0.236814	0.185
10	RRAGA	Ras related GTP binding A [Source:HGNC Symbol;Acc:HGNC:16963]	2.77e-16	0.327	0.254	0.138	4.34e-12	0.27357	0.127884	0.145686	0.116
10	HOXB2	homeobox B2 [Source:HGNC Symbol;Acc:HGNC:5113]	3e-16	0.476359	0.254	0.065	4.7e-12	0.30515	0.0608415	0.244308	0.189
10	IER5L	immediate early response 5 like [Source:HGNC Symbol;Acc:HGNC:23679]	1.93e-15	0.534509	0.254	0.052	3.02e-11	0.330343	0.0528521	0.277491	0.202
10	ENDOG	endonuclease G [Source:HGNC Symbol;Acc:HGNC:3346]	6.27e-15	0.457774	0.254	0.068	9.81e-11	0.298582	0.0621834	0.236398	0.186
10	FAM120AOS	family with sequence similarity 120A opposite strand [Source:HGNC Symbol;Acc:HGNC:23389]	1.16e-11	0.325842	0.254	0.125	1.81e-07	0.276661	0.116354	0.160307	0.129
10	TERF2IP	TERF2 interacting protein [Source:HGNC Symbol;Acc:HGNC:19246]	6.83e-11	-0.476447	0.254	0.497	1.07e-06	0.294583	0.670186	0.375602	-0.243
10	CALU	calumenin [Source:HGNC Symbol;Acc:HGNC:1458]	8.8e-11	0.363609	0.254	0.084	1.38e-06	0.28483	0.0811422	0.203688	0.17
10	SMIM30	small integral membrane protein 30 [Source:HGNC Symbol;Acc:HGNC:48953]	1.18e-10	0.345135	0.254	0.112	1.85e-06	0.292163	0.109678	0.182485	0.142
10	SMAP2	small ArfGAP2 [Source:HGNC Symbol;Acc:HGNC:25082]	3.85e-10	-0.536119	0.254	0.483	6.03e-06	0.246984	0.642202	0.395218	-0.229
10	HRAS	HRas proto-oncogene, GTPase [Source:HGNC Symbol;Acc:HGNC:5173]	6.23e-10	0.383339	0.254	0.076	9.76e-06	0.275179	0.071824	0.203355	0.178
10	RASSF7	Ras association domain family member 7 [Source:HGNC Symbol;Acc:HGNC:1166]	1.25e-09	0.336659	0.254	0.115	1.96e-05	0.278047	0.107151	0.170896	0.139
10	NUDT2	nudix hydrolase 2 [Source:HGNC Symbol;Acc:HGNC:8049]	2.59e-09	0.274581	0.254	0.151	4.05e-05	0.256129	0.138222	0.117907	0.103
10	MRPL36	mitochondrial ribosomal protein L36 [Source:HGNC Symbol;Acc:HGNC:14490]	1.17e-08	0.35427	0.254	0.138	0.000183346	0.301318	0.13193	0.169388	0.116
10	CETN2	centrin 2 [Source:HGNC Symbol;Acc:HGNC:1867]	6.35e-08	0.27164	0.254	0.093	0.000993917	0.282325	0.108449	0.173876	0.161
10	TFAP2A	transcription factor AP-2 alpha [Source:HGNC Symbol;Acc:HGNC:11742]	1.16e-34	0.586202	0.249	0	1.82e-30	0.305922	0.000327403	0.305595	0.249
10	EFNA1	ephrin A1 [Source:HGNC Symbol;Acc:HGNC:3221]	3.87e-34	0.606091	0.249	0.005	6.06e-30	0.310646	0.00460895	0.306037	0.244
10	MORN2	MORN repeat containing 2 [Source:HGNC Symbol;Acc:HGNC:30166]	1.74e-28	0.498482	0.249	0.019	2.73e-24	0.273866	0.015644	0.258221	0.23
10	CCL5	C-C motif chemokine ligand 5 [Source:HGNC Symbol;Acc:HGNC:10632]	3.77e-26	-1.83297	0.249	0.487	5.89e-22	0.476645	1.84015	1.36351	-0.238
10	NFIA	nuclear factor I A [Source:HGNC Symbol;Acc:HGNC:7784]	8.15e-22	0.502119	0.249	0.029	1.28e-17	0.306364	0.0269066	0.279458	0.22
10	TFPT	TCF3 fusion partner [Source:HGNC Symbol;Acc:HGNC:13630]	5.74e-17	0.511301	0.249	0.083	8.99e-13	0.313456	0.0794558	0.234	0.166
10	ECHDC2	enoyl-CoA hydratase domain containing 2 [Source:HGNC Symbol;Acc:HGNC:23408]	3.68e-16	0.362248	0.249	0.092	5.76e-12	0.273818	0.0823896	0.191429	0.157
10	HSD17B4	hydroxysteroid 17-beta dehydrogenase 4 [Source:HGNC Symbol;Acc:HGNC:5213]	1.29e-13	0.37467	0.249	0.109	2.02e-09	0.291997	0.103396	0.188601	0.14
10	CBWD1	COBW domain containing 1 [Source:HGNC Symbol;Acc:HGNC:17134]	4.19e-08	0.272993	0.249	0.139	0.000655403	0.282022	0.124406	0.157616	0.11
10	WDR61	WD repeat domain 61 [Source:HGNC Symbol;Acc:HGNC:30300]	1.06e-07	0.295406	0.249	0.139	0.00166455	0.275225	0.127231	0.147994	0.11
10	ZNF326	zinc finger protein 326 [Source:HGNC Symbol;Acc:HGNC:14104]	5.22e-07	0.257069	0.249	0.168	0.00816478	0.278119	0.168987	0.109133	0.081
10	PACSIN3	protein kinase C and casein kinase substrate in neurons 3 [Source:HGNC Symbol;Acc:HGNC:8572]	1.84e-35	0.624637	0.244	0.001	2.87e-31	0.317646	0.00122301	0.316423	0.243
10	SCUBE2	signal peptide, CUB domain and EGF like domain containing 2 [Source:HGNC Symbol;Acc:HGNC:30425]	4.34e-34	0.768414	0.244	0.001	6.8e-30	0.338242	0.000883125	0.337359	0.243
10	ARHGAP29	Rho GTPase activating protein 29 [Source:HGNC Symbol;Acc:HGNC:30207]	2.24e-28	0.519383	0.244	0.002	3.51e-24	0.27399	0.00187749	0.272113	0.242
10	ERBB2	erb-b2 receptor tyrosine kinase 2 [Source:HGNC Symbol;Acc:HGNC:3430]	9.54e-28	0.528906	0.244	0.023	1.49e-23	0.300945	0.0245576	0.276387	0.221
10	ANXA9	annexin A9 [Source:HGNC Symbol;Acc:HGNC:547]	2.39e-26	0.559105	0.244	0.002	3.74e-22	0.285407	0.00258859	0.282819	0.242
10	STK4	serine/threonine kinase 4 [Source:HGNC Symbol;Acc:HGNC:11408]	1.01e-23	-0.70258	0.244	0.63	1.59e-19	0.311958	0.923318	0.611361	-0.386
10	DSC2	desmocollin 2 [Source:HGNC Symbol;Acc:HGNC:3036]	2.74e-22	0.507607	0.244	0.021	4.29e-18	0.291932	0.0225182	0.269413	0.223
10	NTHL1	nth like DNA glycosylase 1 [Source:HGNC Symbol;Acc:HGNC:8028]	4.72e-15	0.423244	0.244	0.053	7.39e-11	0.266083	0.0470169	0.219066	0.191
10	MRPL15	mitochondrial ribosomal protein L15 [Source:HGNC Symbol;Acc:HGNC:14054]	3.15e-13	0.433268	0.244	0.093	4.92e-09	0.288204	0.0831933	0.205011	0.151
10	TSFM	Ts translation elongation factor, mitochondrial [Source:HGNC Symbol;Acc:HGNC:12367]	9.16e-13	0.425838	0.244	0.074	1.43e-08	0.276765	0.0646656	0.2121	0.17
10	MYO1C	myosin IC [Source:HGNC Symbol;Acc:HGNC:7597]	1.27e-12	0.405694	0.244	0.036	1.99e-08	0.279394	0.04745	0.231944	0.208
10	PAICS	phosphoribosylaminoimidazole carboxylase and phosphoribosylaminoimidazolesuccinocarboxamide synthase [Source:HGNC Symbol;Acc:HGNC:8587]	7.94e-11	0.359581	0.244	0.083	1.24e-06	0.257177	0.0739471	0.18323	0.161
10	MRPL58	mitochondrial ribosomal protein L58 [Source:HGNC Symbol;Acc:HGNC:5359]	2.34e-10	0.377566	0.244	0.113	3.66e-06	0.272613	0.100573	0.17204	0.131
10	AK6	adenylate kinase 6 [Source:HGNC Symbol;Acc:HGNC:49151]	2.1e-09	0.385913	0.244	0.087	3.29e-05	0.26161	0.0789938	0.182616	0.157
10	SURF2	surfeit 2 [Source:HGNC Symbol;Acc:HGNC:11475]	1.92e-08	0.375501	0.244	0.113	0.000300836	0.266451	0.102295	0.164156	0.131
10	CHRAC1	chromatin accessibility complex subunit 1 [Source:HGNC Symbol;Acc:HGNC:13544]	6.19e-08	0.256673	0.244	0.196	0.000968705	0.280378	0.193221	0.0871575	0.048
10	ARRDC1	arrestin domain containing 1 [Source:HGNC Symbol;Acc:HGNC:28633]	1.41e-07	0.292012	0.244	0.145	0.00220308	0.274789	0.139104	0.135685	0.099
10	TNRC6B	trinucleotide repeat containing adaptor 6B [Source:HGNC Symbol;Acc:HGNC:29190]	5.3e-07	-0.483532	0.244	0.48	0.00829033	0.241161	0.623465	0.382304	-0.236
10	DIXDC1	DIX domain containing 1 [Source:HGNC Symbol;Acc:HGNC:23695]	1.16e-30	0.605127	0.239	0.005	1.82e-26	0.297078	0.00397117	0.293106	0.234
10	LIMCH1	LIM and calponin homology domains 1 [Source:HGNC Symbol;Acc:HGNC:29191]	5.92e-27	0.49306	0.239	0.002	9.27e-23	0.265506	0.00225736	0.263249	0.237
10	HILPDA	hypoxia inducible lipid droplet associated [Source:HGNC Symbol;Acc:HGNC:28859]	2.43e-26	0.543945	0.239	0.008	3.81e-22	0.279823	0.00676437	0.273059	0.231
10	SMYD2	SET and MYND domain containing 2 [Source:HGNC Symbol;Acc:HGNC:20982]	2.18e-18	0.388602	0.239	0.076	3.42e-14	0.278203	0.0737061	0.204497	0.163
10	PRSS23	serine protease 23 [Source:HGNC Symbol;Acc:HGNC:14370]	4.19e-18	0.369921	0.239	0.094	6.57e-14	0.303835	0.140274	0.163561	0.145
10	OSBPL1A	oxysterol binding protein like 1A [Source:HGNC Symbol;Acc:HGNC:16398]	9.97e-17	0.427701	0.239	0.029	1.56e-12	0.267174	0.0287272	0.238447	0.21
10	FUNDC1	FUN14 domain containing 1 [Source:HGNC Symbol;Acc:HGNC:28746]	8.22e-12	0.307841	0.239	0.089	1.29e-07	0.25271	0.0885697	0.16414	0.15
10	TRAF5	TNF receptor associated factor 5 [Source:HGNC Symbol;Acc:HGNC:12035]	1.12e-11	0.33762	0.239	0.139	1.76e-07	0.279777	0.13671	0.143067	0.1
10	PDHA1	pyruvate dehydrogenase E1 subunit alpha 1 [Source:HGNC Symbol;Acc:HGNC:8806]	2.42e-11	0.354994	0.239	0.121	3.79e-07	0.272734	0.111685	0.161049	0.118
10	RSU1	Ras suppressor protein 1 [Source:HGNC Symbol;Acc:HGNC:10464]	1.98e-10	-0.764063	0.239	0.38	3.1e-06	0.261977	0.665656	0.403678	-0.141
10	GOSR1	golgi SNAP receptor complex member 1 [Source:HGNC Symbol;Acc:HGNC:4430]	5.62e-10	0.295426	0.239	0.144	8.8e-06	0.243958	0.133427	0.110531	0.095
10	CISD1	CDGSH iron sulfur domain 1 [Source:HGNC Symbol;Acc:HGNC:30880]	6.75e-10	0.400733	0.239	0.085	1.06e-05	0.271411	0.0796398	0.191771	0.154
10	RETREG1	reticulophagy regulator 1 [Source:HGNC Symbol;Acc:HGNC:25964]	1.8e-08	0.259869	0.239	0.131	0.000281625	0.256472	0.124392	0.13208	0.108
10	GGCT	gamma-glutamylcyclotransferase [Source:HGNC Symbol;Acc:HGNC:21705]	4.61e-07	0.330276	0.239	0.109	0.0072239	0.257241	0.102384	0.154857	0.13
10	SRGN	serglycin [Source:HGNC Symbol;Acc:HGNC:9361]	7.57e-64	-1.53114	0.234	0.756	1.19e-59	0.373372	1.74338	1.37001	-0.522
10	AQP5	aquaporin 5 [Source:HGNC Symbol;Acc:HGNC:638]	1.5e-36	0.578173	0.234	0.001	2.35e-32	0.296167	0.0010179	0.295149	0.233
10	PTGIS	prostaglandin I2 synthase [Source:HGNC Symbol;Acc:HGNC:9603]	8.38e-34	0.609741	0.234	0.001	1.31e-29	0.298443	0.000830412	0.297613	0.233
10	DCDC2	doublecortin domain containing 2 [Source:HGNC Symbol;Acc:HGNC:18141]	1.71e-33	0.650422	0.234	0.001	2.67e-29	0.313315	0.00147352	0.311842	0.233
10	APOD	apolipoprotein D [Source:HGNC Symbol;Acc:HGNC:612]	2.09e-31	0.631048	0.234	0	3.27e-27	0.336921	0.000170119	0.336751	0.234
10	CRNDE	colorectal neoplasia differentially expressed [Source:HGNC Symbol;Acc:HGNC:37078]	2.81e-25	0.544629	0.234	0.003	4.4e-21	0.287209	0.00423557	0.282973	0.231
10	ACADSB	acyl-CoA dehydrogenase short/branched chain [Source:HGNC Symbol;Acc:HGNC:91]	1.23e-24	0.50914	0.234	0.04	1.92e-20	0.271052	0.0365065	0.234546	0.194
10	KIF9	kinesin family member 9 [Source:HGNC Symbol;Acc:HGNC:16666]	2.05e-24	0.509142	0.234	0.021	3.21e-20	0.260755	0.0196254	0.241129	0.213
10	DUSP4	dual specificity phosphatase 4 [Source:HGNC Symbol;Acc:HGNC:3070]	1.23e-20	0.526593	0.234	0.013	1.93e-16	0.289083	0.0139757	0.275108	0.221
10	TRAF4	TNF receptor associated factor 4 [Source:HGNC Symbol;Acc:HGNC:12034]	1.24e-20	0.597315	0.234	0.025	1.93e-16	0.320841	0.0230235	0.297818	0.209
10	ADAM15	ADAM metallopeptidase domain 15 [Source:HGNC Symbol;Acc:HGNC:193]	7.65e-20	0.53555	0.234	0.042	1.2e-15	0.293607	0.0363406	0.257266	0.192
10	CDC42SE2	CDC42 small effector 2 [Source:HGNC Symbol;Acc:HGNC:18547]	2.11e-19	-0.591002	0.234	0.591	3.31e-15	0.296434	0.846692	0.550258	-0.357
10	POMGNT1	protein O-linked mannose N-acetylglucosaminyltransferase 1 (beta 1,2-) [Source:HGNC Symbol;Acc:HGNC:19139]	2.58e-18	0.374747	0.234	0.051	4.04e-14	0.238853	0.0461645	0.192688	0.183
10	JUP	junction plakoglobin [Source:HGNC Symbol;Acc:HGNC:6207]	3.59e-18	0.579089	0.234	0.02	5.63e-14	0.319011	0.0169695	0.302042	0.214
10	IP6K2	inositol hexakisphosphate kinase 2 [Source:HGNC Symbol;Acc:HGNC:17313]	1.69e-13	0.284583	0.234	0.126	2.65e-09	0.255747	0.118646	0.137101	0.108
10	STXBP2	syntaxin binding protein 2 [Source:HGNC Symbol;Acc:HGNC:11445]	3.86e-13	-0.69061	0.234	0.361	6.05e-09	0.274405	0.611728	0.337324	-0.127
10	COPRS	coordinator of PRMT5 and differentiation stimulator [Source:HGNC Symbol;Acc:HGNC:28848]	9.32e-13	0.448602	0.234	0.042	1.46e-08	0.260621	0.037054	0.223567	0.192
10	OSTF1	osteoclast stimulating factor 1 [Source:HGNC Symbol;Acc:HGNC:8510]	1.12e-11	-0.589867	0.234	0.477	1.75e-07	0.229229	0.62877	0.39954	-0.243
10	CLPTM1	CLPTM1 regulator of GABA type A receptor forward trafficking [Source:HGNC Symbol;Acc:HGNC:2087]	1.34e-10	0.270666	0.234	0.091	2.09e-06	0.233263	0.0822482	0.151015	0.143
10	SAR1B	secretion associated Ras related GTPase 1B [Source:HGNC Symbol;Acc:HGNC:10535]	4.73e-10	0.274443	0.234	0.14	7.41e-06	0.245359	0.13144	0.113919	0.094
10	PSMG4	proteasome assembly chaperone 4 [Source:HGNC Symbol;Acc:HGNC:21108]	1.83e-09	0.311333	0.234	0.165	2.86e-05	0.277678	0.152569	0.125109	0.069
10	LRRK2	leucine rich repeat kinase 2 [Source:HGNC Symbol;Acc:HGNC:18618]	3.34e-09	0.287162	0.234	0.077	5.24e-05	0.305434	0.101482	0.203952	0.157
10	TMEM106C	transmembrane protein 106C [Source:HGNC Symbol;Acc:HGNC:28775]	7.74e-08	0.297749	0.234	0.101	0.00121146	0.276727	0.11613	0.160597	0.133
10	ZDHHC24	zinc finger DHHC-type containing 24 [Source:HGNC Symbol;Acc:HGNC:27387]	1.54e-07	0.405658	0.234	0.098	0.00240963	0.273494	0.0912746	0.18222	0.136
10	KRTCAP3	keratinocyte associated protein 3 [Source:HGNC Symbol;Acc:HGNC:28943]	1.94e-26	0.484213	0.229	0.012	3.04e-22	0.258586	0.0109642	0.247622	0.217
10	MUC1	mucin 1, cell surface associated [Source:HGNC Symbol;Acc:HGNC:7508]	7.86e-26	0.546095	0.229	0.006	1.23e-21	0.28847	0.00502884	0.283441	0.223
10	ERBB3	erb-b2 receptor tyrosine kinase 3 [Source:HGNC Symbol;Acc:HGNC:3431]	5.52e-24	0.523117	0.229	0.003	8.65e-20	0.272909	0.00304258	0.269866	0.226
10	WWTR1	WW domain containing transcription regulator 1 [Source:HGNC Symbol;Acc:HGNC:24042]	5.91e-24	0.520897	0.229	0.004	9.26e-20	0.279	0.00486995	0.27413	0.225
10	MACROD1	mono-ADP ribosylhydrolase 1 [Source:HGNC Symbol;Acc:HGNC:29598]	8.23e-24	0.414067	0.229	0.014	1.29e-19	0.232392	0.0119921	0.220399	0.215
10	TRIM47	tripartite motif containing 47 [Source:HGNC Symbol;Acc:HGNC:19020]	5.85e-22	0.494768	0.229	0.016	9.15e-18	0.245381	0.0126704	0.23271	0.213
10	SLC39A6	solute carrier family 39 member 6 [Source:HGNC Symbol;Acc:HGNC:18607]	3.1e-21	0.431908	0.229	0.064	4.86e-17	0.25541	0.0556762	0.199734	0.165
10	CTNND1	catenin delta 1 [Source:HGNC Symbol;Acc:HGNC:2515]	2.24e-19	0.508762	0.229	0.029	3.51e-15	0.276327	0.0249901	0.251337	0.2
10	ICA1	islet cell autoantigen 1 [Source:HGNC Symbol;Acc:HGNC:5343]	1.97e-18	0.385919	0.229	0.015	3.08e-14	0.22707	0.0153446	0.211725	0.214
10	TCEAL1	transcription elongation factor A like 1 [Source:HGNC Symbol;Acc:HGNC:11616]	2.15e-18	0.380563	0.229	0.049	3.36e-14	0.242639	0.0467007	0.195938	0.18
10	TMEM99	transmembrane protein 99 (putative) [Source:HGNC Symbol;Acc:HGNC:28305]	2.26e-18	0.435602	0.229	0.031	3.53e-14	0.251513	0.0279771	0.223536	0.198
10	SLC25A4	solute carrier family 25 member 4 [Source:HGNC Symbol;Acc:HGNC:10990]	1.63e-17	0.450167	0.229	0.037	2.54e-13	0.25335	0.0344861	0.218864	0.192
10	ARV1	ARV1 homolog, fatty acid homeostasis modulator [Source:HGNC Symbol;Acc:HGNC:29561]	6.87e-14	0.455285	0.229	0.074	1.08e-09	0.254607	0.0681682	0.186439	0.155
10	LTBP3	latent transforming growth factor beta binding protein 3 [Source:HGNC Symbol;Acc:HGNC:6716]	9.12e-14	0.316831	0.229	0.079	1.43e-09	0.239918	0.0725697	0.167349	0.15
10	CBX4	chromobox 4 [Source:HGNC Symbol;Acc:HGNC:1554]	1.44e-11	0.317734	0.229	0.109	2.26e-07	0.257329	0.102855	0.154474	0.12
10	CSAD	cysteine sulfinic acid decarboxylase [Source:HGNC Symbol;Acc:HGNC:18966]	3.48e-11	0.312176	0.229	0.085	5.45e-07	0.25156	0.0776856	0.173875	0.144
10	PIGX	phosphatidylinositol glycan anchor biosynthesis class X [Source:HGNC Symbol;Acc:HGNC:26046]	6.23e-11	0.308262	0.229	0.078	9.75e-07	0.240104	0.0740673	0.166037	0.151
10	B4GALT3	beta-1,4-galactosyltransferase 3 [Source:HGNC Symbol;Acc:HGNC:926]	2.83e-10	0.382829	0.229	0.086	4.43e-06	0.241093	0.0761845	0.164909	0.143
10	POP7	POP7 homolog, ribonuclease P/MRP subunit [Source:HGNC Symbol;Acc:HGNC:19949]	3.37e-10	0.394625	0.229	0.096	5.27e-06	0.25325	0.0867692	0.16648	0.133
10	TAOK3	TAO kinase 3 [Source:HGNC Symbol;Acc:HGNC:18133]	8.69e-09	-0.550233	0.229	0.447	0.000136012	0.223442	0.582151	0.358709	-0.218
10	ALDH9A1	aldehyde dehydrogenase 9 family member A1 [Source:HGNC Symbol;Acc:HGNC:412]	1.18e-08	0.274392	0.229	0.158	0.000184942	0.250843	0.144061	0.106782	0.071
10	MPV17	mitochondrial inner membrane protein MPV17 [Source:HGNC Symbol;Acc:HGNC:7224]	6e-08	0.25134	0.229	0.114	0.000939657	0.230688	0.107262	0.123427	0.115
10	CCAR1	cell division cycle and apoptosis regulator 1 [Source:HGNC Symbol;Acc:HGNC:24236]	9.54e-08	0.255943	0.229	0.184	0.00149295	0.26135	0.181225	0.0801254	0.045
10	UNC50	unc-50 inner nuclear membrane RNA binding protein [Source:HGNC Symbol;Acc:HGNC:16046]	5.29e-07	0.279385	0.229	0.109	0.00828182	0.236821	0.100595	0.136226	0.12
10	MAL2	mal, T cell differentiation protein 2 [Source:HGNC Symbol;Acc:HGNC:13634]	1.1e-35	0.519052	0.224	0	1.73e-31	0.250309	0.000577583	0.249731	0.224
10	SOX2	SRY-box transcription factor 2 [Source:HGNC Symbol;Acc:HGNC:11195]	1.95e-34	0.533254	0.224	0	3.05e-30	0.271211	0.000456491	0.270755	0.224
10	NRGN	neurogranin [Source:HGNC Symbol;Acc:HGNC:8000]	8.85e-30	-1.40505	0.224	0.32	1.39e-25	0.552307	1.3774	0.825094	-0.096
10	SYDE2	synapse defective Rho GTPase homolog 2 [Source:HGNC Symbol;Acc:HGNC:25841]	5.44e-26	0.474782	0.224	0.019	8.51e-22	0.255695	0.0155312	0.240164	0.205
10	RHOD	ras homolog family member D [Source:HGNC Symbol;Acc:HGNC:670]	2.43e-22	0.471793	0.224	0.002	3.8e-18	0.23983	0.00147019	0.23836	0.222
10	FAM114A1	family with sequence similarity 114 member A1 [Source:HGNC Symbol;Acc:HGNC:25087]	1.18e-20	0.457128	0.224	0.006	1.85e-16	0.240952	0.00645878	0.234494	0.218
10	AUTS2	activator of transcription and developmental regulator AUTS2 [Source:HGNC Symbol;Acc:HGNC:14262]	2.46e-19	0.401063	0.224	0.052	3.85e-15	0.231474	0.0499068	0.181567	0.172
10	PTS	6-pyruvoyltetrahydropterin synthase [Source:HGNC Symbol;Acc:HGNC:9689]	7e-17	0.370156	0.224	0.058	1.1e-12	0.242897	0.0542268	0.18867	0.166
10	ASL	argininosuccinate lyase [Source:HGNC Symbol;Acc:HGNC:746]	9.58e-16	0.416106	0.224	0.053	1.5e-11	0.257964	0.0480325	0.209932	0.171
10	HDHD3	haloacid dehalogenase like hydrolase domain containing 3 [Source:HGNC Symbol;Acc:HGNC:28171]	8.71e-15	0.322792	0.224	0.054	1.36e-10	0.218767	0.0481427	0.170624	0.17
10	GCSH	glycine cleavage system protein H [Source:HGNC Symbol;Acc:HGNC:4208]	7.27e-12	0.391272	0.224	0.042	1.14e-07	0.227806	0.0364377	0.191369	0.182
10	PLPP5	phospholipid phosphatase 5 [Source:HGNC Symbol;Acc:HGNC:25026]	1.33e-11	0.289716	0.224	0.104	2.08e-07	0.267793	0.123241	0.144551	0.12
10	MRPS18A	mitochondrial ribosomal protein S18A [Source:HGNC Symbol;Acc:HGNC:14515]	1.88e-11	0.30228	0.224	0.078	2.94e-07	0.225524	0.0716261	0.153897	0.146
10	DNPEP	aspartyl aminopeptidase [Source:HGNC Symbol;Acc:HGNC:2981]	2.06e-11	0.313894	0.224	0.138	3.22e-07	0.251349	0.12379	0.127559	0.086
10	GSTM3	glutathione S-transferase mu 3 [Source:HGNC Symbol;Acc:HGNC:4635]	2.46e-11	0.325553	0.224	0.054	3.84e-07	0.25437	0.0683723	0.185997	0.17
10	MED19	mediator complex subunit 19 [Source:HGNC Symbol;Acc:HGNC:29600]	1.1e-10	0.297408	0.224	0.098	1.72e-06	0.235936	0.0920906	0.143846	0.126
10	QTRT1	queuine tRNA-ribosyltransferase catalytic subunit 1 [Source:HGNC Symbol;Acc:HGNC:23797]	2.71e-09	0.253046	0.224	0.08	4.24e-05	0.217207	0.0697159	0.147491	0.144
10	TRAPPC12	trafficking protein particle complex 12 [Source:HGNC Symbol;Acc:HGNC:24284]	8.03e-09	0.32339	0.224	0.099	0.000125667	0.2429	0.0931616	0.149738	0.125
10	RHOG	ras homolog family member G [Source:HGNC Symbol;Acc:HGNC:672]	9.02e-08	-0.368346	0.224	0.378	0.0014126	0.219174	0.471619	0.252445	-0.154
10	ATG101	autophagy related 101 [Source:HGNC Symbol;Acc:HGNC:25679]	2.04e-07	0.417501	0.224	0.089	0.00319278	0.277541	0.0809465	0.196595	0.135
10	G3BP2	G3BP stress granule assembly factor 2 [Source:HGNC Symbol;Acc:HGNC:30291]	2.19e-07	-0.436829	0.224	0.39	0.00342308	0.220187	0.488183	0.267996	-0.166
10	IFRD2	interferon related developmental regulator 2 [Source:HGNC Symbol;Acc:HGNC:5457]	4.54e-07	0.331858	0.224	0.094	0.00710905	0.230813	0.0804401	0.150373	0.13
10	EMP3	epithelial membrane protein 3 [Source:HGNC Symbol;Acc:HGNC:3335]	2.28e-69	-1.12523	0.219	0.788	3.56e-65	0.398389	1.58553	1.18714	-0.569
10	EHF	ETS homologous factor [Source:HGNC Symbol;Acc:HGNC:3246]	1.1e-28	0.554095	0.219	0.001	1.72e-24	0.273268	0.000811081	0.272457	0.218
10	GPRC5C	G protein-coupled receptor class C group 5 member C [Source:HGNC Symbol;Acc:HGNC:13309]	2.09e-23	0.454713	0.219	0.002	3.27e-19	0.24579	0.00117734	0.244612	0.217
10	NCOA4	nuclear receptor coactivator 4 [Source:HGNC Symbol;Acc:HGNC:7671]	1.68e-21	-1.37017	0.219	0.408	2.63e-17	0.322516	0.934586	0.61207	-0.189
10	MTA3	metastasis associated 1 family member 3 [Source:HGNC Symbol;Acc:HGNC:23784]	6.01e-20	0.340387	0.219	0.044	9.4e-16	0.217296	0.0382261	0.17907	0.175
10	MRPL17	mitochondrial ribosomal protein L17 [Source:HGNC Symbol;Acc:HGNC:14053]	6.15e-19	0.388494	0.219	0.086	9.62e-15	0.24854	0.0750127	0.173527	0.133
10	RGL2	ral guanine nucleotide dissociation stimulator like 2 [Source:HGNC Symbol;Acc:HGNC:9769]	1.23e-17	0.396476	0.219	0.07	1.93e-13	0.260812	0.064303	0.196509	0.149
10	IFT22	intraflagellar transport 22 [Source:HGNC Symbol;Acc:HGNC:21895]	1.68e-16	0.380258	0.219	0.021	2.64e-12	0.208513	0.0187692	0.189743	0.198
10	USP15	ubiquitin specific peptidase 15 [Source:HGNC Symbol;Acc:HGNC:12613]	1.95e-14	-0.713421	0.219	0.487	3.05e-10	0.196583	0.640637	0.444054	-0.268
10	NDUFAF6	NADH:ubiquinone oxidoreductase complex assembly factor 6 [Source:HGNC Symbol;Acc:HGNC:28625]	1.15e-13	0.363177	0.219	0.045	1.79e-09	0.238813	0.0421553	0.196658	0.174
10	NEURL3	neuralized E3 ubiquitin protein ligase 3 [Source:HGNC Symbol;Acc:HGNC:25162]	4.41e-13	0.437563	0.219	0.011	6.91e-09	0.247293	0.0156474	0.231646	0.208
10	LHFPL2	LHFPL tetraspan subfamily member 2 [Source:HGNC Symbol;Acc:HGNC:6588]	7.36e-13	0.456352	0.219	0.033	1.15e-08	0.277573	0.0439371	0.233636	0.186
10	CASP4	caspase 4 [Source:HGNC Symbol;Acc:HGNC:1505]	1.57e-12	-0.605273	0.219	0.453	2.45e-08	0.208041	0.609382	0.401341	-0.234
10	PIGT	phosphatidylinositol glycan anchor biosynthesis class T [Source:HGNC Symbol;Acc:HGNC:14938]	7.96e-12	0.353864	0.219	0.11	1.25e-07	0.240569	0.0989701	0.141599	0.109
10	WBP2	WW domain binding protein 2 [Source:HGNC Symbol;Acc:HGNC:12738]	1.12e-10	-0.685131	0.219	0.359	1.75e-06	0.246189	0.581659	0.33547	-0.14
10	AAMP	angio associated migratory cell protein [Source:HGNC Symbol;Acc:HGNC:18]	1.12e-10	0.361221	0.219	0.146	1.76e-06	0.255021	0.132742	0.12228	0.073
10	ATF7	activating transcription factor 7 [Source:HGNC Symbol;Acc:HGNC:792]	1.27e-10	0.301635	0.219	0.096	1.98e-06	0.233855	0.0921788	0.141676	0.123
10	NECTIN2	nectin cell adhesion molecule 2 [Source:HGNC Symbol;Acc:HGNC:9707]	4.78e-10	0.368396	0.219	0.038	7.48e-06	0.25092	0.0507118	0.200208	0.181
10	JMJD8	jumonji domain containing 8 [Source:HGNC Symbol;Acc:HGNC:14148]	6.38e-09	0.300758	0.219	0.08	9.99e-05	0.223987	0.07575	0.148237	0.139
10	ACTN1	actinin alpha 1 [Source:HGNC Symbol;Acc:HGNC:163]	1.3e-07	-0.696729	0.219	0.324	0.00203913	0.246893	0.576763	0.32987	-0.105
10	SLC1A5	solute carrier family 1 member 5 [Source:HGNC Symbol;Acc:HGNC:10943]	4.95e-07	0.360676	0.219	0.05	0.00774686	0.245521	0.0447692	0.200752	0.169
10	RIPOR2	RHO family interacting cell polarization regulator 2 [Source:HGNC Symbol;Acc:HGNC:13872]	5.09e-52	-1.25791	0.214	0.734	7.97e-48	0.321257	1.31925	0.997996	-0.52
10	NOSTRIN	nitric oxide synthase trafficking [Source:HGNC Symbol;Acc:HGNC:20203]	2.81e-32	0.501462	0.214	0.001	4.41e-28	0.250239	0.000465013	0.249774	0.213
10	DNALI1	dynein axonemal light intermediate chain 1 [Source:HGNC Symbol;Acc:HGNC:14353]	1.81e-31	0.487858	0.214	0	2.83e-27	0.239912	0.000229249	0.239683	0.214
10	RAMP2	receptor activity modifying protein 2 [Source:HGNC Symbol;Acc:HGNC:9844]	1.38e-27	0.461916	0.214	0	2.16e-23	0.235364	0.000747802	0.234617	0.214
10	DDR1	discoidin domain receptor tyrosine kinase 1 [Source:HGNC Symbol;Acc:HGNC:2730]	7.03e-24	0.51665	0.214	0.004	1.1e-19	0.25613	0.00384032	0.252289	0.21
10	TPRN	taperin [Source:HGNC Symbol;Acc:HGNC:26894]	6.39e-23	0.440609	0.214	0.023	1e-18	0.242253	0.0212067	0.221047	0.191
10	NEDD4L	NEDD4 like E3 ubiquitin protein ligase [Source:HGNC Symbol;Acc:HGNC:7728]	2.37e-21	0.495534	0.214	0.01	3.71e-17	0.266492	0.0103204	0.256172	0.204
10	TMEM97	transmembrane protein 97 [Source:HGNC Symbol;Acc:HGNC:28106]	6.17e-21	0.486659	0.214	0.02	9.65e-17	0.238968	0.0174153	0.221553	0.194
10	LAMB2	laminin subunit beta 2 [Source:HGNC Symbol;Acc:HGNC:6487]	1.32e-20	0.501978	0.214	0.004	2.07e-16	0.239682	0.00434827	0.235334	0.21
10	EPS8L1	EPS8 like 1 [Source:HGNC Symbol;Acc:HGNC:21295]	1.89e-20	0.508006	0.214	0.004	2.96e-16	0.240598	0.00405075	0.236547	0.21
10	FAM171B	family with sequence similarity 171 member B [Source:HGNC Symbol;Acc:HGNC:29412]	5.21e-19	0.395955	0.214	0.001	8.15e-15	0.221848	0.000989374	0.220858	0.213
10	PHLDA3	pleckstrin homology like domain family A member 3 [Source:HGNC Symbol;Acc:HGNC:8934]	1.18e-16	0.564735	0.214	0.011	1.85e-12	0.276173	0.0135774	0.262596	0.203
10	SUCO	SUN domain containing ossification factor [Source:HGNC Symbol;Acc:HGNC:1240]	8.34e-16	0.357558	0.214	0.099	1.31e-11	0.243188	0.0905781	0.15261	0.115
10	SNAP23	synaptosome associated protein 23 [Source:HGNC Symbol;Acc:HGNC:11131]	2.92e-12	-0.606491	0.214	0.369	4.58e-08	0.238609	0.581706	0.343097	-0.155
10	PIGP	phosphatidylinositol glycan anchor biosynthesis class P [Source:HGNC Symbol;Acc:HGNC:3046]	3.34e-10	0.296715	0.214	0.097	5.23e-06	0.225515	0.0862895	0.139226	0.117
10	AREG	amphiregulin [Source:HGNC Symbol;Acc:HGNC:651]	3.8e-10	0.652378	0.214	0.046	5.94e-06	0.323224	0.0586743	0.26455	0.168
10	SERTAD3	SERTA domain containing 3 [Source:HGNC Symbol;Acc:HGNC:17931]	6.22e-10	0.343818	0.214	0.081	9.73e-06	0.248871	0.0813637	0.167508	0.133
10	IMPACT	impact RWD domain protein [Source:HGNC Symbol;Acc:HGNC:20387]	7.17e-09	0.409943	0.214	0.061	0.000112236	0.235929	0.0532376	0.182692	0.153
10	GGPS1	geranylgeranyl diphosphate synthase 1 [Source:HGNC Symbol;Acc:HGNC:4249]	1.62e-08	0.2737	0.214	0.084	0.000253433	0.222757	0.0774585	0.145299	0.13
10	SNAPC5	small nuclear RNA activating complex polypeptide 5 [Source:HGNC Symbol;Acc:HGNC:15484]	4.83e-08	0.31082	0.214	0.104	0.000755886	0.226003	0.096794	0.129209	0.11
10	NFKBIL1	NFKB inhibitor like 1 [Source:HGNC Symbol;Acc:HGNC:7800]	1.22e-07	0.259958	0.214	0.067	0.00190263	0.199795	0.0579968	0.141798	0.147
10	PTPA	protein phosphatase 2 phosphatase activator [Source:HGNC Symbol;Acc:HGNC:9308]	3.02e-07	0.267757	0.214	0.094	0.00473467	0.233802	0.096791	0.137011	0.12
10	CCDC160	coiled-coil domain containing 160 [Source:HGNC Symbol;Acc:HGNC:37286]	2.2e-29	0.545859	0.209	0.001	3.44e-25	0.250004	0.000565696	0.249439	0.208
10	RUFY1	RUN and FYVE domain containing 1 [Source:HGNC Symbol;Acc:HGNC:19760]	1.64e-28	-1.44235	0.209	0.334	2.57e-24	0.285874	0.880695	0.594821	-0.125
10	HLA-DRB1	major histocompatibility complex, class II, DR beta 1 [Source:HGNC Symbol;Acc:HGNC:4948]	8.44e-20	-1.24846	0.209	0.306	1.32e-15	0.227254	0.690395	0.463141	-0.097
10	PODXL2	podocalyxin like 2 [Source:HGNC Symbol;Acc:HGNC:17936]	1.9e-19	0.396969	0.209	0.014	2.97e-15	0.208947	0.0123264	0.19662	0.195
10	GATA3-AS1	GATA3 antisense RNA 1 [Source:HGNC Symbol;Acc:HGNC:33786]	3.2e-19	0.409894	0.209	0.007	5.01e-15	0.219369	0.00545324	0.213916	0.202
10	CENPF	centromere protein F [Source:HGNC Symbol;Acc:HGNC:1857]	3.28e-17	0.815718	0.209	0.017	5.14e-13	0.292271	0.0179489	0.274322	0.192
10	AGPS	alkylglycerone phosphate synthase [Source:HGNC Symbol;Acc:HGNC:327]	3.8e-16	0.39903	0.209	0.073	5.94e-12	0.24156	0.0638979	0.177662	0.136
10	DCAF10	DDB1 and CUL4 associated factor 10 [Source:HGNC Symbol;Acc:HGNC:23686]	3.93e-14	0.350442	0.209	0.063	6.15e-10	0.21692	0.0551356	0.161784	0.146
10	AKAP13	A-kinase anchoring protein 13 [Source:HGNC Symbol;Acc:HGNC:371]	1.86e-13	-0.619759	0.209	0.479	2.92e-09	0.194014	0.626885	0.432871	-0.27
10	PPBP	pro-platelet basic protein [Source:HGNC Symbol;Acc:HGNC:9240]	2.92e-12	-1.0346	0.209	0.272	4.57e-08	0.603813	1.47908	0.875266	-0.063
10	CYB561	cytochrome b561 [Source:HGNC Symbol;Acc:HGNC:2571]	3.71e-12	0.381898	0.209	0.044	5.8e-08	0.22334	0.0400615	0.183278	0.165
10	NMRAL1	NmrA like redox sensor 1 [Source:HGNC Symbol;Acc:HGNC:24987]	2.33e-11	0.307742	0.209	0.099	3.65e-07	0.215564	0.0925711	0.122993	0.11
10	MBOAT2	membrane bound O-acyltransferase domain containing 2 [Source:HGNC Symbol;Acc:HGNC:25193]	7.3e-11	0.383451	0.209	0.025	1.14e-06	0.240989	0.0332663	0.207723	0.184
10	ALCAM	activated leukocyte cell adhesion molecule [Source:HGNC Symbol;Acc:HGNC:400]	3.64e-10	0.46354	0.209	0.036	5.7e-06	0.252547	0.0340098	0.218537	0.173
10	PPP2R5C	protein phosphatase 2 regulatory subunit B'gamma [Source:HGNC Symbol;Acc:HGNC:9311]	7.28e-10	-0.682095	0.209	0.485	1.14e-05	0.229999	0.717577	0.487577	-0.276
10	PABPN1	poly(A) binding protein nuclear 1 [Source:HGNC Symbol;Acc:HGNC:8565]	6.5e-09	-0.482059	0.209	0.402	0.00010173	0.179136	0.472395	0.293259	-0.193
10	GNPDA1	glucosamine-6-phosphate deaminase 1 [Source:HGNC Symbol;Acc:HGNC:4417]	2.39e-08	0.29273	0.209	0.098	0.00037443	0.215675	0.0866493	0.129026	0.111
10	RNPEP	arginyl aminopeptidase [Source:HGNC Symbol;Acc:HGNC:10078]	4.47e-08	0.301357	0.209	0.079	0.000700257	0.21912	0.0685254	0.150595	0.13
10	GMFG	glia maturation factor gamma [Source:HGNC Symbol;Acc:HGNC:4374]	3.61e-57	-0.925865	0.204	0.722	5.65e-53	0.355446	1.27867	0.923221	-0.518
10	VIM	vimentin [Source:HGNC Symbol;Acc:HGNC:12692]	7.98e-56	-1.28095	0.204	0.679	1.25e-51	0.470977	1.72501	1.25404	-0.475
10	FYB1	FYN binding protein 1 [Source:HGNC Symbol;Acc:HGNC:4036]	5.53e-51	-1.01847	0.204	0.716	8.66e-47	0.3925	1.41393	1.02143	-0.512
10	GPSM3	G protein signaling modulator 3 [Source:HGNC Symbol;Acc:HGNC:13945]	6.72e-50	-0.965078	0.204	0.692	1.05e-45	0.266787	1.10254	0.835754	-0.488
10	TGFB1	transforming growth factor beta 1 [Source:HGNC Symbol;Acc:HGNC:11766]	2.44e-49	-1.19211	0.204	0.645	3.81e-45	0.336403	1.31708	0.980679	-0.441
10	EDN1	endothelin 1 [Source:HGNC Symbol;Acc:HGNC:3176]	2.61e-32	1.15262	0.204	0.002	4.09e-28	0.409394	0.00338188	0.406013	0.202
10	SLC2A10	solute carrier family 2 member 10 [Source:HGNC Symbol;Acc:HGNC:13444]	2.29e-25	0.525819	0.204	0.001	3.59e-21	0.241449	0.000590571	0.240858	0.203
10	ERICH5	glutamate rich 5 [Source:HGNC Symbol;Acc:HGNC:26823]	3.63e-25	0.468034	0.204	0.001	5.68e-21	0.227151	0.000753264	0.226397	0.203
10	EVL	Enah/Vasp-like [Source:HGNC Symbol;Acc:HGNC:20234]	6.38e-23	-0.77491	0.204	0.579	9.99e-19	0.294051	0.933796	0.639745	-0.375
10	ALDH7A1	aldehyde dehydrogenase 7 family member A1 [Source:HGNC Symbol;Acc:HGNC:877]	2.4e-22	0.363211	0.204	0.007	3.75e-18	0.198802	0.00561751	0.193185	0.197
10	DLG3	discs large MAGUK scaffold protein 3 [Source:HGNC Symbol;Acc:HGNC:2902]	1.23e-21	0.374336	0.204	0.021	1.92e-17	0.209414	0.0195511	0.189863	0.183
10	PPFIBP1	PPFIA binding protein 1 [Source:HGNC Symbol;Acc:HGNC:9249]	2.12e-20	0.474849	0.204	0.012	3.33e-16	0.232353	0.0125554	0.219798	0.192
10	PRSS22	serine protease 22 [Source:HGNC Symbol;Acc:HGNC:14368]	2.11e-17	0.441894	0.204	0.001	3.3e-13	0.231893	0.000798222	0.231095	0.203
10	RAP2B	RAP2B, member of RAS oncogene family [Source:HGNC Symbol;Acc:HGNC:9862]	7.87e-15	-0.708703	0.204	0.405	1.23e-10	0.194171	0.624581	0.43041	-0.201
10	RHOBTB3	Rho related BTB domain containing 3 [Source:HGNC Symbol;Acc:HGNC:18757]	1.94e-13	0.368624	0.204	0.027	3.04e-09	0.215389	0.0316046	0.183785	0.177
10	UAP1	UDP-N-acetylglucosamine pyrophosphorylase 1 [Source:HGNC Symbol;Acc:HGNC:12457]	1.12e-11	0.318011	0.204	0.048	1.76e-07	0.216186	0.0450374	0.171149	0.156
10	BNIP2	BCL2 interacting protein 2 [Source:HGNC Symbol;Acc:HGNC:1083]	1.03e-10	-0.577322	0.204	0.397	1.62e-06	0.187944	0.540825	0.352881	-0.193
10	CMBL	carboxymethylenebutenolidase homolog [Source:HGNC Symbol;Acc:HGNC:25090]	2.15e-10	0.379196	0.204	0.013	3.36e-06	0.220708	0.0199175	0.200791	0.191
10	MT-ATP8	mitochondrially encoded ATP synthase membrane subunit 8 [Source:HGNC Symbol;Acc:HGNC:7415]	2.57e-10	-0.334097	0.204	0.339	4.03e-06	0.232844	0.42323	0.190385	-0.135
10	MFSD1	major facilitator superfamily domain containing 1 [Source:HGNC Symbol;Acc:HGNC:25874]	3e-10	-0.709709	0.204	0.29	4.69e-06	0.22982	0.526647	0.296826	-0.086
10	CRIP2	cysteine rich protein 2 [Source:HGNC Symbol;Acc:HGNC:2361]	2.19e-09	0.280817	0.204	0.069	3.42e-05	0.208156	0.0669885	0.141167	0.135
10	CYTIP	cytohesin 1 interacting protein [Source:HGNC Symbol;Acc:HGNC:9506]	1.05e-08	-0.540087	0.204	0.454	0.00016416	0.193223	0.568626	0.375402	-0.25
10	TRA2A	transformer 2 alpha homolog [Source:HGNC Symbol;Acc:HGNC:16645]	5.5e-08	-0.415394	0.204	0.414	0.000861541	0.192762	0.484717	0.291955	-0.21
10	MAGEF1	MAGE family member F1 [Source:HGNC Symbol;Acc:HGNC:29639]	7e-08	0.269729	0.204	0.086	0.00109629	0.214008	0.0773422	0.136666	0.118
10	TAX1BP3	Tax1 binding protein 3 [Source:HGNC Symbol;Acc:HGNC:30684]	1.81e-07	-0.26036	0.204	0.187	0.0028294	0.242014	0.319341	0.0773265	0.017
10	GPATCH2	G-patch domain containing 2 [Source:HGNC Symbol;Acc:HGNC:25499]	1.93e-07	0.26017	0.204	0.092	0.0030144	0.203343	0.0829338	0.120409	0.112
10	RDH11	retinol dehydrogenase 11 [Source:HGNC Symbol;Acc:HGNC:17964]	2.33e-07	-0.61579	0.204	0.285	0.00364343	0.202035	0.474214	0.272179	-0.081
10	HCST	hematopoietic cell signal transducer [Source:HGNC Symbol;Acc:HGNC:16977]	8.16e-46	-1.16887	0.199	0.656	1.28e-41	0.319787	1.28403	0.964247	-0.457
10	NME2	NME/NM23 nucleoside diphosphate kinase 2 [Source:HGNC Symbol;Acc:HGNC:7850]	2.45e-23	0.337603	0.199	0.098	3.84e-19	0.244301	0.0788334	0.165468	0.101
10	IGSF21	immunoglobin superfamily member 21 [Source:HGNC Symbol;Acc:HGNC:28246]	4.67e-22	0.435635	0.199	0	7.31e-18	0.217039	0.000220724	0.216819	0.199
10	PCYOX1	prenylcysteine oxidase 1 [Source:HGNC Symbol;Acc:HGNC:20588]	6.41e-21	0.381884	0.199	0.056	1e-16	0.229281	0.0488286	0.180452	0.143
10	CXADR	CXADR Ig-like cell adhesion molecule [Source:HGNC Symbol;Acc:HGNC:2559]	1.95e-19	0.405181	0.199	0.002	3.05e-15	0.20768	0.0019681	0.205712	0.197
10	APOO	apolipoprotein O [Source:HGNC Symbol;Acc:HGNC:28727]	1.99e-18	0.348205	0.199	0.029	3.11e-14	0.200706	0.0246792	0.176027	0.17
10	EXOSC3	exosome component 3 [Source:HGNC Symbol;Acc:HGNC:17944]	1.94e-17	0.446918	0.199	0.056	3.04e-13	0.231594	0.0484003	0.183194	0.143
10	LAD1	ladinin 1 [Source:HGNC Symbol;Acc:HGNC:6472]	3.8e-17	0.391891	0.199	0.001	5.95e-13	0.212746	0.00324595	0.2095	0.198
10	VASP	vasodilator stimulated phosphoprotein [Source:HGNC Symbol;Acc:HGNC:12652]	6.24e-17	-0.709432	0.199	0.443	9.76e-13	0.188052	0.643371	0.455319	-0.244
10	TNFAIP8	TNF alpha induced protein 8 [Source:HGNC Symbol;Acc:HGNC:17260]	9.35e-16	-0.499358	0.199	0.488	1.46e-11	0.255296	0.64764	0.392344	-0.289
10	NCK2	NCK adaptor protein 2 [Source:HGNC Symbol;Acc:HGNC:7665]	3.48e-15	-0.981453	0.199	0.418	5.45e-11	0.200468	0.710195	0.509727	-0.219
10	POR	cytochrome p450 oxidoreductase [Source:HGNC Symbol;Acc:HGNC:9208]	2.38e-12	0.260371	0.199	0.107	3.73e-08	0.213171	0.096817	0.116354	0.092
10	PTPN18	protein tyrosine phosphatase non-receptor type 18 [Source:HGNC Symbol;Acc:HGNC:9649]	4.87e-12	-0.823359	0.199	0.336	7.62e-08	0.229119	0.599898	0.370779	-0.137
10	TP53RK	TP53 regulating kinase [Source:HGNC Symbol;Acc:HGNC:16197]	6.76e-12	0.299293	0.199	0.047	1.06e-07	0.192902	0.0418104	0.151092	0.152
10	YIPF2	Yip1 domain family member 2 [Source:HGNC Symbol;Acc:HGNC:28476]	1.23e-11	0.26363	0.199	0.059	1.93e-07	0.192442	0.0522293	0.140213	0.14
10	EPS8L2	EPS8 like 2 [Source:HGNC Symbol;Acc:HGNC:21296]	4.83e-11	0.31362	0.199	0.052	7.56e-07	0.217162	0.0476681	0.169494	0.147
10	CARD19	caspase recruitment domain family member 19 [Source:HGNC Symbol;Acc:HGNC:28148]	4.87e-10	-0.648289	0.199	0.302	7.63e-06	0.263909	0.566946	0.303038	-0.103
10	PHF20L1	PHD finger protein 20 like 1 [Source:HGNC Symbol;Acc:HGNC:24280]	1.48e-09	-0.286982	0.199	0.323	2.32e-05	0.2473	0.457999	0.210698	-0.124
10	CDKN2D	cyclin dependent kinase inhibitor 2D [Source:HGNC Symbol;Acc:HGNC:1790]	1e-35	-1.14392	0.194	0.583	1.57e-31	0.302982	1.09149	0.788511	-0.389
10	CD74	CD74 molecule [Source:HGNC Symbol;Acc:HGNC:1697]	1.23e-35	-2.17945	0.194	0.555	1.93e-31	0.210455	1.22856	1.0181	-0.361
10	PYCR1	pyrroline-5-carboxylate reductase 1 [Source:HGNC Symbol;Acc:HGNC:9721]	4.5e-23	0.386134	0.194	0.004	7.05e-19	0.20781	0.00337253	0.204437	0.19
10	MDK	midkine [Source:HGNC Symbol;Acc:HGNC:6972]	2.77e-20	0.51881	0.194	0.008	4.34e-16	0.253162	0.00921181	0.24395	0.186
10	TPD52L1	TPD52 like 1 [Source:HGNC Symbol;Acc:HGNC:12006]	5.12e-20	0.419257	0.194	0.003	8.02e-16	0.208998	0.00272844	0.206269	0.191
10	LTB	lymphotoxin beta [Source:HGNC Symbol;Acc:HGNC:6711]	9.69e-20	-1.01431	0.194	0.521	1.52e-15	0.533973	1.42933	0.895362	-0.327
10	PLLP	plasmolipin [Source:HGNC Symbol;Acc:HGNC:18553]	1.19e-19	0.361276	0.194	0.012	1.86e-15	0.187384	0.00981713	0.177567	0.182
10	C15orf48	chromosome 15 open reading frame 48 [Source:HGNC Symbol;Acc:HGNC:29898]	1.2e-16	0.493557	0.194	0.013	1.88e-12	0.260124	0.0171839	0.24294	0.181
10	R3HDM4	R3H domain containing 4 [Source:HGNC Symbol;Acc:HGNC:28270]	2.09e-13	-0.637561	0.194	0.368	3.27e-09	0.205396	0.55608	0.350685	-0.174
10	TUBG1	tubulin gamma 1 [Source:HGNC Symbol;Acc:HGNC:12417]	2.94e-12	0.408271	0.194	0.022	4.6e-08	0.219096	0.0219046	0.197191	0.172
10	CNN2	calponin 2 [Source:HGNC Symbol;Acc:HGNC:2156]	1.02e-11	-0.424693	0.194	0.418	1.59e-07	0.199302	0.511927	0.312625	-0.224
10	STK17A	serine/threonine kinase 17a [Source:HGNC Symbol;Acc:HGNC:11395]	1.61e-11	-0.589629	0.194	0.454	2.52e-07	0.196443	0.609561	0.413119	-0.26
10	NCSTN	nicastrin [Source:HGNC Symbol;Acc:HGNC:17091]	1.25e-09	0.312362	0.194	0.078	1.96e-05	0.190851	0.0692291	0.121622	0.116
10	RAB34	RAB34, member RAS oncogene family [Source:HGNC Symbol;Acc:HGNC:16519]	1.85e-09	0.460314	0.194	0.049	2.9e-05	0.222971	0.0455496	0.177422	0.145
10	HACD4	3-hydroxyacyl-CoA dehydratase 4 [Source:HGNC Symbol;Acc:HGNC:20920]	7.38e-09	-0.483972	0.194	0.307	0.000115571	0.216198	0.469811	0.253613	-0.113
10	MED8	mediator complex subunit 8 [Source:HGNC Symbol;Acc:HGNC:19971]	2.87e-07	0.272207	0.194	0.093	0.00448794	0.19648	0.086304	0.110176	0.101
10	PTPRC	protein tyrosine phosphatase receptor type C [Source:HGNC Symbol;Acc:HGNC:9666]	1.44e-66	-1.25344	0.189	0.689	2.26e-62	0.405307	1.6507	1.24539	-0.5
10	CD52	CD52 molecule [Source:HGNC Symbol;Acc:HGNC:1804]	1.3e-47	-1.02423	0.189	0.66	2.04e-43	0.5092	1.71224	1.20304	-0.471
10	COTL1	coactosin like F-actin binding protein 1 [Source:HGNC Symbol;Acc:HGNC:18304]	3.96e-46	-1.099	0.189	0.616	6.19e-42	0.317293	1.2294	0.912107	-0.427
10	LAT	linker for activation of T cells [Source:HGNC Symbol;Acc:HGNC:18874]	3.76e-27	-0.977021	0.189	0.547	5.89e-23	0.23464	0.900312	0.665672	-0.358
10	STK17B	serine/threonine kinase 17b [Source:HGNC Symbol;Acc:HGNC:11396]	2.95e-25	-0.805737	0.189	0.565	4.63e-21	0.24835	0.869219	0.620869	-0.376
10	PRR15L	proline rich 15 like [Source:HGNC Symbol;Acc:HGNC:28149]	1.26e-19	0.410663	0.189	0	1.97e-15	0.209762	0.000323952	0.209438	0.189
10	PARVA	parvin alpha [Source:HGNC Symbol;Acc:HGNC:14652]	4.5e-19	0.337236	0.189	0.001	7.04e-15	0.177568	0.000929198	0.176639	0.188
10	BACE2	beta-secretase 2 [Source:HGNC Symbol;Acc:HGNC:934]	4.6e-17	0.362126	0.189	0.006	7.2e-13	0.198533	0.00560893	0.192924	0.183
10	CYP4X1	cytochrome P450 family 4 subfamily X member 1 [Source:HGNC Symbol;Acc:HGNC:20244]	2.23e-16	0.311997	0.189	0	3.49e-12	0.18118	0.000323557	0.180856	0.189
10	KIAA1522	KIAA1522 [Source:HGNC Symbol;Acc:HGNC:29301]	9.08e-16	0.352301	0.189	0.003	1.42e-11	0.179526	0.00242878	0.177097	0.186
10	RNF11	ring finger protein 11 [Source:HGNC Symbol;Acc:HGNC:10056]	8.91e-11	-0.679153	0.189	0.263	1.4e-06	0.175711	0.453024	0.277314	-0.074
10	TOM1L1	target of myb1 like 1 membrane trafficking protein [Source:HGNC Symbol;Acc:HGNC:11983]	1.14e-09	0.307236	0.189	0.007	1.79e-05	0.180959	0.0104158	0.170543	0.182
10	C6orf62	chromosome 6 open reading frame 62 [Source:HGNC Symbol;Acc:HGNC:20998]	2.19e-08	-0.317419	0.189	0.363	0.00034215	0.195469	0.421152	0.225683	-0.174
10	HDGFL3	HDGF like 3 [Source:HGNC Symbol;Acc:HGNC:24937]	1.32e-07	0.268001	0.189	0.056	0.00207028	0.169776	0.0550507	0.114725	0.133
10	MPZL1	myelin protein zero like 1 [Source:HGNC Symbol;Acc:HGNC:7226]	1.44e-07	0.27519	0.189	0.039	0.00225457	0.185654	0.0369953	0.148658	0.15
10	FLNA	filamin A [Source:HGNC Symbol;Acc:HGNC:3754]	6.7e-33	-0.99911	0.184	0.565	1.05e-28	0.271123	1.03101	0.759884	-0.381
10	CLCA2	chloride channel accessory 2 [Source:HGNC Symbol;Acc:HGNC:2016]	6.47e-24	0.517513	0.184	0	1.01e-19	0.245548	0.000461855	0.245087	0.184
10	NUF2	NUF2 component of NDC80 kinetochore complex [Source:HGNC Symbol;Acc:HGNC:14621]	1.03e-20	0.546383	0.184	0.007	1.61e-16	0.257111	0.00604831	0.251063	0.177
10	PF4	platelet factor 4 [Source:HGNC Symbol;Acc:HGNC:8861]	8.78e-17	-1.31334	0.184	0.264	1.37e-12	0.446566	1.2745	0.827932	-0.08
10	VCL	vinculin [Source:HGNC Symbol;Acc:HGNC:12665]	3.5e-16	-0.943551	0.184	0.328	5.48e-12	0.230328	0.696449	0.46612	-0.144
10	MYO6	myosin VI [Source:HGNC Symbol;Acc:HGNC:7605]	1.71e-15	0.340052	0.184	0.018	2.68e-11	0.190012	0.0172979	0.172714	0.166
10	TUSC1	tumor suppressor candidate 1 [Source:HGNC Symbol;Acc:HGNC:31010]	9.58e-13	0.331338	0.184	0.005	1.5e-08	0.181097	0.0044638	0.176633	0.179
10	IFT43	intraflagellar transport 43 [Source:HGNC Symbol;Acc:HGNC:29669]	1.69e-11	0.263225	0.184	0.052	2.64e-07	0.17148	0.0459771	0.125503	0.132
10	IL32	interleukin 32 [Source:HGNC Symbol;Acc:HGNC:16830]	2e-11	-0.916251	0.184	0.486	3.13e-07	0.434889	1.1999	0.765007	-0.302
10	SHMT2	serine hydroxymethyltransferase 2 [Source:HGNC Symbol;Acc:HGNC:10852]	9.27e-11	0.256094	0.184	0.094	1.45e-06	0.188092	0.0848277	0.103265	0.09
10	EIF2B3	eukaryotic translation initiation factor 2B subunit gamma [Source:HGNC Symbol;Acc:HGNC:3259]	1.55e-10	0.432612	0.184	0.068	2.43e-06	0.214476	0.0616874	0.152789	0.116
10	ST3GAL6	ST3 beta-galactoside alpha-2,3-sialyltransferase 6 [Source:HGNC Symbol;Acc:HGNC:18080]	7.4e-09	0.292372	0.184	0.032	0.000115905	0.184368	0.0434502	0.140917	0.152
10	NME6	NME/NM23 nucleoside diphosphate kinase 6 [Source:HGNC Symbol;Acc:HGNC:20567]	9.84e-09	0.284633	0.184	0.074	0.000154062	0.185586	0.0669363	0.11865	0.11
10	NR2C2AP	nuclear receptor 2C2 associated protein [Source:HGNC Symbol;Acc:HGNC:30763]	1.07e-08	0.283707	0.184	0.068	0.000166917	0.171214	0.0592605	0.111954	0.116
10	VPS13C	vacuolar protein sorting 13 homolog C [Source:HGNC Symbol;Acc:HGNC:23594]	1.38e-08	-0.362135	0.184	0.385	0.000216336	0.179423	0.442279	0.262856	-0.201
10	FGFR1OP2	FGFR1 oncogene partner 2 [Source:HGNC Symbol;Acc:HGNC:23098]	1.49e-08	-0.503085	0.184	0.361	0.000233658	0.156711	0.438033	0.281322	-0.177
10	SPATS2L	spermatogenesis associated serine rich 2 like [Source:HGNC Symbol;Acc:HGNC:24574]	3.06e-08	0.325713	0.184	0.036	0.000478847	0.193401	0.0337494	0.159651	0.148
10	SH3KBP1	SH3 domain containing kinase binding protein 1 [Source:HGNC Symbol;Acc:HGNC:13867]	3.58e-08	-0.42297	0.184	0.405	0.00056026	0.171584	0.483279	0.311695	-0.221
10	BTG3	BTG anti-proliferation factor 3 [Source:HGNC Symbol;Acc:HGNC:1132]	5.39e-07	0.279684	0.184	0.102	0.00843961	0.216768	0.101722	0.115046	0.082
10	CORO1A	coronin 1A [Source:HGNC Symbol;Acc:HGNC:2252]	1.06e-63	-1.10344	0.179	0.673	1.66e-59	0.296318	1.29539	0.999076	-0.494
10	CD37	CD37 molecule [Source:HGNC Symbol;Acc:HGNC:1666]	6.41e-53	-1.05803	0.179	0.657	1e-48	0.299499	1.18379	0.884292	-0.478
10	ARL4D	ADP ribosylation factor like GTPase 4D [Source:HGNC Symbol;Acc:HGNC:656]	2.9e-22	0.405483	0.179	0.011	4.54e-18	0.206049	0.00864192	0.197408	0.168
10	COBL	cordon-bleu WH2 repeat protein [Source:HGNC Symbol;Acc:HGNC:22199]	1.27e-20	0.455844	0.179	0.001	1.98e-16	0.198045	0.000645549	0.1974	0.178
10	CASZ1	castor zinc finger 1 [Source:HGNC Symbol;Acc:HGNC:26002]	3.12e-18	0.382312	0.179	0.018	4.88e-14	0.189668	0.016873	0.172795	0.161
10	COX7A1	cytochrome c oxidase subunit 7A1 [Source:HGNC Symbol;Acc:HGNC:2287]	4.13e-18	0.380469	0.179	0	6.46e-14	0.19282	0.000190279	0.19263	0.179
10	FOXA3	forkhead box A3 [Source:HGNC Symbol;Acc:HGNC:5023]	7.12e-18	0.434574	0.179	0.001	1.11e-13	0.19949	0.00106552	0.198424	0.178
10	PKP3	plakophilin 3 [Source:HGNC Symbol;Acc:HGNC:9025]	7.18e-18	0.428	0.179	0.001	1.12e-13	0.199349	0.000731588	0.198617	0.178
10	PHYHD1	phytanoyl-CoA dioxygenase domain containing 1 [Source:HGNC Symbol;Acc:HGNC:23396]	1.07e-15	0.366012	0.179	0.004	1.67e-11	0.184219	0.00378094	0.180438	0.175
10	SLC49A3	solute carrier family 49 member 3 [Source:HGNC Symbol;Acc:HGNC:26177]	2.15e-12	0.413118	0.179	0.011	3.37e-08	0.203996	0.00933177	0.194664	0.168
10	TRIB3	tribbles pseudokinase 3 [Source:HGNC Symbol;Acc:HGNC:16228]	4.94e-11	0.281891	0.179	0.023	7.73e-07	0.174768	0.0224501	0.152317	0.156
10	EFNA4	ephrin A4 [Source:HGNC Symbol;Acc:HGNC:3224]	2.73e-09	0.260306	0.179	0.021	4.28e-05	0.160511	0.0181306	0.14238	0.158
10	CD3E	CD3e molecule [Source:HGNC Symbol;Acc:HGNC:1674]	4.82e-09	-0.780342	0.179	0.485	7.55e-05	0.33799	0.964129	0.626139	-0.306
10	ALDOA	aldolase, fructose-bisphosphate A [Source:HGNC Symbol;Acc:HGNC:414]	6.85e-09	-0.359369	0.179	0.241	0.000107236	0.162202	0.302071	0.139869	-0.062
10	KPNA2	karyopherin subunit alpha 2 [Source:HGNC Symbol;Acc:HGNC:6395]	8.39e-08	0.300788	0.179	0.059	0.00131261	0.181064	0.0517022	0.129362	0.12
10	HSD17B8	hydroxysteroid 17-beta dehydrogenase 8 [Source:HGNC Symbol;Acc:HGNC:3554]	4.01e-07	0.267443	0.179	0.07	0.00627109	0.175245	0.0602592	0.114986	0.109
10	FERMT3	fermitin family member 3 [Source:HGNC Symbol;Acc:HGNC:23151]	1.05e-37	-1.16665	0.174	0.514	1.64e-33	0.257604	1.01565	0.758042	-0.34
10	CD48	CD48 molecule [Source:HGNC Symbol;Acc:HGNC:1683]	1.35e-36	-0.784005	0.174	0.618	2.11e-32	0.332567	1.09967	0.767105	-0.444
10	RASGRP2	RAS guanyl releasing protein 2 [Source:HGNC Symbol;Acc:HGNC:9879]	4.31e-24	-0.860788	0.174	0.478	6.75e-20	0.256308	0.748996	0.492688	-0.304
10	MESP1	mesoderm posterior bHLH transcription factor 1 [Source:HGNC Symbol;Acc:HGNC:29658]	1.62e-21	0.374512	0.174	0.004	2.54e-17	0.198216	0.00376595	0.19445	0.17
10	BCAS1	brain enriched myelin associated protein 1 [Source:HGNC Symbol;Acc:HGNC:974]	1.55e-20	0.380804	0.174	0.002	2.43e-16	0.185595	0.00113466	0.18446	0.172
10	TMC4	transmembrane channel like 4 [Source:HGNC Symbol;Acc:HGNC:22998]	2.01e-19	0.327557	0.174	0.003	3.15e-15	0.160806	0.00322411	0.157581	0.171
10	ZYX	zyxin [Source:HGNC Symbol;Acc:HGNC:13200]	2.09e-19	-0.741189	0.174	0.393	3.27e-15	0.196071	0.631646	0.435575	-0.219
10	NT5C3A	5'-nucleotidase, cytosolic IIIA [Source:HGNC Symbol;Acc:HGNC:17820]	7.48e-19	-1.23544	0.174	0.368	1.17e-14	0.192932	0.725091	0.532159	-0.194
10	STAP2	signal transducing adaptor family member 2 [Source:HGNC Symbol;Acc:HGNC:30430]	2.42e-18	0.368231	0.174	0.004	3.79e-14	0.179103	0.00428649	0.174817	0.17
10	EPB41	erythrocyte membrane protein band 4.1 [Source:HGNC Symbol;Acc:HGNC:3377]	1.95e-17	-0.618608	0.174	0.484	3.05e-13	0.191106	0.648953	0.457847	-0.31
10	PIGR	polymeric immunoglobulin receptor [Source:HGNC Symbol;Acc:HGNC:8968]	2.62e-17	0.386856	0.174	0.001	4.1e-13	0.195745	0.000542442	0.195203	0.173
10	DAPP1	dual adaptor of phosphotyrosine and 3-phosphoinositides 1 [Source:HGNC Symbol;Acc:HGNC:16500]	1.68e-16	-0.886668	0.174	0.301	2.63e-12	0.20185	0.606682	0.404832	-0.127
10	TUBA1A	tubulin alpha 1a [Source:HGNC Symbol;Acc:HGNC:20766]	4.57e-16	-0.604357	0.174	0.478	7.15e-12	0.270615	0.705854	0.435238	-0.304
10	NTN4	netrin 4 [Source:HGNC Symbol;Acc:HGNC:13658]	9.39e-16	0.346786	0.174	0.002	1.47e-11	0.172593	0.00164017	0.170953	0.172
10	EIF2AK1	eukaryotic translation initiation factor 2 alpha kinase 1 [Source:HGNC Symbol;Acc:HGNC:24921]	2.89e-15	-0.620474	0.174	0.351	4.53e-11	0.205654	0.575023	0.369369	-0.177
10	CFB	complement factor B [Source:HGNC Symbol;Acc:HGNC:1037]	6.32e-14	0.365428	0.174	0	9.89e-10	0.196845	0.000331886	0.196513	0.174
10	PER2	period circadian regulator 2 [Source:HGNC Symbol;Acc:HGNC:8846]	1.88e-12	0.374761	0.174	0.034	2.94e-08	0.201681	0.0291905	0.172491	0.14
10	MIR4435-2HG	MIR4435-2 host gene [Source:HGNC Symbol;Acc:HGNC:35163]	3.73e-12	-0.931354	0.174	0.264	5.84e-08	0.161269	0.523681	0.362412	-0.09
10	CDC42EP1	CDC42 effector protein 1 [Source:HGNC Symbol;Acc:HGNC:17014]	4.31e-12	0.348947	0.174	0.008	6.75e-08	0.185765	0.00700734	0.178757	0.166
10	HYAL2	hyaluronidase 2 [Source:HGNC Symbol;Acc:HGNC:5321]	6.2e-12	0.308135	0.174	0.014	9.7e-08	0.17147	0.0121809	0.159289	0.16
10	METTL18	methyltransferase like 18 [Source:HGNC Symbol;Acc:HGNC:28793]	6.66e-12	0.297454	0.174	0.042	1.04e-07	0.161007	0.0385584	0.122449	0.132
10	REL	REL proto-oncogene, NF-kB subunit [Source:HGNC Symbol;Acc:HGNC:9954]	9.14e-12	-0.390079	0.174	0.313	1.43e-07	0.158234	0.390947	0.232713	-0.139
10	CYB5R3	cytochrome b5 reductase 3 [Source:HGNC Symbol;Acc:HGNC:2873]	1.55e-11	-0.45472	0.174	0.277	2.42e-07	0.189803	0.437345	0.247542	-0.103
10	HAGHL	hydroxyacylglutathione hydrolase like [Source:HGNC Symbol;Acc:HGNC:14177]	1.71e-11	0.28992	0.174	0.053	2.68e-07	0.186978	0.0488699	0.138108	0.121
10	PALLD	palladin, cytoskeletal associated protein [Source:HGNC Symbol;Acc:HGNC:17068]	7.42e-11	0.339483	0.174	0.032	1.16e-06	0.174622	0.0337121	0.14091	0.142
10	PCGF5	polycomb group ring finger 5 [Source:HGNC Symbol;Acc:HGNC:28264]	9.37e-11	-0.305989	0.174	0.342	1.47e-06	0.188916	0.428192	0.239275	-0.168
10	PSMA3-AS1	PSMA3 antisense RNA 1 [Source:HGNC Symbol;Acc:HGNC:26445]	1.09e-08	-0.39526	0.174	0.392	0.000170271	0.162037	0.447231	0.285193	-0.218
10	KYAT3	kynurenine aminotransferase 3 [Source:HGNC Symbol;Acc:HGNC:33238]	1.38e-08	0.28513	0.174	0.085	0.000215728	0.167347	0.0742861	0.0930608	0.089
10	PXMP2	peroxisomal membrane protein 2 [Source:HGNC Symbol;Acc:HGNC:9716]	2.25e-08	0.264642	0.174	0.034	0.000352451	0.158764	0.0308507	0.127914	0.14
10	IL7R	interleukin 7 receptor [Source:HGNC Symbol;Acc:HGNC:6024]	2.24e-07	-0.633964	0.174	0.407	0.00350312	0.431598	1.00125	0.569649	-0.233
10	LAPTM5	lysosomal protein transmembrane 5 [Source:HGNC Symbol;Acc:HGNC:29612]	7.73e-50	-0.987283	0.169	0.641	1.21e-45	0.239661	1.05864	0.818978	-0.472
10	ELF1	E74 like ETS transcription factor 1 [Source:HGNC Symbol;Acc:HGNC:3316]	4.3e-27	-0.949859	0.169	0.52	6.74e-23	0.163205	0.734164	0.570959	-0.351
10	GNG11	G protein subunit gamma 11 [Source:HGNC Symbol;Acc:HGNC:4403]	5.6e-21	-1.31087	0.169	0.265	8.76e-17	0.375356	1.15238	0.777026	-0.096
10	CNNM1	cyclin and CBS domain divalent metal cation transport mediator 1 [Source:HGNC Symbol;Acc:HGNC:102]	1.91e-20	0.374784	0.169	0.001	3e-16	0.168235	0.00046562	0.167769	0.168
10	TMEM41A	transmembrane protein 41A [Source:HGNC Symbol;Acc:HGNC:30544]	1.24e-19	0.312645	0.169	0.058	1.95e-15	0.184689	0.0531826	0.131506	0.111
10	RASEF	RAS and EF-hand domain containing [Source:HGNC Symbol;Acc:HGNC:26464]	1.41e-18	0.374794	0.169	0.001	2.21e-14	0.170022	0.000579226	0.169442	0.168
10	PCDH1	protocadherin 1 [Source:HGNC Symbol;Acc:HGNC:8655]	2.4e-18	0.338564	0.169	0.001	3.76e-14	0.156362	0.00147917	0.154883	0.168
10	TTC39A	tetratricopeptide repeat domain 39A [Source:HGNC Symbol;Acc:HGNC:18657]	8.16e-17	0.38052	0.169	0.001	1.28e-12	0.176741	0.00116219	0.175579	0.168
10	ETS1	ETS proto-oncogene 1, transcription factor [Source:HGNC Symbol;Acc:HGNC:3488]	7.55e-15	-0.832621	0.169	0.539	1.18e-10	0.292348	0.996056	0.703708	-0.37
10	AC025154.2	novel transcript, antisense to AQP5	1.55e-14	0.293277	0.169	0	2.42e-10	0.153365	0.000403527	0.152962	0.169
10	BSPRY	B-box and SPRY domain containing [Source:HGNC Symbol;Acc:HGNC:18232]	3.19e-14	0.329461	0.169	0.004	5e-10	0.165957	0.00331964	0.162637	0.165
10	CANT1	calcium activated nucleotidase 1 [Source:HGNC Symbol;Acc:HGNC:19721]	1.37e-13	0.258376	0.169	0.039	2.14e-09	0.163689	0.0361792	0.12751	0.13
10	IFITM1	interferon induced transmembrane protein 1 [Source:HGNC Symbol;Acc:HGNC:5412]	1.8e-13	-0.89474	0.169	0.521	2.82e-09	0.276754	0.965875	0.689121	-0.352
10	SPR	sepiapterin reductase [Source:HGNC Symbol;Acc:HGNC:11257]	1.06e-11	0.260715	0.169	0.004	1.65e-07	0.144743	0.00296621	0.141777	0.165
10	BMPR1B	bone morphogenetic protein receptor type 1B [Source:HGNC Symbol;Acc:HGNC:1077]	1.1e-11	0.310695	0.169	0.001	1.72e-07	0.16221	0.000881951	0.161328	0.168
10	IDUA	alpha-L-iduronidase [Source:HGNC Symbol;Acc:HGNC:5391]	1.25e-11	0.294257	0.169	0.021	1.96e-07	0.154016	0.0169331	0.137083	0.148
10	UBAC2	UBA domain containing 2 [Source:HGNC Symbol;Acc:HGNC:20486]	5.21e-11	-0.571201	0.169	0.312	8.15e-07	0.166448	0.452994	0.286546	-0.143
10	WTAP	WT1 associated protein [Source:HGNC Symbol;Acc:HGNC:16846]	2.63e-10	-0.366961	0.169	0.354	4.11e-06	0.13864	0.393177	0.254537	-0.185
10	HSPBP1	HSPA (Hsp70) binding protein 1 [Source:HGNC Symbol;Acc:HGNC:24989]	3.12e-10	0.326586	0.169	0.05	4.88e-06	0.165984	0.0421061	0.123878	0.119
10	TRNT1	tRNA nucleotidyl transferase 1 [Source:HGNC Symbol;Acc:HGNC:17341]	2.57e-09	0.300917	0.169	0.107	4.03e-05	0.206839	0.0994022	0.107437	0.062
10	SPNS1	sphingolipid transporter 1 (putative) [Source:HGNC Symbol;Acc:HGNC:30621]	2.88e-09	-0.603241	0.169	0.265	4.51e-05	0.198063	0.465238	0.267175	-0.096
10	AKAP1	A-kinase anchoring protein 1 [Source:HGNC Symbol;Acc:HGNC:367]	1.17e-08	0.32292	0.169	0.043	0.000183671	0.156306	0.0342612	0.122045	0.126
10	MAP1LC3A	microtubule associated protein 1 light chain 3 alpha [Source:HGNC Symbol;Acc:HGNC:6838]	3.3e-08	0.257284	0.169	0.038	0.00051612	0.193663	0.0475376	0.146125	0.131
10	ERBIN	erbb2 interacting protein [Source:HGNC Symbol;Acc:HGNC:15842]	9.25e-08	-0.309256	0.169	0.324	0.00144773	0.172419	0.372422	0.200002	-0.155
10	TRAC	T cell receptor alpha constant [Source:HGNC Symbol;Acc:HGNC:12029]	2.14e-07	-0.634042	0.169	0.431	0.00334916	0.327713	0.816274	0.488561	-0.262
10	DGKD	diacylglycerol kinase delta [Source:HGNC Symbol;Acc:HGNC:2851]	3.16e-07	-0.282153	0.169	0.244	0.00494089	0.159458	0.304591	0.145132	-0.075
10	CLCN3	chloride voltage-gated channel 3 [Source:HGNC Symbol;Acc:HGNC:2021]	5.74e-07	-0.321323	0.169	0.201	0.00898691	0.186274	0.313984	0.12771	-0.032
10	PIP4K2A	phosphatidylinositol-5-phosphate 4-kinase type 2 alpha [Source:HGNC Symbol;Acc:HGNC:8997]	1.17e-33	-0.769124	0.164	0.56	1.83e-29	0.237101	0.887044	0.649943	-0.396
10	RNF39	ring finger protein 39 [Source:HGNC Symbol;Acc:HGNC:18064]	1.54e-20	0.480244	0.164	0	2.41e-16	0.214549	0.000340092	0.214209	0.164
10	AC068888.1	novel transcript, antisense to TENC1 & EIF4B	1.74e-17	0.418709	0.164	0.003	2.72e-13	0.178741	0.00227246	0.176468	0.161
10	TINAGL1	tubulointerstitial nephritis antigen like 1 [Source:HGNC Symbol;Acc:HGNC:19168]	3.09e-17	0.34779	0.164	0	4.84e-13	0.169592	0.000119368	0.169472	0.164
10	TMEM177	transmembrane protein 177 [Source:HGNC Symbol;Acc:HGNC:28143]	9.75e-17	0.288445	0.164	0.017	1.53e-12	0.152898	0.0142351	0.138662	0.147
10	AP1S2	adaptor related protein complex 1 subunit sigma 2 [Source:HGNC Symbol;Acc:HGNC:560]	4.61e-16	-0.567251	0.164	0.376	7.22e-12	0.218283	0.574704	0.35642	-0.212
10	TMEM125	transmembrane protein 125 [Source:HGNC Symbol;Acc:HGNC:28275]	7.92e-16	0.269249	0.164	0	1.24e-11	0.142998	8.77e-05	0.142911	0.164
10	FAM110C	family with sequence similarity 110 member C [Source:HGNC Symbol;Acc:HGNC:33340]	3.03e-15	0.357635	0.164	0.002	4.75e-11	0.175967	0.00148727	0.17448	0.162
10	NECTIN4	nectin cell adhesion molecule 4 [Source:HGNC Symbol;Acc:HGNC:19688]	3.75e-15	0.360047	0.164	0.001	5.86e-11	0.174945	0.000779119	0.174165	0.163
10	SEZ6L2	seizure related 6 homolog like 2 [Source:HGNC Symbol;Acc:HGNC:30844]	3.87e-15	0.370815	0.164	0.001	6.05e-11	0.176813	0.000953377	0.17586	0.163
10	WDR55	WD repeat domain 55 [Source:HGNC Symbol;Acc:HGNC:25971]	6.79e-15	0.252348	0.164	0.083	1.06e-10	0.169605	0.0717912	0.0978142	0.081
10	ITPKC	inositol-trisphosphate 3-kinase C [Source:HGNC Symbol;Acc:HGNC:14897]	7.81e-15	0.328541	0.164	0.01	1.22e-10	0.169431	0.00821193	0.161219	0.154
10	FAM174B	family with sequence similarity 174 member B [Source:HGNC Symbol;Acc:HGNC:34339]	1.01e-14	0.318169	0.164	0.007	1.58e-10	0.161766	0.00599458	0.155772	0.157
10	BHLHE41	basic helix-loop-helix family member e41 [Source:HGNC Symbol;Acc:HGNC:16617]	2.09e-13	0.420988	0.164	0.002	3.27e-09	0.19657	0.00263691	0.193933	0.162
10	CD69	CD69 molecule [Source:HGNC Symbol;Acc:HGNC:1694]	2.18e-13	-1.01616	0.164	0.471	3.41e-09	0.280289	0.869167	0.588878	-0.307
10	GIMAP7	GTPase, IMAP family member 7 [Source:HGNC Symbol;Acc:HGNC:22404]	1.44e-12	-0.652841	0.164	0.51	2.25e-08	0.275544	0.842862	0.567318	-0.346
10	IL17RC	interleukin 17 receptor C [Source:HGNC Symbol;Acc:HGNC:18358]	7.05e-12	0.334077	0.164	0.012	1.1e-07	0.169631	0.0111529	0.158478	0.152
10	TMEM25	transmembrane protein 25 [Source:HGNC Symbol;Acc:HGNC:25890]	7.02e-12	0.25299	0.164	0.027	1.1e-07	0.152771	0.0235624	0.129209	0.137
10	IDS	iduronate 2-sulfatase [Source:HGNC Symbol;Acc:HGNC:5389]	8.03e-12	-0.445091	0.164	0.389	1.26e-07	0.164985	0.479628	0.314643	-0.225
10	PSMB10	proteasome 20S subunit beta 10 [Source:HGNC Symbol;Acc:HGNC:9538]	8.23e-11	-0.442018	0.164	0.39	1.29e-06	0.131051	0.43914	0.30809	-0.226
10	LYPD3	LY6/PLAUR domain containing 3 [Source:HGNC Symbol;Acc:HGNC:24880]	1.09e-10	0.315454	0.164	0.014	1.71e-06	0.164054	0.0119697	0.152084	0.15
10	PIK3R1	phosphoinositide-3-kinase regulatory subunit 1 [Source:HGNC Symbol;Acc:HGNC:8979]	1.79e-10	-0.451973	0.164	0.393	2.8e-06	0.189038	0.488822	0.299784	-0.229
10	C20orf96	chromosome 20 open reading frame 96 [Source:HGNC Symbol;Acc:HGNC:16227]	7.77e-09	0.264145	0.164	0.012	0.000121584	0.148273	0.0118115	0.136462	0.152
10	RPP25L	ribonuclease P/MRP subunit p25 like [Source:HGNC Symbol;Acc:HGNC:19909]	1e-08	0.25754	0.164	0.088	0.000156587	0.178899	0.0773741	0.101525	0.076
10	FOXC1	forkhead box C1 [Source:HGNC Symbol;Acc:HGNC:3800]	1.04e-08	0.336728	0.164	0.009	0.000163424	0.17944	0.0137309	0.165709	0.155
10	UBE2V1	ubiquitin conjugating enzyme E2 V1 [Source:HGNC Symbol;Acc:HGNC:12494]	1.13e-08	-0.250533	0.164	0.274	0.000177393	0.125486	0.286518	0.161032	-0.11
10	IVD	isovaleryl-CoA dehydrogenase [Source:HGNC Symbol;Acc:HGNC:6186]	1.15e-08	0.26577	0.164	0.086	0.000179941	0.169405	0.078107	0.0912977	0.078
10	HLA-DQB1	major histocompatibility complex, class II, DQ beta 1 [Source:HGNC Symbol;Acc:HGNC:4944]	3.1e-08	-0.39138	0.164	0.182	0.000485254	0.15705	0.285307	0.128257	-0.018
10	BDH1	3-hydroxybutyrate dehydrogenase 1 [Source:HGNC Symbol;Acc:HGNC:1027]	1.26e-07	0.415565	0.164	0.036	0.00197259	0.171117	0.0312219	0.139895	0.128
10	RILPL2	Rab interacting lysosomal protein like 2 [Source:HGNC Symbol;Acc:HGNC:28787]	2.32e-07	-0.356419	0.164	0.263	0.00362938	0.147555	0.325219	0.177664	-0.099
10	LIMD2	LIM domain containing 2 [Source:HGNC Symbol;Acc:HGNC:28142]	4.53e-45	-0.953134	0.159	0.614	7.09e-41	0.23374	1.03186	0.798124	-0.455
10	GP2	glycoprotein 2 [Source:HGNC Symbol;Acc:HGNC:4441]	1.61e-28	0.531248	0.159	0	2.52e-24	0.224125	0.000197428	0.223927	0.159
10	FAM107B	family with sequence similarity 107 member B [Source:HGNC Symbol;Acc:HGNC:23726]	1.76e-24	-0.671258	0.159	0.535	2.76e-20	0.221095	0.759206	0.538111	-0.376
10	SFN	stratifin [Source:HGNC Symbol;Acc:HGNC:10773]	3.45e-24	0.523636	0.159	0.001	5.41e-20	0.216551	0.00135509	0.215196	0.158
10	AGR3	anterior gradient 3, protein disulphide isomerase family member [Source:HGNC Symbol;Acc:HGNC:24167]	5.48e-24	0.477576	0.159	0	8.58e-20	0.216708	0.000417971	0.21629	0.159
10	ADD3	adducin 3 [Source:HGNC Symbol;Acc:HGNC:245]	3.69e-23	-0.587544	0.159	0.503	5.78e-19	0.208219	0.670474	0.462255	-0.344
10	ERP27	endoplasmic reticulum protein 27 [Source:HGNC Symbol;Acc:HGNC:26495]	2.62e-22	0.426514	0.159	0.018	4.09e-18	0.201884	0.0146662	0.187217	0.141
10	CD53	CD53 molecule [Source:HGNC Symbol;Acc:HGNC:1686]	4.49e-19	-0.659186	0.159	0.534	7.03e-15	0.211098	0.742176	0.531078	-0.375
10	BICDL2	BICD family like cargo adaptor 2 [Source:HGNC Symbol;Acc:HGNC:33584]	1.99e-18	0.280159	0.159	0	3.11e-14	0.146423	0.000220724	0.146203	0.159
10	EDARADD	EDAR associated death domain [Source:HGNC Symbol;Acc:HGNC:14341]	5.54e-18	0.345283	0.159	0.007	8.67e-14	0.170065	0.00699565	0.16307	0.152
10	CADPS2	calcium dependent secretion activator 2 [Source:HGNC Symbol;Acc:HGNC:16018]	1.42e-16	0.274379	0.159	0	2.22e-12	0.14655	0.000146256	0.146404	0.159
10	MANSC1	MANSC domain containing 1 [Source:HGNC Symbol;Acc:HGNC:25505]	1.19e-15	0.293568	0.159	0.003	1.86e-11	0.150468	0.0042856	0.146183	0.156
10	DIAPH1	diaphanous related formin 1 [Source:HGNC Symbol;Acc:HGNC:2876]	1.38e-15	-0.548107	0.159	0.4	2.16e-11	0.181978	0.53973	0.357752	-0.241
10	CBR3	carbonyl reductase 3 [Source:HGNC Symbol;Acc:HGNC:1549]	5.76e-15	0.330958	0.159	0.034	9.02e-11	0.168612	0.0285209	0.140091	0.125
10	ANKRD30A	ankyrin repeat domain 30A [Source:HGNC Symbol;Acc:HGNC:17234]	6.55e-14	0.289164	0.159	0.001	1.03e-09	0.14385	0.000795681	0.143055	0.158
10	TSPAN6	tetraspanin 6 [Source:HGNC Symbol;Acc:HGNC:11858]	7e-14	0.274618	0.159	0.003	1.1e-09	0.128196	0.00266323	0.125533	0.156
10	TSC22D4	TSC22 domain family member 4 [Source:HGNC Symbol;Acc:HGNC:21696]	3.15e-13	-0.455068	0.159	0.369	4.93e-09	0.149281	0.445304	0.296023	-0.21
10	CKMT1B	creatine kinase, mitochondrial 1B [Source:HGNC Symbol;Acc:HGNC:1995]	3.54e-13	0.335776	0.159	0	5.54e-09	0.1576	0.000269905	0.15733	0.159
10	EPN2	epsin 2 [Source:HGNC Symbol;Acc:HGNC:18639]	6.75e-12	0.262761	0.159	0.028	1.06e-07	0.157684	0.0267815	0.130902	0.131
10	VEGFA	vascular endothelial growth factor A [Source:HGNC Symbol;Acc:HGNC:12680]	1.08e-11	0.311079	0.159	0.03	1.7e-07	0.1726	0.0301416	0.142459	0.129
10	MAP7	microtubule associated protein 7 [Source:HGNC Symbol;Acc:HGNC:6869]	6.31e-11	0.322681	0.159	0.008	9.88e-07	0.159407	0.00649618	0.152911	0.151
10	KLF13	Kruppel like factor 13 [Source:HGNC Symbol;Acc:HGNC:13672]	8.22e-11	-0.477756	0.159	0.416	1.29e-06	0.148841	0.482791	0.33395	-0.257
10	CREBRF	CREB3 regulatory factor [Source:HGNC Symbol;Acc:HGNC:24050]	2.54e-10	-0.572484	0.159	0.373	3.97e-06	0.137036	0.450159	0.313124	-0.214
10	CYLD	CYLD lysine 63 deubiquitinase [Source:HGNC Symbol;Acc:HGNC:2584]	4.18e-10	-0.505664	0.159	0.399	6.54e-06	0.160699	0.494208	0.333509	-0.24
10	KAT6A	lysine acetyltransferase 6A [Source:HGNC Symbol;Acc:HGNC:13013]	4.25e-10	-0.43653	0.159	0.321	6.66e-06	0.148234	0.406723	0.258489	-0.162
10	MAP2K3	mitogen-activated protein kinase kinase 3 [Source:HGNC Symbol;Acc:HGNC:6843]	6.97e-09	-0.333063	0.159	0.251	0.000109089	0.154549	0.340077	0.185528	-0.092
10	UTRN	utrophin [Source:HGNC Symbol;Acc:HGNC:12635]	1.27e-08	-0.421938	0.159	0.361	0.000199563	0.15167	0.429741	0.27807	-0.202
10	ZNF138	zinc finger protein 138 [Source:HGNC Symbol;Acc:HGNC:12922]	4.31e-08	0.257943	0.159	0.087	0.000675464	0.165351	0.0769905	0.0883605	0.072
10	MAP3K20	mitogen-activated protein kinase kinase kinase 20 [Source:HGNC Symbol;Acc:HGNC:17797]	9.58e-08	0.287678	0.159	0.031	0.00149902	0.174237	0.0272028	0.147034	0.128
10	AFDN	afadin, adherens junction formation factor [Source:HGNC Symbol;Acc:HGNC:7137]	9.75e-08	0.328515	0.159	0.026	0.00152669	0.170744	0.0263245	0.144419	0.133
10	RAC2	Rac family small GTPase 2 [Source:HGNC Symbol;Acc:HGNC:9802]	5.39e-51	-0.969288	0.154	0.628	8.44e-47	0.254811	1.06786	0.813044	-0.474
10	TBX3	T-box transcription factor 3 [Source:HGNC Symbol;Acc:HGNC:11602]	1.7e-24	0.384517	0.154	0	2.67e-20	0.172577	0	0.172577	0.154
10	SOD2	superoxide dismutase 2 [Source:HGNC Symbol;Acc:HGNC:11180]	8.88e-24	-0.981536	0.154	0.385	1.39e-19	0.166864	0.664827	0.497963	-0.231
10	PIP	prolactin induced protein [Source:HGNC Symbol;Acc:HGNC:8993]	8.17e-23	0.408836	0.154	0	1.28e-18	0.174532	0.000208793	0.174324	0.154
10	NOL3	nucleolar protein 3 [Source:HGNC Symbol;Acc:HGNC:7869]	8.32e-23	0.367868	0.154	0.005	1.3e-18	0.174192	0.00431022	0.169882	0.149
10	C5orf66-AS1	C5orf66 antisense RNA 1 [Source:HGNC Symbol;Acc:HGNC:49679]	6.73e-21	0.330049	0.154	0	1.05e-16	0.157592	0.000146256	0.157446	0.154
10	TRAF3IP3	TRAF3 interacting protein 3 [Source:HGNC Symbol;Acc:HGNC:30766]	2.08e-19	-0.694384	0.154	0.536	3.25e-15	0.214818	0.78118	0.566362	-0.382
10	FAM3B	FAM3 metabolism regulating signaling molecule B [Source:HGNC Symbol;Acc:HGNC:1253]	5.97e-19	0.317808	0.154	0.001	9.35e-15	0.162069	0.00110046	0.160969	0.153
10	SELL	selectin L [Source:HGNC Symbol;Acc:HGNC:10720]	2.7e-16	-0.806947	0.154	0.463	4.23e-12	0.172602	0.731419	0.558817	-0.309
10	RRNAD1	ribosomal RNA adenine dimethylase domain containing 1 [Source:HGNC Symbol;Acc:HGNC:24273]	4.33e-16	0.342791	0.154	0.027	6.78e-12	0.161692	0.0231935	0.138499	0.127
10	RTKN	rhotekin [Source:HGNC Symbol;Acc:HGNC:10466]	7.67e-16	0.258094	0.154	0.001	1.2e-11	0.139753	0.00133543	0.138418	0.153
10	SIX1	SIX homeobox 1 [Source:HGNC Symbol;Acc:HGNC:10887]	5.06e-15	0.30492	0.154	0.001	7.92e-11	0.146235	0.000874181	0.145361	0.153
10	TACC2	transforming acidic coiled-coil containing protein 2 [Source:HGNC Symbol;Acc:HGNC:11523]	6.97e-14	0.316024	0.154	0	1.09e-09	0.139855	0.000456491	0.139399	0.154
10	TJP3	tight junction protein 3 [Source:HGNC Symbol;Acc:HGNC:11829]	8.98e-14	0.267906	0.154	0.009	1.41e-09	0.139825	0.00743256	0.132393	0.145
10	RAB40B	RAB40B, member RAS oncogene family [Source:HGNC Symbol;Acc:HGNC:18284]	5.72e-13	0.274033	0.154	0.016	8.96e-09	0.14408	0.0143758	0.129704	0.138
10	FMOD	fibromodulin [Source:HGNC Symbol;Acc:HGNC:3774]	1.55e-12	0.265091	0.154	0	2.42e-08	0.137006	0.000346649	0.136659	0.154
10	ATM	ATM serine/threonine kinase [Source:HGNC Symbol;Acc:HGNC:795]	2.74e-11	-0.631174	0.154	0.465	4.3e-07	0.171903	0.632481	0.460577	-0.311
10	PTPN6	protein tyrosine phosphatase non-receptor type 6 [Source:HGNC Symbol;Acc:HGNC:9658]	3.14e-11	-0.362159	0.154	0.346	4.91e-07	0.147584	0.408739	0.261155	-0.192
10	PTPRF	protein tyrosine phosphatase receptor type F [Source:HGNC Symbol;Acc:HGNC:9670]	2.78e-09	0.29046	0.154	0.008	4.36e-05	0.157957	0.0102091	0.147748	0.146
10	GSTO2	glutathione S-transferase omega 2 [Source:HGNC Symbol;Acc:HGNC:23064]	5.54e-09	0.337856	0.154	0.011	8.67e-05	0.162314	0.0153001	0.147014	0.143
10	DERA	deoxyribose-phosphate aldolase [Source:HGNC Symbol;Acc:HGNC:24269]	4.05e-08	-0.381229	0.154	0.186	0.000634562	0.160267	0.305889	0.145622	-0.032
10	BIN2	bridging integrator 2 [Source:HGNC Symbol;Acc:HGNC:1053]	5.81e-58	-1.27971	0.149	0.665	9.09e-54	0.191932	1.12675	0.934814	-0.516
10	MSN	moesin [Source:HGNC Symbol;Acc:HGNC:7373]	2.96e-37	-0.965786	0.149	0.585	4.63e-33	0.184334	0.907525	0.72319	-0.436
10	MBP	myelin basic protein [Source:HGNC Symbol;Acc:HGNC:6925]	1.87e-30	-0.873551	0.149	0.539	2.92e-26	0.158727	0.78036	0.621633	-0.39
10	LCP1	lymphocyte cytosolic protein 1 [Source:HGNC Symbol;Acc:HGNC:6528]	2.56e-26	-1.01662	0.149	0.554	4.01e-22	0.194996	0.91361	0.718613	-0.405
10	ICAM2	intercellular adhesion molecule 2 [Source:HGNC Symbol;Acc:HGNC:5345]	9.73e-23	-0.81516	0.149	0.407	1.52e-18	0.165016	0.607622	0.442606	-0.258
10	MYCBP2	MYC binding protein 2 [Source:HGNC Symbol;Acc:HGNC:23386]	2.33e-19	-0.546705	0.149	0.463	3.65e-15	0.163246	0.590739	0.427493	-0.314
10	TMEM40	transmembrane protein 40 [Source:HGNC Symbol;Acc:HGNC:25620]	1.61e-18	-1.26581	0.149	0.212	2.51e-14	0.236375	0.679927	0.443552	-0.063
10	SRARP	steroid receptor associated and regulated protein [Source:HGNC Symbol;Acc:HGNC:28339]	5.34e-18	0.354842	0.149	0.001	8.36e-14	0.168238	0.000884929	0.167353	0.148
10	CSK	C-terminal Src kinase [Source:HGNC Symbol;Acc:HGNC:2444]	2.99e-17	-0.476133	0.149	0.4	4.69e-13	0.144086	0.471389	0.327304	-0.251
10	RAB17	RAB17, member RAS oncogene family [Source:HGNC Symbol;Acc:HGNC:16523]	1.03e-16	0.279151	0.149	0.001	1.62e-12	0.142326	0.000531703	0.141794	0.148
10	SLPI	secretory leukocyte peptidase inhibitor [Source:HGNC Symbol;Acc:HGNC:11092]	4.14e-16	0.349631	0.149	0.002	6.48e-12	0.165235	0.00251751	0.162718	0.147
10	IRX5	iroquois homeobox 5 [Source:HGNC Symbol;Acc:HGNC:14361]	3.64e-15	0.300635	0.149	0.001	5.7e-11	0.143296	0.000576724	0.142719	0.148
10	IL2RG	interleukin 2 receptor subunit gamma [Source:HGNC Symbol;Acc:HGNC:6010]	5.62e-15	-0.74371	0.149	0.499	8.79e-11	0.203485	0.7371	0.533615	-0.35
10	CMYA5	cardiomyopathy associated 5 [Source:HGNC Symbol;Acc:HGNC:14305]	6.65e-14	0.384202	0.149	0.002	1.04e-09	0.169329	0.00195026	0.167379	0.147
10	DNAAF4	dynein axonemal assembly factor 4 [Source:HGNC Symbol;Acc:HGNC:21493]	3.06e-13	0.270757	0.149	0.006	4.79e-09	0.139899	0.00505829	0.134841	0.143
10	GALE	UDP-galactose-4-epimerase [Source:HGNC Symbol;Acc:HGNC:4116]	1.04e-12	0.29896	0.149	0.028	1.62e-08	0.155487	0.0237084	0.131778	0.121
10	IGFBP4	insulin like growth factor binding protein 4 [Source:HGNC Symbol;Acc:HGNC:5473]	2.33e-11	0.297286	0.149	0.012	3.65e-07	0.157631	0.0123895	0.145241	0.137
10	SPRYD4	SPRY domain containing 4 [Source:HGNC Symbol;Acc:HGNC:27468]	5.36e-11	0.321705	0.149	0.024	8.38e-07	0.166663	0.0202818	0.146381	0.125
10	CEACAM6	CEA cell adhesion molecule 6 [Source:HGNC Symbol;Acc:HGNC:1818]	2.25e-10	0.279345	0.149	0.001	3.52e-06	0.144493	0.000599394	0.143893	0.148
10	NUTM2A-AS1	NUTM2A antisense RNA 1 [Source:HGNC Symbol;Acc:HGNC:45161]	1.71e-09	-0.252522	0.149	0.171	2.68e-05	0.111468	0.222457	0.110989	-0.022
10	RHPN1	rhophilin Rho GTPase binding protein 1 [Source:HGNC Symbol;Acc:HGNC:19973]	1.96e-09	0.292164	0.149	0.028	3.07e-05	0.152887	0.0229103	0.129976	0.121
10	PLEKHA5	pleckstrin homology domain containing A5 [Source:HGNC Symbol;Acc:HGNC:30036]	1.21e-08	0.306567	0.149	0.019	0.00018917	0.153466	0.0194922	0.133974	0.13
10	ACAP1	ArfGAP with coiled-coil, ankyrin repeat and PH domains 1 [Source:HGNC Symbol;Acc:HGNC:16467]	1.37e-08	-0.530083	0.149	0.438	0.000215109	0.171597	0.547908	0.376311	-0.289
10	PWWP2B	PWWP domain containing 2B [Source:HGNC Symbol;Acc:HGNC:25150]	5.74e-08	0.281419	0.149	0.032	0.000899217	0.143156	0.0277908	0.115365	0.117
10	LMTK3	lemur tyrosine kinase 3 [Source:HGNC Symbol;Acc:HGNC:19295]	3.74e-20	0.302358	0.144	0.007	5.85e-16	0.137864	0.00643458	0.131429	0.137
10	BTN3A2	butyrophilin subfamily 3 member A2 [Source:HGNC Symbol;Acc:HGNC:1139]	4.97e-20	-0.509947	0.144	0.443	7.78e-16	0.169977	0.56709	0.397113	-0.299
10	HCLS1	hematopoietic cell-specific Lyn substrate 1 [Source:HGNC Symbol;Acc:HGNC:4844]	1.59e-17	-0.642599	0.144	0.486	2.49e-13	0.15671	0.616458	0.459748	-0.342
10	TRBC2	T cell receptor beta constant 2 [Source:HGNC Symbol;Acc:HGNC:12157]	1.98e-16	-0.929934	0.144	0.513	3.09e-12	0.288955	1.03319	0.744238	-0.369
10	ERICH1	glutamate rich 1 [Source:HGNC Symbol;Acc:HGNC:27234]	2.38e-15	-0.566876	0.144	0.369	3.73e-11	0.118916	0.457595	0.338679	-0.225
10	SMPDL3B	sphingomyelin phosphodiesterase acid like 3B [Source:HGNC Symbol;Acc:HGNC:21416]	3.41e-15	0.284537	0.144	0.001	5.34e-11	0.141994	0.00116872	0.140826	0.143
10	CYSRT1	cysteine rich tail 1 [Source:HGNC Symbol;Acc:HGNC:30529]	1.41e-14	0.312473	0.144	0.001	2.21e-10	0.145562	0.000623498	0.144939	0.143
10	AL049839.2	novel protein	1.74e-14	0.280968	0.144	0	2.72e-10	0.149893	0	0.149893	0.144
10	FAM181B	family with sequence similarity 181 member B [Source:HGNC Symbol;Acc:HGNC:28512]	5.45e-14	0.441119	0.144	0.001	8.52e-10	0.181398	0.000569583	0.180828	0.143
10	TMBIM1	transmembrane BAX inhibitor motif containing 1 [Source:HGNC Symbol;Acc:HGNC:23410]	1.5e-13	-0.375872	0.144	0.255	2.35e-09	0.142397	0.349859	0.207462	-0.111
10	RABGAP1L	RAB GTPase activating protein 1 like [Source:HGNC Symbol;Acc:HGNC:24663]	2.93e-13	-0.449767	0.144	0.304	4.59e-09	0.146243	0.409557	0.263314	-0.16
10	CYP2J2	cytochrome P450 family 2 subfamily J member 2 [Source:HGNC Symbol;Acc:HGNC:2634]	3.08e-13	0.265151	0.144	0.002	4.81e-09	0.121197	0.00199541	0.119201	0.142
10	CNST	consortin, connexin sorting protein [Source:HGNC Symbol;Acc:HGNC:26486]	7.08e-13	-0.721285	0.144	0.266	1.11e-08	0.152285	0.431299	0.279013	-0.122
10	MPZL2	myelin protein zero like 2 [Source:HGNC Symbol;Acc:HGNC:3496]	1.08e-12	0.260723	0.144	0.002	1.69e-08	0.132198	0.00166053	0.130537	0.142
10	AL355338.1	novel transcript	3.69e-12	0.276617	0.144	0.006	5.78e-08	0.127193	0.00490439	0.122288	0.138
10	HID1	HID1 domain containing [Source:HGNC Symbol;Acc:HGNC:15736]	3.77e-12	0.250148	0.144	0.002	5.9e-08	0.116251	0.00160188	0.11465	0.142
10	MCM4	minichromosome maintenance complex component 4 [Source:HGNC Symbol;Acc:HGNC:6947]	3.62e-11	0.309783	0.144	0.018	5.67e-07	0.15352	0.0162014	0.137318	0.126
10	CYTOR	cytoskeleton regulator RNA [Source:HGNC Symbol;Acc:HGNC:28717]	7.08e-11	-0.681306	0.144	0.254	1.11e-06	0.126461	0.41649	0.290029	-0.11
10	CKLF	chemokine like factor [Source:HGNC Symbol;Acc:HGNC:13253]	3.13e-10	-0.453138	0.144	0.327	4.9e-06	0.123278	0.395127	0.271848	-0.183
10	DYNLL2	dynein light chain LC8-type 2 [Source:HGNC Symbol;Acc:HGNC:24596]	3.49e-09	-0.363294	0.144	0.243	5.46e-05	0.115275	0.286667	0.171392	-0.099
10	VWA1	von Willebrand factor A domain containing 1 [Source:HGNC Symbol;Acc:HGNC:30910]	4.29e-09	0.253282	0.144	0	6.71e-05	0.12984	0.000323952	0.129516	0.144
10	LCK	LCK proto-oncogene, Src family tyrosine kinase [Source:HGNC Symbol;Acc:HGNC:6524]	7.2e-08	-0.553553	0.144	0.428	0.00112758	0.187561	0.587493	0.399932	-0.284
10	ARHGEF35	Rho guanine nucleotide exchange factor 35 [Source:HGNC Symbol;Acc:HGNC:33846]	1.43e-07	0.28021	0.144	0.015	0.00223392	0.135144	0.0126149	0.122529	0.129
10	KCTD3	potassium channel tetramerization domain containing 3 [Source:HGNC Symbol;Acc:HGNC:21305]	6e-07	0.260304	0.144	0.007	0.00939435	0.12104	0.00583084	0.11521	0.137
10	GP9	glycoprotein IX platelet [Source:HGNC Symbol;Acc:HGNC:4444]	6.96e-28	-1.29524	0.139	0.251	1.09e-23	0.298947	0.96443	0.665482	-0.112
10	ALDH3B2	aldehyde dehydrogenase 3 family member B2 [Source:HGNC Symbol;Acc:HGNC:411]	3.22e-16	0.28857	0.139	0	5.03e-12	0.12839	0	0.12839	0.139
10	SHROOM1	shroom family member 1 [Source:HGNC Symbol;Acc:HGNC:24084]	6.46e-15	0.252818	0.139	0.005	1.01e-10	0.126749	0.00351297	0.123236	0.134
10	ANO6	anoctamin 6 [Source:HGNC Symbol;Acc:HGNC:25240]	4.61e-13	-0.518564	0.139	0.222	7.22e-09	0.165206	0.387425	0.222219	-0.083
10	ASAP1	ArfGAP with SH3 domain, ankyrin repeat and PH domain 1 [Source:HGNC Symbol;Acc:HGNC:2720]	1.08e-12	-0.519904	0.139	0.254	1.7e-08	0.117524	0.365345	0.247821	-0.115
10	ARPIN	actin related protein 2/3 complex inhibitor [Source:HGNC Symbol;Acc:HGNC:28782]	2.59e-10	0.27585	0.139	0.004	4.06e-06	0.125359	0.00322704	0.122132	0.135
10	SDSL	serine dehydratase like [Source:HGNC Symbol;Acc:HGNC:30404]	5.42e-10	0.263763	0.139	0.007	8.49e-06	0.126796	0.00593867	0.120857	0.132
10	CD7	CD7 molecule [Source:HGNC Symbol;Acc:HGNC:1695]	1.12e-09	-0.754022	0.139	0.42	1.76e-05	0.193695	0.655678	0.461983	-0.281
10	STXBP3	syntaxin binding protein 3 [Source:HGNC Symbol;Acc:HGNC:11446]	7.2e-09	-0.36849	0.139	0.228	0.000112677	0.0848727	0.259732	0.174859	-0.089
10	BPHL	biphenyl hydrolase like [Source:HGNC Symbol;Acc:HGNC:1094]	3.99e-08	0.252909	0.139	0.022	0.000625093	0.135757	0.0180524	0.117705	0.117
10	ADAM10	ADAM metallopeptidase domain 10 [Source:HGNC Symbol;Acc:HGNC:188]	1.14e-07	-0.333996	0.139	0.268	0.00178627	0.101636	0.295764	0.194128	-0.129
10	TUBB1	tubulin beta 1 class VI [Source:HGNC Symbol;Acc:HGNC:16257]	2.42e-31	-1.6214	0.134	0.255	3.79e-27	0.353296	1.09524	0.741947	-0.121
10	DOK2	docking protein 2 [Source:HGNC Symbol;Acc:HGNC:2991]	9.01e-31	-0.731133	0.134	0.453	1.41e-26	0.187177	0.699236	0.512059	-0.319
10	VSIR	V-set immunoregulatory receptor [Source:HGNC Symbol;Acc:HGNC:30085]	2.57e-26	-0.657375	0.134	0.402	4.02e-22	0.139736	0.564815	0.42508	-0.268
10	PALMD	palmdelphin [Source:HGNC Symbol;Acc:HGNC:15846]	1.02e-19	0.362314	0.134	0	1.6e-15	0.153844	0.000454133	0.15339	0.134
10	ARHGAP18	Rho GTPase activating protein 18 [Source:HGNC Symbol;Acc:HGNC:21035]	7.56e-17	-0.68726	0.134	0.253	1.18e-12	0.205475	0.555409	0.349934	-0.119
10	ARL4C	ADP ribosylation factor like GTPase 4C [Source:HGNC Symbol;Acc:HGNC:698]	1.14e-14	-1.00209	0.134	0.49	1.79e-10	0.195746	0.856508	0.660763	-0.356
10	IKZF1	IKAROS family zinc finger 1 [Source:HGNC Symbol;Acc:HGNC:13176]	2.2e-13	-0.602614	0.134	0.473	3.44e-09	0.154867	0.601725	0.446858	-0.339
10	PRRG2	proline rich and Gla domain 2 [Source:HGNC Symbol;Acc:HGNC:9470]	1.1e-12	0.276352	0.134	0.013	1.72e-08	0.135809	0.0122629	0.123546	0.121
10	TMEM186	transmembrane protein 186 [Source:HGNC Symbol;Acc:HGNC:24530]	5.04e-12	0.30216	0.134	0.026	7.9e-08	0.144752	0.0224403	0.122312	0.108
10	RRP9	ribosomal RNA processing 9, U3 small nucleolar RNA binding protein [Source:HGNC Symbol;Acc:HGNC:16829]	1.08e-11	0.326927	0.134	0.04	1.69e-07	0.156529	0.0353273	0.121202	0.094
10	GPRC5A	G protein-coupled receptor class C group 5 member A [Source:HGNC Symbol;Acc:HGNC:9836]	1.19e-11	0.300759	0.134	0	1.86e-07	0.129222	0.000340092	0.128882	0.134
10	SAMHD1	SAM and HD domain containing deoxynucleoside triphosphate triphosphohydrolase 1 [Source:HGNC Symbol;Acc:HGNC:15925]	1.8e-11	-0.59034	0.134	0.432	2.81e-07	0.16644	0.578158	0.411718	-0.298
10	SRSF8	serine and arginine rich splicing factor 8 [Source:HGNC Symbol;Acc:HGNC:16988]	2.63e-11	-0.461984	0.134	0.285	4.11e-07	0.104321	0.35382	0.2495	-0.151
10	HBP1	HMG-box transcription factor 1 [Source:HGNC Symbol;Acc:HGNC:23200]	4.65e-10	-0.431772	0.134	0.234	7.28e-06	0.0834157	0.283357	0.199942	-0.1
10	STK38	serine/threonine kinase 38 [Source:HGNC Symbol;Acc:HGNC:17847]	2.77e-09	-0.305494	0.134	0.31	4.33e-05	0.140016	0.354123	0.214107	-0.176
10	EHD1	EH domain containing 1 [Source:HGNC Symbol;Acc:HGNC:3242]	4.47e-09	-0.484932	0.134	0.251	7e-05	0.10074	0.330005	0.229266	-0.117
10	ENDOD1	endonuclease domain containing 1 [Source:HGNC Symbol;Acc:HGNC:29129]	5.23e-09	-0.448392	0.134	0.17	8.19e-05	0.156053	0.336414	0.18036	-0.036
10	PMEPA1	prostate transmembrane protein, androgen induced 1 [Source:HGNC Symbol;Acc:HGNC:14107]	5.69e-08	0.271152	0.134	0.024	0.000890432	0.143092	0.02265	0.120442	0.11
10	CIB2	calcium and integrin binding family member 2 [Source:HGNC Symbol;Acc:HGNC:24579]	8.26e-08	0.264139	0.134	0.011	0.00129307	0.126485	0.0108836	0.115601	0.123
10	AHCTF1	AT-hook containing transcription factor 1 [Source:HGNC Symbol;Acc:HGNC:24618]	5.75e-07	-0.357768	0.134	0.184	0.00900016	0.14324	0.269154	0.125914	-0.05
10	RGS4	regulator of G protein signaling 4 [Source:HGNC Symbol;Acc:HGNC:10000]	8.73e-19	0.472172	0.129	0	1.37e-14	0.189413	0.000220724	0.189192	0.129
10	C9orf116	chromosome 9 open reading frame 116 [Source:HGNC Symbol;Acc:HGNC:28435]	8.72e-17	0.313513	0.129	0.001	1.37e-12	0.138056	0.000953368	0.137103	0.128
10	SIM2	SIM bHLH transcription factor 2 [Source:HGNC Symbol;Acc:HGNC:10883]	4.51e-14	0.251217	0.129	0	7.07e-10	0.125297	4.92e-05	0.125248	0.129
10	PTGFRN	prostaglandin F2 receptor inhibitor [Source:HGNC Symbol;Acc:HGNC:9601]	3.58e-13	0.284086	0.129	0.002	5.61e-09	0.116654	0.00182769	0.114827	0.127
10	CDKN1A	cyclin dependent kinase inhibitor 1A [Source:HGNC Symbol;Acc:HGNC:1784]	5.89e-13	-0.372273	0.129	0.179	9.21e-09	0.170728	0.31207	0.141342	-0.05
10	SSPN	sarcospan [Source:HGNC Symbol;Acc:HGNC:11322]	7.41e-10	0.26606	0.129	0.002	1.16e-05	0.123704	0.00252888	0.121175	0.127
10	TMEM8B	transmembrane protein 8B [Source:HGNC Symbol;Acc:HGNC:21427]	2.84e-09	0.297142	0.129	0.017	4.45e-05	0.142285	0.0154828	0.126802	0.112
10	P2RY2	purinergic receptor P2Y2 [Source:HGNC Symbol;Acc:HGNC:8541]	4.93e-08	0.25937	0.129	0.005	0.000771753	0.126583	0.00374465	0.122839	0.124
10	DHFR	dihydrofolate reductase [Source:HGNC Symbol;Acc:HGNC:2861]	5.21e-08	0.278623	0.129	0.04	0.000815232	0.133619	0.0360754	0.0975437	0.089
10	SEMA4D	semaphorin 4D [Source:HGNC Symbol;Acc:HGNC:10732]	1.26e-07	-0.334192	0.129	0.283	0.00196614	0.112367	0.313471	0.201104	-0.154
10	LDLRAD3	low density lipoprotein receptor class A domain containing 3 [Source:HGNC Symbol;Acc:HGNC:27046]	1.58e-07	0.256601	0.129	0.009	0.0024677	0.121526	0.00780032	0.113726	0.12
10	RGS19	regulator of G protein signaling 19 [Source:HGNC Symbol;Acc:HGNC:13735]	3.04e-07	-0.345886	0.129	0.296	0.00475305	0.124143	0.33743	0.213287	-0.167
10	LSP1	lymphocyte specific protein 1 [Source:HGNC Symbol;Acc:HGNC:6707]	1.33e-32	-0.993161	0.124	0.532	2.08e-28	0.127088	0.799876	0.672788	-0.408
10	GRAP2	GRB2 related adaptor protein 2 [Source:HGNC Symbol;Acc:HGNC:4563]	1.82e-21	-1.05725	0.124	0.355	2.84e-17	0.223833	0.796128	0.572294	-0.231
10	STK24	serine/threonine kinase 24 [Source:HGNC Symbol;Acc:HGNC:11403]	1.88e-19	-0.653889	0.124	0.31	2.95e-15	0.090835	0.413595	0.32276	-0.186
10	CXCR4	C-X-C motif chemokine receptor 4 [Source:HGNC Symbol;Acc:HGNC:2561]	3.84e-17	-0.891379	0.124	0.491	6.01e-13	0.175592	0.787171	0.611578	-0.367
10	ANO1	anoctamin 1 [Source:HGNC Symbol;Acc:HGNC:21625]	2.37e-16	0.345023	0.124	0	3.71e-12	0.133309	0	0.133309	0.124
10	MTUS1	microtubule associated scaffold protein 1 [Source:HGNC Symbol;Acc:HGNC:29789]	1.27e-14	0.273551	0.124	0.009	1.99e-10	0.126714	0.00672242	0.119991	0.115
10	RAB8B	RAB8B, member RAS oncogene family [Source:HGNC Symbol;Acc:HGNC:30273]	2.11e-14	-0.346156	0.124	0.321	3.31e-10	0.131962	0.384627	0.252664	-0.197
10	RASAL2	RAS protein activator like 2 [Source:HGNC Symbol;Acc:HGNC:9874]	6.52e-13	0.267833	0.124	0.005	1.02e-08	0.112678	0.00383769	0.10884	0.119
10	GYPC	glycophorin C (Gerbich blood group) [Source:HGNC Symbol;Acc:HGNC:4704]	3.59e-12	-0.625711	0.124	0.439	5.62e-08	0.152408	0.586705	0.434297	-0.315
10	MPST	mercaptopyruvate sulfurtransferase [Source:HGNC Symbol;Acc:HGNC:7223]	7.11e-12	-0.285623	0.124	0.144	1.11e-07	0.0954093	0.201231	0.105822	-0.02
10	ARHGAP21	Rho GTPase activating protein 21 [Source:HGNC Symbol;Acc:HGNC:23725]	2.31e-11	-0.376127	0.124	0.155	3.62e-07	0.128817	0.260899	0.132082	-0.031
10	XPNPEP1	X-prolyl aminopeptidase 1 [Source:HGNC Symbol;Acc:HGNC:12822]	9.71e-11	-0.356415	0.124	0.167	1.52e-06	0.145938	0.295295	0.149357	-0.043
10	FBXO7	F-box protein 7 [Source:HGNC Symbol;Acc:HGNC:13586]	1.54e-10	-0.292989	0.124	0.244	2.42e-06	0.0972837	0.265827	0.168544	-0.12
10	RYBP	RING1 and YY1 binding protein [Source:HGNC Symbol;Acc:HGNC:10480]	8.42e-10	-0.538945	0.124	0.192	1.32e-05	0.103914	0.292701	0.188787	-0.068
10	RYBP	RING1 and YY1 binding protein [Source:NCBI gene (formerly Entrezgene);Acc:23429]	8.42e-10	-0.538945	0.124	0.192	1.32e-05	0.103914	0.292701	0.188787	-0.068
10	EMD	emerin [Source:HGNC Symbol;Acc:HGNC:3331]	2.53e-09	-0.278982	0.124	0.246	3.95e-05	0.10534	0.273973	0.168633	-0.122
10	CELF2	CUGBP Elav-like family member 2 [Source:HGNC Symbol;Acc:HGNC:2550]	9.86e-33	-0.734398	0.119	0.524	1.54e-28	0.15862	0.70343	0.54481	-0.405
10	OAZ3	ornithine decarboxylase antizyme 3 [Source:HGNC Symbol;Acc:HGNC:8097]	9.58e-12	0.258515	0.119	0.004	1.5e-07	0.120356	0.00505279	0.115303	0.115
10	B9D1	B9 domain containing 1 [Source:HGNC Symbol;Acc:HGNC:24123]	1e-11	0.256475	0.119	0.002	1.57e-07	0.123063	0.00195596	0.121107	0.117
10	PRKACB	protein kinase cAMP-activated catalytic subunit beta [Source:HGNC Symbol;Acc:HGNC:9381]	1.57e-11	-0.418032	0.119	0.322	2.45e-07	0.119574	0.376472	0.256898	-0.203
10	ARRB2	arrestin beta 2 [Source:HGNC Symbol;Acc:HGNC:712]	2.83e-10	-0.488543	0.119	0.333	4.44e-06	0.097491	0.392519	0.295028	-0.214
10	SMIM3	small integral membrane protein 3 [Source:HGNC Symbol;Acc:HGNC:30248]	3.11e-10	-0.735803	0.119	0.2	4.87e-06	0.16564	0.448727	0.283087	-0.081
10	ARID1A	AT-rich interaction domain 1A [Source:HGNC Symbol;Acc:HGNC:11110]	1.37e-09	-0.319632	0.119	0.25	2.14e-05	0.0737692	0.263162	0.189392	-0.131
10	MEF2A	myocyte enhancer factor 2A [Source:HGNC Symbol;Acc:HGNC:6993]	2.14e-08	-0.262018	0.119	0.225	0.000334922	0.0961497	0.250532	0.154383	-0.106
10	DGKZ	diacylglycerol kinase zeta [Source:HGNC Symbol;Acc:HGNC:2857]	2.25e-08	-0.375887	0.119	0.314	0.000352771	0.101686	0.341196	0.23951	-0.195
10	PLEKHO1	pleckstrin homology domain containing O1 [Source:HGNC Symbol;Acc:HGNC:24310]	2.8e-45	-1.26002	0.114	0.445	4.39e-41	0.182766	0.903147	0.720381	-0.331
10	MAX	MYC associated factor X [Source:HGNC Symbol;Acc:HGNC:6913]	9.09e-45	-1.30044	0.114	0.492	1.42e-40	0.155181	0.887761	0.73258	-0.378
10	ODC1	ornithine decarboxylase 1 [Source:HGNC Symbol;Acc:HGNC:8109]	9.03e-34	-1.35251	0.114	0.399	1.41e-29	0.181296	0.894979	0.713683	-0.285
10	SEC14L1	SEC14 like lipid binding 1 [Source:HGNC Symbol;Acc:HGNC:10698]	2.7e-17	-0.648566	0.114	0.245	4.23e-13	0.116475	0.379252	0.262777	-0.131
10	FNBP1	formin binding protein 1 [Source:HGNC Symbol;Acc:HGNC:17069]	2.98e-16	-0.516693	0.114	0.41	4.66e-12	0.111645	0.478087	0.366442	-0.296
10	RGCC	regulator of cell cycle [Source:HGNC Symbol;Acc:HGNC:20369]	3.97e-15	-0.565073	0.114	0.278	6.21e-11	0.149845	0.408425	0.258581	-0.164
10	PLAC8	placenta associated 8 [Source:HGNC Symbol;Acc:HGNC:19254]	7.08e-14	-0.77266	0.114	0.454	1.11e-09	0.14547	0.647256	0.501786	-0.34
10	GIMAP4	GTPase, IMAP family member 4 [Source:HGNC Symbol;Acc:HGNC:21872]	1.02e-13	-0.654596	0.114	0.443	1.6e-09	0.14077	0.598651	0.457881	-0.329
10	CHD9	chromodomain helicase DNA binding protein 9 [Source:HGNC Symbol;Acc:HGNC:25701]	6.31e-13	-0.372121	0.114	0.258	9.88e-09	0.127563	0.328063	0.2005	-0.144
10	INF2	inverted formin 2 [Source:HGNC Symbol;Acc:HGNC:23791]	2.06e-12	-0.349567	0.114	0.146	3.22e-08	0.102093	0.243546	0.141452	-0.032
10	ASB8	ankyrin repeat and SOCS box containing 8 [Source:HGNC Symbol;Acc:HGNC:17183]	2.41e-11	-0.34031	0.114	0.212	3.77e-07	0.0873228	0.2577	0.170378	-0.098
10	LDLRAP1	low density lipoprotein receptor adaptor protein 1 [Source:HGNC Symbol;Acc:HGNC:18640]	4.15e-11	-0.521607	0.114	0.248	6.5e-07	0.0793871	0.319082	0.239695	-0.134
10	B3GALT5-AS1	B3GALT5 antisense RNA 1 [Source:HGNC Symbol;Acc:HGNC:16424]	3.77e-10	0.289118	0.114	0	5.9e-06	0.114375	0.000306452	0.114068	0.114
10	CPEB4	cytoplasmic polyadenylation element binding protein 4 [Source:HGNC Symbol;Acc:HGNC:21747]	1.03e-09	-0.410566	0.114	0.182	1.61e-05	0.0789495	0.236195	0.157246	-0.068
10	SUSD3	sushi domain containing 3 [Source:HGNC Symbol;Acc:HGNC:28391]	9.13e-09	-0.332126	0.114	0.228	0.000142878	0.110117	0.273797	0.16368	-0.114
10	SSH2	slingshot protein phosphatase 2 [Source:HGNC Symbol;Acc:HGNC:30580]	2.03e-08	-0.352757	0.114	0.255	0.000318076	0.085788	0.278829	0.193041	-0.141
10	WIPF1	WAS/WASL interacting protein family member 1 [Source:HGNC Symbol;Acc:HGNC:12736]	2.89e-33	-0.66628	0.109	0.492	4.53e-29	0.138743	0.658375	0.519631	-0.383
10	APBB1IP	amyloid beta precursor protein binding family B member 1 interacting protein [Source:HGNC Symbol;Acc:HGNC:17379]	2.28e-21	-0.636199	0.109	0.462	3.56e-17	0.120491	0.565072	0.444581	-0.353
10	IFI27L2	interferon alpha inducible protein 27 like 2 [Source:HGNC Symbol;Acc:HGNC:19753]	7.07e-21	-0.403998	0.109	0.359	1.11e-16	0.166062	0.494182	0.328119	-0.25
10	PNP	purine nucleoside phosphorylase [Source:HGNC Symbol;Acc:HGNC:7892]	4.65e-17	-0.426265	0.109	0.231	7.28e-13	0.131105	0.335846	0.204741	-0.122
10	IKBKG	inhibitor of nuclear factor kappa B kinase regulatory subunit gamma [Source:HGNC Symbol;Acc:HGNC:5961]	1.47e-14	-0.344255	0.109	0.177	2.3e-10	0.106364	0.253566	0.147202	-0.068
10	PRKAR2B	protein kinase cAMP-dependent type II regulatory subunit beta [Source:HGNC Symbol;Acc:HGNC:9392]	7.07e-14	-1.31326	0.109	0.256	1.11e-09	0.232649	0.809097	0.576447	-0.147
10	C1GALT1	core 1 synthase, glycoprotein-N-acetylgalactosamine 3-beta-galactosyltransferase 1 [Source:HGNC Symbol;Acc:HGNC:24337]	2.72e-11	-0.296187	0.109	0.224	4.26e-07	0.101799	0.263369	0.161569	-0.115
10	VAMP5	vesicle associated membrane protein 5 [Source:HGNC Symbol;Acc:HGNC:12646]	2.72e-10	-0.387896	0.109	0.281	4.26e-06	0.0988963	0.323869	0.224973	-0.172
10	FANCF	FA complementation group F [Source:HGNC Symbol;Acc:HGNC:3587]	3.16e-08	0.253691	0.109	0.049	0.000493993	0.125535	0.0441243	0.0814109	0.06
10	LBH	LBH regulator of WNT signaling pathway [Source:HGNC Symbol;Acc:HGNC:29532]	8.45e-08	-0.412742	0.109	0.383	0.00132262	0.158739	0.484798	0.326059	-0.274
10	TRBC1	T cell receptor beta constant 1 [Source:HGNC Symbol;Acc:HGNC:12156]	2.82e-07	-0.78045	0.109	0.364	0.00440707	0.226438	0.750486	0.524048	-0.255
10	DCK	deoxycytidine kinase [Source:HGNC Symbol;Acc:HGNC:2704]	5.15e-07	-0.276526	0.109	0.22	0.00805738	0.0765658	0.227888	0.151322	-0.111
10	RAB32	RAB32, member RAS oncogene family [Source:HGNC Symbol;Acc:HGNC:9772]	2.75e-35	-1.17876	0.104	0.277	4.31e-31	0.148561	0.666622	0.518061	-0.173
10	FYN	FYN proto-oncogene, Src family tyrosine kinase [Source:HGNC Symbol;Acc:HGNC:4037]	3.44e-29	-0.707641	0.104	0.448	5.39e-25	0.106399	0.567871	0.461472	-0.344
10	CMIP	c-Maf inducing protein [Source:HGNC Symbol;Acc:HGNC:24319]	1.41e-26	-0.734961	0.104	0.282	2.21e-22	0.104943	0.458704	0.353762	-0.178
10	F13A1	coagulation factor XIII A chain [Source:HGNC Symbol;Acc:HGNC:3531]	2.38e-23	-0.836932	0.104	0.249	3.73e-19	0.192899	0.634719	0.44182	-0.145
10	MTURN	maturin, neural progenitor differentiation regulator homolog [Source:HGNC Symbol;Acc:HGNC:25457]	5.86e-22	-1.37866	0.104	0.271	9.17e-18	0.140926	0.708561	0.567635	-0.167
10	YIF1B	Yip1 interacting factor homolog B, membrane trafficking protein [Source:HGNC Symbol;Acc:HGNC:30511]	8.36e-20	-0.417777	0.104	0.175	1.31e-15	0.0844279	0.250994	0.166566	-0.071
10	GRK6	G protein-coupled receptor kinase 6 [Source:HGNC Symbol;Acc:HGNC:4545]	1.07e-15	-0.340768	0.104	0.303	1.67e-11	0.104058	0.332669	0.228612	-0.199
10	MAPK14	mitogen-activated protein kinase 14 [Source:HGNC Symbol;Acc:HGNC:6876]	6.99e-15	-0.30205	0.104	0.164	1.09e-10	0.0819516	0.206602	0.12465	-0.06
10	PTCRA	pre T cell antigen receptor alpha [Source:HGNC Symbol;Acc:HGNC:21290]	9.87e-15	-1.28151	0.104	0.221	1.55e-10	0.204329	0.74062	0.536291	-0.117
10	CCDC92	coiled-coil domain containing 92 [Source:HGNC Symbol;Acc:HGNC:29563]	2.22e-14	-0.51337	0.104	0.175	3.47e-10	0.0715088	0.259391	0.187882	-0.071
10	MLH3	mutL homolog 3 [Source:HGNC Symbol;Acc:HGNC:7128]	2.87e-13	-0.683659	0.104	0.221	4.5e-09	0.133832	0.413515	0.279683	-0.117
10	PIP4P2	phosphatidylinositol-4,5-bisphosphate 4-phosphatase 2 [Source:HGNC Symbol;Acc:HGNC:25452]	7.82e-11	-0.544028	0.104	0.177	1.22e-06	0.10529	0.296536	0.191246	-0.073
10	SERPINA1	serpin family A member 1 [Source:HGNC Symbol;Acc:HGNC:8941]	4.1e-10	-0.475282	0.104	0.105	6.41e-06	0.0894135	0.217828	0.128414	-0.001
10	CCDC88C	coiled-coil domain containing 88C [Source:HGNC Symbol;Acc:HGNC:19967]	1.73e-09	-0.314698	0.104	0.28	2.7e-05	0.100338	0.305389	0.205051	-0.176
10	GZMM	granzyme M [Source:HGNC Symbol;Acc:HGNC:4712]	2.9e-07	-0.683974	0.104	0.353	0.00454594	0.109656	0.495021	0.385365	-0.249
10	RGS18	regulator of G protein signaling 18 [Source:HGNC Symbol;Acc:HGNC:14261]	9.11e-42	-1.74742	0.1	0.324	1.43e-37	0.253113	1.16926	0.916149	-0.224
10	SLC2A3	solute carrier family 2 member 3 [Source:HGNC Symbol;Acc:HGNC:11007]	4.4e-28	-0.882695	0.1	0.423	6.89e-24	0.114136	0.606862	0.492725	-0.323
10	RHOF	ras homolog family member F, filopodia associated [Source:HGNC Symbol;Acc:HGNC:15703]	5.29e-27	-0.675689	0.1	0.392	8.27e-23	0.0914526	0.490284	0.398832	-0.292
10	TLE4	TLE family member 4, transcriptional corepressor [Source:HGNC Symbol;Acc:HGNC:11840]	6.69e-19	-0.591816	0.1	0.389	1.05e-14	0.107086	0.476321	0.369234	-0.289
10	CHMP4A	charged multivesicular body protein 4A [Source:HGNC Symbol;Acc:HGNC:20274]	1.3e-16	-0.490279	0.1	0.368	2.04e-12	0.0926492	0.415648	0.322999	-0.268
10	PPM1A	protein phosphatase, Mg2+/Mn2+ dependent 1A [Source:HGNC Symbol;Acc:HGNC:9275]	1.05e-15	-0.581367	0.1	0.22	1.64e-11	0.0895158	0.334416	0.2449	-0.12
10	DUSP22	dual specificity phosphatase 22 [Source:HGNC Symbol;Acc:HGNC:16077]	6.06e-12	-0.3212	0.1	0.192	9.48e-08	0.0870288	0.240613	0.153584	-0.092
10	CNOT6L	CCR4-NOT transcription complex subunit 6 like [Source:HGNC Symbol;Acc:HGNC:18042]	1.38e-11	-0.315275	0.1	0.318	2.15e-07	0.107428	0.344003	0.236574	-0.218
10	ANKRD9	ankyrin repeat domain 9 [Source:HGNC Symbol;Acc:HGNC:20096]	1.06e-10	-0.443613	0.1	0.12	1.66e-06	0.101598	0.240288	0.13869	-0.02
10	ERV3-1	endogenous retrovirus group 3 member 1, envelope [Source:HGNC Symbol;Acc:HGNC:3454]	1.12e-10	-0.55724	0.1	0.175	1.75e-06	0.0747581	0.294611	0.219853	-0.075
10	SAV1	salvador family WW domain containing protein 1 [Source:HGNC Symbol;Acc:HGNC:17795]	2.1e-10	-0.431609	0.1	0.149	3.29e-06	0.101263	0.264732	0.163469	-0.049
10	ORAI2	ORAI calcium release-activated calcium modulator 2 [Source:HGNC Symbol;Acc:HGNC:21667]	3.19e-10	-0.324541	0.1	0.179	5e-06	0.0976964	0.24832	0.150623	-0.079
10	CD247	CD247 molecule [Source:HGNC Symbol;Acc:HGNC:1677]	4.84e-10	-0.810899	0.1	0.389	7.58e-06	0.122151	0.5805	0.45835	-0.289
10	GRK2	G protein-coupled receptor kinase 2 [Source:HGNC Symbol;Acc:HGNC:289]	9.71e-10	-0.345532	0.1	0.285	1.52e-05	0.0691791	0.301968	0.232789	-0.185
10	EPS15	epidermal growth factor receptor pathway substrate 15 [Source:HGNC Symbol;Acc:HGNC:3419]	2.96e-08	-0.259236	0.1	0.224	0.000463787	0.0721141	0.232494	0.16038	-0.124
10	TMX4	thioredoxin related transmembrane protein 4 [Source:HGNC Symbol;Acc:HGNC:25237]	5.61e-08	-0.332996	0.1	0.229	0.000877729	0.0691579	0.25055	0.181392	-0.129
10	FOXO3	forkhead box O3 [Source:HGNC Symbol;Acc:HGNC:3821]	5.41e-07	-0.273704	0.1	0.137	0.00846217	0.0689271	0.168116	0.0991887	-0.037
10	PARVB	parvin beta [Source:HGNC Symbol;Acc:HGNC:14653]	3.12e-21	-0.467477	0.095	0.215	4.89e-17	0.189652	0.469688	0.280036	-0.12
10	NPC2	NPC intracellular cholesterol transporter 2 [Source:HGNC Symbol;Acc:HGNC:14537]	5.14e-18	-0.617733	0.095	0.322	8.04e-14	0.100815	0.432691	0.331876	-0.227
10	CAVIN2	caveolae associated protein 2 [Source:HGNC Symbol;Acc:HGNC:10690]	2.76e-17	-1.63425	0.095	0.254	4.32e-13	0.250166	1.01469	0.764523	-0.159
10	TSPAN33	tetraspanin 33 [Source:HGNC Symbol;Acc:HGNC:28743]	1.01e-16	-1.16925	0.095	0.226	1.59e-12	0.124102	0.554049	0.429946	-0.131
10	PIM1	Pim-1 proto-oncogene, serine/threonine kinase [Source:HGNC Symbol;Acc:HGNC:8986]	2.57e-16	-0.558275	0.095	0.354	4.03e-12	0.11103	0.45207	0.34104	-0.259
10	C12orf76	chromosome 12 open reading frame 76 [Source:HGNC Symbol;Acc:HGNC:33790]	4.59e-16	-0.66481	0.095	0.198	7.18e-12	0.0572172	0.296163	0.238945	-0.103
10	MEPCE	methylphosphate capping enzyme [Source:HGNC Symbol;Acc:HGNC:20247]	7.74e-16	-0.360625	0.095	0.207	1.21e-11	0.100067	0.286412	0.186345	-0.112
10	EVI2B	ecotropic viral integration site 2B [Source:HGNC Symbol;Acc:HGNC:3500]	9.87e-16	-0.82339	0.095	0.461	1.55e-11	0.103815	0.643325	0.53951	-0.366
10	MARK3	microtubule affinity regulating kinase 3 [Source:HGNC Symbol;Acc:HGNC:6897]	7.71e-15	-0.389629	0.095	0.214	1.21e-10	0.0491785	0.248031	0.198853	-0.119
10	PSMB8-AS1	PSMB8 antisense RNA 1 (head to head) [Source:HGNC Symbol;Acc:HGNC:39758]	1.06e-14	-0.455706	0.095	0.305	1.66e-10	0.0765891	0.342537	0.265948	-0.21
10	PSMB8-AS1	PSMB8 antisense RNA 1 (head to head) [Source:NCBI gene (formerly Entrezgene);Acc:100507463]	1.06e-14	-0.455706	0.095	0.305	1.66e-10	0.0765891	0.342537	0.265948	-0.21
10	TMEM91	transmembrane protein 91 [Source:HGNC Symbol;Acc:HGNC:32393]	1.23e-14	-0.645224	0.095	0.194	1.92e-10	0.118419	0.371863	0.253444	-0.099
10	MINDY1	MINDY lysine 48 deubiquitinase 1 [Source:HGNC Symbol;Acc:HGNC:25648]	1.65e-14	-0.440053	0.095	0.132	2.58e-10	0.0660262	0.223711	0.157685	-0.037
10	MTRNR2L12	MT-RNR2 like 12 [Source:HGNC Symbol;Acc:HGNC:37169]	5.63e-14	-0.341904	0.095	0.11	8.81e-10	0.0564117	0.166496	0.110084	-0.015
10	UBA7	ubiquitin like modifier activating enzyme 7 [Source:HGNC Symbol;Acc:HGNC:12471]	1.24e-12	-0.391634	0.095	0.153	1.94e-08	0.07986	0.229615	0.149755	-0.058
10	UBE2J1	ubiquitin conjugating enzyme E2 J1 [Source:HGNC Symbol;Acc:HGNC:17598]	2.84e-12	-0.357415	0.095	0.219	4.45e-08	0.0729918	0.256538	0.183546	-0.124
10	MTFR1L	mitochondrial fission regulator 1 like [Source:HGNC Symbol;Acc:HGNC:28836]	2.43e-10	-0.286999	0.095	0.134	3.8e-06	0.0726124	0.182255	0.109642	-0.039
10	NUMB	NUMB endocytic adaptor protein [Source:HGNC Symbol;Acc:HGNC:8060]	8.72e-09	-0.256967	0.095	0.178	0.000136438	0.0723198	0.198867	0.126547	-0.083
10	FGD3	FYVE, RhoGEF and PH domain containing 3 [Source:HGNC Symbol;Acc:HGNC:16027]	3.5e-08	-0.337425	0.095	0.293	0.000547794	0.0868046	0.306571	0.219766	-0.198
10	ITGB2	integrin subunit beta 2 [Source:HGNC Symbol;Acc:HGNC:6155]	4.12e-29	-1.02459	0.09	0.47	6.45e-25	0.0974028	0.738571	0.641168	-0.38
10	PRKCD	protein kinase C delta [Source:HGNC Symbol;Acc:HGNC:9399]	1.31e-23	-0.445792	0.09	0.153	2.05e-19	0.0508227	0.215096	0.164274	-0.063
10	STRN4	striatin 4 [Source:HGNC Symbol;Acc:HGNC:15721]	2.13e-16	-0.276344	0.09	0.126	3.33e-12	0.0667854	0.177381	0.110596	-0.036
10	MAPK1	mitogen-activated protein kinase 1 [Source:HGNC Symbol;Acc:HGNC:6871]	1.55e-15	-0.417688	0.09	0.265	2.43e-11	0.0743644	0.302407	0.228043	-0.175
10	SPPL3	signal peptide peptidase like 3 [Source:HGNC Symbol;Acc:HGNC:30424]	1.72e-15	-0.281405	0.09	0.159	2.7e-11	0.0728041	0.203933	0.131129	-0.069
10	MIS18BP1	MIS18 binding protein 1 [Source:HGNC Symbol;Acc:HGNC:20190]	3.21e-15	-0.435106	0.09	0.25	5.02e-11	0.0605136	0.292791	0.232277	-0.16
10	CLEC2B	C-type lectin domain family 2 member B [Source:HGNC Symbol;Acc:HGNC:2053]	2.34e-13	-0.654178	0.09	0.392	3.66e-09	0.0921046	0.496081	0.403977	-0.302
10	IFI16	interferon gamma inducible protein 16 [Source:HGNC Symbol;Acc:HGNC:5395]	5.74e-13	-0.602952	0.09	0.384	8.99e-09	0.0860989	0.471114	0.385015	-0.294
10	RFLNB	refilin B [Source:HGNC Symbol;Acc:HGNC:28705]	8.95e-12	-0.440648	0.09	0.271	1.4e-07	0.0780243	0.314042	0.236017	-0.181
10	SYMPK	symplekin [Source:HGNC Symbol;Acc:HGNC:22935]	1.13e-11	-0.259195	0.09	0.148	1.76e-07	0.0882246	0.190321	0.102097	-0.058
10	RNF166	ring finger protein 166 [Source:HGNC Symbol;Acc:HGNC:28856]	1.86e-11	-0.396312	0.09	0.286	2.91e-07	0.0702868	0.305653	0.235366	-0.196
10	CMTM5	CKLF like MARVEL transmembrane domain containing 5 [Source:HGNC Symbol;Acc:HGNC:19176]	2.12e-11	-1.02885	0.09	0.229	3.31e-07	0.212833	0.735734	0.522901	-0.139
10	MSANTD3	Myb/SANT DNA binding domain containing 3 [Source:HGNC Symbol;Acc:HGNC:23370]	4.62e-11	-0.330366	0.09	0.138	7.23e-07	0.101291	0.232794	0.131502	-0.048
10	ARHGAP30	Rho GTPase activating protein 30 [Source:HGNC Symbol;Acc:HGNC:27414]	1.22e-10	-0.454216	0.09	0.35	1.91e-06	0.0842856	0.387434	0.303149	-0.26
10	PNMA1	PNMA family member 1 [Source:HGNC Symbol;Acc:HGNC:9158]	1.35e-10	-0.305233	0.09	0.138	2.12e-06	0.096683	0.219347	0.122664	-0.048
10	IL16	interleukin 16 [Source:HGNC Symbol;Acc:HGNC:5980]	1.07e-08	-0.346839	0.09	0.303	0.000166984	0.0914243	0.319527	0.228103	-0.213
10	HIPK2	homeodomain interacting protein kinase 2 [Source:HGNC Symbol;Acc:HGNC:14402]	1.24e-08	-0.262617	0.09	0.16	0.000194121	0.0756113	0.192483	0.116872	-0.07
10	CD96	CD96 molecule [Source:HGNC Symbol;Acc:HGNC:16892]	8.54e-08	-0.367255	0.09	0.297	0.00133644	0.0944791	0.334521	0.240042	-0.207
10	MPP1	membrane palmitoylated protein 1 [Source:HGNC Symbol;Acc:HGNC:7219]	1.56e-33	-1.24273	0.085	0.284	2.45e-29	0.170011	0.718057	0.548046	-0.199
10	PRKCB	protein kinase C beta [Source:HGNC Symbol;Acc:HGNC:9395]	2.37e-32	-0.746991	0.085	0.395	3.71e-28	0.0988493	0.542673	0.443824	-0.31
10	AGPAT1	1-acylglycerol-3-phosphate O-acyltransferase 1 [Source:HGNC Symbol;Acc:HGNC:324]	1.88e-22	-0.444569	0.085	0.18	2.94e-18	0.100092	0.292774	0.192682	-0.095
10	C12orf75	chromosome 12 open reading frame 75 [Source:HGNC Symbol;Acc:HGNC:35164]	3.26e-20	-0.971833	0.085	0.358	5.1e-16	0.11497	0.6217	0.506731	-0.273
10	HLA-DPB1	major histocompatibility complex, class II, DP beta 1 [Source:HGNC Symbol;Acc:HGNC:4940]	5.28e-19	-1.3258	0.085	0.393	8.26e-15	0.0851572	0.69911	0.613953	-0.308
10	TPP1	tripeptidyl peptidase 1 [Source:HGNC Symbol;Acc:HGNC:2073]	5.94e-18	-0.274128	0.085	0.196	9.3e-14	0.0656682	0.234465	0.168797	-0.111
10	PDLIM1	PDZ and LIM domain 1 [Source:HGNC Symbol;Acc:HGNC:2067]	7.91e-17	-1.1689	0.085	0.276	1.24e-12	0.139857	0.700388	0.560531	-0.191
10	TACC1	transforming acidic coiled-coil containing protein 1 [Source:HGNC Symbol;Acc:HGNC:11522]	1.32e-15	-0.302143	0.085	0.239	2.07e-11	0.0848919	0.27299	0.188098	-0.154
10	PHKB	phosphorylase kinase regulatory subunit beta [Source:HGNC Symbol;Acc:HGNC:8927]	1.34e-15	-0.307237	0.085	0.205	2.09e-11	0.0652137	0.234489	0.169276	-0.12
10	DMTN	dematin actin binding protein [Source:HGNC Symbol;Acc:HGNC:3382]	5.02e-14	-0.647124	0.085	0.173	7.85e-10	0.106101	0.357768	0.251668	-0.088
10	PACSIN2	protein kinase C and casein kinase substrate in neurons 2 [Source:HGNC Symbol;Acc:HGNC:8571]	5.08e-14	-0.339253	0.085	0.142	7.95e-10	0.061876	0.190457	0.128581	-0.057
10	ACRBP	acrosin binding protein [Source:HGNC Symbol;Acc:HGNC:17195]	5.41e-14	-1.41302	0.085	0.24	8.47e-10	0.205471	0.851341	0.645869	-0.155
10	CDYL	chromodomain Y like [Source:HGNC Symbol;Acc:HGNC:1811]	1.02e-13	-0.287899	0.085	0.153	1.6e-09	0.055837	0.184422	0.128585	-0.068
10	PPP6R1	protein phosphatase 6 regulatory subunit 1 [Source:HGNC Symbol;Acc:HGNC:29195]	8.02e-13	-0.271992	0.085	0.204	1.26e-08	0.0841129	0.230825	0.146712	-0.119
10	TPP2	tripeptidyl peptidase 2 [Source:HGNC Symbol;Acc:HGNC:12016]	2.66e-12	-0.340888	0.085	0.224	4.16e-08	0.0550023	0.24266	0.187658	-0.139
10	MFNG	MFNG O-fucosylpeptide 3-beta-N-acetylglucosaminyltransferase [Source:HGNC Symbol;Acc:HGNC:7038]	4.18e-12	-0.338587	0.085	0.286	6.54e-08	0.0888191	0.300061	0.211241	-0.201
10	CYREN	cell cycle regulator of NHEJ [Source:HGNC Symbol;Acc:HGNC:22432]	5.76e-12	-0.340724	0.085	0.13	9.01e-08	0.0572439	0.181832	0.124588	-0.045
10	KLF10	Kruppel like factor 10 [Source:HGNC Symbol;Acc:HGNC:11810]	3.9e-10	-0.281137	0.085	0.103	6.1e-06	0.0799265	0.128337	0.048411	-0.018
10	CHIC2	cysteine rich hydrophobic domain 2 [Source:HGNC Symbol;Acc:HGNC:1935]	1.38e-09	-0.272981	0.085	0.171	2.16e-05	0.044389	0.178677	0.134288	-0.086
10	C16orf54	chromosome 16 open reading frame 54 [Source:HGNC Symbol;Acc:HGNC:26649]	2.58e-09	-0.339024	0.085	0.287	4.04e-05	0.091111	0.310209	0.219098	-0.202
10	LPIN2	lipin 2 [Source:HGNC Symbol;Acc:HGNC:14450]	4.95e-09	-0.278391	0.085	0.203	7.74e-05	0.0666453	0.21308	0.146435	-0.118
10	HERC1	HECT and RLD domain containing E3 ubiquitin protein ligase family member 1 [Source:HGNC Symbol;Acc:HGNC:4867]	3.66e-08	-0.296562	0.085	0.183	0.000573126	0.0637778	0.20121	0.137432	-0.098
10	AKIRIN2	akirin 2 [Source:HGNC Symbol;Acc:HGNC:21407]	4.87e-36	-0.947025	0.08	0.306	7.63e-32	0.0974013	0.522937	0.425535	-0.226
10	QKI	QKI, KH domain containing RNA binding [Source:HGNC Symbol;Acc:HGNC:21100]	2.44e-26	-0.47379	0.08	0.289	3.82e-22	0.0833546	0.359227	0.275873	-0.209
10	SNN	stannin [Source:HGNC Symbol;Acc:HGNC:11149]	3.53e-26	-0.633065	0.08	0.226	5.53e-22	0.143255	0.454685	0.31143	-0.146
10	SDCBP	syndecan binding protein [Source:HGNC Symbol;Acc:HGNC:10662]	1.65e-23	-0.596156	0.08	0.315	2.58e-19	0.0783951	0.399958	0.321563	-0.235
10	CTSC	cathepsin C [Source:HGNC Symbol;Acc:HGNC:2528]	1.63e-22	-0.721941	0.08	0.358	2.56e-18	0.0538086	0.471095	0.417287	-0.278
10	SNCA	synuclein alpha [Source:HGNC Symbol;Acc:HGNC:11138]	9.31e-18	-0.609986	0.08	0.203	1.46e-13	0.166324	0.499772	0.333447	-0.123
10	KLHL5	kelch like family member 5 [Source:HGNC Symbol;Acc:HGNC:6356]	4.33e-14	-0.280493	0.08	0.136	6.78e-10	0.0629475	0.174492	0.111545	-0.056
10	OTUD5	OTU deubiquitinase 5 [Source:HGNC Symbol;Acc:HGNC:25402]	4.56e-14	-0.393475	0.08	0.215	7.14e-10	0.0569823	0.249389	0.192407	-0.135
10	LBR	lamin B receptor [Source:HGNC Symbol;Acc:HGNC:6518]	4.59e-14	-0.427507	0.08	0.298	7.19e-10	0.0697795	0.331528	0.261748	-0.218
10	SSBP3	single stranded DNA binding protein 3 [Source:HGNC Symbol;Acc:HGNC:15674]	9.2e-14	-0.298601	0.08	0.22	1.44e-09	0.0635313	0.252861	0.18933	-0.14
10	CENPT	centromere protein T [Source:HGNC Symbol;Acc:HGNC:25787]	2.98e-13	-0.435169	0.08	0.159	4.67e-09	0.0598268	0.228477	0.16865	-0.079
10	ITGA4	integrin subunit alpha 4 [Source:HGNC Symbol;Acc:HGNC:6140]	3.36e-13	-0.582569	0.08	0.388	5.26e-09	0.107779	0.502578	0.394799	-0.308
10	ATP2A3	ATPase sarcoplasmic/endoplasmic reticulum Ca2+ transporting 3 [Source:HGNC Symbol;Acc:HGNC:813]	4.12e-13	-0.435868	0.08	0.219	6.45e-09	0.075182	0.296598	0.221416	-0.139
10	RNF145	ring finger protein 145 [Source:HGNC Symbol;Acc:HGNC:20853]	1.58e-12	-0.321583	0.08	0.271	2.48e-08	0.0784784	0.277103	0.198624	-0.191
10	SNX9	sorting nexin 9 [Source:HGNC Symbol;Acc:HGNC:14973]	3.61e-12	-0.280342	0.08	0.14	5.66e-08	0.0737744	0.185331	0.111556	-0.06
10	AP003068.2	novel transcript, antisense to CAPN1	1.87e-11	-0.660357	0.08	0.174	2.93e-07	0.148213	0.42506	0.276847	-0.094
10	CCND2	cyclin D2 [Source:HGNC Symbol;Acc:HGNC:1583]	2.62e-09	-0.451288	0.08	0.284	4.1e-05	0.0734376	0.326805	0.253368	-0.204
10	TREML1	triggering receptor expressed on myeloid cells like 1 [Source:HGNC Symbol;Acc:HGNC:20434]	4.01e-09	-1.00966	0.08	0.222	6.28e-05	0.190905	0.68023	0.489324	-0.142
10	NT5M	5',3'-nucleotidase, mitochondrial [Source:HGNC Symbol;Acc:HGNC:15769]	6.34e-09	-0.455047	0.08	0.128	9.92e-05	0.103039	0.266578	0.163539	-0.048
10	RBM38	RNA binding motif protein 38 [Source:HGNC Symbol;Acc:HGNC:15818]	4.51e-29	-0.91761	0.075	0.342	7.05e-25	0.0798928	0.516701	0.436808	-0.267
10	PPP3R1	protein phosphatase 3 regulatory subunit B, alpha [Source:HGNC Symbol;Acc:HGNC:9317]	1.74e-20	-0.365029	0.075	0.207	2.73e-16	0.068817	0.263369	0.194552	-0.132
10	WAS	WASP actin nucleation promoting factor [Source:HGNC Symbol;Acc:HGNC:12731]	1.18e-19	-0.519392	0.075	0.378	1.85e-15	0.0863841	0.44189	0.355506	-0.303
10	TBPL1	TATA-box binding protein like 1 [Source:HGNC Symbol;Acc:HGNC:11589]	2.88e-17	-0.740512	0.075	0.211	4.51e-13	0.0520118	0.328953	0.276941	-0.136
10	TBC1D10C	TBC1 domain family member 10C [Source:HGNC Symbol;Acc:HGNC:24702]	3.26e-15	-0.587697	0.075	0.412	5.1e-11	0.0831628	0.495594	0.412431	-0.337
10	PRR7	proline rich 7, synaptic [Source:HGNC Symbol;Acc:HGNC:28130]	1e-14	-0.32927	0.075	0.143	1.57e-10	0.0603312	0.194671	0.13434	-0.068
10	CTSW	cathepsin W [Source:HGNC Symbol;Acc:HGNC:2546]	1.64e-14	-1.28558	0.075	0.351	2.57e-10	0.080353	0.686876	0.606523	-0.276
10	HELZ	helicase with zinc finger [Source:HGNC Symbol;Acc:HGNC:16878]	2.02e-14	-0.34437	0.075	0.231	3.17e-10	0.0391488	0.237932	0.198783	-0.156
10	SF3A1	splicing factor 3a subunit 1 [Source:HGNC Symbol;Acc:HGNC:10765]	6.31e-14	-0.251109	0.075	0.189	9.87e-10	0.0611244	0.199145	0.138021	-0.114
10	STON2	stonin 2 [Source:HGNC Symbol;Acc:HGNC:30652]	6.95e-14	-0.676555	0.075	0.117	1.09e-09	0.0460657	0.257646	0.21158	-0.042
10	SPARC	secreted protein acidic and cysteine rich [Source:HGNC Symbol;Acc:HGNC:11219]	1.06e-11	-0.87269	0.075	0.208	1.66e-07	0.161707	0.580467	0.41876	-0.133
10	EMB	embigin [Source:HGNC Symbol;Acc:HGNC:30465]	3.68e-10	-0.503309	0.075	0.365	5.76e-06	0.0824846	0.425632	0.343148	-0.29
10	CFD	complement factor D [Source:HGNC Symbol;Acc:HGNC:2771]	3.63e-08	-0.476686	0.075	0.116	0.000568032	0.0394197	0.19192	0.1525	-0.041
10	PAN3	poly(A) specific ribonuclease subunit PAN3 [Source:HGNC Symbol;Acc:HGNC:29991]	9.98e-08	-0.269017	0.075	0.193	0.00156283	0.0399383	0.191441	0.151502	-0.118
10	IVNS1ABP	influenza virus NS1A binding protein [Source:HGNC Symbol;Acc:HGNC:16951]	2.34e-07	-0.335555	0.075	0.187	0.00365609	0.0649023	0.204267	0.139365	-0.112
10	IFI30	IFI30 lysosomal thiol reductase [Source:HGNC Symbol;Acc:HGNC:5398]	2.52e-07	-0.584379	0.075	0.101	0.0039385	0.0426634	0.207963	0.1653	-0.026
10	FCER1G	Fc fragment of IgE receptor Ig [Source:HGNC Symbol;Acc:HGNC:3611]	6.42e-38	-1.09089	0.07	0.361	1e-33	0.151343	0.859946	0.708603	-0.291
10	PSTPIP2	proline-serine-threonine phosphatase interacting protein 2 [Source:HGNC Symbol;Acc:HGNC:9581]	4.41e-28	-0.56337	0.07	0.186	6.9e-24	0.0680024	0.305074	0.237071	-0.116
10	KCTD20	potassium channel tetramerization domain containing 20 [Source:HGNC Symbol;Acc:HGNC:21052]	4.45e-26	-0.463656	0.07	0.203	6.97e-22	0.0725178	0.286693	0.214175	-0.133
10	CTSS	cathepsin S [Source:HGNC Symbol;Acc:HGNC:2545]	5.28e-24	-1.58207	0.07	0.463	8.26e-20	0.0890488	0.82082	0.731772	-0.393
10	MAFG	MAF bZIP transcription factor G [Source:HGNC Symbol;Acc:HGNC:6781]	7.4e-24	-0.463318	0.07	0.139	1.16e-19	0.0301775	0.203366	0.173189	-0.069
10	LCP2	lymphocyte cytosolic protein 2 [Source:HGNC Symbol;Acc:HGNC:6529]	1.98e-20	-0.378094	0.07	0.286	3.1e-16	0.0767373	0.30651	0.229773	-0.216
10	ELK3	ETS transcription factor ELK3 [Source:HGNC Symbol;Acc:HGNC:3325]	4.03e-19	-0.381398	0.07	0.211	6.3e-15	0.0559133	0.243968	0.188055	-0.141
10	HLA-DPA1	major histocompatibility complex, class II, DP alpha 1 [Source:HGNC Symbol;Acc:HGNC:4938]	2.24e-18	-1.33808	0.07	0.353	3.51e-14	0.0763745	0.656807	0.580432	-0.283
10	HIPK1	homeodomain interacting protein kinase 1 [Source:HGNC Symbol;Acc:HGNC:19006]	2.46e-16	-0.34895	0.07	0.22	3.85e-12	0.0413478	0.234637	0.193289	-0.15
10	MAP4K4	mitogen-activated protein kinase kinase kinase kinase 4 [Source:HGNC Symbol;Acc:HGNC:6866]	6.79e-14	-0.431221	0.07	0.255	1.06e-09	0.0543926	0.280055	0.225662	-0.185
10	ADGRE5	adhesion G protein-coupled receptor E5 [Source:HGNC Symbol;Acc:HGNC:1711]	6.09e-13	-0.534276	0.07	0.31	9.53e-09	0.0644484	0.368354	0.303905	-0.24
10	LGALSL	galectin like [Source:HGNC Symbol;Acc:HGNC:25012]	7.64e-13	-0.933751	0.07	0.161	1.2e-08	0.0795887	0.420673	0.341085	-0.091
10	TENT5C	terminal nucleotidyltransferase 5C [Source:HGNC Symbol;Acc:HGNC:24712]	3.18e-12	-0.353736	0.07	0.139	4.97e-08	0.0395516	0.187107	0.147556	-0.069
10	C2orf88	chromosome 2 open reading frame 88 [Source:HGNC Symbol;Acc:HGNC:28191]	5.69e-12	-1.18817	0.07	0.21	8.91e-08	0.138033	0.6138	0.475766	-0.14
10	RCSD1	RCSD domain containing 1 [Source:HGNC Symbol;Acc:HGNC:28310]	2.15e-11	-0.48952	0.07	0.366	3.37e-07	0.0769186	0.410891	0.333973	-0.296
10	ADIPOR2	adiponectin receptor 2 [Source:HGNC Symbol;Acc:HGNC:24041]	1.72e-10	-0.2723	0.07	0.137	2.69e-06	0.0464361	0.164094	0.117658	-0.067
10	FMNL1	formin like 1 [Source:HGNC Symbol;Acc:HGNC:1212]	3.68e-10	-0.50037	0.07	0.329	5.77e-06	0.0733499	0.381773	0.308423	-0.259
10	ARHGAP4	Rho GTPase activating protein 4 [Source:HGNC Symbol;Acc:HGNC:674]	4.08e-09	-0.267438	0.07	0.234	6.39e-05	0.0622636	0.233368	0.171105	-0.164
10	SATB1	SATB homeobox 1 [Source:HGNC Symbol;Acc:HGNC:10541]	8.54e-08	-0.305716	0.07	0.245	0.00133755	0.0764659	0.26546	0.188994	-0.175
10	CHCHD7	coiled-coil-helix-coiled-coil-helix domain containing 7 [Source:HGNC Symbol;Acc:HGNC:28314]	1.53e-07	-0.296742	0.07	0.223	0.00239207	0.0483168	0.222811	0.174494	-0.153
10	PLEK	pleckstrin [Source:HGNC Symbol;Acc:HGNC:9070]	1.06e-42	-1.36895	0.065	0.438	1.65e-38	0.100389	0.920388	0.819999	-0.373
10	MOB1B	MOB kinase activator 1B [Source:HGNC Symbol;Acc:HGNC:29801]	3.54e-26	-0.460311	0.065	0.146	5.54e-22	0.0614625	0.23487	0.173407	-0.081
10	TACC3	transforming acidic coiled-coil containing protein 3 [Source:HGNC Symbol;Acc:HGNC:11524]	6.57e-26	-0.6843	0.065	0.235	1.03e-21	0.0654826	0.35254	0.287057	-0.17
10	UBXN11	UBX domain protein 11 [Source:HGNC Symbol;Acc:HGNC:30600]	7.61e-26	-0.689683	0.065	0.181	1.19e-21	0.0513543	0.296996	0.245642	-0.116
10	CARD8	caspase recruitment domain family member 8 [Source:HGNC Symbol;Acc:HGNC:17057]	9.52e-21	-0.44387	0.065	0.293	1.49e-16	0.063386	0.322873	0.259487	-0.228
10	AC020916.1	novel transcript, antisense to ZSWIM4	1.06e-18	-0.444571	0.065	0.149	1.65e-14	0.0688131	0.231918	0.163105	-0.084
10	AMFR	autocrine motility factor receptor [Source:HGNC Symbol;Acc:HGNC:463]	1.53e-17	-0.285253	0.065	0.144	2.4e-13	0.0621046	0.193711	0.131606	-0.079
10	PLA2G12A	phospholipase A2 group XIIA [Source:HGNC Symbol;Acc:HGNC:18554]	1.79e-17	-0.507513	0.065	0.149	2.8e-13	0.0706097	0.26427	0.193661	-0.084
10	AC000093.1	novel transcript	5.28e-17	-0.792064	0.065	0.182	8.27e-13	0.118461	0.462037	0.343575	-0.117
10	SLCO3A1	solute carrier organic anion transporter family member 3A1 [Source:HGNC Symbol;Acc:HGNC:10952]	1.85e-16	-0.351135	0.065	0.238	2.89e-12	0.0752074	0.270998	0.195791	-0.173
10	RPA1	replication protein A1 [Source:HGNC Symbol;Acc:HGNC:10289]	1.04e-15	-0.414944	0.065	0.164	1.63e-11	0.0513672	0.218773	0.167406	-0.099
10	DPYD	dihydropyrimidine dehydrogenase [Source:HGNC Symbol;Acc:HGNC:3012]	2.83e-15	-0.342553	0.065	0.221	4.44e-11	0.0548829	0.241939	0.187056	-0.156
10	AC245297.3	novel transcript	1.7e-13	-0.397308	0.065	0.3	2.66e-09	0.0711123	0.331888	0.260776	-0.235
10	MPIG6B	megakaryocyte and platelet inhibitory receptor G6b [Source:HGNC Symbol;Acc:HGNC:13937]	6.68e-12	-0.562037	0.065	0.181	1.05e-07	0.151733	0.442491	0.290758	-0.116
10	GMPR	guanosine monophosphate reductase [Source:HGNC Symbol;Acc:HGNC:4376]	1.95e-11	-0.736392	0.065	0.179	3.05e-07	0.122956	0.442895	0.319939	-0.114
10	GLIPR1	GLI pathogenesis related 1 [Source:HGNC Symbol;Acc:HGNC:17001]	9.19e-11	-0.54013	0.065	0.313	1.44e-06	0.0673674	0.389893	0.322526	-0.248
10	AIF1	allograft inflammatory factor 1 [Source:HGNC Symbol;Acc:HGNC:352]	1.08e-10	-1.2001	0.065	0.247	1.69e-06	0.0828528	0.490544	0.407691	-0.182
10	C16orf87	chromosome 16 open reading frame 87 [Source:HGNC Symbol;Acc:HGNC:33754]	1.25e-10	-0.25098	0.065	0.164	1.96e-06	0.0657901	0.182379	0.116589	-0.099
10	AC147651.1	novel transcript	1.29e-10	-0.884299	0.065	0.176	2.01e-06	0.106703	0.462539	0.355835	-0.111
10	AP001189.1	novel transcript	5.89e-10	-0.656219	0.065	0.168	9.22e-06	0.129739	0.414656	0.284917	-0.103
10	CLEC1B	C-type lectin domain family 1 member B [Source:HGNC Symbol;Acc:HGNC:24356]	6.64e-10	-0.753047	0.065	0.159	1.04e-05	0.124086	0.389367	0.265282	-0.094
10	MSL3	MSL complex subunit 3 [Source:HGNC Symbol;Acc:HGNC:7370]	3.22e-08	-0.298238	0.065	0.251	0.000503822	0.0571535	0.257519	0.200365	-0.186
10	ARRDC3	arrestin domain containing 3 [Source:HGNC Symbol;Acc:HGNC:29263]	4.73e-08	-0.275074	0.065	0.19	0.000740091	0.050926	0.199965	0.149039	-0.125
10	PYGL	glycogen phosphorylase L [Source:HGNC Symbol;Acc:HGNC:9725]	3.31e-26	-0.420921	0.06	0.131	5.18e-22	0.0528872	0.206484	0.153597	-0.071
10	APOBEC3C	apolipoprotein B mRNA editing enzyme catalytic subunit 3C [Source:HGNC Symbol;Acc:HGNC:17353]	2.68e-22	-0.452824	0.06	0.284	4.2e-18	0.0733451	0.344642	0.271297	-0.224
10	MXD1	MAX dimerization protein 1 [Source:HGNC Symbol;Acc:HGNC:6761]	1.64e-20	-0.590876	0.06	0.185	2.57e-16	0.0405073	0.270995	0.230488	-0.125
10	ABCC3	ATP binding cassette subfamily C member 3 [Source:HGNC Symbol;Acc:HGNC:54]	7.66e-19	-0.608407	0.06	0.127	1.2e-14	0.0630882	0.271279	0.208191	-0.067
10	YPEL2	yippee like 2 [Source:HGNC Symbol;Acc:HGNC:18326]	1.39e-17	-0.29755	0.06	0.185	2.18e-13	0.0566945	0.205228	0.148534	-0.125
10	RASA3	RAS p21 protein activator 3 [Source:HGNC Symbol;Acc:HGNC:20331]	6.22e-17	-0.452616	0.06	0.265	9.73e-13	0.0574606	0.308266	0.250806	-0.205
10	NFAT5	nuclear factor of activated T cells 5 [Source:HGNC Symbol;Acc:HGNC:7774]	4.55e-14	-0.308054	0.06	0.159	7.12e-10	0.0334	0.177756	0.144356	-0.099
10	C1orf162	chromosome 1 open reading frame 162 [Source:HGNC Symbol;Acc:HGNC:28344]	1.17e-13	-0.63381	0.06	0.318	1.83e-09	0.0693616	0.427327	0.357965	-0.258
10	ITGA2B	integrin subunit alpha 2b [Source:HGNC Symbol;Acc:HGNC:6138]	3.11e-13	-0.928869	0.06	0.207	4.87e-09	0.148034	0.577717	0.429683	-0.147
10	MAP4K5	mitogen-activated protein kinase kinase kinase kinase 5 [Source:HGNC Symbol;Acc:HGNC:6867]	3.27e-13	-0.299576	0.06	0.133	5.12e-09	0.0443745	0.171472	0.127097	-0.073
10	LST1	leukocyte specific transcript 1 [Source:HGNC Symbol;Acc:HGNC:14189]	1.61e-12	-0.945143	0.06	0.219	2.53e-08	0.0731853	0.387386	0.314201	-0.159
10	TET2	tet methylcytosine dioxygenase 2 [Source:HGNC Symbol;Acc:HGNC:25941]	1.04e-11	-0.262976	0.06	0.147	1.63e-07	0.0430453	0.159911	0.116866	-0.087
10	GPR183	G protein-coupled receptor 183 [Source:HGNC Symbol;Acc:HGNC:3128]	1.59e-08	-0.338902	0.06	0.211	0.000248716	0.0700743	0.254513	0.184439	-0.151
10	CMTM3	CKLF like MARVEL transmembrane domain containing 3 [Source:HGNC Symbol;Acc:HGNC:19174]	7.78e-08	-0.309408	0.06	0.226	0.00121846	0.0545471	0.239075	0.184528	-0.166
10	ST3GAL1	ST3 beta-galactoside alpha-2,3-sialyltransferase 1 [Source:HGNC Symbol;Acc:HGNC:10862]	1.34e-07	-0.307939	0.06	0.205	0.00209898	0.0362451	0.208774	0.172529	-0.145
10	TAGAP	T cell activation RhoGTPase activating protein [Source:HGNC Symbol;Acc:HGNC:15669]	1.45e-07	-0.351128	0.06	0.288	0.00226853	0.0713181	0.307345	0.236026	-0.228
10	GABARAPL1	GABA type A receptor associated protein like 1 [Source:HGNC Symbol;Acc:HGNC:4068]	1.63e-07	-0.332659	0.06	0.182	0.002546	0.0483964	0.211979	0.163583	-0.122
10	LINC00623	long intergenic non-protein coding RNA 623 [Source:HGNC Symbol;Acc:HGNC:44252]	2.9e-07	-0.376326	0.06	0.268	0.00453972	0.0520362	0.282253	0.230216	-0.208
10	TPST2	tyrosylprotein sulfotransferase 2 [Source:HGNC Symbol;Acc:HGNC:12021]	2.26e-38	-1.00033	0.055	0.341	3.54e-34	0.0861055	0.610776	0.52467	-0.286
10	CD226	CD226 molecule [Source:HGNC Symbol;Acc:HGNC:16961]	2.27e-28	-0.880388	0.055	0.291	3.56e-24	0.060833	0.480964	0.420131	-0.236
10	GNA13	G protein subunit alpha 13 [Source:HGNC Symbol;Acc:HGNC:4381]	4.12e-20	-0.253107	0.055	0.167	6.44e-16	0.0455072	0.193761	0.148254	-0.112
10	MMD	monocyte to macrophage differentiation associated [Source:HGNC Symbol;Acc:HGNC:7153]	3.12e-19	-1.16873	0.055	0.226	4.88e-15	0.1029	0.556443	0.453543	-0.171
10	CBL	Cbl proto-oncogene [Source:HGNC Symbol;Acc:HGNC:1541]	1.64e-17	-0.270211	0.055	0.191	2.57e-13	0.0499961	0.200828	0.150832	-0.136
10	MAP4K2	mitogen-activated protein kinase kinase kinase kinase 2 [Source:HGNC Symbol;Acc:HGNC:6864]	1.05e-16	-0.305632	0.055	0.161	1.65e-12	0.0515332	0.194746	0.143213	-0.106
10	TSPOAP1-AS1	TSPOAP1, SUPT4H1 and RNF43 antisense RNA 1 [Source:HGNC Symbol;Acc:HGNC:44148]	1.06e-16	-0.495279	0.055	0.193	1.66e-12	0.0910031	0.33173	0.240727	-0.138
10	SLA2	Src like adaptor 2 [Source:HGNC Symbol;Acc:HGNC:17329]	2.72e-16	-0.408939	0.055	0.158	4.26e-12	0.0808907	0.255772	0.174881	-0.103
10	FHL1	four and a half LIM domains 1 [Source:HGNC Symbol;Acc:HGNC:3702]	3.24e-13	-0.409538	0.055	0.153	5.08e-09	0.0939437	0.284181	0.190237	-0.098
10	SELP	selectin P [Source:HGNC Symbol;Acc:HGNC:10721]	5.19e-11	-0.323297	0.055	0.115	8.13e-07	0.0973829	0.233289	0.135906	-0.06
10	MAP3K7CL	MAP3K7 C-terminal like [Source:HGNC Symbol;Acc:HGNC:16457]	1.94e-10	-0.858505	0.055	0.158	3.04e-06	0.108556	0.393512	0.284956	-0.103
10	ARHGEF3	Rho guanine nucleotide exchange factor 3 [Source:HGNC Symbol;Acc:HGNC:683]	1.47e-09	-0.267252	0.055	0.191	2.3e-05	0.0452657	0.199366	0.154101	-0.136
10	SLA	Src like adaptor [Source:HGNC Symbol;Acc:HGNC:10902]	3.07e-09	-0.26504	0.055	0.191	4.81e-05	0.0549404	0.200947	0.146007	-0.136
10	GZMA	granzyme A [Source:HGNC Symbol;Acc:HGNC:4708]	3.72e-08	-1.25994	0.055	0.213	0.00058246	0.0791093	0.532778	0.453668	-0.158
10	RASSF5	Ras association domain family member 5 [Source:HGNC Symbol;Acc:HGNC:17609]	3.84e-08	-0.360798	0.055	0.268	0.000600484	0.0466745	0.27323	0.226555	-0.213
10	PPP1R18	protein phosphatase 1 regulatory subunit 18 [Source:HGNC Symbol;Acc:HGNC:29413]	1.84e-32	-0.748209	0.05	0.387	2.89e-28	0.0395128	0.482465	0.442952	-0.337
10	ARRB1	arrestin beta 1 [Source:HGNC Symbol;Acc:HGNC:711]	2.59e-27	-0.291077	0.05	0.122	4.06e-23	0.0510811	0.174576	0.123495	-0.072
10	GADD45A	growth arrest and DNA damage inducible alpha [Source:HGNC Symbol;Acc:HGNC:4095]	1.17e-25	-0.925177	0.05	0.184	1.83e-21	0.0587533	0.352837	0.294083	-0.134
10	LYST	lysosomal trafficking regulator [Source:HGNC Symbol;Acc:HGNC:1968]	2.45e-24	-0.574485	0.05	0.235	3.84e-20	0.0253907	0.308078	0.282688	-0.185
10	BICD2	BICD cargo adaptor 2 [Source:HGNC Symbol;Acc:HGNC:17208]	3.18e-21	-0.266739	0.05	0.14	4.97e-17	0.0499844	0.170764	0.120779	-0.09
10	SSX2IP	SSX family member 2 interacting protein [Source:HGNC Symbol;Acc:HGNC:16509]	1.69e-18	-0.638231	0.05	0.137	2.65e-14	0.0482574	0.265084	0.216826	-0.087
10	TGFBR2	transforming growth factor beta receptor 2 [Source:HGNC Symbol;Acc:HGNC:11773]	9.26e-13	-0.326142	0.05	0.247	1.45e-08	0.0539833	0.257727	0.203743	-0.197
10	FOXN3	forkhead box N3 [Source:HGNC Symbol;Acc:HGNC:1928]	9.46e-13	-0.378368	0.05	0.265	1.48e-08	0.0383467	0.272343	0.233997	-0.215
10	JAK3	Janus kinase 3 [Source:HGNC Symbol;Acc:HGNC:6193]	6.59e-10	-0.316835	0.05	0.232	1.03e-05	0.0472875	0.23465	0.187362	-0.182
10	PLEKHA2	pleckstrin homology domain containing A2 [Source:HGNC Symbol;Acc:HGNC:14336]	2.68e-08	-0.285165	0.05	0.166	0.000419795	0.0224164	0.172838	0.150422	-0.116
10	STK10	serine/threonine kinase 10 [Source:HGNC Symbol;Acc:HGNC:11388]	3.15e-08	-0.398848	0.05	0.27	0.000493617	0.0414671	0.283776	0.242309	-0.22
10	CD68	CD68 molecule [Source:HGNC Symbol;Acc:HGNC:1693]	3.96e-58	-0.765011	0.045	0.251	6.2e-54	0.100279	0.533381	0.433102	-0.206
10	ATP6V1B2	ATPase H+ transporting V1 subunit B2 [Source:HGNC Symbol;Acc:HGNC:854]	4.37e-30	-0.269541	0.045	0.148	6.85e-26	0.0412411	0.17657	0.135329	-0.103
10	FLI1	Fli-1 proto-oncogene, ETS transcription factor [Source:HGNC Symbol;Acc:HGNC:3749]	1.18e-27	-0.452042	0.045	0.251	1.85e-23	0.034025	0.27684	0.242815	-0.206
10	DAB2	DAB adaptor protein 2 [Source:HGNC Symbol;Acc:HGNC:2662]	7.56e-27	-1.12759	0.045	0.195	1.18e-22	0.0828682	0.496297	0.413429	-0.15
10	STX7	syntaxin 7 [Source:HGNC Symbol;Acc:HGNC:11442]	1.91e-26	-0.483642	0.045	0.222	3e-22	0.0442653	0.289912	0.245647	-0.177
10	VIM-AS1	VIM antisense RNA 1 [Source:HGNC Symbol;Acc:HGNC:44879]	2.68e-25	-0.901917	0.045	0.201	4.19e-21	0.0517255	0.390234	0.338509	-0.156
10	GTPBP2	GTP binding protein 2 [Source:HGNC Symbol;Acc:HGNC:4670]	3.94e-24	-0.525974	0.045	0.136	6.17e-20	0.0392373	0.236833	0.197596	-0.091
10	PRKAR1B	protein kinase cAMP-dependent type I regulatory subunit beta [Source:HGNC Symbol;Acc:HGNC:9390]	3.24e-22	-0.547891	0.045	0.14	5.08e-18	0.0405547	0.243919	0.203364	-0.095
10	CCDC71L	coiled-coil domain containing 71 like [Source:HGNC Symbol;Acc:HGNC:26685]	3.42e-20	-0.394375	0.045	0.143	5.35e-16	0.0256407	0.187093	0.161452	-0.098
10	BACH1	BTB domain and CNC homolog 1 [Source:HGNC Symbol;Acc:HGNC:935]	4.44e-20	-0.29777	0.045	0.166	6.95e-16	0.049497	0.193979	0.144482	-0.121
10	ZNF438	zinc finger protein 438 [Source:HGNC Symbol;Acc:HGNC:21029]	1.05e-18	-0.37045	0.045	0.102	1.64e-14	0.0533435	0.180698	0.127355	-0.057
10	DYRK1A	dual specificity tyrosine phosphorylation regulated kinase 1A [Source:HGNC Symbol;Acc:HGNC:3091]	4.61e-18	-0.298301	0.045	0.186	7.21e-14	0.0346927	0.196263	0.161571	-0.141
10	RPS6KA3	ribosomal protein S6 kinase A3 [Source:HGNC Symbol;Acc:HGNC:10432]	7.05e-18	-0.351656	0.045	0.237	1.1e-13	0.042977	0.245755	0.202778	-0.192
10	LY6G6F	lymphocyte antigen 6 family member G6F [Source:HGNC Symbol;Acc:HGNC:13933]	8.18e-18	-0.341441	0.045	0.114	1.28e-13	0.0847411	0.232578	0.147837	-0.069
10	SCN1B	sodium voltage-gated channel beta subunit 1 [Source:HGNC Symbol;Acc:HGNC:10586]	1.3e-16	-0.631603	0.045	0.143	2.03e-12	0.0651264	0.32781	0.262684	-0.098
10	MAP3K5	mitogen-activated protein kinase kinase kinase 5 [Source:HGNC Symbol;Acc:HGNC:6857]	2.84e-15	-0.251217	0.045	0.109	4.45e-11	0.0347197	0.137348	0.102629	-0.064
10	TNIK	TRAF2 and NCK interacting kinase [Source:HGNC Symbol;Acc:HGNC:30765]	1.57e-13	-0.418575	0.045	0.189	2.46e-09	0.02684	0.224655	0.197815	-0.144
10	SERPINB9	serpin family B member 9 [Source:HGNC Symbol;Acc:HGNC:8955]	5.02e-13	-0.309095	0.045	0.213	7.86e-09	0.0540022	0.231051	0.177049	-0.168
10	CLDN5	claudin 5 [Source:HGNC Symbol;Acc:HGNC:2047]	6.16e-13	-0.729341	0.045	0.149	9.65e-09	0.0806019	0.385627	0.305025	-0.104
10	ESAM	endothelial cell adhesion molecule [Source:HGNC Symbol;Acc:HGNC:17474]	2.75e-12	-0.749723	0.045	0.159	4.3e-08	0.0959026	0.404745	0.308843	-0.114
10	AC090409.1	novel transcript	4.22e-12	-0.722747	0.045	0.142	6.6e-08	0.0651883	0.32173	0.256542	-0.097
10	HLA-DMA	major histocompatibility complex, class II, DM alpha [Source:HGNC Symbol;Acc:HGNC:4934]	4.47e-12	-0.476948	0.045	0.177	7e-08	0.0376002	0.252636	0.215036	-0.132
10	GP1BA	glycoprotein Ib platelet subunit alpha [Source:HGNC Symbol;Acc:HGNC:4439]	7.1e-12	-0.6386	0.045	0.123	1.11e-07	0.0678968	0.268793	0.200896	-0.078
10	ATP2B1-AS1	ATP2B1 antisense RNA 1 [Source:HGNC Symbol;Acc:HGNC:27883]	9.12e-11	-0.567187	0.045	0.221	1.43e-06	0.0508568	0.311576	0.260719	-0.176
10	HSD17B11	hydroxysteroid 17-beta dehydrogenase 11 [Source:HGNC Symbol;Acc:HGNC:22960]	1.15e-08	-0.394018	0.045	0.275	0.000179419	0.035613	0.283332	0.247719	-0.23
10	GNLY	granulysin [Source:HGNC Symbol;Acc:HGNC:4414]	1.98e-08	-2.47092	0.045	0.211	0.000310202	0.0607472	0.67473	0.613983	-0.166
10	PRKX	protein kinase X-linked [Source:HGNC Symbol;Acc:HGNC:9441]	1.71e-07	-0.284026	0.045	0.202	0.00267909	0.0358284	0.201421	0.165592	-0.157
10	LCN2	lipocalin 2 [Source:HGNC Symbol;Acc:HGNC:6526]	3.8e-07	-0.735155	0.045	0.115	0.00594608	0.0553511	0.271224	0.215873	-0.07
10	NCF1	neutrophil cytosolic factor 1 [Source:HGNC Symbol;Acc:HGNC:7660]	5.73e-07	-0.637371	0.045	0.231	0.00896896	0.0559008	0.337088	0.281187	-0.186
10	PTPRJ	protein tyrosine phosphatase receptor type J [Source:HGNC Symbol;Acc:HGNC:9673]	1.25e-33	-0.595318	0.04	0.203	1.95e-29	0.0431447	0.302414	0.259269	-0.163
10	PTGS1	prostaglandin-endoperoxide synthase 1 [Source:HGNC Symbol;Acc:HGNC:9604]	6.62e-26	-0.720195	0.04	0.163	1.04e-21	0.0679101	0.360402	0.292492	-0.123
10	FURIN	furin, paired basic amino acid cleaving enzyme [Source:HGNC Symbol;Acc:HGNC:8568]	1.77e-24	-0.348345	0.04	0.114	2.77e-20	0.0134832	0.149856	0.136373	-0.074
10	HHEX	hematopoietically expressed homeobox [Source:HGNC Symbol;Acc:HGNC:4901]	1.11e-22	-0.389471	0.04	0.119	1.73e-18	0.0328009	0.169702	0.136901	-0.079
10	FNTB	farnesyltransferase, CAAX box, beta [Source:HGNC Symbol;Acc:HGNC:3785]	1.56e-21	-0.472355	0.04	0.104	2.44e-17	0.0441833	0.205696	0.161513	-0.064
10	CYB5R4	cytochrome b5 reductase 4 [Source:HGNC Symbol;Acc:HGNC:20147]	1.16e-19	-0.353242	0.04	0.177	1.81e-15	0.0173905	0.193877	0.176486	-0.137
10	KLHL6	kelch like family member 6 [Source:HGNC Symbol;Acc:HGNC:18653]	7.16e-19	-0.273469	0.04	0.136	1.12e-14	0.0379498	0.160563	0.122613	-0.096
10	PDE4D	phosphodiesterase 4D [Source:HGNC Symbol;Acc:HGNC:8783]	1.43e-17	-0.414414	0.04	0.186	2.23e-13	0.04663	0.247794	0.201164	-0.146
10	TRIM58	tripartite motif containing 58 [Source:HGNC Symbol;Acc:HGNC:24150]	1.42e-16	-0.59442	0.04	0.13	2.23e-12	0.0687244	0.289827	0.221102	-0.09
10	SH3BGRL2	SH3 domain binding glutamate rich protein like 2 [Source:HGNC Symbol;Acc:HGNC:15567]	5.46e-16	-0.782257	0.04	0.169	8.54e-12	0.0880492	0.399487	0.311438	-0.129
10	MYO1G	myosin IG [Source:HGNC Symbol;Acc:HGNC:13880]	1.69e-11	-0.466185	0.04	0.281	2.65e-07	0.035674	0.315469	0.279795	-0.241
10	GNB5	G protein subunit beta 5 [Source:HGNC Symbol;Acc:HGNC:4401]	5.4e-11	-0.285834	0.04	0.133	8.45e-07	0.037634	0.16484	0.127206	-0.093
10	SESN3	sestrin 3 [Source:HGNC Symbol;Acc:HGNC:23060]	1.98e-08	-0.278835	0.04	0.177	0.000310254	0.0359892	0.187309	0.15132	-0.137
10	SAMSN1	SAM domain, SH3 domain and nuclear localization signals 1 [Source:HGNC Symbol;Acc:HGNC:10528]	3.82e-08	-0.28737	0.04	0.159	0.000598046	0.0338665	0.163858	0.129992	-0.119
10	SNRK	SNF related kinase [Source:HGNC Symbol;Acc:HGNC:30598]	4.11e-08	-0.318719	0.04	0.228	0.000642734	0.0345623	0.224996	0.190434	-0.188
10	FCGRT	Fc fragment of IgG receptor and transporter [Source:HGNC Symbol;Acc:HGNC:3621]	1.6e-07	-0.381561	0.04	0.168	0.00249694	0.0320889	0.210284	0.178195	-0.128
10	CORO1C	coronin 1C [Source:HGNC Symbol;Acc:HGNC:2254]	5.87e-53	-0.49482	0.035	0.17	9.19e-49	0.0485109	0.280041	0.23153	-0.135
10	CD36	CD36 molecule [Source:HGNC Symbol;Acc:HGNC:1663]	4.01e-48	-0.700306	0.035	0.176	6.28e-44	0.0385586	0.32546	0.286902	-0.141
10	PECAM1	platelet and endothelial cell adhesion molecule 1 [Source:HGNC Symbol;Acc:HGNC:8823]	4.95e-42	-0.547578	0.035	0.218	7.74e-38	0.0429521	0.31193	0.268978	-0.183
10	FRMD4B	FERM domain containing 4B [Source:HGNC Symbol;Acc:HGNC:24886]	4.88e-35	-0.756698	0.035	0.166	7.63e-31	0.0307605	0.290404	0.259643	-0.131
10	INSIG1	insulin induced gene 1 [Source:HGNC Symbol;Acc:HGNC:6083]	9.8e-34	-0.565795	0.035	0.188	1.53e-29	0.0194674	0.258621	0.239153	-0.153
10	USP12	ubiquitin specific peptidase 12 [Source:HGNC Symbol;Acc:HGNC:20485]	1.85e-27	-0.486568	0.035	0.19	2.9e-23	0.0285169	0.247442	0.218925	-0.155
10	RAB37	RAB37, member RAS oncogene family [Source:HGNC Symbol;Acc:HGNC:30268]	4.77e-24	-0.627102	0.035	0.221	7.46e-20	0.0459523	0.344267	0.298315	-0.186
10	HLA-DRA	major histocompatibility complex, class II, DR alpha [Source:HGNC Symbol;Acc:HGNC:4947]	9.55e-19	-1.88301	0.035	0.245	1.49e-14	0.0446585	0.643972	0.599313	-0.21
10	ARHGAP6	Rho GTPase activating protein 6 [Source:HGNC Symbol;Acc:HGNC:676]	1.34e-16	-0.723252	0.035	0.136	2.1e-12	0.0608835	0.310737	0.249853	-0.101
10	PDGFA	platelet derived growth factor subunit A [Source:HGNC Symbol;Acc:HGNC:8799]	1.96e-13	-0.795731	0.035	0.121	3.06e-09	0.0339501	0.283609	0.249659	-0.086
10	PDE5A	phosphodiesterase 5A [Source:HGNC Symbol;Acc:HGNC:8784]	2.17e-13	-0.500551	0.035	0.112	3.4e-09	0.0586351	0.230655	0.17202	-0.077
10	ENKUR	enkurin, TRPC channel interacting protein [Source:HGNC Symbol;Acc:HGNC:28388]	6.68e-13	-0.621651	0.035	0.113	1.05e-08	0.0471154	0.245051	0.197936	-0.078
10	TMEM158	transmembrane protein 158 [Source:HGNC Symbol;Acc:HGNC:30293]	8.31e-12	-0.732948	0.035	0.138	1.3e-07	0.0561789	0.311383	0.255204	-0.103
10	NKG7	natural killer cell granule protein 7 [Source:HGNC Symbol;Acc:HGNC:7830]	2.99e-11	-2.33269	0.035	0.237	4.69e-07	0.0441029	0.734038	0.689935	-0.202
10	OSBP2	oxysterol binding protein 2 [Source:HGNC Symbol;Acc:HGNC:8504]	3.97e-10	-0.347322	0.035	0.106	6.21e-06	0.0814301	0.219186	0.137756	-0.071
10	CST7	cystatin F [Source:HGNC Symbol;Acc:HGNC:2479]	6.18e-10	-1.25809	0.035	0.207	9.67e-06	0.0402831	0.493108	0.452825	-0.172
10	THEMIS2	thymocyte selection associated family member 2 [Source:HGNC Symbol;Acc:HGNC:16839]	8.72e-09	-0.291138	0.035	0.178	0.000136542	0.0298623	0.188457	0.158595	-0.143
10	PLXDC2	plexin domain containing 2 [Source:HGNC Symbol;Acc:HGNC:21013]	1.13e-39	-0.28723	0.03	0.12	1.76e-35	0.0405023	0.175442	0.13494	-0.09
10	PTGIR	prostaglandin I2 receptor [Source:HGNC Symbol;Acc:HGNC:9602]	5.28e-32	-0.625162	0.03	0.146	8.26e-28	0.0419051	0.263598	0.221693	-0.116
10	INAFM2	InaF motif containing 2 [Source:HGNC Symbol;Acc:HGNC:35165]	6.28e-32	-0.368068	0.03	0.118	9.83e-28	0.0533731	0.215183	0.161809	-0.088
10	FCGR2A	Fc fragment of IgG receptor IIa [Source:HGNC Symbol;Acc:HGNC:3616]	5.89e-28	-0.469628	0.03	0.163	9.22e-24	0.0747367	0.288951	0.214214	-0.133
10	SUSD1	sushi domain containing 1 [Source:HGNC Symbol;Acc:HGNC:25413]	1.37e-24	-0.29248	0.03	0.102	2.14e-20	0.0198546	0.138444	0.11859	-0.072
10	E2F3	E2F transcription factor 3 [Source:HGNC Symbol;Acc:HGNC:3115]	5.65e-20	-0.261575	0.03	0.11	8.84e-16	0.0302127	0.139608	0.109395	-0.08
10	PF4V1	platelet factor 4 variant 1 [Source:HGNC Symbol;Acc:HGNC:8862]	1.4e-18	-0.873976	0.03	0.131	2.19e-14	0.0342254	0.316121	0.281896	-0.101
10	TMEM140	transmembrane protein 140 [Source:HGNC Symbol;Acc:HGNC:21870]	1.73e-18	-0.812467	0.03	0.149	2.7e-14	0.0588162	0.333149	0.274333	-0.119
10	MAN1A1	mannosidase alpha class 1A member 1 [Source:HGNC Symbol;Acc:HGNC:6821]	1.62e-16	-0.265966	0.03	0.143	2.54e-12	0.0417902	0.182729	0.140939	-0.113
10	DOCK2	dedicator of cytokinesis 2 [Source:HGNC Symbol;Acc:HGNC:2988]	8.03e-14	-0.436591	0.03	0.274	1.26e-09	0.0234556	0.292715	0.26926	-0.244
10	GLIPR2	GLI pathogenesis related 2 [Source:HGNC Symbol;Acc:HGNC:18007]	7.02e-12	-0.419148	0.03	0.247	1.1e-07	0.0421727	0.288396	0.246223	-0.217
10	F2R	coagulation factor II thrombin receptor [Source:HGNC Symbol;Acc:HGNC:3537]	3.37e-10	-0.408765	0.03	0.125	5.27e-06	0.0400171	0.204708	0.164691	-0.095
10	CALHM6	calcium homeostasis modulator family member 6 [Source:HGNC Symbol;Acc:HGNC:33391]	1.5e-09	-0.345987	0.03	0.181	2.35e-05	0.0312888	0.212442	0.181153	-0.151
10	CCDC69	coiled-coil domain containing 69 [Source:HGNC Symbol;Acc:HGNC:24487]	9.18e-09	-0.319781	0.03	0.236	0.000143756	0.037693	0.244162	0.206469	-0.206
10	LYL1	LYL1 basic helix-loop-helix family member [Source:HGNC Symbol;Acc:HGNC:6734]	6.29e-51	-1.18234	0.025	0.229	9.85e-47	0.0401317	0.4695	0.429368	-0.204
10	SKAP2	src kinase associated phosphoprotein 2 [Source:HGNC Symbol;Acc:HGNC:15687]	1.84e-39	-0.646039	0.025	0.235	2.88e-35	0.0313278	0.34903	0.317702	-0.21
10	ZEB2	zinc finger E-box binding homeobox 2 [Source:HGNC Symbol;Acc:HGNC:14881]	2.15e-39	-0.898129	0.025	0.305	3.37e-35	0.0379109	0.516155	0.478244	-0.28
10	P2RX1	purinergic receptor P2X 1 [Source:HGNC Symbol;Acc:HGNC:8533]	2.65e-36	-0.392722	0.025	0.136	4.15e-32	0.0619682	0.244099	0.182131	-0.111
10	ANKRD28	ankyrin repeat domain 28 [Source:HGNC Symbol;Acc:HGNC:29024]	3.58e-28	-0.506041	0.025	0.162	5.61e-24	0.0226454	0.227098	0.204452	-0.137
10	IRS2	insulin receptor substrate 2 [Source:HGNC Symbol;Acc:HGNC:6126]	8.53e-23	-0.289572	0.025	0.14	1.34e-18	0.0301282	0.1643	0.134172	-0.115
10	CDIP1	cell death inducing p53 target 1 [Source:HGNC Symbol;Acc:HGNC:13234]	2.81e-21	-0.417448	0.025	0.134	4.4e-17	0.017964	0.184769	0.166805	-0.109
10	TAL1	TAL bHLH transcription factor 1, erythroid differentiation factor [Source:HGNC Symbol;Acc:HGNC:11556]	1.04e-19	-0.695091	0.025	0.136	1.64e-15	0.0446123	0.299911	0.255299	-0.111
10	ITGB3	integrin subunit beta 3 [Source:HGNC Symbol;Acc:HGNC:6156]	1.88e-19	-0.6304	0.025	0.128	2.94e-15	0.0413436	0.278358	0.237015	-0.103
10	TSPAN18	tetraspanin 18 [Source:HGNC Symbol;Acc:HGNC:20660]	1.89e-16	-0.347226	0.025	0.113	2.96e-12	0.0262406	0.161228	0.134987	-0.088
10	HEMGN	hemogen [Source:HGNC Symbol;Acc:HGNC:17509]	1.28e-15	-0.74832	0.025	0.124	2.01e-11	0.0344164	0.261914	0.227497	-0.099
10	TSPAN32	tetraspanin 32 [Source:HGNC Symbol;Acc:HGNC:13410]	1.96e-15	-0.309043	0.025	0.178	3.06e-11	0.0257666	0.194106	0.168339	-0.153
10	AGTPBP1	ATP/GTP binding protein 1 [Source:HGNC Symbol;Acc:HGNC:17258]	2.41e-11	-0.367311	0.025	0.195	3.77e-07	0.0163108	0.209246	0.192935	-0.17
10	PTPN7	protein tyrosine phosphatase non-receptor type 7 [Source:HGNC Symbol;Acc:HGNC:9659]	4.98e-08	-0.371825	0.025	0.198	0.000779923	0.0223945	0.222047	0.199653	-0.173
10	STX11	syntaxin 11 [Source:HGNC Symbol;Acc:HGNC:11429]	9.16e-53	-0.585436	0.02	0.177	1.43e-48	0.0349973	0.292989	0.257991	-0.157
10	RNF24	ring finger protein 24 [Source:HGNC Symbol;Acc:HGNC:13779]	4.12e-35	-0.542997	0.02	0.154	6.45e-31	0.019946	0.23628	0.216334	-0.134
10	NEXN	nexilin F-actin binding protein [Source:HGNC Symbol;Acc:HGNC:29557]	1.94e-29	-0.936128	0.02	0.158	3.04e-25	0.0353164	0.345697	0.310381	-0.138
10	SMOX	spermine oxidase [Source:HGNC Symbol;Acc:HGNC:15862]	9.15e-21	-0.895183	0.02	0.143	1.43e-16	0.034553	0.341105	0.306552	-0.123
10	PADI4	peptidyl arginine deiminase 4 [Source:HGNC Symbol;Acc:HGNC:18368]	9.85e-18	-0.495506	0.02	0.124	1.54e-13	0.0223906	0.203882	0.181491	-0.104
10	CPNE5	copine 5 [Source:HGNC Symbol;Acc:HGNC:2318]	1.69e-17	-0.28333	0.02	0.109	2.65e-13	0.0357858	0.16428	0.128495	-0.089
10	AL731557.1	novel transcript	1.16e-16	-0.604683	0.02	0.124	1.81e-12	0.0411905	0.268405	0.227214	-0.104
10	MYO1F	myosin IF [Source:HGNC Symbol;Acc:HGNC:7600]	2.13e-15	-0.691999	0.02	0.274	3.33e-11	0.016404	0.374107	0.357703	-0.254
10	AQP10	aquaporin 10 [Source:HGNC Symbol;Acc:HGNC:16029]	6.85e-13	-0.60332	0.02	0.109	1.07e-08	0.0437015	0.237838	0.194136	-0.089
10	BEND2	BEN domain containing 2 [Source:HGNC Symbol;Acc:HGNC:28509]	2.67e-12	-0.536989	0.02	0.106	4.18e-08	0.0322999	0.219251	0.186951	-0.086
10	IPCEF1	interaction protein for cytohesin exchange factors 1 [Source:HGNC Symbol;Acc:HGNC:21204]	6.09e-10	-0.255137	0.02	0.186	9.54e-06	0.025201	0.189929	0.164728	-0.166
10	FGL2	fibrinogen like 2 [Source:HGNC Symbol;Acc:HGNC:3696]	9.96e-10	-0.614986	0.02	0.187	1.56e-05	0.0137859	0.28315	0.269364	-0.167
10	AC004687.1	novel transcript, MIR142 host	2.87e-09	-0.302166	0.02	0.178	4.49e-05	0.0185842	0.184154	0.165569	-0.158
10	KCNAB2	potassium voltage-gated channel subfamily A regulatory beta subunit 2 [Source:HGNC Symbol;Acc:HGNC:6229]	7.41e-09	-0.274664	0.02	0.181	0.000115947	0.0125442	0.175423	0.162879	-0.161
10	RPS6KA1	ribosomal protein S6 kinase A1 [Source:HGNC Symbol;Acc:HGNC:10430]	8.27e-09	-0.276786	0.02	0.173	0.000129466	0.0152245	0.170258	0.155033	-0.153
10	HOPX	HOP homeobox [Source:HGNC Symbol;Acc:HGNC:24961]	2.75e-08	-0.687473	0.02	0.169	0.000430181	0.0154279	0.292422	0.276994	-0.149
10	BANK1	B cell scaffold protein with ankyrin repeats 1 [Source:HGNC Symbol;Acc:HGNC:18233]	7.42e-08	-0.435384	0.02	0.107	0.00116146	0.0203349	0.185796	0.165462	-0.087
10	CEP85L	centrosomal protein 85 like [Source:HGNC Symbol;Acc:HGNC:21638]	5.22e-07	-0.276443	0.02	0.191	0.00816457	0.0137804	0.182976	0.169196	-0.171
10	RAB31	RAB31, member RAS oncogene family [Source:HGNC Symbol;Acc:HGNC:9771]	1.71e-45	-0.547585	0.015	0.148	2.67e-41	0.0266903	0.240526	0.213836	-0.133
10	TNFSF13B	TNF superfamily member 13b [Source:HGNC Symbol;Acc:HGNC:11929]	3.8e-42	-0.352873	0.015	0.139	5.94e-38	0.0245309	0.187514	0.162983	-0.124
10	KIAA0513	KIAA0513 [Source:HGNC Symbol;Acc:HGNC:29058]	4.35e-34	-0.256142	0.015	0.105	6.81e-30	0.0363935	0.156193	0.119799	-0.09
10	NFE2	nuclear factor, erythroid 2 [Source:HGNC Symbol;Acc:HGNC:7780]	1.71e-33	-0.805202	0.015	0.158	2.67e-29	0.0415871	0.348223	0.306636	-0.143
10	DSE	dermatan sulfate epimerase [Source:HGNC Symbol;Acc:HGNC:21144]	1.93e-33	-0.36928	0.015	0.126	3.02e-29	0.01568	0.175121	0.159441	-0.111
10	TBXA2R	thromboxane A2 receptor [Source:HGNC Symbol;Acc:HGNC:11608]	4.14e-25	-0.549046	0.015	0.107	6.48e-21	0.0035309	0.199538	0.196007	-0.092
10	TYROBP	transmembrane immune signaling adaptor TYROBP [Source:HGNC Symbol;Acc:HGNC:12449]	8.71e-22	-1.81941	0.015	0.275	1.36e-17	0.0289744	0.772585	0.743611	-0.26
10	GUCY1B1	guanylate cyclase 1 soluble subunit beta 1 [Source:HGNC Symbol;Acc:HGNC:4687]	1.28e-21	-0.659589	0.015	0.121	2.01e-17	0.0217854	0.253742	0.231956	-0.106
10	MYLK	myosin light chain kinase [Source:HGNC Symbol;Acc:HGNC:7590]	4.39e-21	-0.739464	0.015	0.127	6.87e-17	0.0318036	0.282141	0.250338	-0.112
10	CXCL5	C-X-C motif chemokine ligand 5 [Source:HGNC Symbol;Acc:HGNC:10642]	5.05e-19	-0.716328	0.015	0.111	7.9e-15	0.0157164	0.244551	0.228834	-0.096
10	DOCK11	dedicator of cytokinesis 11 [Source:HGNC Symbol;Acc:HGNC:23483]	5.43e-15	-0.374722	0.015	0.222	8.51e-11	0.0105175	0.229171	0.218653	-0.207
10	POU2F2	POU class 2 homeobox 2 [Source:HGNC Symbol;Acc:HGNC:9213]	2.44e-13	-0.568309	0.015	0.233	3.82e-09	0.00988141	0.303744	0.293863	-0.218
10	SNX10	sorting nexin 10 [Source:HGNC Symbol;Acc:HGNC:14974]	8.18e-10	-0.326578	0.015	0.141	1.28e-05	0.00607747	0.162796	0.156718	-0.126
10	GZMB	granzyme B [Source:HGNC Symbol;Acc:HGNC:4709]	3.69e-07	-0.975469	0.015	0.15	0.00577174	0.032911	0.351518	0.318607	-0.135
10	CD300A	CD300a molecule [Source:HGNC Symbol;Acc:HGNC:19319]	5.45e-07	-0.261995	0.015	0.121	0.00853019	0.0121519	0.140947	0.128795	-0.106
10	MEF2C	myocyte enhancer factor 2C [Source:HGNC Symbol;Acc:HGNC:6996]	2.44e-44	-0.649778	0.01	0.182	3.82e-40	0.018665	0.306065	0.2874	-0.172
10	LYN	LYN proto-oncogene, Src family tyrosine kinase [Source:HGNC Symbol;Acc:HGNC:6735]	2.09e-41	-0.708916	0.01	0.234	3.27e-37	0.0119806	0.353823	0.341842	-0.224
10	GFI1B	growth factor independent 1B transcriptional repressor [Source:HGNC Symbol;Acc:HGNC:4238]	2.34e-22	-0.782365	0.01	0.132	3.67e-18	0.0128773	0.286735	0.273857	-0.122
10	SLC6A6	solute carrier family 6 member 6 [Source:HGNC Symbol;Acc:HGNC:11052]	4.59e-22	-0.273878	0.01	0.114	7.18e-18	0.0107652	0.130946	0.120181	-0.104
10	FRMD3	FERM domain containing 3 [Source:HGNC Symbol;Acc:HGNC:24125]	7.33e-16	-0.752095	0.01	0.111	1.15e-11	0.0235845	0.251655	0.22807	-0.101
10	C11orf21	chromosome 11 open reading frame 21 [Source:HGNC Symbol;Acc:HGNC:13231]	1.27e-14	-0.294847	0.01	0.129	1.99e-10	0.00825549	0.145001	0.136746	-0.119
10	LYZ	lysozyme [Source:HGNC Symbol;Acc:HGNC:6740]	1.09e-13	-2.50844	0.01	0.185	1.71e-09	0.0167659	0.528956	0.512191	-0.175
10	PRF1	perforin 1 [Source:HGNC Symbol;Acc:HGNC:9360]	1.45e-10	-1.09877	0.01	0.181	2.27e-06	0.00696032	0.393156	0.386195	-0.171
10	CCL4	C-C motif chemokine ligand 4 [Source:HGNC Symbol;Acc:HGNC:10630]	2.17e-10	-0.892955	0.01	0.159	3.4e-06	0.0126865	0.301976	0.28929	-0.149
10	MNDA	myeloid cell nuclear differentiation antigen [Source:HGNC Symbol;Acc:HGNC:7183]	2.56e-09	-1.09952	0.01	0.13	4.01e-05	0.00757794	0.313417	0.305839	-0.12
10	KLRD1	killer cell lectin like receptor D1 [Source:HGNC Symbol;Acc:HGNC:6378]	3.09e-09	-0.88505	0.01	0.161	4.84e-05	0.0162855	0.353198	0.336912	-0.151
10	PHACTR1	phosphatase and actin regulator 1 [Source:HGNC Symbol;Acc:HGNC:20990]	2.46e-08	-0.472985	0.01	0.11	0.000385391	0.0138271	0.165836	0.152009	-0.1
10	HLA-DMB	major histocompatibility complex, class II, DM beta [Source:HGNC Symbol;Acc:HGNC:4935]	2.74e-08	-0.396564	0.01	0.135	0.000429403	0.00631214	0.187262	0.18095	-0.125
10	BTK	Bruton tyrosine kinase [Source:HGNC Symbol;Acc:HGNC:1133]	1.17e-63	-0.631855	0.005	0.174	1.83e-59	0.00225231	0.268856	0.266603	-0.169
10	TBXAS1	thromboxane A synthase 1 [Source:HGNC Symbol;Acc:HGNC:11609]	3.4e-50	-0.316983	0.005	0.136	5.33e-46	0.0148268	0.17936	0.164533	-0.131
10	TNFSF4	TNF superfamily member 4 [Source:HGNC Symbol;Acc:HGNC:11934]	7.28e-30	-0.672069	0.005	0.11	1.14e-25	0.00125254	0.22643	0.225177	-0.105
10	HOTAIRM1	HOXA transcript antisense RNA, myeloid-specific 1 [Source:HGNC Symbol;Acc:HGNC:37117]	1.74e-25	-0.255965	0.005	0.116	2.73e-21	0.00361684	0.129695	0.126078	-0.111
10	ITGAM	integrin subunit alpha M [Source:HGNC Symbol;Acc:HGNC:6149]	8.92e-24	-0.275689	0.005	0.117	1.4e-19	0.0015202	0.137219	0.135699	-0.112
10	ITGAX	integrin subunit alpha X [Source:HGNC Symbol;Acc:HGNC:6152]	7.8e-12	-0.338875	0.005	0.108	1.22e-07	0.00125254	0.14197	0.140717	-0.103
10	CFP	complement factor properdin [Source:HGNC Symbol;Acc:HGNC:8864]	9.39e-11	-0.364903	0.005	0.121	1.47e-06	0.00367097	0.161193	0.157522	-0.116
10	FGFBP2	fibroblast growth factor binding protein 2 [Source:HGNC Symbol;Acc:HGNC:29451]	2.11e-09	-1.06016	0.005	0.141	3.31e-05	0.00259592	0.341784	0.339188	-0.136
10	CCDC88A	coiled-coil domain containing 88A [Source:HGNC Symbol;Acc:HGNC:25523]	5.65e-19	-0.279145	0	0.11	8.84e-15	0	0.13344	0.13344	-0.11
10	CYBB	cytochrome b-245 beta chain [Source:HGNC Symbol;Acc:HGNC:2578]	8.28e-18	-0.636034	0	0.127	1.3e-13	0	0.235959	0.235959	-0.127
10	FCN1	ficolin 1 [Source:HGNC Symbol;Acc:HGNC:3623]	8.48e-16	-1.09456	0	0.107	1.33e-11	0	0.290433	0.290433	-0.107
10	SPI1	Spi-1 proto-oncogene [Source:HGNC Symbol;Acc:HGNC:11241]	2.31e-14	-0.5824	0	0.118	3.61e-10	0	0.214909	0.214909	-0.118
10	HLA-DQA1	major histocompatibility complex, class II, DQ alpha 1 [Source:HGNC Symbol;Acc:HGNC:4942]	3.1e-13	-0.630692	0	0.134	4.86e-09	0	0.22857	0.22857	-0.134
10	FCGR3A	Fc fragment of IgG receptor IIIa [Source:HGNC Symbol;Acc:HGNC:3619]	2.63e-12	-0.930913	0	0.164	4.12e-08	0	0.340983	0.340983	-0.164
10	GZMH	granzyme H [Source:HGNC Symbol;Acc:HGNC:4710]	3.07e-12	-1.2338	0	0.147	4.81e-08	0	0.38625	0.38625	-0.147
10	FGR	FGR proto-oncogene, Src family tyrosine kinase [Source:HGNC Symbol;Acc:HGNC:3697]	4.23e-12	-0.405851	0	0.162	6.63e-08	0	0.206638	0.206638	-0.162
10	LAT2	linker for activation of T cells family member 2 [Source:HGNC Symbol;Acc:HGNC:12749]	6.63e-12	-0.28789	0	0.128	1.04e-07	0	0.147281	0.147281	-0.128
10	SPON2	spondin 2 [Source:HGNC Symbol;Acc:HGNC:11253]	7.58e-10	-0.600713	0	0.125	1.19e-05	0	0.217285	0.217285	-0.125
10	AOAH	acyloxyacyl hydrolase [Source:HGNC Symbol;Acc:HGNC:548]	1.71e-09	-0.267233	0	0.125	2.68e-05	0	0.139114	0.139114	-0.125
10	LY86	lymphocyte antigen 86 [Source:HGNC Symbol;Acc:HGNC:16837]	6.41e-09	-0.279773	0	0.105	0.000100408	0	0.132597	0.132597	-0.105
10	KLRF1	killer cell lectin like receptor F1 [Source:HGNC Symbol;Acc:HGNC:13342]	8.93e-09	-0.494515	0	0.111	0.00013974	0	0.194948	0.194948	-0.111
10	C1orf21	chromosome 1 open reading frame 21 [Source:HGNC Symbol;Acc:HGNC:15494]	3.54e-08	-0.310898	0	0.105	0.000554266	0	0.143414	0.143414	-0.105
10	CX3CR1	C-X3-C motif chemokine receptor 1 [Source:HGNC Symbol;Acc:HGNC:2558]	9.91e-08	-0.30436	0	0.117	0.00155141	0	0.147223	0.147223	-0.117

## Sheet:  avg logFC
cluster	gene	description	p_val	avg_logFC	pct.1	pct.2	p_val_adj	mean in cluster	mean out of cluster	DiffMean	dDR
10	MGP	matrix Gla protein [Source:HGNC Symbol;Acc:HGNC:7060]	1.65e-263	5.96343	0.761	0.03	2.58e-259	5.24313	0.0536146	5.18951	0.731
10	KRT19	keratin 19 [Source:HGNC Symbol;Acc:HGNC:6436]	6.02e-230	4.24355	0.761	0.005	9.42e-226	3.4582	0.012102	3.4461	0.756
10	KRT18	keratin 18 [Source:HGNC Symbol;Acc:HGNC:6430]	2.83e-224	3.50149	0.786	0.032	4.43e-220	2.91407	0.0423704	2.8717	0.754
10	CRABP2	cellular retinoic acid binding protein 2 [Source:HGNC Symbol;Acc:HGNC:2339]	1.26e-219	3.28108	0.741	0.004	1.98e-215	2.57719	0.00784824	2.56935	0.737
10	KRT8	keratin 8 [Source:HGNC Symbol;Acc:HGNC:6446]	1.75e-193	2.88611	0.746	0.019	2.75e-189	2.29095	0.0305309	2.26042	0.727
10	TACSTD2	tumor associated calcium signal transducer 2 [Source:HGNC Symbol;Acc:HGNC:11530]	2.39e-198	2.84516	0.701	0.001	3.73e-194	2.11065	0.00326951	2.10738	0.7
10	ID1	inhibitor of DNA binding 1, HLH protein [Source:HGNC Symbol;Acc:HGNC:5360]	1.92e-176	2.84305	0.701	0.03	3.01e-172	2.14729	0.0346865	2.1126	0.671
10	KRT7	keratin 7 [Source:HGNC Symbol;Acc:HGNC:6445]	6.61e-190	2.8362	0.697	0.004	1.03e-185	2.08385	0.00696385	2.07688	0.693
10	ID3	inhibitor of DNA binding 3, HLH protein [Source:HGNC Symbol;Acc:HGNC:5362]	4.31e-156	2.78033	0.701	0.036	6.75e-152	2.04399	0.0384609	2.00553	0.665
10	ELF3	E74 like ETS transcription factor 3 [Source:HGNC Symbol;Acc:HGNC:3318]	5.12e-185	2.77243	0.682	0.005	8.01e-181	1.99824	0.0064294	1.99182	0.677
10	CLDN4	claudin 4 [Source:HGNC Symbol;Acc:HGNC:2046]	7.31e-181	2.55182	0.677	0.002	1.14e-176	1.8734	0.00453084	1.86887	0.675
10	FXYD3	FXYD domain containing ion transport regulator 3 [Source:HGNC Symbol;Acc:HGNC:4027]	1.56e-151	2.36073	0.677	0.011	2.45e-147	1.80954	0.01897	1.79057	0.666
10	SLC3A1	solute carrier family 3 member 1 [Source:HGNC Symbol;Acc:HGNC:11025]	1.2e-133	2.2728	0.587	0.005	1.88e-129	1.48781	0.00548791	1.48232	0.582
10	HSPA5	heat shock protein family A (Hsp70) member 5 [Source:HGNC Symbol;Acc:HGNC:5238]	4.07e-133	2.24873	0.801	0.455	6.37e-129	2.37629	0.642604	1.73368	0.346
10	AGR2	anterior gradient 2, protein disulphide isomerase family member [Source:HGNC Symbol;Acc:HGNC:328]	6.33e-133	2.24002	0.542	0.001	9.91e-129	1.33662	0.00231588	1.33431	0.541
10	RHOB	ras homolog family member B [Source:HGNC Symbol;Acc:HGNC:668]	4.59e-112	2.10361	0.731	0.183	7.19e-108	1.98556	0.246262	1.7393	0.548
10	TSPAN1	tetraspanin 1 [Source:HGNC Symbol;Acc:HGNC:20657]	1.71e-163	2.0456	0.617	0.001	2.68e-159	1.4414	0.00223223	1.43916	0.616
10	SCCPDH	saccharopine dehydrogenase (putative) [Source:HGNC Symbol;Acc:HGNC:24275]	4.53e-145	1.92693	0.617	0.054	7.1e-141	1.449	0.0527406	1.39626	0.563
10	ID4	inhibitor of DNA binding 4, HLH protein [Source:HGNC Symbol;Acc:HGNC:5363]	6.21e-126	1.90091	0.522	0.001	9.72e-122	1.15587	0.00183055	1.15404	0.521
10	TM4SF1	transmembrane 4 L six family member 1 [Source:HGNC Symbol;Acc:HGNC:11853]	6.3e-118	1.89746	0.572	0.009	9.86e-114	1.27365	0.0150294	1.25862	0.563
10	PLK2	polo like kinase 2 [Source:HGNC Symbol;Acc:HGNC:19699]	1.13e-115	1.86729	0.612	0.021	1.77e-111	1.38149	0.0249098	1.35658	0.591
10	NPW	neuropeptide W [Source:HGNC Symbol;Acc:HGNC:30509]	2.18e-118	1.84897	0.517	0.002	3.42e-114	1.15599	0.0025877	1.1534	0.515
10	CAMK2N1	calcium/calmodulin dependent protein kinase II inhibitor 1 [Source:HGNC Symbol;Acc:HGNC:24190]	5.46e-116	1.81369	0.612	0.028	8.55e-112	1.31578	0.0288387	1.28695	0.584
10	SLC9A3R2	SLC9A3 regulator 2 [Source:HGNC Symbol;Acc:HGNC:11076]	3.09e-122	1.77712	0.572	0.018	4.84e-118	1.24992	0.0162987	1.23362	0.554
10	S100A13	S100 calcium binding protein A13 [Source:HGNC Symbol;Acc:HGNC:10490]	5.88e-128	1.76589	0.562	0.014	9.2e-124	1.22202	0.0131091	1.20891	0.548
10	TFF1	trefoil factor 1 [Source:HGNC Symbol;Acc:HGNC:11755]	5.49e-75	1.74095	0.363	0.001	8.59e-71	0.786715	0.00062152	0.786094	0.362
10	CLDN7	claudin 7 [Source:HGNC Symbol;Acc:HGNC:2049]	3.29e-127	1.73923	0.577	0.009	5.14e-123	1.22565	0.00883161	1.21682	0.568
10	ATF3	activating transcription factor 3 [Source:HGNC Symbol;Acc:HGNC:785]	2.42e-70	1.73716	0.532	0.056	3.79e-66	1.24635	0.0769397	1.16941	0.476
10	STARD10	StAR related lipid transfer domain containing 10 [Source:HGNC Symbol;Acc:HGNC:10666]	1.24e-133	1.71974	0.617	0.065	1.94e-129	1.30402	0.0647941	1.23923	0.552
10	HSPB1	heat shock protein family B (small) member 1 [Source:HGNC Symbol;Acc:HGNC:5246]	7.96e-125	1.71863	0.751	0.305	1.25e-120	1.77354	0.366849	1.40669	0.446
10	S100A16	S100 calcium binding protein A16 [Source:HGNC Symbol;Acc:HGNC:20441]	1.87e-130	1.70851	0.557	0.002	2.92e-126	1.15456	0.00356764	1.15099	0.555
10	ANXA2	annexin A2 [Source:HGNC Symbol;Acc:HGNC:537]	2.33e-93	1.70084	0.761	0.311	3.65e-89	1.96579	0.455197	1.5106	0.45
10	EPHX1	epoxide hydrolase 1 [Source:HGNC Symbol;Acc:HGNC:3401]	3.69e-103	1.66584	0.502	0.016	5.78e-99	1.0822	0.0148039	1.0674	0.486
10	S100A14	S100 calcium binding protein A14 [Source:HGNC Symbol;Acc:HGNC:18901]	5.07e-118	1.65931	0.512	0.001	7.93e-114	1.04826	0.00237057	1.04589	0.511
10	EPCAM	epithelial cell adhesion molecule [Source:HGNC Symbol;Acc:HGNC:11529]	5.54e-133	1.64135	0.537	0.001	8.68e-129	1.10683	0.001093	1.10574	0.536
10	S100A6	S100 calcium binding protein A6 [Source:HGNC Symbol;Acc:HGNC:10496]	8.18e-107	1.62575	0.96	0.669	1.28e-102	3.64638	1.6114	2.03498	0.291
10	RHOV	ras homolog family member V [Source:HGNC Symbol;Acc:HGNC:18313]	3.93e-123	1.61636	0.522	0.001	6.15e-119	1.0587	0.00203861	1.05666	0.521
10	NUPR1	nuclear protein 1, transcriptional regulator [Source:HGNC Symbol;Acc:HGNC:29990]	2.48e-128	1.60719	0.527	0.001	3.89e-124	1.06961	0.0016044	1.06801	0.526
10	S100A11	S100 calcium binding protein A11 [Source:HGNC Symbol;Acc:HGNC:10488]	1.06e-95	1.59902	0.9	0.483	1.66e-91	2.87961	0.896022	1.98359	0.417
10	CCND1	cyclin D1 [Source:HGNC Symbol;Acc:HGNC:1582]	6.48e-127	1.59212	0.577	0.008	1.02e-122	1.12795	0.0100574	1.11789	0.569
10	MLPH	melanophilin [Source:HGNC Symbol;Acc:HGNC:29643]	5.34e-125	1.58201	0.537	0.001	8.37e-121	1.06922	0.0017485	1.06747	0.536
10	CD24	CD24 molecule [Source:HGNC Symbol;Acc:HGNC:1645]	2.94e-86	1.57095	0.507	0.024	4.6e-82	1.03924	0.0312345	1.00801	0.483
10	S100P	S100 calcium binding protein P [Source:HGNC Symbol;Acc:HGNC:10504]	9.26e-79	1.56331	0.468	0.019	1.45e-74	0.972542	0.0296058	0.942936	0.449
10	PHLDA2	pleckstrin homology like domain family A member 2 [Source:HGNC Symbol;Acc:HGNC:12385]	2.66e-56	1.51649	0.393	0.022	4.17e-52	0.829109	0.0229232	0.806186	0.371
10	GCHFR	GTP cyclohydrolase I feedback regulator [Source:HGNC Symbol;Acc:HGNC:4194]	2.83e-90	1.51554	0.557	0.123	4.43e-86	1.10748	0.12113	0.98635	0.434
10	LRRC26	leucine rich repeat containing 26 [Source:HGNC Symbol;Acc:HGNC:31409]	1.53e-82	1.47084	0.473	0.006	2.4e-78	0.952326	0.00969654	0.942629	0.467
10	SLC12A2	solute carrier family 12 member 2 [Source:HGNC Symbol;Acc:HGNC:10911]	7.56e-78	1.44549	0.473	0.047	1.18e-73	0.968775	0.0457698	0.923005	0.426
10	SPTSSB	serine palmitoyltransferase small subunit B [Source:HGNC Symbol;Acc:HGNC:24045]	4.56e-76	1.43097	0.438	0.005	7.14e-72	0.853769	0.00752688	0.846242	0.433
10	WFDC2	WAP four-disulfide core domain 2 [Source:HGNC Symbol;Acc:HGNC:15939]	6.14e-99	1.41034	0.448	0.001	9.6e-95	0.832465	0.00120189	0.831263	0.447
10	CRACR2B	calcium release activated channel regulator 2B [Source:HGNC Symbol;Acc:HGNC:28703]	6.79e-87	1.39889	0.458	0.007	1.06e-82	0.868087	0.00794366	0.860143	0.451
10	ZG16B	zymogen granule protein 16B [Source:HGNC Symbol;Acc:HGNC:30456]	7.52e-75	1.39766	0.438	0.009	1.18e-70	0.820378	0.00927601	0.811102	0.429
10	BAMBI	BMP and activin membrane bound inhibitor [Source:HGNC Symbol;Acc:HGNC:30251]	2.06e-38	1.35196	0.393	0.029	3.22e-34	0.809252	0.053963	0.755289	0.364
10	IER2	immediate early response 2 [Source:HGNC Symbol;Acc:HGNC:28871]	1.27e-56	1.34932	0.881	0.575	1.99e-52	2.69577	1.12164	1.57413	0.306
10	DNAJC1	DnaJ heat shock protein family (Hsp40) member C1 [Source:HGNC Symbol;Acc:HGNC:20090]	1.41e-75	1.34921	0.537	0.186	2.21e-71	1.11264	0.204844	0.9078	0.351
10	GSTP1	glutathione S-transferase pi 1 [Source:HGNC Symbol;Acc:HGNC:4638]	8.34e-57	1.34443	0.836	0.474	1.31e-52	2.1402	0.757476	1.38273	0.362
10	TMEM141	transmembrane protein 141 [Source:HGNC Symbol;Acc:HGNC:28211]	9.52e-92	1.33534	0.572	0.164	1.49e-87	1.10991	0.161892	0.948015	0.408
10	CYB5A	cytochrome b5 type A [Source:HGNC Symbol;Acc:HGNC:2570]	2.9e-73	1.32835	0.522	0.142	4.53e-69	1.02696	0.138752	0.888203	0.38
10	PRDX1	peroxiredoxin 1 [Source:HGNC Symbol;Acc:HGNC:9352]	4.98e-72	1.32787	0.731	0.38	7.79e-68	1.55772	0.448739	1.10898	0.351
10	AZGP1	alpha-2-glycoprotein 1, zinc-binding [Source:HGNC Symbol;Acc:HGNC:910]	1.83e-96	1.32378	0.458	0.001	2.86e-92	0.828718	0.00163932	0.827079	0.457
10	CCDC190	coiled-coil domain containing 190 [Source:HGNC Symbol;Acc:HGNC:28736]	1.41e-85	1.31108	0.418	0.001	2.21e-81	0.748785	0.00108853	0.747696	0.417
10	HES4	hes family bHLH transcription factor 4 [Source:HGNC Symbol;Acc:HGNC:24149]	4.22e-48	1.30672	0.438	0.026	6.61e-44	0.854732	0.033648	0.821084	0.412
10	RCAN1	regulator of calcineurin 1 [Source:HGNC Symbol;Acc:HGNC:3040]	1.73e-81	1.3026	0.433	0.031	2.7e-77	0.775188	0.0272558	0.747932	0.402
10	TFF3	trefoil factor 3 [Source:HGNC Symbol;Acc:HGNC:11757]	1.38e-77	1.30172	0.368	0.001	2.16e-73	0.699104	0.00133584	0.697769	0.367
10	HERPUD1	homocysteine inducible ER protein with ubiquitin like domain 1 [Source:HGNC Symbol;Acc:HGNC:13744]	4.28e-48	1.29528	0.597	0.273	6.7e-44	1.20784	0.310968	0.89687	0.324
10	MARCKSL1	MARCKS like 1 [Source:HGNC Symbol;Acc:HGNC:7142]	3.68e-51	1.28816	0.637	0.189	5.76e-47	1.25636	0.210859	1.04551	0.448
10	SMIM22	small integral membrane protein 22 [Source:HGNC Symbol;Acc:HGNC:48329]	9.23e-86	1.28649	0.433	0.001	1.44e-81	0.800992	0.00201624	0.798976	0.432
10	CLDN3	claudin 3 [Source:HGNC Symbol;Acc:HGNC:2045]	9.83e-89	1.28224	0.433	0.001	1.54e-84	0.773807	0.00211375	0.771694	0.432
10	CAPS	calcyphosine [Source:HGNC Symbol;Acc:HGNC:1487]	1.52e-54	1.27872	0.383	0.041	2.37e-50	0.678868	0.0388782	0.639989	0.342
10	ALOX15B	arachidonate 15-lipoxygenase type B [Source:HGNC Symbol;Acc:HGNC:434]	2.68e-87	1.27227	0.433	0.002	4.2e-83	0.778358	0.00273217	0.775626	0.431
10	GATA3	GATA binding protein 3 [Source:HGNC Symbol;Acc:HGNC:4172]	6.87e-71	1.25707	0.562	0.162	1.07e-66	1.06193	0.171208	0.890727	0.4
10	MGST3	microsomal glutathione S-transferase 3 [Source:HGNC Symbol;Acc:HGNC:7064]	1.54e-98	1.24573	0.711	0.354	2.42e-94	1.43387	0.402607	1.03126	0.357
10	TSTD1	thiosulfate sulfurtransferase like domain containing 1 [Source:HGNC Symbol;Acc:HGNC:35410]	9.25e-90	1.24334	0.706	0.396	1.45e-85	1.49064	0.470548	1.02009	0.31
10	SPDEF	SAM pointed domain containing ETS transcription factor [Source:HGNC Symbol;Acc:HGNC:17257]	1.84e-86	1.2392	0.428	0.001	2.88e-82	0.747549	0.00143124	0.746117	0.427
10	DAPL1	death associated protein like 1 [Source:HGNC Symbol;Acc:HGNC:21490]	1.69e-73	1.23713	0.423	0.016	2.64e-69	0.760224	0.015158	0.745066	0.407
10	UQCRQ	ubiquinol-cytochrome c reductase complex III subunit VII [Source:HGNC Symbol;Acc:HGNC:29594]	3.41e-73	1.2151	0.711	0.434	5.34e-69	1.51427	0.532042	0.982229	0.277
10	PPP1R14B	protein phosphatase 1 regulatory inhibitor subunit 14B [Source:HGNC Symbol;Acc:HGNC:9057]	8.77e-52	1.21368	0.567	0.212	1.37e-47	1.1042	0.225289	0.878914	0.355
10	KRT23	keratin 23 [Source:HGNC Symbol;Acc:HGNC:6438]	1.36e-63	1.21263	0.353	0.002	2.13e-59	0.638644	0.00336292	0.635281	0.351
10	RAB13	RAB13, member RAS oncogene family [Source:HGNC Symbol;Acc:HGNC:9762]	4.23e-58	1.2067	0.507	0.076	6.62e-54	1.03326	0.12741	0.905849	0.431
10	RAB25	RAB25, member RAS oncogene family [Source:HGNC Symbol;Acc:HGNC:18238]	2.95e-79	1.20021	0.438	0.006	4.61e-75	0.740002	0.0055276	0.734474	0.432
10	PERP	p53 apoptosis effector related to PMP22 [Source:HGNC Symbol;Acc:HGNC:17637]	7.23e-82	1.18474	0.438	0.028	1.13e-77	0.756061	0.0262984	0.729762	0.41
10	DSP	desmoplakin [Source:HGNC Symbol;Acc:HGNC:3052]	1.51e-70	1.18162	0.403	0.006	2.36e-66	0.708902	0.00749079	0.701412	0.397
10	PEBP1	phosphatidylethanolamine binding protein 1 [Source:HGNC Symbol;Acc:HGNC:8630]	2.92e-62	1.1687	0.746	0.447	4.57e-58	1.56361	0.563467	1.00014	0.299
10	PAFAH1B3	platelet activating factor acetylhydrolase 1b catalytic subunit 3 [Source:HGNC Symbol;Acc:HGNC:8576]	5.24e-71	1.16495	0.522	0.098	8.21e-67	0.873012	0.0892797	0.783732	0.424
10	TMEM176B	transmembrane protein 176B [Source:HGNC Symbol;Acc:HGNC:29596]	6.2e-50	1.1533	0.478	0.041	9.71e-46	0.847641	0.0559056	0.791735	0.437
10	DSTN	destrin, actin depolymerizing factor [Source:HGNC Symbol;Acc:HGNC:15750]	3.08e-101	1.15288	0.801	0.493	4.83e-97	1.92922	0.718313	1.2109	0.308
10	EDN1	endothelin 1 [Source:HGNC Symbol;Acc:HGNC:3176]	2.61e-32	1.15262	0.204	0.002	4.09e-28	0.409394	0.00338188	0.406013	0.202
10	CD63	CD63 molecule [Source:HGNC Symbol;Acc:HGNC:1692]	7.5e-74	1.15226	0.806	0.489	1.17e-69	2.05916	0.832408	1.22675	0.317
10	TNFSF10	TNF superfamily member 10 [Source:HGNC Symbol;Acc:HGNC:11925]	4.63e-34	1.14206	0.582	0.246	7.25e-30	1.12863	0.296144	0.832482	0.336
10	HES1	hes family bHLH transcription factor 1 [Source:HGNC Symbol;Acc:HGNC:5192]	1.9e-37	1.1404	0.423	0.045	2.98e-33	0.841806	0.0792174	0.762588	0.378
10	PITX1	paired like homeodomain 1 [Source:HGNC Symbol;Acc:HGNC:9004]	1.67e-82	1.13694	0.413	0.001	2.62e-78	0.684798	0.00145468	0.683343	0.412
10	HSP90B1	heat shock protein 90 beta family member 1 [Source:HGNC Symbol;Acc:HGNC:12028]	2.35e-39	1.13686	0.731	0.514	3.69e-35	1.60563	0.741494	0.864138	0.217
10	NME1	NME/NM23 nucleoside diphosphate kinase 1 [Source:HGNC Symbol;Acc:HGNC:7849]	1.43e-60	1.1363	0.517	0.133	2.24e-56	0.881746	0.122824	0.758921	0.384
10	DEGS1	delta 4-desaturase, sphingolipid 1 [Source:HGNC Symbol;Acc:HGNC:13709]	2.62e-77	1.12766	0.537	0.181	4.1e-73	0.941554	0.172128	0.769426	0.356
10	EMP2	epithelial membrane protein 2 [Source:HGNC Symbol;Acc:HGNC:3334]	1.3e-76	1.12117	0.393	0.001	2.04e-72	0.651589	0.00234366	0.649245	0.392
10	RAB11FIP1	RAB11 family interacting protein 1 [Source:HGNC Symbol;Acc:HGNC:30265]	1.11e-29	1.12029	0.517	0.21	1.74e-25	1.03938	0.261347	0.778029	0.307
10	FBP1	fructose-bisphosphatase 1 [Source:HGNC Symbol;Acc:HGNC:3606]	8.43e-49	1.1143	0.468	0.076	1.32e-44	0.800048	0.076666	0.723382	0.392
10	LGALS3	galectin 3 [Source:HGNC Symbol;Acc:HGNC:6563]	1.85e-48	1.11178	0.592	0.181	2.9e-44	1.20884	0.28857	0.92027	0.411
10	BST2	bone marrow stromal cell antigen 2 [Source:HGNC Symbol;Acc:HGNC:1119]	1.28e-33	1.11098	0.627	0.314	2.01e-29	1.23469	0.377928	0.856766	0.313
10	TFAP2B	transcription factor AP-2 beta [Source:HGNC Symbol;Acc:HGNC:11743]	6.2e-70	1.10222	0.373	0.001	9.7e-66	0.634636	0.00141174	0.633224	0.372
10	BTG2	BTG anti-proliferation factor 2 [Source:HGNC Symbol;Acc:HGNC:1131]	1.76e-27	1.09882	0.682	0.446	2.76e-23	1.54878	0.642857	0.905925	0.236
10	TMEM205	transmembrane protein 205 [Source:HGNC Symbol;Acc:HGNC:29631]	6.47e-47	1.09529	0.458	0.11	1.01e-42	0.800961	0.105321	0.69564	0.348
10	SPINT2	serine peptidase inhibitor, Kunitz type 2 [Source:HGNC Symbol;Acc:HGNC:11247]	3.09e-78	1.08778	0.731	0.304	4.83e-74	1.65073	0.462356	1.18837	0.427
10	CCL28	C-C motif chemokine ligand 28 [Source:HGNC Symbol;Acc:HGNC:17700]	4.94e-46	1.08704	0.363	0.065	7.73e-42	0.631969	0.0625684	0.5694	0.298
10	SPINT1	serine peptidase inhibitor, Kunitz type 1 [Source:HGNC Symbol;Acc:HGNC:11246]	5.32e-61	1.08323	0.383	0.024	8.33e-57	0.652924	0.0196998	0.633224	0.359
10	CREB3L4	cAMP responsive element binding protein 3 like 4 [Source:HGNC Symbol;Acc:HGNC:18854]	2.9e-57	1.08253	0.363	0.017	4.54e-53	0.6093	0.015539	0.593761	0.346
10	CD9	CD9 molecule [Source:HGNC Symbol;Acc:HGNC:1709]	1.81e-55	1.07706	0.697	0.174	2.83e-51	1.73161	0.409036	1.32257	0.523
10	PYDC1	pyrin domain containing 1 [Source:HGNC Symbol;Acc:HGNC:30261]	2.71e-43	1.07623	0.259	0.001	4.24e-39	0.491854	0.00213382	0.48972	0.258
10	TRPS1	transcriptional repressor GATA binding 1 [Source:HGNC Symbol;Acc:HGNC:12340]	9.27e-60	1.07579	0.418	0.092	1.45e-55	0.741186	0.0893411	0.651845	0.326
10	TMEM176A	transmembrane protein 176A [Source:HGNC Symbol;Acc:HGNC:24930]	6.59e-38	1.07276	0.383	0.024	1.03e-33	0.662074	0.0295705	0.632504	0.359
10	CITED4	Cbp/p300 interacting transactivator with Glu/Asp rich carboxy-terminal domain 4 [Source:HGNC Symbol;Acc:HGNC:18696]	2.37e-50	1.07082	0.532	0.138	3.7e-46	0.874432	0.133882	0.740551	0.394
10	GALNT7	polypeptide N-acetylgalactosaminyltransferase 7 [Source:HGNC Symbol;Acc:HGNC:4129]	1.65e-55	1.07052	0.428	0.069	2.58e-51	0.717848	0.0629669	0.654881	0.359
10	ATP1B1	ATPase Na+/K+ transporting subunit beta 1 [Source:HGNC Symbol;Acc:HGNC:804]	6.25e-42	1.06869	0.443	0.055	9.78e-38	0.840028	0.0870646	0.752963	0.388
10	COX6A1	cytochrome c oxidase subunit 6A1 [Source:HGNC Symbol;Acc:HGNC:2277]	2.79e-73	1.06318	0.841	0.642	4.36e-69	1.98469	0.966739	1.01795	0.199
10	LAGE3	L antigen family member 3 [Source:HGNC Symbol;Acc:HGNC:26058]	1.83e-65	1.05976	0.493	0.181	2.86e-61	0.861908	0.179167	0.682741	0.312
10	NDUFA2	NADH:ubiquinone oxidoreductase subunit A2 [Source:HGNC Symbol;Acc:HGNC:7685]	3.47e-64	1.05671	0.672	0.406	5.43e-60	1.30779	0.476288	0.831507	0.266
10	PTMS	parathymosin [Source:HGNC Symbol;Acc:HGNC:9629]	6.07e-42	1.05611	0.478	0.118	9.5e-38	0.908707	0.170845	0.737862	0.36
10	MRPL51	mitochondrial ribosomal protein L51 [Source:HGNC Symbol;Acc:HGNC:14044]	7e-63	1.04152	0.557	0.284	1.1e-58	1.00848	0.293257	0.715222	0.273
10	COX8A	cytochrome c oxidase subunit 8A [Source:HGNC Symbol;Acc:HGNC:2294]	1.68e-65	1.02203	0.816	0.581	2.63e-61	1.82777	0.833396	0.99437	0.235
10	SOX9	SRY-box transcription factor 9 [Source:HGNC Symbol;Acc:HGNC:11204]	1.39e-65	1.01674	0.363	0.001	2.18e-61	0.590321	0.00168855	0.588633	0.362
10	NPDC1	neural proliferation, differentiation and control 1 [Source:HGNC Symbol;Acc:HGNC:7899]	9.11e-32	1.01591	0.393	0.063	1.43e-27	0.679363	0.0643091	0.615054	0.33
10	IER3	immediate early response 3 [Source:HGNC Symbol;Acc:HGNC:5392]	1.17e-30	1.01153	0.517	0.128	1.83e-26	1.05654	0.213986	0.842552	0.389
10	NR2F2	nuclear receptor subfamily 2 group F member 2 [Source:HGNC Symbol;Acc:HGNC:7976]	6.46e-62	1.01007	0.348	0.001	1.01e-57	0.550893	0.00172873	0.549164	0.347
10	TMEM238	transmembrane protein 238 [Source:HGNC Symbol;Acc:HGNC:40042]	3.64e-40	1.00714	0.502	0.198	5.69e-36	0.864511	0.197942	0.666569	0.304
10	IRS4	insulin receptor substrate 4 [Source:HGNC Symbol;Acc:HGNC:6128]	1.2e-72	0.990382	0.353	0.001	1.88e-68	0.552703	0.000776073	0.551927	0.352
10	MGST1	microsomal glutathione S-transferase 1 [Source:HGNC Symbol;Acc:HGNC:7061]	1.67e-46	0.987873	0.383	0.047	2.61e-42	0.636192	0.0485471	0.587645	0.336
10	TXNDC17	thioredoxin domain containing 17 [Source:HGNC Symbol;Acc:HGNC:28218]	1.49e-46	0.984337	0.473	0.19	2.33e-42	0.856659	0.20539	0.651269	0.283
10	NDUFS6	NADH:ubiquinone oxidoreductase subunit S6 [Source:HGNC Symbol;Acc:HGNC:7713]	5.07e-49	0.978758	0.587	0.362	7.94e-45	1.08466	0.401786	0.682879	0.225
10	SELENOW	selenoprotein W [Source:HGNC Symbol;Acc:HGNC:10752]	1.52e-56	0.976037	0.781	0.493	2.39e-52	1.54711	0.642677	0.904431	0.288
10	NQO1	NAD(P)H quinone dehydrogenase 1 [Source:HGNC Symbol;Acc:HGNC:2874]	8.61e-58	0.955088	0.353	0.012	1.35e-53	0.556036	0.0110612	0.544975	0.341
10	DHCR24	24-dehydrocholesterol reductase [Source:HGNC Symbol;Acc:HGNC:2859]	2.71e-45	0.954939	0.348	0.012	4.25e-41	0.563062	0.0118912	0.551171	0.336
10	NDUFB2	NADH:ubiquinone oxidoreductase subunit B2 [Source:HGNC Symbol;Acc:HGNC:7697]	3.94e-39	0.954296	0.751	0.507	6.17e-35	1.5243	0.671719	0.852578	0.244
10	TXN	thioredoxin [Source:HGNC Symbol;Acc:HGNC:12435]	9.39e-44	0.953203	0.697	0.403	1.47e-39	1.39163	0.521056	0.870575	0.294
10	NDUFB7	NADH:ubiquinone oxidoreductase subunit B7 [Source:HGNC Symbol;Acc:HGNC:7702]	2.66e-53	0.951801	0.657	0.404	4.16e-49	1.19884	0.47576	0.723079	0.253
10	HSPE1	heat shock protein family E (Hsp10) member 1 [Source:HGNC Symbol;Acc:HGNC:5269]	1.73e-26	0.94525	0.657	0.402	2.71e-22	1.2246	0.489975	0.734626	0.255
10	COA3	cytochrome c oxidase assembly factor 3 [Source:HGNC Symbol;Acc:HGNC:24990]	8.66e-58	0.943555	0.428	0.163	1.36e-53	0.708914	0.154607	0.554308	0.265
10	IER5	immediate early response 5 [Source:HGNC Symbol;Acc:HGNC:5393]	6.19e-24	0.943153	0.498	0.207	9.69e-20	0.893589	0.246908	0.64668	0.291
10	EFHD1	EF-hand domain family member D1 [Source:HGNC Symbol;Acc:HGNC:29556]	2.06e-59	0.942798	0.323	0.002	3.22e-55	0.506872	0.00162069	0.505251	0.321
10	REEP5	receptor accessory protein 5 [Source:HGNC Symbol;Acc:HGNC:30077]	8.79e-51	0.942356	0.542	0.318	1.38e-46	1.02242	0.364279	0.65814	0.224
10	PLPP2	phospholipid phosphatase 2 [Source:HGNC Symbol;Acc:HGNC:9230]	7.61e-56	0.940059	0.323	0.001	1.19e-51	0.513475	0.000754319	0.512721	0.322
10	NANS	N-acetylneuraminate synthase [Source:HGNC Symbol;Acc:HGNC:19237]	1.19e-28	0.936947	0.403	0.102	1.87e-24	0.658941	0.096111	0.56283	0.301
10	PRSS8	serine protease 8 [Source:HGNC Symbol;Acc:HGNC:9491]	4.11e-60	0.931846	0.323	0.001	6.43e-56	0.508005	0.00125238	0.506753	0.322
10	HSP90AB1	heat shock protein 90 alpha family class B member 1 [Source:HGNC Symbol;Acc:HGNC:5258]	3.65e-36	0.929561	0.871	0.65	5.72e-32	2.28243	1.25239	1.03004	0.221
10	TMEM59	transmembrane protein 59 [Source:HGNC Symbol;Acc:HGNC:1239]	1.81e-61	0.926721	0.711	0.51	2.84e-57	1.40833	0.637505	0.770822	0.201
10	NDUFB4	NADH:ubiquinone oxidoreductase subunit B4 [Source:HGNC Symbol;Acc:HGNC:7699]	5.08e-59	0.924545	0.711	0.538	7.95e-55	1.47811	0.705501	0.772609	0.173
10	HEBP2	heme binding protein 2 [Source:HGNC Symbol;Acc:HGNC:15716]	1.3e-40	0.922654	0.567	0.293	2.03e-36	0.994114	0.322755	0.671358	0.274
10	DBI	diazepam binding inhibitor, acyl-CoA binding protein [Source:HGNC Symbol;Acc:HGNC:2690]	9.24e-34	0.922195	0.677	0.489	1.45e-29	1.41058	0.655074	0.755502	0.188
10	SPINT1-AS1	SPINT1 antisense RNA 1 [Source:HGNC Symbol;Acc:HGNC:53162]	1.35e-51	0.921473	0.348	0.006	2.11e-47	0.53049	0.00591726	0.524573	0.342
10	BLVRB	biliverdin reductase B [Source:HGNC Symbol;Acc:HGNC:1063]	1.16e-29	0.920721	0.463	0.144	1.81e-25	0.833279	0.186653	0.646626	0.319
10	COX5B	cytochrome c oxidase subunit 5B [Source:HGNC Symbol;Acc:HGNC:2269]	1.36e-52	0.918476	0.786	0.609	2.13e-48	1.73575	0.888271	0.847475	0.177
10	XBP1	X-box binding protein 1 [Source:HGNC Symbol;Acc:HGNC:12801]	8.45e-20	0.917002	0.502	0.331	1.32e-15	0.94908	0.385505	0.563576	0.171
10	ATOX1	antioxidant 1 copper chaperone [Source:HGNC Symbol;Acc:HGNC:798]	1.72e-38	0.914363	0.463	0.201	2.69e-34	0.846153	0.234195	0.611958	0.262
10	SERINC2	serine incorporator 2 [Source:HGNC Symbol;Acc:HGNC:23231]	1.67e-58	0.912728	0.338	0.005	2.61e-54	0.51483	0.00430557	0.510524	0.333
10	RND3	Rho family GTPase 3 [Source:HGNC Symbol;Acc:HGNC:671]	4.48e-47	0.90959	0.294	0.001	7.02e-43	0.464651	0.000800119	0.463851	0.293
10	NUPR2	nuclear protein 2, transcriptional regulator [Source:HGNC Symbol;Acc:HGNC:44164]	9.21e-52	0.906256	0.308	0.002	1.44e-47	0.45852	0.0021486	0.456371	0.306
10	ENO1	enolase 1 [Source:HGNC Symbol;Acc:HGNC:3350]	2.98e-49	0.905881	0.776	0.627	4.67e-45	1.78513	0.949555	0.835579	0.149
10	HMGCS2	3-hydroxy-3-methylglutaryl-CoA synthase 2 [Source:HGNC Symbol;Acc:HGNC:5008]	1.33e-53	0.905253	0.308	0	2.09e-49	0.496717	0.000119368	0.496598	0.308
10	PYCARD	PYD and CARD domain containing [Source:HGNC Symbol;Acc:HGNC:16608]	7.6e-22	0.90497	0.597	0.302	1.19e-17	1.13222	0.409605	0.722619	0.295
10	TNFRSF12A	TNF receptor superfamily member 12A [Source:HGNC Symbol;Acc:HGNC:18152]	1.45e-35	0.903304	0.269	0.009	2.26e-31	0.427575	0.00705956	0.420515	0.26
10	JTB	jumping translocation breakpoint [Source:HGNC Symbol;Acc:HGNC:6201]	7.82e-63	0.902186	0.692	0.503	1.22e-58	1.37004	0.617694	0.752346	0.189
10	SAT1	spermidine/spermine N1-acetyltransferase 1 [Source:HGNC Symbol;Acc:HGNC:10540]	2.34e-43	0.899769	0.91	0.712	3.67e-39	3.19052	1.71132	1.47921	0.198
10	FABP5	fatty acid binding protein 5 [Source:HGNC Symbol;Acc:HGNC:3560]	2.17e-20	0.895095	0.313	0.071	3.39e-16	0.538721	0.0768737	0.461848	0.242
10	TMEM14C	transmembrane protein 14C [Source:HGNC Symbol;Acc:HGNC:20952]	4.39e-34	0.887295	0.483	0.217	6.88e-30	0.792242	0.220172	0.572069	0.266
10	UFC1	ubiquitin-fold modifier conjugating enzyme 1 [Source:HGNC Symbol;Acc:HGNC:26941]	1.23e-33	0.88724	0.662	0.437	1.92e-29	1.21765	0.530392	0.687259	0.225
10	SELENBP1	selenium binding protein 1 [Source:HGNC Symbol;Acc:HGNC:10719]	5.04e-46	0.886137	0.299	0.001	7.89e-42	0.470708	0.0015077	0.469201	0.298
10	CAPG	capping actin protein, gelsolin like [Source:HGNC Symbol;Acc:HGNC:1474]	5e-23	0.882324	0.433	0.152	7.82e-19	0.756112	0.181878	0.574234	0.281
10	LAMTOR2	late endosomal/lysosomal adaptor, MAPK and MTOR activator 2 [Source:HGNC Symbol;Acc:HGNC:29796]	5.17e-36	0.882057	0.527	0.261	8.1e-32	0.887224	0.280965	0.606259	0.266
10	CITED1	Cbp/p300 interacting transactivator with Glu/Asp rich carboxy-terminal domain 1 [Source:HGNC Symbol;Acc:HGNC:1986]	3.6e-45	0.879916	0.264	0.001	5.63e-41	0.429622	0.000612008	0.42901	0.263
10	CPE	carboxypeptidase E [Source:HGNC Symbol;Acc:HGNC:2303]	3.84e-53	0.875284	0.318	0.001	6e-49	0.473358	0.000685605	0.472673	0.317
10	TIMM10	translocase of inner mitochondrial membrane 10 [Source:HGNC Symbol;Acc:HGNC:11814]	1.42e-45	0.874208	0.463	0.192	2.22e-41	0.734026	0.186187	0.54784	0.271
10	SLC25A5	solute carrier family 25 member 5 [Source:HGNC Symbol;Acc:HGNC:10991]	1.59e-32	0.872465	0.716	0.518	2.49e-28	1.44354	0.699844	0.7437	0.198
10	OAT	ornithine aminotransferase [Source:HGNC Symbol;Acc:HGNC:8091]	1.03e-38	0.87039	0.408	0.083	1.61e-34	0.622384	0.077446	0.544938	0.325
10	POLR2L	RNA polymerase II, I and III subunit L [Source:HGNC Symbol;Acc:HGNC:9199]	1.28e-37	0.869679	0.736	0.511	2e-33	1.43857	0.680563	0.758009	0.225
10	C1orf122	chromosome 1 open reading frame 122 [Source:HGNC Symbol;Acc:HGNC:24789]	3.17e-40	0.867753	0.443	0.153	4.96e-36	0.7009	0.150043	0.550857	0.29
10	PRDX2	peroxiredoxin 2 [Source:HGNC Symbol;Acc:HGNC:9353]	2.26e-29	0.866804	0.637	0.388	3.54e-25	1.15326	0.463992	0.689264	0.249
10	TMEM54	transmembrane protein 54 [Source:HGNC Symbol;Acc:HGNC:24143]	7.24e-48	0.86277	0.313	0.001	1.13e-43	0.454585	0.00132977	0.453256	0.312
10	SMIM14	small integral membrane protein 14 [Source:HGNC Symbol;Acc:HGNC:27321]	1.02e-33	0.862109	0.408	0.134	1.59e-29	0.669792	0.142621	0.52717	0.274
10	QSOX1	quiescin sulfhydryl oxidase 1 [Source:HGNC Symbol;Acc:HGNC:9756]	4.06e-37	0.857209	0.343	0.06	6.36e-33	0.556929	0.0590448	0.497884	0.283
10	COX7A2	cytochrome c oxidase subunit 7A2 [Source:HGNC Symbol;Acc:HGNC:2288]	4.09e-54	0.857131	0.736	0.607	6.41e-50	1.59915	0.873263	0.725886	0.129
10	VAMP8	vesicle associated membrane protein 8 [Source:HGNC Symbol;Acc:HGNC:12647]	1.2e-35	0.851516	0.766	0.571	1.88e-31	1.58865	0.80156	0.787094	0.195
10	HACD3	3-hydroxyacyl-CoA dehydratase 3 [Source:HGNC Symbol;Acc:HGNC:24175]	7.24e-34	0.851269	0.388	0.083	1.13e-29	0.584089	0.0745854	0.509504	0.305
10	NT5DC2	5'-nucleotidase domain containing 2 [Source:HGNC Symbol;Acc:HGNC:25717]	1.76e-49	0.845789	0.338	0.007	2.75e-45	0.48754	0.00665704	0.480882	0.331
10	NAXE	NAD(P)HX epimerase [Source:HGNC Symbol;Acc:HGNC:18453]	3.14e-39	0.839996	0.428	0.15	4.92e-35	0.644276	0.139286	0.50499	0.278
10	ENAH	ENAH actin regulator [Source:HGNC Symbol;Acc:HGNC:18271]	1.39e-46	0.83979	0.318	0.004	2.17e-42	0.481409	0.00514754	0.476261	0.314
10	PRDX4	peroxiredoxin 4 [Source:HGNC Symbol;Acc:HGNC:17169]	2.38e-51	0.839522	0.363	0.079	3.73e-47	0.536307	0.0674726	0.468834	0.284
10	DDAH2	dimethylarginine dimethylaminohydrolase 2 [Source:HGNC Symbol;Acc:HGNC:2716]	1.09e-33	0.838609	0.423	0.102	1.7e-29	0.661822	0.113358	0.548464	0.321
10	DEFB1	defensin beta 1 [Source:HGNC Symbol;Acc:HGNC:2766]	1.05e-43	0.836929	0.274	0.002	1.65e-39	0.415078	0.0022663	0.412812	0.272
10	COX7B	cytochrome c oxidase subunit 7B [Source:HGNC Symbol;Acc:HGNC:2291]	5.18e-40	0.836381	0.726	0.528	8.1e-36	1.41024	0.693205	0.717034	0.198
10	MDH2	malate dehydrogenase 2 [Source:HGNC Symbol;Acc:HGNC:6971]	2.49e-28	0.831541	0.607	0.377	3.89e-24	1.06105	0.418469	0.64258	0.23
10	MZB1	marginal zone B and B1 cell specific protein [Source:HGNC Symbol;Acc:HGNC:30125]	7.82e-31	0.820203	0.299	0.026	1.22e-26	0.463938	0.034746	0.429192	0.273
10	CHCHD2	coiled-coil-helix-coiled-coil-helix domain containing 2 [Source:HGNC Symbol;Acc:HGNC:21645]	9.59e-47	0.81827	0.821	0.681	1.5e-42	1.87229	1.08943	0.782854	0.14
10	NDUFAB1	NADH:ubiquinone oxidoreductase subunit AB1 [Source:HGNC Symbol;Acc:HGNC:7694]	1.61e-30	0.81604	0.557	0.31	2.51e-26	0.871103	0.317926	0.553176	0.247
10	CENPF	centromere protein F [Source:HGNC Symbol;Acc:HGNC:1857]	3.28e-17	0.815718	0.209	0.017	5.14e-13	0.292271	0.0179489	0.274322	0.192
10	ATP5MC3	ATP synthase membrane subunit c locus 3 [Source:HGNC Symbol;Acc:HGNC:843]	2.73e-30	0.814126	0.657	0.492	4.28e-26	1.23529	0.6119	0.62339	0.165
10	NDUFS8	NADH:ubiquinone oxidoreductase core subunit S8 [Source:HGNC Symbol;Acc:HGNC:7715]	7.51e-34	0.812658	0.527	0.302	1.18e-29	0.880287	0.31687	0.563417	0.225
10	GADD45B	growth arrest and DNA damage inducible beta [Source:HGNC Symbol;Acc:HGNC:4096]	1e-10	0.811722	0.577	0.342	1.57e-06	1.11228	0.462289	0.649993	0.235
10	RHOC	ras homolog family member C [Source:HGNC Symbol;Acc:HGNC:669]	7.33e-25	0.809456	0.582	0.239	1.15e-20	1.13206	0.370759	0.761298	0.343
10	SLC44A4	solute carrier family 44 member 4 [Source:HGNC Symbol;Acc:HGNC:13941]	1.64e-45	0.806415	0.284	0.002	2.56e-41	0.433117	0.00162095	0.431496	0.282
10	SDF2L1	stromal cell derived factor 2 like 1 [Source:HGNC Symbol;Acc:HGNC:10676]	4.92e-22	0.806247	0.403	0.199	7.7e-18	0.64785	0.205483	0.442367	0.204
10	PMVK	phosphomevalonate kinase [Source:HGNC Symbol;Acc:HGNC:9141]	2.28e-39	0.799981	0.418	0.128	3.57e-35	0.6194	0.125516	0.493884	0.29
10	MRPL41	mitochondrial ribosomal protein L41 [Source:HGNC Symbol;Acc:HGNC:14492]	4.82e-31	0.799684	0.532	0.291	7.55e-27	0.900851	0.3166	0.584251	0.241
10	NR4A1	nuclear receptor subfamily 4 group A member 1 [Source:HGNC Symbol;Acc:HGNC:7980]	1.22e-11	0.795072	0.269	0.053	1.91e-07	0.446637	0.0556757	0.390961	0.216
10	S100A1	S100 calcium binding protein A1 [Source:HGNC Symbol;Acc:HGNC:10486]	5.54e-49	0.791168	0.299	0	8.67e-45	0.44399	0.000675184	0.443315	0.299
10	NDUFB3	NADH:ubiquinone oxidoreductase subunit B3 [Source:HGNC Symbol;Acc:HGNC:7698]	1.57e-44	0.790513	0.512	0.351	2.46e-40	0.871062	0.375571	0.495491	0.161
10	CALR	calreticulin [Source:HGNC Symbol;Acc:HGNC:1455]	1.3e-23	0.788368	0.632	0.506	2.03e-19	1.31373	0.719928	0.593806	0.126
10	COL9A2	collagen type IX alpha 2 chain [Source:HGNC Symbol;Acc:HGNC:2218]	2.66e-32	0.787857	0.299	0.011	4.16e-28	0.431125	0.0116351	0.41949	0.288
10	FAM162A	family with sequence similarity 162 member A [Source:HGNC Symbol;Acc:HGNC:17865]	1.18e-28	0.786891	0.478	0.221	1.84e-24	0.719517	0.223242	0.496274	0.257
10	TCEAL4	transcription elongation factor A like 4 [Source:HGNC Symbol;Acc:HGNC:26121]	5.14e-32	0.785759	0.423	0.121	8.05e-28	0.656029	0.13121	0.52482	0.302
10	NENF	neudesin neurotrophic factor [Source:HGNC Symbol;Acc:HGNC:30384]	4.39e-40	0.785473	0.592	0.276	6.87e-36	1.08763	0.369772	0.71786	0.316
10	TUBB4B	tubulin beta 4B class IVb [Source:HGNC Symbol;Acc:HGNC:20771]	6.7e-40	0.785217	0.622	0.36	1.05e-35	1.30465	0.551341	0.753305	0.262
10	CYP4Z1	cytochrome P450 family 4 subfamily Z member 1 [Source:HGNC Symbol;Acc:HGNC:20583]	2.65e-48	0.784007	0.269	0	4.15e-44	0.407268	0.000196062	0.407072	0.269
10	GUK1	guanylate kinase 1 [Source:HGNC Symbol;Acc:HGNC:4693]	7e-35	0.783861	0.771	0.55	1.1e-30	1.50729	0.759128	0.748157	0.221
10	CKS1B	CDC28 protein kinase regulatory subunit 1B [Source:HGNC Symbol;Acc:HGNC:19083]	2.07e-27	0.780527	0.328	0.077	3.23e-23	0.464455	0.0755621	0.388893	0.251
10	SDC1	syndecan 1 [Source:HGNC Symbol;Acc:HGNC:10658]	1.67e-39	0.779492	0.289	0.001	2.62e-35	0.419325	0.000642409	0.418683	0.288
10	COX20	cytochrome c oxidase assembly factor COX20 [Source:HGNC Symbol;Acc:HGNC:26970]	1.83e-29	0.77402	0.478	0.273	2.87e-25	0.78418	0.287851	0.496328	0.205
10	BMP5	bone morphogenetic protein 5 [Source:HGNC Symbol;Acc:HGNC:1072]	1.87e-53	0.771824	0.303	0	2.93e-49	0.431175	0.00050675	0.430668	0.303
10	SCUBE2	signal peptide, CUB domain and EGF like domain containing 2 [Source:HGNC Symbol;Acc:HGNC:30425]	4.34e-34	0.768414	0.244	0.001	6.8e-30	0.338242	0.000883125	0.337359	0.243
10	TMED3	transmembrane p24 trafficking protein 3 [Source:HGNC Symbol;Acc:HGNC:28889]	8.8e-31	0.76461	0.463	0.161	1.38e-26	0.735277	0.18045	0.554826	0.302
10	MFSD10	major facilitator superfamily domain containing 10 [Source:HGNC Symbol;Acc:HGNC:16894]	6.81e-31	0.764124	0.443	0.211	1.07e-26	0.682731	0.206496	0.476235	0.232
10	IDH2	isocitrate dehydrogenase (NADP(+)) 2 [Source:HGNC Symbol;Acc:HGNC:5383]	2.84e-39	0.760594	0.473	0.221	4.44e-35	0.746577	0.228697	0.51788	0.252
10	EGR1	early growth response 1 [Source:HGNC Symbol;Acc:HGNC:3238]	1.13e-25	0.758758	0.507	0.16	1.77e-21	0.938242	0.270964	0.667278	0.347
10	ENSA	endosulfine alpha [Source:HGNC Symbol;Acc:HGNC:3360]	1.9e-36	0.75875	0.632	0.415	2.97e-32	1.10961	0.491816	0.617792	0.217
10	PPIA	peptidylprolyl isomerase A [Source:HGNC Symbol;Acc:HGNC:9253]	2.01e-46	0.755478	0.93	0.812	3.14e-42	2.55349	1.72001	0.833472	0.118
10	SRP9	signal recognition particle 9 [Source:HGNC Symbol;Acc:HGNC:11304]	1.41e-46	0.749406	0.582	0.474	2.2e-42	1.08554	0.565546	0.519997	0.108
10	DPP7	dipeptidyl peptidase 7 [Source:HGNC Symbol;Acc:HGNC:14892]	1.26e-27	0.745919	0.527	0.332	1.97e-23	0.893588	0.357038	0.53655	0.195
10	P4HB	prolyl 4-hydroxylase subunit beta [Source:HGNC Symbol;Acc:HGNC:8548]	1.95e-29	0.742648	0.557	0.341	3.05e-25	0.932473	0.390318	0.542155	0.216
10	SNRPE	small nuclear ribonucleoprotein polypeptide E [Source:HGNC Symbol;Acc:HGNC:11161]	2.42e-35	0.741888	0.478	0.326	3.78e-31	0.793662	0.333319	0.460342	0.152
10	GMNN	geminin DNA replication inhibitor [Source:HGNC Symbol;Acc:HGNC:17493]	2.48e-23	0.739086	0.259	0.026	3.88e-19	0.378788	0.0256325	0.353156	0.233
10	ATP5F1B	ATP synthase F1 subunit beta [Source:HGNC Symbol;Acc:HGNC:830]	2.91e-25	0.738083	0.622	0.457	4.56e-21	1.10188	0.54153	0.560354	0.165
10	GIPC1	GIPC PDZ domain containing family member 1 [Source:HGNC Symbol;Acc:HGNC:1226]	1.64e-32	0.738031	0.368	0.115	2.56e-28	0.540915	0.112171	0.428744	0.253
10	ECI1	enoyl-CoA delta isomerase 1 [Source:HGNC Symbol;Acc:HGNC:2703]	2.39e-31	0.734898	0.373	0.117	3.74e-27	0.528941	0.105846	0.423095	0.256
10	AC008771.1	novel transcript	1.82e-40	0.730215	0.289	0.008	2.84e-36	0.39158	0.00712211	0.384458	0.281
10	GAPDH	glyceraldehyde-3-phosphate dehydrogenase [Source:HGNC Symbol;Acc:HGNC:4141]	6.82e-32	0.728119	0.98	0.89	1.07e-27	3.16784	2.19528	0.97256	0.09
10	COX5A	cytochrome c oxidase subunit 5A [Source:HGNC Symbol;Acc:HGNC:2267]	1.06e-14	0.727102	0.582	0.408	1.65e-10	1.00227	0.477235	0.525031	0.174
10	NDUFS7	NADH:ubiquinone oxidoreductase core subunit S7 [Source:HGNC Symbol;Acc:HGNC:7714]	6.71e-20	0.725901	0.512	0.319	1.05e-15	0.837203	0.341316	0.495887	0.193
10	NUDT8	nudix hydrolase 8 [Source:HGNC Symbol;Acc:HGNC:8055]	4.08e-30	0.724157	0.274	0.022	6.39e-26	0.39049	0.0208196	0.36967	0.252
10	LAPTM4A	lysosomal protein transmembrane 4 alpha [Source:HGNC Symbol;Acc:HGNC:6924]	1.35e-29	0.719821	0.488	0.265	2.11e-25	0.777101	0.274953	0.502147	0.223
10	RNF181	ring finger protein 181 [Source:HGNC Symbol;Acc:HGNC:28037]	1.77e-28	0.715828	0.443	0.283	2.77e-24	0.712139	0.30058	0.411559	0.16
10	DUSP23	dual specificity phosphatase 23 [Source:HGNC Symbol;Acc:HGNC:21480]	3.24e-28	0.714279	0.368	0.119	5.07e-24	0.522219	0.116802	0.405418	0.249
10	MYDGF	myeloid derived growth factor [Source:HGNC Symbol;Acc:HGNC:16948]	5e-18	0.711689	0.478	0.263	7.83e-14	0.729056	0.266813	0.462243	0.215
10	ELOB	elongin B [Source:HGNC Symbol;Acc:HGNC:11619]	2.83e-33	0.710888	0.836	0.68	4.44e-29	1.79544	1.08399	0.71145	0.156
10	ZC3H12A	zinc finger CCCH-type containing 12A [Source:HGNC Symbol;Acc:HGNC:26259]	2.18e-28	0.710733	0.308	0.051	3.41e-24	0.447898	0.0499905	0.397907	0.257
10	AURKAIP1	aurora kinase A interacting protein 1 [Source:HGNC Symbol;Acc:HGNC:24114]	9.5e-35	0.710602	0.557	0.389	1.49e-30	0.957793	0.442287	0.515506	0.168
10	DCXR	dicarbonyl and L-xylulose reductase [Source:HGNC Symbol;Acc:HGNC:18985]	2.59e-22	0.709844	0.413	0.231	4.06e-18	0.639596	0.23587	0.403726	0.182
10	NME3	NME/NM23 nucleoside diphosphate kinase 3 [Source:HGNC Symbol;Acc:HGNC:7851]	1.1e-20	0.70951	0.468	0.269	1.72e-16	0.741652	0.278022	0.46363	0.199
10	ATP6V0B	ATPase H+ transporting V0 subunit b [Source:HGNC Symbol;Acc:HGNC:861]	9.36e-18	0.70747	0.547	0.34	1.47e-13	0.964471	0.428617	0.535854	0.207
10	SRI	sorcin [Source:HGNC Symbol;Acc:HGNC:11292]	2.24e-19	0.706794	0.478	0.313	3.5e-15	0.758014	0.320551	0.437463	0.165
10	SDHC	succinate dehydrogenase complex subunit C [Source:HGNC Symbol;Acc:HGNC:10682]	7.76e-36	0.706137	0.443	0.266	1.22e-31	0.685062	0.258079	0.426983	0.177
10	C19orf33	chromosome 19 open reading frame 33 [Source:HGNC Symbol;Acc:HGNC:16668]	1.09e-28	0.704992	0.448	0.076	1.7e-24	0.885103	0.182832	0.702271	0.372
10	CNN3	calponin 3 [Source:HGNC Symbol;Acc:HGNC:2157]	6.16e-32	0.704106	0.269	0.009	9.64e-28	0.38293	0.00836798	0.374562	0.26
10	CENPX	centromere protein X [Source:HGNC Symbol;Acc:HGNC:11422]	2.54e-21	0.702374	0.388	0.176	3.97e-17	0.579141	0.175141	0.404	0.212
10	IL18	interleukin 18 [Source:HGNC Symbol;Acc:HGNC:5986]	3.39e-27	0.702373	0.299	0.028	5.31e-23	0.398069	0.0264692	0.371599	0.271
10	NDUFV2	NADH:ubiquinone oxidoreductase core subunit V2 [Source:HGNC Symbol;Acc:HGNC:7717]	6.22e-25	0.702366	0.552	0.372	9.74e-21	0.950177	0.426328	0.523849	0.18
10	UBC	ubiquitin C [Source:HGNC Symbol;Acc:HGNC:12468]	1.18e-32	0.701794	0.97	0.874	1.84e-28	2.91946	2.09606	0.823403	0.096
10	KDELR1	KDEL endoplasmic reticulum protein retention receptor 1 [Source:HGNC Symbol;Acc:HGNC:6304]	1.5e-22	0.701372	0.488	0.3	2.35e-18	0.766234	0.322045	0.444189	0.188
10	NDUFS2	NADH:ubiquinone oxidoreductase core subunit S2 [Source:HGNC Symbol;Acc:HGNC:7708]	1.9e-31	0.701235	0.423	0.236	2.98e-27	0.657969	0.229452	0.428516	0.187
10	GADD45GIP1	GADD45G interacting protein 1 [Source:HGNC Symbol;Acc:HGNC:29996]	1.73e-19	0.701206	0.517	0.324	2.71e-15	0.814583	0.344036	0.470547	0.193
10	ECHS1	enoyl-CoA hydratase, short chain 1 [Source:HGNC Symbol;Acc:HGNC:3151]	4.77e-25	0.699095	0.428	0.196	7.47e-21	0.621528	0.187427	0.434102	0.232
10	SELENOM	selenoprotein M [Source:HGNC Symbol;Acc:HGNC:30397]	6.79e-33	0.696247	0.388	0.158	1.06e-28	0.560746	0.153402	0.407343	0.23
10	SIL1	SIL1 nucleotide exchange factor [Source:HGNC Symbol;Acc:HGNC:24624]	1.2e-32	0.696012	0.328	0.082	1.87e-28	0.452401	0.0731438	0.379257	0.246
10	PPIC	peptidylprolyl isomerase C [Source:HGNC Symbol;Acc:HGNC:9256]	1.27e-37	0.695494	0.279	0.002	1.99e-33	0.387757	0.00320365	0.384553	0.277
10	RUSC1	RUN and SH3 domain containing 1 [Source:HGNC Symbol;Acc:HGNC:17153]	4.38e-35	0.694826	0.313	0.044	6.85e-31	0.433763	0.0395061	0.394257	0.269
10	STEAP1	STEAP family member 1 [Source:HGNC Symbol;Acc:HGNC:11378]	8.67e-43	0.69212	0.294	0	1.36e-38	0.383714	0.000416805	0.383297	0.294
10	C1orf43	chromosome 1 open reading frame 43 [Source:HGNC Symbol;Acc:HGNC:29876]	6.41e-40	0.691744	0.448	0.246	1e-35	0.723088	0.259734	0.463354	0.202
10	MIEN1	migration and invasion enhancer 1 [Source:HGNC Symbol;Acc:HGNC:28230]	3.61e-23	0.689706	0.443	0.231	5.65e-19	0.660281	0.236126	0.424154	0.212
10	COMMD3	COMM domain containing 3 [Source:HGNC Symbol;Acc:HGNC:23332]	2.11e-29	0.688824	0.393	0.17	3.3e-25	0.59646	0.166402	0.430059	0.223
10	PPA1	inorganic pyrophosphatase 1 [Source:HGNC Symbol;Acc:HGNC:9226]	5.39e-18	0.688235	0.527	0.327	8.44e-14	0.843008	0.362459	0.480549	0.2
10	JUN	Jun proto-oncogene, AP-1 transcription factor subunit [Source:HGNC Symbol;Acc:HGNC:6204]	1.45e-25	0.68633	0.905	0.66	2.27e-21	3.16644	1.89953	1.26691	0.245
10	MIA3	MIA SH3 domain ER export factor 3 [Source:HGNC Symbol;Acc:HGNC:24008]	4.53e-29	0.679655	0.413	0.207	7.09e-25	0.608832	0.203421	0.405412	0.206
10	FOXA1	forkhead box A1 [Source:HGNC Symbol;Acc:HGNC:5021]	1.24e-39	0.677909	0.264	0.001	1.93e-35	0.349097	0.000628122	0.348469	0.263
10	ECH1	enoyl-CoA hydratase 1 [Source:HGNC Symbol;Acc:HGNC:3149]	2.92e-26	0.677418	0.552	0.345	4.57e-22	0.902394	0.379028	0.523366	0.207
10	GALNT6	polypeptide N-acetylgalactosaminyltransferase 6 [Source:HGNC Symbol;Acc:HGNC:4128]	1.68e-25	0.677101	0.294	0.039	2.64e-21	0.400888	0.0345119	0.366376	0.255
10	MLF2	myeloid leukemia factor 2 [Source:HGNC Symbol;Acc:HGNC:7126]	9.55e-31	0.676358	0.383	0.209	1.5e-26	0.587049	0.203416	0.383633	0.174
10	HINT2	histidine triad nucleotide binding protein 2 [Source:HGNC Symbol;Acc:HGNC:18344]	1.01e-26	0.674594	0.393	0.184	1.59e-22	0.594523	0.185011	0.409513	0.209
10	DEGS2	delta 4-desaturase, sphingolipid 2 [Source:HGNC Symbol;Acc:HGNC:20113]	1.51e-40	0.674139	0.269	0.025	2.36e-36	0.365814	0.0234439	0.342371	0.244
10	SEM1	SEM1 26S proteasome complex subunit [Source:HGNC Symbol;Acc:HGNC:10845]	4.98e-32	0.67333	0.572	0.433	7.8e-28	0.974206	0.504089	0.470117	0.139
10	COMT	catechol-O-methyltransferase [Source:HGNC Symbol;Acc:HGNC:2228]	7.04e-19	0.669479	0.433	0.244	1.1e-14	0.725088	0.280932	0.444156	0.189
10	TIMM13	translocase of inner mitochondrial membrane 13 [Source:HGNC Symbol;Acc:HGNC:11816]	5.36e-19	0.668645	0.458	0.242	8.39e-15	0.66176	0.241704	0.420056	0.216
10	DYNLT1	dynein light chain Tctex-type 1 [Source:HGNC Symbol;Acc:HGNC:11697]	1.98e-23	0.666051	0.398	0.191	3.1e-19	0.589243	0.194063	0.39518	0.207
10	ATP5MC2	ATP synthase membrane subunit c locus 2 [Source:HGNC Symbol;Acc:HGNC:842]	2.31e-22	0.665928	0.826	0.669	3.62e-18	1.97015	1.26501	0.705136	0.157
10	COX6C	cytochrome c oxidase subunit 6C [Source:HGNC Symbol;Acc:HGNC:2285]	7.56e-33	0.664173	0.746	0.657	1.18e-28	1.6445	1.0738	0.570701	0.089
10	POLR2I	RNA polymerase II subunit I [Source:HGNC Symbol;Acc:HGNC:9196]	8.59e-33	0.663839	0.423	0.245	1.34e-28	0.639099	0.246701	0.392397	0.178
10	CHMP2A	charged multivesicular body protein 2A [Source:HGNC Symbol;Acc:HGNC:30216]	5.49e-25	0.663711	0.552	0.362	8.59e-21	0.929948	0.426672	0.503276	0.19
10	ALKBH7	alkB homolog 7 [Source:HGNC Symbol;Acc:HGNC:21306]	2.21e-19	0.663487	0.522	0.341	3.46e-15	0.837796	0.384445	0.453351	0.181
10	RERG	RAS like estrogen regulated growth inhibitor [Source:HGNC Symbol;Acc:HGNC:15980]	1.83e-38	0.663233	0.254	0	2.87e-34	0.327315	0.000583271	0.326732	0.254
10	CD151	CD151 molecule (Raph blood group) [Source:HGNC Symbol;Acc:HGNC:1630]	2.36e-35	0.661237	0.567	0.241	3.69e-31	1.11165	0.403245	0.708404	0.326
10	PDLIM4	PDZ and LIM domain 4 [Source:HGNC Symbol;Acc:HGNC:16501]	1.32e-37	0.659716	0.254	0.001	2.06e-33	0.345333	0.00154394	0.343789	0.253
10	MRPL24	mitochondrial ribosomal protein L24 [Source:HGNC Symbol;Acc:HGNC:14037]	2.81e-30	0.656334	0.358	0.118	4.39e-26	0.479602	0.105927	0.373674	0.24
10	CYP27A1	cytochrome P450 family 27 subfamily A member 1 [Source:HGNC Symbol;Acc:HGNC:2605]	3.67e-25	0.655522	0.279	0.019	5.75e-21	0.377891	0.0203169	0.357574	0.26
10	AP1M2	adaptor related protein complex 1 subunit mu 2 [Source:HGNC Symbol;Acc:HGNC:558]	2.53e-21	0.655136	0.303	0.029	3.96e-17	0.431845	0.0443606	0.387484	0.274
10	AREG	amphiregulin [Source:HGNC Symbol;Acc:HGNC:651]	3.8e-10	0.652378	0.214	0.046	5.94e-06	0.323224	0.0586743	0.26455	0.168
10	PEA15	proliferation and apoptosis adaptor protein 15 [Source:HGNC Symbol;Acc:HGNC:8822]	5.44e-20	0.651437	0.333	0.072	8.51e-16	0.472362	0.0690436	0.403318	0.261
10	DCDC2	doublecortin domain containing 2 [Source:HGNC Symbol;Acc:HGNC:18141]	1.71e-33	0.650422	0.234	0.001	2.67e-29	0.313315	0.00147352	0.311842	0.233
10	TMEM132A	transmembrane protein 132A [Source:HGNC Symbol;Acc:HGNC:31092]	1.09e-38	0.649774	0.294	0.002	1.71e-34	0.382369	0.00213358	0.380235	0.292
10	STMND1	stathmin domain containing 1 [Source:HGNC Symbol;Acc:HGNC:44668]	4.44e-37	0.649727	0.254	0	6.95e-33	0.337674	0.000323952	0.33735	0.254
10	MRPL55	mitochondrial ribosomal protein L55 [Source:HGNC Symbol;Acc:HGNC:16686]	1.06e-28	0.649346	0.388	0.161	1.67e-24	0.535422	0.153122	0.3823	0.227
10	NDUFC1	NADH:ubiquinone oxidoreductase subunit C1 [Source:HGNC Symbol;Acc:HGNC:7705]	4.2e-34	0.648428	0.557	0.383	6.58e-30	0.930236	0.448683	0.481553	0.174
10	EIF4EBP1	eukaryotic translation initiation factor 4E binding protein 1 [Source:HGNC Symbol;Acc:HGNC:3288]	1.98e-16	0.648289	0.333	0.112	3.1e-12	0.471563	0.117111	0.354452	0.221
10	RRBP1	ribosome binding protein 1 [Source:HGNC Symbol;Acc:HGNC:10448]	4.01e-12	0.648027	0.328	0.176	6.28e-08	0.493128	0.186531	0.306598	0.152
10	METRN	meteorin, glial cell differentiation regulator [Source:HGNC Symbol;Acc:HGNC:14151]	1.35e-25	0.646897	0.343	0.094	2.12e-21	0.470201	0.0934982	0.376703	0.249
10	SRD5A3	steroid 5 alpha-reductase 3 [Source:HGNC Symbol;Acc:HGNC:25812]	8.71e-36	0.646444	0.254	0.035	1.36e-31	0.348821	0.0299829	0.318838	0.219
10	GNG5	G protein subunit gamma 5 [Source:HGNC Symbol;Acc:HGNC:4408]	2.3e-20	0.642572	0.697	0.546	3.6e-16	1.33801	0.763115	0.574898	0.151
10	TGIF1	TGFB induced factor homeobox 1 [Source:HGNC Symbol;Acc:HGNC:11776]	4.34e-27	0.641208	0.308	0.096	6.79e-23	0.447497	0.0908595	0.356638	0.212
10	PHB	prohibitin [Source:HGNC Symbol;Acc:HGNC:8912]	1.03e-15	0.641158	0.502	0.291	1.6e-11	0.746582	0.297299	0.449282	0.211
10	ATP5PD	ATP synthase peripheral stalk subunit d [Source:HGNC Symbol;Acc:HGNC:845]	1.97e-23	0.639952	0.602	0.486	3.08e-19	1.11348	0.625275	0.488206	0.116
10	PON2	paraoxonase 2 [Source:HGNC Symbol;Acc:HGNC:9205]	6.06e-32	0.639005	0.279	0.021	9.49e-28	0.376449	0.0194813	0.356968	0.258
10	HSD17B10	hydroxysteroid 17-beta dehydrogenase 10 [Source:HGNC Symbol;Acc:HGNC:4800]	1.15e-19	0.638013	0.413	0.19	1.8e-15	0.577709	0.178458	0.399251	0.223
10	ALDH2	aldehyde dehydrogenase 2 family member [Source:HGNC Symbol;Acc:HGNC:404]	3.89e-15	0.637785	0.308	0.065	6.09e-11	0.447299	0.0741348	0.373164	0.243
10	EI24	EI24 autophagy associated transmembrane protein [Source:HGNC Symbol;Acc:HGNC:13276]	6.45e-33	0.63433	0.318	0.084	1.01e-28	0.421091	0.074457	0.346634	0.234
10	NDUFA8	NADH:ubiquinone oxidoreductase subunit A8 [Source:HGNC Symbol;Acc:HGNC:7692]	2.09e-20	0.633147	0.408	0.164	3.27e-16	0.55792	0.16141	0.39651	0.244
10	EBNA1BP2	EBNA1 binding protein 2 [Source:HGNC Symbol;Acc:HGNC:15531]	1.76e-26	0.63288	0.348	0.105	2.76e-22	0.456731	0.096089	0.360642	0.243
10	WEE1	WEE1 G2 checkpoint kinase [Source:HGNC Symbol;Acc:HGNC:12761]	7.47e-28	0.632263	0.269	0.029	1.17e-23	0.371829	0.0319809	0.339848	0.24
10	NDUFB11	NADH:ubiquinone oxidoreductase subunit B11 [Source:HGNC Symbol;Acc:HGNC:20372]	3.57e-19	0.63225	0.627	0.527	5.59e-15	1.15975	0.694118	0.46563	0.1
10	SNRNP25	small nuclear ribonucleoprotein U11/U12 subunit 25 [Source:HGNC Symbol;Acc:HGNC:14161]	1.32e-15	0.632113	0.284	0.084	2.07e-11	0.376646	0.0795372	0.297109	0.2
10	APOD	apolipoprotein D [Source:HGNC Symbol;Acc:HGNC:612]	2.09e-31	0.631048	0.234	0	3.27e-27	0.336921	0.000170119	0.336751	0.234
10	ATRAID	all-trans retinoic acid induced differentiation factor [Source:HGNC Symbol;Acc:HGNC:24090]	5.94e-22	0.629764	0.448	0.32	9.31e-18	0.708821	0.336146	0.372676	0.128
10	FH	fumarate hydratase [Source:HGNC Symbol;Acc:HGNC:3700]	7.28e-23	0.628888	0.279	0.075	1.14e-18	0.366619	0.064115	0.302504	0.204
10	EZR	ezrin [Source:HGNC Symbol;Acc:HGNC:12691]	5.62e-13	0.628026	0.493	0.377	8.81e-09	0.882338	0.463168	0.41917	0.116
10	GSN	gelsolin [Source:HGNC Symbol;Acc:HGNC:4620]	5.29e-18	0.627191	0.458	0.186	8.27e-14	0.897172	0.339705	0.557466	0.272
10	DCTPP1	dCTP pyrophosphatase 1 [Source:HGNC Symbol;Acc:HGNC:28777]	1.83e-25	0.62697	0.348	0.115	2.86e-21	0.458331	0.104969	0.353362	0.233
10	DST	dystonin [Source:HGNC Symbol;Acc:HGNC:1090]	1.34e-21	0.625587	0.264	0.036	2.1e-17	0.345748	0.0337271	0.312021	0.228
10	LGALS3BP	galectin 3 binding protein [Source:HGNC Symbol;Acc:HGNC:6564]	1.81e-28	0.625575	0.299	0.069	2.83e-24	0.402986	0.0625686	0.340417	0.23
10	PACSIN3	protein kinase C and casein kinase substrate in neurons 3 [Source:HGNC Symbol;Acc:HGNC:8572]	1.84e-35	0.624637	0.244	0.001	2.87e-31	0.317646	0.00122301	0.316423	0.243
10	EDF1	endothelial differentiation related factor 1 [Source:HGNC Symbol;Acc:HGNC:3164]	1.81e-26	0.624308	0.706	0.605	2.83e-22	1.37796	0.849304	0.528654	0.101
10	TECR	trans-2,3-enoyl-CoA reductase [Source:HGNC Symbol;Acc:HGNC:4551]	5.67e-19	0.622673	0.428	0.26	8.88e-15	0.63803	0.270551	0.367479	0.168
10	ARFIP2	ADP ribosylation factor interacting protein 2 [Source:HGNC Symbol;Acc:HGNC:17160]	3.61e-40	0.622	0.303	0.073	5.65e-36	0.396551	0.0618527	0.334699	0.23
10	NDUFC2	NADH:ubiquinone oxidoreductase subunit C2 [Source:HGNC Symbol;Acc:HGNC:7706]	2.15e-14	0.621303	0.483	0.339	3.36e-10	0.767878	0.376394	0.391483	0.144
10	GAMT	guanidinoacetate N-methyltransferase [Source:HGNC Symbol;Acc:HGNC:4136]	1.63e-22	0.620308	0.313	0.086	2.55e-18	0.422769	0.0869505	0.335819	0.227
10	TSPAN15	tetraspanin 15 [Source:HGNC Symbol;Acc:HGNC:23298]	1.89e-25	0.619928	0.274	0.016	2.95e-21	0.34514	0.0168326	0.328308	0.258
10	TCEA3	transcription elongation factor A3 [Source:HGNC Symbol;Acc:HGNC:11615]	1.66e-27	0.619825	0.338	0.064	2.6e-23	0.425153	0.0607397	0.364414	0.274
10	BHLHE40	basic helix-loop-helix family member e40 [Source:HGNC Symbol;Acc:HGNC:1046]	3.42e-13	0.618966	0.363	0.181	5.36e-09	0.588289	0.208728	0.379561	0.182
10	COX17	cytochrome c oxidase copper chaperone COX17 [Source:HGNC Symbol;Acc:HGNC:2264]	8.04e-26	0.615402	0.527	0.359	1.26e-21	0.908175	0.437665	0.47051	0.168
10	NDUFV1	NADH:ubiquinone oxidoreductase core subunit V1 [Source:HGNC Symbol;Acc:HGNC:7716]	4.31e-21	0.613526	0.433	0.2	6.74e-17	0.601326	0.193653	0.407673	0.233
10	FKBP2	FKBP prolyl isomerase 2 [Source:HGNC Symbol;Acc:HGNC:3718]	1.14e-17	0.6124	0.438	0.262	1.78e-13	0.65833	0.283686	0.374644	0.176
10	NOP10	NOP10 ribonucleoprotein [Source:HGNC Symbol;Acc:HGNC:14378]	5.02e-15	0.610126	0.547	0.412	7.86e-11	0.939738	0.493114	0.446625	0.135
10	PTGIS	prostaglandin I2 synthase [Source:HGNC Symbol;Acc:HGNC:9603]	8.38e-34	0.609741	0.234	0.001	1.31e-29	0.298443	0.000830412	0.297613	0.233
10	COA4	cytochrome c oxidase assembly factor 4 homolog [Source:HGNC Symbol;Acc:HGNC:24604]	1.37e-10	0.609344	0.348	0.176	2.14e-06	0.465056	0.164186	0.30087	0.172
10	PCBD1	pterin-4 alpha-carbinolamine dehydratase 1 [Source:HGNC Symbol;Acc:HGNC:8646]	9.08e-24	0.608314	0.313	0.071	1.42e-19	0.41347	0.0623946	0.351076	0.242
10	CA12	carbonic anhydrase 12 [Source:HGNC Symbol;Acc:HGNC:1371]	5.8e-38	0.60828	0.269	0	9.07e-34	0.328905	0.000385138	0.32852	0.269
10	TMEM63A	transmembrane protein 63A [Source:HGNC Symbol;Acc:HGNC:29118]	4.01e-31	0.607949	0.383	0.154	6.28e-27	0.514468	0.153593	0.360875	0.229
10	PTGR1	prostaglandin reductase 1 [Source:HGNC Symbol;Acc:HGNC:18429]	1.28e-34	0.607848	0.269	0.003	2.01e-30	0.323319	0.00336445	0.319955	0.266
10	GPR160	G protein-coupled receptor 160 [Source:HGNC Symbol;Acc:HGNC:23693]	1.77e-30	0.606485	0.284	0.058	2.76e-26	0.383216	0.0523069	0.330909	0.226
10	EFNA1	ephrin A1 [Source:HGNC Symbol;Acc:HGNC:3221]	3.87e-34	0.606091	0.249	0.005	6.06e-30	0.310646	0.00460895	0.306037	0.244
10	DIXDC1	DIX domain containing 1 [Source:HGNC Symbol;Acc:HGNC:23695]	1.16e-30	0.605127	0.239	0.005	1.82e-26	0.297078	0.00397117	0.293106	0.234
10	ATP5F1D	ATP synthase F1 subunit delta [Source:HGNC Symbol;Acc:HGNC:837]	5.39e-19	0.604999	0.677	0.581	8.43e-15	1.28654	0.816849	0.469688	0.096
10	SOD1	superoxide dismutase 1 [Source:HGNC Symbol;Acc:HGNC:11179]	2.17e-29	0.604569	0.716	0.599	3.4e-25	1.37962	0.855553	0.524063	0.117
10	WASL	WASP like actin nucleation promoting factor [Source:HGNC Symbol;Acc:HGNC:12735]	2.78e-30	0.603412	0.333	0.075	4.36e-26	0.42222	0.0713779	0.350842	0.258
10	ACSL3	acyl-CoA synthetase long chain family member 3 [Source:HGNC Symbol;Acc:HGNC:3570]	8.64e-28	0.603391	0.313	0.103	1.35e-23	0.412736	0.094522	0.318214	0.21
10	KRT10	keratin 10 [Source:HGNC Symbol;Acc:HGNC:6413]	8.28e-13	0.602551	0.542	0.429	1.3e-08	0.924354	0.500429	0.423925	0.113
10	MYL12B	myosin light chain 12B [Source:HGNC Symbol;Acc:HGNC:29827]	1e-25	0.602231	0.856	0.78	1.57e-21	2.05347	1.46467	0.588803	0.076
10	LIMA1	LIM domain and actin binding 1 [Source:HGNC Symbol;Acc:HGNC:24636]	1.74e-27	0.602188	0.289	0.065	2.72e-23	0.387896	0.0627635	0.325132	0.224
10	SULT2B1	sulfotransferase family 2B member 1 [Source:HGNC Symbol;Acc:HGNC:11459]	6.27e-37	0.600588	0.264	0.001	9.82e-33	0.324601	0.000561736	0.32404	0.263
10	TCEAL3	transcription elongation factor A like 3 [Source:HGNC Symbol;Acc:HGNC:28247]	1.32e-21	0.600381	0.383	0.108	2.07e-17	0.548404	0.131328	0.417076	0.275
10	PDIA3	protein disulfide isomerase family A member 3 [Source:HGNC Symbol;Acc:HGNC:4606]	4.33e-24	0.600177	0.652	0.552	6.78e-20	1.25835	0.76882	0.489535	0.1
10	ATP5PF	ATP synthase peripheral stalk subunit F6 [Source:HGNC Symbol;Acc:HGNC:847]	2.26e-25	0.599318	0.642	0.544	3.54e-21	1.20914	0.713443	0.495698	0.098
10	AAMDC	adipogenesis associated Mth938 domain containing [Source:HGNC Symbol;Acc:HGNC:30205]	3.02e-28	0.59915	0.264	0.052	4.73e-24	0.357685	0.0474669	0.310218	0.212
10	SLC39A1	solute carrier family 39 member 1 [Source:HGNC Symbol;Acc:HGNC:12876]	4.63e-30	0.598807	0.323	0.082	7.25e-26	0.422642	0.0772661	0.345376	0.241
10	TRAF4	TNF receptor associated factor 4 [Source:HGNC Symbol;Acc:HGNC:12034]	1.24e-20	0.597315	0.234	0.025	1.93e-16	0.320841	0.0230235	0.297818	0.209
10	ISOC2	isochorismatase domain containing 2 [Source:HGNC Symbol;Acc:HGNC:26278]	7.2e-14	0.594516	0.264	0.065	1.13e-09	0.332558	0.0599446	0.272613	0.199
10	LYPD6B	LY6/PLAUR domain containing 6B [Source:HGNC Symbol;Acc:HGNC:27018]	1.88e-29	0.593933	0.254	0.001	2.94e-25	0.325107	0.00198548	0.323121	0.253
10	SH3YL1	SH3 and SYLF domain containing 1 [Source:HGNC Symbol;Acc:HGNC:29546]	7.55e-28	0.592632	0.353	0.158	1.18e-23	0.490367	0.162434	0.327933	0.195
10	RCN1	reticulocalbin 1 [Source:HGNC Symbol;Acc:HGNC:9934]	5.68e-22	0.592365	0.259	0.044	8.89e-18	0.324255	0.0374522	0.286803	0.215
10	MAP3K13	mitogen-activated protein kinase kinase kinase 13 [Source:HGNC Symbol;Acc:HGNC:6852]	5.26e-21	0.591704	0.289	0.079	8.23e-17	0.385502	0.0743087	0.311193	0.21
10	MRPS26	mitochondrial ribosomal protein S26 [Source:HGNC Symbol;Acc:HGNC:14045]	1.57e-16	0.591452	0.378	0.19	2.46e-12	0.510743	0.178165	0.332578	0.188
10	DDRGK1	DDRGK domain containing 1 [Source:HGNC Symbol;Acc:HGNC:16110]	4.84e-23	0.589982	0.388	0.211	7.58e-19	0.552317	0.206279	0.346038	0.177
10	HINT1	histidine triad nucleotide binding protein 1 [Source:HGNC Symbol;Acc:HGNC:4912]	1.88e-17	0.589437	0.806	0.644	2.95e-13	1.82345	1.19193	0.631523	0.162
10	KDM5B	lysine demethylase 5B [Source:HGNC Symbol;Acc:HGNC:18039]	2.53e-31	0.587367	0.299	0.06	3.96e-27	0.36666	0.0558429	0.310817	0.239
10	TFAP2A	transcription factor AP-2 alpha [Source:HGNC Symbol;Acc:HGNC:11742]	1.16e-34	0.586202	0.249	0	1.82e-30	0.305922	0.000327403	0.305595	0.249
10	NDUFB9	NADH:ubiquinone oxidoreductase subunit B9 [Source:HGNC Symbol;Acc:HGNC:7704]	3.81e-25	0.585562	0.627	0.518	5.97e-21	1.14331	0.684072	0.459241	0.109
10	MRPS15	mitochondrial ribosomal protein S15 [Source:HGNC Symbol;Acc:HGNC:14504]	1.71e-15	0.58411	0.378	0.218	2.67e-11	0.525699	0.208856	0.316843	0.16
10	NDUFB5	NADH:ubiquinone oxidoreductase subunit B5 [Source:HGNC Symbol;Acc:HGNC:7700]	3.49e-13	0.584054	0.488	0.284	5.46e-09	0.692646	0.294118	0.398527	0.204
10	PHGDH	phosphoglycerate dehydrogenase [Source:HGNC Symbol;Acc:HGNC:8923]	5.63e-26	0.583491	0.274	0.029	8.81e-22	0.35012	0.0351697	0.31495	0.245
10	ROMO1	reactive oxygen species modulator 1 [Source:HGNC Symbol;Acc:HGNC:16185]	2.01e-20	0.582397	0.488	0.381	3.14e-16	0.814082	0.434818	0.379264	0.107
10	RPN2	ribophorin II [Source:HGNC Symbol;Acc:HGNC:10382]	4.71e-27	0.581796	0.488	0.349	7.38e-23	0.755505	0.380913	0.374592	0.139
10	JUP	junction plakoglobin [Source:HGNC Symbol;Acc:HGNC:6207]	3.59e-18	0.579089	0.234	0.02	5.63e-14	0.319011	0.0169695	0.302042	0.214
10	NDUFA13	NADH:ubiquinone oxidoreductase subunit A13 [Source:HGNC Symbol;Acc:HGNC:17194]	4e-19	0.578931	0.677	0.586	6.26e-15	1.26181	0.810259	0.451555	0.091
10	AQP5	aquaporin 5 [Source:HGNC Symbol;Acc:HGNC:638]	1.5e-36	0.578173	0.234	0.001	2.35e-32	0.296167	0.0010179	0.295149	0.233
10	TOB1	transducer of ERBB2, 1 [Source:HGNC Symbol;Acc:HGNC:11979]	1.64e-09	0.577158	0.433	0.29	2.56e-05	0.69644	0.326923	0.369517	0.143
10	AK2	adenylate kinase 2 [Source:HGNC Symbol;Acc:HGNC:362]	3.27e-17	0.57681	0.323	0.145	5.12e-13	0.441883	0.137427	0.304456	0.178
10	TIMM8B	translocase of inner mitochondrial membrane 8 homolog B [Source:HGNC Symbol;Acc:HGNC:11818]	1.21e-19	0.575308	0.408	0.204	1.9e-15	0.58848	0.207405	0.381075	0.204
10	HSPA1A	heat shock protein family A (Hsp70) member 1A [Source:HGNC Symbol;Acc:HGNC:5232]	4.55e-13	0.574989	0.428	0.154	7.12e-09	0.666953	0.193909	0.473044	0.274
10	CTSF	cathepsin F [Source:HGNC Symbol;Acc:HGNC:2531]	7.37e-27	0.573519	0.259	0.042	1.15e-22	0.322537	0.0372737	0.285264	0.217
10	TMCO1	transmembrane and coiled-coil domains 1 [Source:HGNC Symbol;Acc:HGNC:18188]	1.71e-17	0.573078	0.468	0.329	2.68e-13	0.72541	0.361274	0.364136	0.139
10	LMNA	lamin A/C [Source:HGNC Symbol;Acc:HGNC:6636]	5.46e-24	0.572192	0.577	0.201	8.55e-20	1.22869	0.458077	0.770609	0.376
10	NR2F6	nuclear receptor subfamily 2 group F member 6 [Source:HGNC Symbol;Acc:HGNC:7977]	1.92e-31	0.5713	0.264	0.025	3e-27	0.324455	0.0213388	0.303116	0.239
10	CBR1	carbonyl reductase 1 [Source:HGNC Symbol;Acc:HGNC:1548]	2.23e-18	0.570429	0.343	0.145	3.5e-14	0.467523	0.151068	0.316455	0.198
10	TUBB2A	tubulin beta 2A class IIa [Source:HGNC Symbol;Acc:HGNC:12412]	6.33e-17	0.569678	0.259	0.036	9.91e-13	0.347157	0.040846	0.306311	0.223
10	PSMB6	proteasome 20S subunit beta 6 [Source:HGNC Symbol;Acc:HGNC:9543]	7.16e-10	0.569539	0.488	0.349	1.12e-05	0.758315	0.381453	0.376862	0.139
10	BLVRA	biliverdin reductase A [Source:HGNC Symbol;Acc:HGNC:1062]	1.17e-12	0.567266	0.343	0.124	1.83e-08	0.446144	0.130063	0.316082	0.219
10	ARPC1A	actin related protein 2/3 complex subunit 1A [Source:HGNC Symbol;Acc:HGNC:703]	1.81e-29	0.566173	0.348	0.129	2.84e-25	0.483637	0.133436	0.350201	0.219
10	PHLDA3	pleckstrin homology like domain family A member 3 [Source:HGNC Symbol;Acc:HGNC:8934]	1.18e-16	0.564735	0.214	0.011	1.85e-12	0.276173	0.0135774	0.262596	0.203
10	RNF187	ring finger protein 187 [Source:HGNC Symbol;Acc:HGNC:27146]	7.58e-22	0.563148	0.383	0.175	1.19e-17	0.508553	0.168117	0.340436	0.208
10	TMEM147	transmembrane protein 147 [Source:HGNC Symbol;Acc:HGNC:30414]	6.88e-26	0.563023	0.358	0.191	1.08e-21	0.484497	0.177871	0.306626	0.167
10	LSM4	LSM4 homolog, U6 small nuclear RNA and mRNA degradation associated [Source:HGNC Symbol;Acc:HGNC:17259]	9.68e-16	0.560591	0.438	0.3	1.52e-11	0.658244	0.31408	0.344164	0.138
10	LRPAP1	LDL receptor related protein associated protein 1 [Source:HGNC Symbol;Acc:HGNC:6701]	1.15e-14	0.559964	0.403	0.287	1.81e-10	0.612076	0.298899	0.313177	0.116
10	ANXA3	annexin A3 [Source:HGNC Symbol;Acc:HGNC:541]	3.24e-20	0.55951	0.284	0.02	5.07e-16	0.389203	0.0386132	0.35059	0.264
10	ANXA9	annexin A9 [Source:HGNC Symbol;Acc:HGNC:547]	2.39e-26	0.559105	0.244	0.002	3.74e-22	0.285407	0.00258859	0.282819	0.242
10	ATP6AP1	ATPase H+ transporting accessory protein 1 [Source:HGNC Symbol;Acc:HGNC:868]	4.26e-24	0.559073	0.343	0.179	6.67e-20	0.485167	0.183416	0.301752	0.164
10	SNRPG	small nuclear ribonucleoprotein polypeptide G [Source:HGNC Symbol;Acc:HGNC:11163]	6.23e-17	0.557512	0.517	0.421	9.75e-13	0.857764	0.480473	0.377292	0.096
10	LAMTOR5	late endosomal/lysosomal adaptor, MAPK and MTOR activator 5 [Source:HGNC Symbol;Acc:HGNC:17955]	3.09e-18	0.556707	0.458	0.315	4.84e-14	0.683561	0.330479	0.353082	0.143
10	DDIT3	DNA damage inducible transcript 3 [Source:HGNC Symbol;Acc:HGNC:2726]	2.79e-08	0.554698	0.358	0.146	0.00043687	0.525099	0.18	0.345098	0.212
10	EHF	ETS homologous factor [Source:HGNC Symbol;Acc:HGNC:3246]	1.1e-28	0.554095	0.219	0.001	1.72e-24	0.273268	0.000811081	0.272457	0.218
10	HSPD1	heat shock protein family D (Hsp60) member 1 [Source:HGNC Symbol;Acc:HGNC:5261]	7.4e-08	0.553812	0.527	0.376	0.00115782	0.845346	0.449521	0.395825	0.151
10	CUTA	cutA divalent cation tolerance homolog [Source:HGNC Symbol;Acc:HGNC:21101]	1.12e-14	0.553523	0.602	0.485	1.75e-10	1.01405	0.606843	0.407209	0.117
10	TOMM20	translocase of outer mitochondrial membrane 20 [Source:HGNC Symbol;Acc:HGNC:20947]	6.87e-18	0.552497	0.577	0.494	1.07e-13	0.985065	0.618168	0.366897	0.083
10	ARID5A	AT-rich interaction domain 5A [Source:HGNC Symbol;Acc:HGNC:17361]	1.04e-19	0.551791	0.338	0.171	1.63e-15	0.467252	0.168258	0.298994	0.167
10	ARL1	ADP ribosylation factor like GTPase 1 [Source:HGNC Symbol;Acc:HGNC:692]	1.54e-21	0.550598	0.284	0.107	2.41e-17	0.388848	0.0951431	0.293705	0.177
10	HDLBP	high density lipoprotein binding protein [Source:HGNC Symbol;Acc:HGNC:4857]	1.82e-15	0.550032	0.323	0.141	2.84e-11	0.427466	0.135568	0.291898	0.182
10	C11orf1	chromosome 11 open reading frame 1 [Source:HGNC Symbol;Acc:HGNC:1163]	1.82e-23	0.549935	0.323	0.109	2.85e-19	0.390796	0.099884	0.290912	0.214
10	CNIH4	cornichon family AMPA receptor auxiliary protein 4 [Source:HGNC Symbol;Acc:HGNC:25013]	7.25e-15	0.549351	0.328	0.155	1.13e-10	0.458415	0.147931	0.310483	0.173
10	ATP5ME	ATP synthase membrane subunit e [Source:HGNC Symbol;Acc:HGNC:846]	3.33e-21	0.548979	0.627	0.595	5.22e-17	1.24293	0.873675	0.369256	0.032
10	KLF2	Kruppel like factor 2 [Source:HGNC Symbol;Acc:HGNC:6347]	1.24e-11	0.54885	0.831	0.676	1.95e-07	2.27439	1.56508	0.709311	0.155
10	TSPAN13	tetraspanin 13 [Source:HGNC Symbol;Acc:HGNC:21643]	5.97e-12	0.547797	0.299	0.066	9.35e-08	0.459297	0.107689	0.351609	0.233
10	ANAPC11	anaphase promoting complex subunit 11 [Source:HGNC Symbol;Acc:HGNC:14452]	8.87e-15	0.547101	0.493	0.364	1.39e-10	0.787019	0.42556	0.361459	0.129
10	NUF2	NUF2 component of NDC80 kinetochore complex [Source:HGNC Symbol;Acc:HGNC:14621]	1.03e-20	0.546383	0.184	0.007	1.61e-16	0.257111	0.00604831	0.251063	0.177
10	IGSF8	immunoglobulin superfamily member 8 [Source:HGNC Symbol;Acc:HGNC:17813]	6.63e-24	0.546237	0.343	0.093	1.04e-19	0.421153	0.0835926	0.33756	0.25
10	MUC1	mucin 1, cell surface associated [Source:HGNC Symbol;Acc:HGNC:7508]	7.86e-26	0.546095	0.229	0.006	1.23e-21	0.28847	0.00502884	0.283441	0.223
10	CCDC160	coiled-coil domain containing 160 [Source:HGNC Symbol;Acc:HGNC:37286]	2.2e-29	0.545859	0.209	0.001	3.44e-25	0.250004	0.000565696	0.249439	0.208
10	SLC25A3	solute carrier family 25 member 3 [Source:HGNC Symbol;Acc:HGNC:10989]	7.75e-16	0.54578	0.657	0.549	1.21e-11	1.17614	0.73346	0.442678	0.108
10	CSRP1	cysteine and glycine rich protein 1 [Source:HGNC Symbol;Acc:HGNC:2469]	2.31e-18	0.545702	0.318	0.129	3.61e-14	0.439942	0.129664	0.310278	0.189
10	CRNDE	colorectal neoplasia differentially expressed [Source:HGNC Symbol;Acc:HGNC:37078]	2.81e-25	0.544629	0.234	0.003	4.4e-21	0.287209	0.00423557	0.282973	0.231
10	HILPDA	hypoxia inducible lipid droplet associated [Source:HGNC Symbol;Acc:HGNC:28859]	2.43e-26	0.543945	0.239	0.008	3.81e-22	0.279823	0.00676437	0.273059	0.231
10	GLRX2	glutaredoxin 2 [Source:HGNC Symbol;Acc:HGNC:16065]	1.96e-24	0.543794	0.294	0.067	3.07e-20	0.362241	0.059173	0.303068	0.227
10	MTX2	metaxin 2 [Source:HGNC Symbol;Acc:HGNC:7506]	2.86e-18	0.543694	0.269	0.056	4.48e-14	0.31201	0.049041	0.262969	0.213
10	ZFAS1	ZNFX1 antisense RNA 1 [Source:HGNC Symbol;Acc:HGNC:33101]	2.59e-22	0.54323	0.697	0.587	4.06e-18	1.41708	0.899075	0.518004	0.11
10	TMEM134	transmembrane protein 134 [Source:HGNC Symbol;Acc:HGNC:26142]	3.39e-18	0.54268	0.373	0.182	5.31e-14	0.507349	0.179637	0.327712	0.191
10	TMEM9	transmembrane protein 9 [Source:HGNC Symbol;Acc:HGNC:18823]	1.66e-25	0.54179	0.284	0.061	2.6e-21	0.358434	0.0606743	0.29776	0.223
10	RPLP1	ribosomal protein lateral stalk subunit P1 [Source:HGNC Symbol;Acc:HGNC:10372]	3.27e-69	0.541754	0.985	0.872	5.12e-65	4.5065	3.46277	1.04373	0.113
10	COMTD1	catechol-O-methyltransferase domain containing 1 [Source:HGNC Symbol;Acc:HGNC:26309]	7.36e-22	0.539858	0.303	0.084	1.15e-17	0.392081	0.0818824	0.310199	0.219
10	YIF1A	Yip1 interacting factor homolog A, membrane trafficking protein [Source:HGNC Symbol;Acc:HGNC:16688]	1.5e-18	0.538004	0.303	0.119	2.35e-14	0.394697	0.108346	0.286351	0.184
10	COPS6	COP9 signalosome subunit 6 [Source:HGNC Symbol;Acc:HGNC:21749]	1.17e-12	0.53638	0.428	0.296	1.82e-08	0.608591	0.301365	0.307226	0.132
10	SEC11A	SEC11 homolog A, signal peptidase complex subunit [Source:HGNC Symbol;Acc:HGNC:17718]	3.28e-09	0.535631	0.498	0.388	5.13e-05	0.782808	0.46255	0.320258	0.11
10	ADAM15	ADAM metallopeptidase domain 15 [Source:HGNC Symbol;Acc:HGNC:193]	7.65e-20	0.53555	0.234	0.042	1.2e-15	0.293607	0.0363406	0.257266	0.192
10	ANXA4	annexin A4 [Source:HGNC Symbol;Acc:HGNC:542]	8.48e-17	0.534921	0.313	0.13	1.33e-12	0.416119	0.131881	0.284238	0.183
10	CTSD	cathepsin D [Source:HGNC Symbol;Acc:HGNC:2529]	1.7e-12	0.534694	0.567	0.414	2.66e-08	1.01848	0.578934	0.439543	0.153
10	IER5L	immediate early response 5 like [Source:HGNC Symbol;Acc:HGNC:23679]	1.93e-15	0.534509	0.254	0.052	3.02e-11	0.330343	0.0528521	0.277491	0.202
10	TPI1	triosephosphate isomerase 1 [Source:HGNC Symbol;Acc:HGNC:12009]	2.02e-11	0.533944	0.706	0.563	3.17e-07	1.32605	0.82098	0.505075	0.143
10	ACADVL	acyl-CoA dehydrogenase very long chain [Source:HGNC Symbol;Acc:HGNC:92]	7.32e-24	0.533924	0.348	0.175	1.15e-19	0.515566	0.187995	0.327571	0.173
10	SOX2	SRY-box transcription factor 2 [Source:HGNC Symbol;Acc:HGNC:11195]	1.95e-34	0.533254	0.224	0	3.05e-30	0.271211	0.000456491	0.270755	0.224
10	NIT2	nitrilase family member 2 [Source:HGNC Symbol;Acc:HGNC:29878]	1.04e-18	0.533131	0.308	0.107	1.63e-14	0.402471	0.0983157	0.304155	0.201
10	ATP5MC1	ATP synthase membrane subunit c locus 1 [Source:HGNC Symbol;Acc:HGNC:841]	1.05e-13	0.532786	0.448	0.286	1.65e-09	0.6275	0.290192	0.337308	0.162
10	GP2	glycoprotein 2 [Source:HGNC Symbol;Acc:HGNC:4441]	1.61e-28	0.531248	0.159	0	2.52e-24	0.224125	0.000197428	0.223927	0.159
10	DUT	deoxyuridine triphosphatase [Source:HGNC Symbol;Acc:HGNC:3078]	7.82e-13	0.531112	0.423	0.315	1.22e-08	0.638337	0.345408	0.292929	0.108
10	YIPF3	Yip1 domain family member 3 [Source:HGNC Symbol;Acc:HGNC:21023]	1.21e-26	0.530568	0.353	0.202	1.9e-22	0.511084	0.215144	0.29594	0.151
10	BCAS4	breast carcinoma amplified sequence 4 [Source:HGNC Symbol;Acc:HGNC:14367]	5.41e-20	0.529937	0.269	0.091	8.48e-16	0.342932	0.086705	0.256227	0.178
10	MORF4L2	mortality factor 4 like 2 [Source:HGNC Symbol;Acc:HGNC:16849]	2.24e-28	0.529649	0.343	0.139	3.51e-24	0.442858	0.131137	0.311722	0.204
10	ERBB2	erb-b2 receptor tyrosine kinase 2 [Source:HGNC Symbol;Acc:HGNC:3430]	9.54e-28	0.528906	0.244	0.023	1.49e-23	0.300945	0.0245576	0.276387	0.221
10	IMPDH2	inosine monophosphate dehydrogenase 2 [Source:HGNC Symbol;Acc:HGNC:6053]	2.87e-12	0.528073	0.368	0.192	4.49e-08	0.494435	0.185504	0.308931	0.176
10	NTPCR	nucleoside-triphosphatase, cancer-related [Source:HGNC Symbol;Acc:HGNC:28204]	6.24e-16	0.526689	0.284	0.095	9.77e-12	0.341463	0.0850994	0.256364	0.189
10	SH3GLB2	SH3 domain containing GRB2 like, endophilin B2 [Source:HGNC Symbol;Acc:HGNC:10834]	7.59e-19	0.526638	0.303	0.125	1.19e-14	0.400872	0.118497	0.282375	0.178
10	DUSP4	dual specificity phosphatase 4 [Source:HGNC Symbol;Acc:HGNC:3070]	1.23e-20	0.526593	0.234	0.013	1.93e-16	0.289083	0.0139757	0.275108	0.221
10	CCT3	chaperonin containing TCP1 subunit 3 [Source:HGNC Symbol;Acc:HGNC:1616]	8.56e-11	0.526321	0.463	0.346	1.34e-06	0.695667	0.367672	0.327994	0.117
10	SLC2A10	solute carrier family 2 member 10 [Source:HGNC Symbol;Acc:HGNC:13444]	2.29e-25	0.525819	0.204	0.001	3.59e-21	0.241449	0.000590571	0.240858	0.203
10	SFN	stratifin [Source:HGNC Symbol;Acc:HGNC:10773]	3.45e-24	0.523636	0.159	0.001	5.41e-20	0.216551	0.00135509	0.215196	0.158
10	ERBB3	erb-b2 receptor tyrosine kinase 3 [Source:HGNC Symbol;Acc:HGNC:3431]	5.52e-24	0.523117	0.229	0.003	8.65e-20	0.272909	0.00304258	0.269866	0.226
10	WWTR1	WW domain containing transcription regulator 1 [Source:HGNC Symbol;Acc:HGNC:24042]	5.91e-24	0.520897	0.229	0.004	9.26e-20	0.279	0.00486995	0.27413	0.225
10	MGMT	O-6-methylguanine-DNA methyltransferase [Source:HGNC Symbol;Acc:HGNC:7059]	1.56e-10	0.520653	0.378	0.206	2.44e-06	0.493542	0.203824	0.289718	0.172
10	SSR2	signal sequence receptor subunit 2 [Source:HGNC Symbol;Acc:HGNC:11324]	2.39e-13	0.519588	0.706	0.586	3.74e-09	1.34371	0.879905	0.463806	0.12
10	ARHGAP29	Rho GTPase activating protein 29 [Source:HGNC Symbol;Acc:HGNC:30207]	2.24e-28	0.519383	0.244	0.002	3.51e-24	0.27399	0.00187749	0.272113	0.242
10	ATP5IF1	ATP synthase inhibitory factor subunit 1 [Source:HGNC Symbol;Acc:HGNC:871]	2.19e-14	0.519363	0.582	0.506	3.43e-10	0.983069	0.637953	0.345116	0.076
10	PSMD8	proteasome 26S subunit, non-ATPase 8 [Source:HGNC Symbol;Acc:HGNC:9566]	6.41e-15	0.519297	0.507	0.403	1e-10	0.807023	0.446626	0.360397	0.104
10	MAL2	mal, T cell differentiation protein 2 [Source:HGNC Symbol;Acc:HGNC:13634]	1.1e-35	0.519052	0.224	0	1.73e-31	0.250309	0.000577583	0.249731	0.224
10	MDK	midkine [Source:HGNC Symbol;Acc:HGNC:6972]	2.77e-20	0.51881	0.194	0.008	4.34e-16	0.253162	0.00921181	0.24395	0.186
10	KIF5B	kinesin family member 5B [Source:HGNC Symbol;Acc:HGNC:6324]	2.12e-18	0.518115	0.463	0.337	3.33e-14	0.748073	0.385181	0.362892	0.126
10	CLCA2	chloride channel accessory 2 [Source:HGNC Symbol;Acc:HGNC:2016]	6.47e-24	0.517513	0.184	0	1.01e-19	0.245548	0.000461855	0.245087	0.184
10	RABEP1	rabaptin, RAB GTPase binding effector protein 1 [Source:HGNC Symbol;Acc:HGNC:17677]	1.89e-28	0.517325	0.294	0.145	2.97e-24	0.388388	0.138682	0.249706	0.149
10	DDR1	discoidin domain receptor tyrosine kinase 1 [Source:HGNC Symbol;Acc:HGNC:2730]	7.03e-24	0.51665	0.214	0.004	1.1e-19	0.25613	0.00384032	0.252289	0.21
10	SELENOP	selenoprotein P [Source:HGNC Symbol;Acc:HGNC:10751]	1.14e-32	0.516312	0.254	0.001	1.78e-28	0.29651	0.00131598	0.295194	0.253
10	MPC2	mitochondrial pyruvate carrier 2 [Source:HGNC Symbol;Acc:HGNC:24515]	3.65e-26	0.515916	0.448	0.277	5.72e-22	0.671153	0.304315	0.366837	0.171
10	NDUFA10	NADH:ubiquinone oxidoreductase subunit A10 [Source:HGNC Symbol;Acc:HGNC:7684]	9.79e-13	0.51574	0.423	0.259	1.53e-08	0.571739	0.260895	0.310844	0.164
10	MRPL12	mitochondrial ribosomal protein L12 [Source:HGNC Symbol;Acc:HGNC:10378]	2.17e-13	0.515648	0.313	0.1	3.4e-09	0.36631	0.0898	0.27651	0.213
10	RALA	RAS like proto-oncogene A [Source:HGNC Symbol;Acc:HGNC:9839]	2.48e-19	0.514205	0.363	0.179	3.88e-15	0.46717	0.171642	0.295528	0.184
10	UQCRFS1	ubiquinol-cytochrome c reductase, Rieske iron-sulfur polypeptide 1 [Source:HGNC Symbol;Acc:HGNC:12587]	8.85e-12	0.514013	0.433	0.328	1.38e-07	0.631768	0.34616	0.285608	0.105
10	MCRIP2	MAPK regulated corepressor interacting protein 2 [Source:HGNC Symbol;Acc:HGNC:14142]	4.89e-18	0.513757	0.284	0.089	7.66e-14	0.341807	0.0759405	0.265866	0.195
10	TMEM165	transmembrane protein 165 [Source:HGNC Symbol;Acc:HGNC:30760]	6.92e-27	0.511838	0.343	0.215	1.08e-22	0.495514	0.211665	0.283848	0.128
10	TFPT	TCF3 fusion partner [Source:HGNC Symbol;Acc:HGNC:13630]	5.74e-17	0.511301	0.249	0.083	8.99e-13	0.313456	0.0794558	0.234	0.166
10	PDCD5	programmed cell death 5 [Source:HGNC Symbol;Acc:HGNC:8764]	2.15e-09	0.511229	0.458	0.308	3.37e-05	0.65391	0.328058	0.325852	0.15
10	KIF9	kinesin family member 9 [Source:HGNC Symbol;Acc:HGNC:16666]	2.05e-24	0.509142	0.234	0.021	3.21e-20	0.260755	0.0196254	0.241129	0.213
10	ACADSB	acyl-CoA dehydrogenase short/branched chain [Source:HGNC Symbol;Acc:HGNC:91]	1.23e-24	0.50914	0.234	0.04	1.92e-20	0.271052	0.0365065	0.234546	0.194
10	SUMO1	small ubiquitin like modifier 1 [Source:HGNC Symbol;Acc:HGNC:12502]	3.78e-18	0.509064	0.532	0.397	5.91e-14	0.779053	0.429991	0.349062	0.135
10	ETFB	electron transfer flavoprotein subunit beta [Source:HGNC Symbol;Acc:HGNC:3482]	2.14e-11	0.509025	0.448	0.28	3.34e-07	0.639036	0.297117	0.341919	0.168
10	CTNND1	catenin delta 1 [Source:HGNC Symbol;Acc:HGNC:2515]	2.24e-19	0.508762	0.229	0.029	3.51e-15	0.276327	0.0249901	0.251337	0.2
10	EPS8L1	EPS8 like 1 [Source:HGNC Symbol;Acc:HGNC:21295]	1.89e-20	0.508006	0.214	0.004	2.96e-16	0.240598	0.00405075	0.236547	0.21
10	SLC25A39	solute carrier family 25 member 39 [Source:HGNC Symbol;Acc:HGNC:24279]	1.69e-16	0.507685	0.323	0.161	2.64e-12	0.423105	0.150235	0.27287	0.162
10	DSC2	desmocollin 2 [Source:HGNC Symbol;Acc:HGNC:3036]	2.74e-22	0.507607	0.244	0.021	4.29e-18	0.291932	0.0225182	0.269413	0.223
10	PHPT1	phosphohistidine phosphatase 1 [Source:HGNC Symbol;Acc:HGNC:30033]	2.29e-08	0.505688	0.418	0.24	0.000358063	0.576364	0.270163	0.306201	0.178
10	RER1	retention in endoplasmic reticulum sorting receptor 1 [Source:HGNC Symbol;Acc:HGNC:30309]	1.67e-18	0.505274	0.393	0.287	2.61e-14	0.585968	0.303682	0.282287	0.106
10	VDAC2	voltage dependent anion channel 2 [Source:HGNC Symbol;Acc:HGNC:12672]	1.55e-15	0.505029	0.547	0.427	2.42e-11	0.899066	0.527171	0.371895	0.12
10	FAM241A	family with sequence similarity 241 member A [Source:HGNC Symbol;Acc:HGNC:26813]	2.33e-16	0.505014	0.254	0.069	3.64e-12	0.296792	0.0599783	0.236814	0.185
10	MRPL32	mitochondrial ribosomal protein L32 [Source:HGNC Symbol;Acc:HGNC:14035]	1.94e-24	0.502701	0.284	0.128	3.04e-20	0.369939	0.114802	0.255137	0.156
10	MRPL14	mitochondrial ribosomal protein L14 [Source:HGNC Symbol;Acc:HGNC:14279]	7.56e-10	0.502572	0.368	0.204	1.18e-05	0.504514	0.199697	0.304817	0.164
10	NFIA	nuclear factor I A [Source:HGNC Symbol;Acc:HGNC:7784]	8.15e-22	0.502119	0.249	0.029	1.28e-17	0.306364	0.0269066	0.279458	0.22
10	LAMB2	laminin subunit beta 2 [Source:HGNC Symbol;Acc:HGNC:6487]	1.32e-20	0.501978	0.214	0.004	2.07e-16	0.239682	0.00434827	0.235334	0.21
10	ATP6V0E2	ATPase H+ transporting V0 subunit e2 [Source:HGNC Symbol;Acc:HGNC:21723]	7.83e-14	0.50195	0.338	0.163	1.23e-09	0.440031	0.152428	0.287603	0.175
10	TRMT112	tRNA methyltransferase subunit 11-2 [Source:HGNC Symbol;Acc:HGNC:26940]	3.32e-11	0.501563	0.562	0.498	5.2e-07	0.947827	0.613733	0.334094	0.064
10	NOSTRIN	nitric oxide synthase trafficking [Source:HGNC Symbol;Acc:HGNC:20203]	2.81e-32	0.501462	0.214	0.001	4.41e-28	0.250239	0.000465013	0.249774	0.213
10	SDC4	syndecan 4 [Source:HGNC Symbol;Acc:HGNC:10661]	4.27e-13	0.500586	0.264	0.038	6.68e-09	0.34442	0.0559004	0.28852	0.226
10	FLYWCH2	FLYWCH family member 2 [Source:HGNC Symbol;Acc:HGNC:25178]	1.76e-15	0.500305	0.279	0.094	2.76e-11	0.335202	0.0827629	0.25244	0.185
10	FKBP4	FKBP prolyl isomerase 4 [Source:HGNC Symbol;Acc:HGNC:3720]	1.25e-21	0.499953	0.303	0.099	1.96e-17	0.363129	0.0883123	0.274817	0.204
10	MRPS34	mitochondrial ribosomal protein S34 [Source:HGNC Symbol;Acc:HGNC:16618]	2.08e-14	0.499348	0.458	0.342	3.26e-10	0.667117	0.376868	0.290249	0.116
10	PTRHD1	peptidyl-tRNA hydrolase domain containing 1 [Source:HGNC Symbol;Acc:HGNC:33782]	1.01e-14	0.499251	0.373	0.198	1.58e-10	0.501165	0.195878	0.305287	0.175
10	ATP5MF	ATP synthase membrane subunit f [Source:HGNC Symbol;Acc:HGNC:848]	2.46e-12	0.498638	0.597	0.53	3.84e-08	1.04855	0.697647	0.350899	0.067
10	RNF19A	ring finger protein 19A, RBR E3 ubiquitin protein ligase [Source:HGNC Symbol;Acc:HGNC:13432]	1.57e-17	0.498571	0.403	0.259	2.46e-13	0.593888	0.287739	0.306149	0.144
10	MORN2	MORN repeat containing 2 [Source:HGNC Symbol;Acc:HGNC:30166]	1.74e-28	0.498482	0.249	0.019	2.73e-24	0.273866	0.015644	0.258221	0.23
10	RBM8A	RNA binding motif protein 8A [Source:HGNC Symbol;Acc:HGNC:9905]	2.89e-11	0.497064	0.537	0.433	4.53e-07	0.863367	0.517871	0.345496	0.104
10	NUCKS1	nuclear casein kinase and cyclin dependent kinase substrate 1 [Source:HGNC Symbol;Acc:HGNC:29923]	1.27e-16	0.496655	0.612	0.531	1.99e-12	1.06139	0.732533	0.328859	0.081
10	SELENOS	selenoprotein S [Source:HGNC Symbol;Acc:HGNC:30396]	1.61e-11	0.496525	0.358	0.239	2.51e-07	0.529155	0.262095	0.26706	0.119
10	TUFM	Tu translation elongation factor, mitochondrial [Source:HGNC Symbol;Acc:HGNC:12420]	7.56e-14	0.495778	0.522	0.405	1.18e-09	0.775186	0.446782	0.328404	0.117
10	NEDD4L	NEDD4 like E3 ubiquitin protein ligase [Source:HGNC Symbol;Acc:HGNC:7728]	2.37e-21	0.495534	0.214	0.01	3.71e-17	0.266492	0.0103204	0.256172	0.204
10	TRIM47	tripartite motif containing 47 [Source:HGNC Symbol;Acc:HGNC:19020]	5.85e-22	0.494768	0.229	0.016	9.15e-18	0.245381	0.0126704	0.23271	0.213
10	METTL5	methyltransferase like 5 [Source:HGNC Symbol;Acc:HGNC:25006]	1.35e-13	0.494086	0.358	0.211	2.11e-09	0.464461	0.206713	0.257748	0.147
10	CHCHD5	coiled-coil-helix-coiled-coil-helix domain containing 5 [Source:HGNC Symbol;Acc:HGNC:17840]	7.1e-10	0.493727	0.318	0.178	1.11e-05	0.433154	0.176632	0.256522	0.14
10	C15orf48	chromosome 15 open reading frame 48 [Source:HGNC Symbol;Acc:HGNC:29898]	1.2e-16	0.493557	0.194	0.013	1.88e-12	0.260124	0.0171839	0.24294	0.181
10	LIMCH1	LIM and calponin homology domains 1 [Source:HGNC Symbol;Acc:HGNC:29191]	5.92e-27	0.49306	0.239	0.002	9.27e-23	0.265506	0.00225736	0.263249	0.237
10	TMBIM6	transmembrane BAX inhibitor motif containing 6 [Source:HGNC Symbol;Acc:HGNC:11723]	8.62e-15	0.491964	0.726	0.667	1.35e-10	1.42976	1.01554	0.414224	0.059
10	ZNF593	zinc finger protein 593 [Source:HGNC Symbol;Acc:HGNC:30943]	7.77e-18	0.490516	0.264	0.083	1.22e-13	0.317956	0.0749628	0.242993	0.181
10	GOLGB1	golgin B1 [Source:HGNC Symbol;Acc:HGNC:4429]	2.96e-14	0.489281	0.413	0.257	4.63e-10	0.615748	0.290549	0.325199	0.156
10	MAGED2	MAGE family member D2 [Source:HGNC Symbol;Acc:HGNC:16353]	4.51e-21	0.488262	0.517	0.26	7.06e-17	0.877179	0.383565	0.493614	0.257
10	DNALI1	dynein axonemal light intermediate chain 1 [Source:HGNC Symbol;Acc:HGNC:14353]	1.81e-31	0.487858	0.214	0	2.83e-27	0.239912	0.000229249	0.239683	0.214
10	RPS27L	ribosomal protein S27 like [Source:HGNC Symbol;Acc:HGNC:18476]	2.6e-12	0.487223	0.617	0.516	4.07e-08	1.12137	0.69325	0.428118	0.101
10	TMEM97	transmembrane protein 97 [Source:HGNC Symbol;Acc:HGNC:28106]	6.17e-21	0.486659	0.214	0.02	9.65e-17	0.238968	0.0174153	0.221553	0.194
10	NHP2	NHP2 ribonucleoprotein [Source:HGNC Symbol;Acc:HGNC:14377]	6.45e-10	0.486582	0.398	0.292	1.01e-05	0.585999	0.302182	0.283818	0.106
10	NDUFB10	NADH:ubiquinone oxidoreductase subunit B10 [Source:HGNC Symbol;Acc:HGNC:7696]	8.97e-12	0.486327	0.517	0.437	1.4e-07	0.841075	0.513708	0.327366	0.08
10	MRPL20	mitochondrial ribosomal protein L20 [Source:HGNC Symbol;Acc:HGNC:14478]	2.09e-12	0.485391	0.483	0.396	3.27e-08	0.745431	0.457003	0.288428	0.087
10	PFDN2	prefoldin subunit 2 [Source:HGNC Symbol;Acc:HGNC:8867]	1.1e-10	0.484699	0.418	0.292	1.72e-06	0.603503	0.303499	0.300004	0.126
10	KRTCAP3	keratinocyte associated protein 3 [Source:HGNC Symbol;Acc:HGNC:28943]	1.94e-26	0.484213	0.229	0.012	3.04e-22	0.258586	0.0109642	0.247622	0.217
10	NDUFV3	NADH:ubiquinone oxidoreductase subunit V3 [Source:HGNC Symbol;Acc:HGNC:7719]	2.01e-15	0.483312	0.313	0.196	3.15e-11	0.422626	0.193231	0.229394	0.117
10	C17orf58	chromosome 17 open reading frame 58 [Source:HGNC Symbol;Acc:HGNC:27568]	5.38e-25	0.48295	0.254	0.013	8.42e-21	0.28056	0.0123537	0.268207	0.241
10	MRPL13	mitochondrial ribosomal protein L13 [Source:HGNC Symbol;Acc:HGNC:14278]	1.17e-13	0.482675	0.323	0.129	1.83e-09	0.388559	0.12571	0.262849	0.194
10	POLR2H	RNA polymerase II, I and III subunit H [Source:HGNC Symbol;Acc:HGNC:9195]	4.13e-18	0.480368	0.284	0.137	6.46e-14	0.360962	0.131937	0.229025	0.147
10	RNF39	ring finger protein 39 [Source:HGNC Symbol;Acc:HGNC:18064]	1.54e-20	0.480244	0.164	0	2.41e-16	0.214549	0.000340092	0.214209	0.164
10	PNKD	PNKD metallo-beta-lactamase domain containing [Source:HGNC Symbol;Acc:HGNC:9153]	2.08e-24	0.479875	0.438	0.287	3.26e-20	0.668373	0.330221	0.338153	0.151
10	EMC2	ER membrane protein complex subunit 2 [Source:HGNC Symbol;Acc:HGNC:28963]	1.3e-16	0.47968	0.264	0.064	2.03e-12	0.293409	0.0573914	0.236018	0.2
10	CD59	CD59 molecule (CD59 blood group) [Source:HGNC Symbol;Acc:HGNC:1689]	2.62e-15	0.479657	0.284	0.074	4.1e-11	0.334598	0.0701987	0.264399	0.21
10	VDAC1	voltage dependent anion channel 1 [Source:HGNC Symbol;Acc:HGNC:12669]	4.22e-11	0.477794	0.413	0.312	6.6e-07	0.594397	0.335674	0.258723	0.101
10	AGR3	anterior gradient 3, protein disulphide isomerase family member [Source:HGNC Symbol;Acc:HGNC:24167]	5.48e-24	0.477576	0.159	0	8.58e-20	0.216708	0.000417971	0.21629	0.159
10	NINJ1	ninjurin 1 [Source:HGNC Symbol;Acc:HGNC:7824]	2.11e-08	0.476987	0.338	0.162	0.000329729	0.454903	0.176665	0.278238	0.176
10	UROS	uroporphyrinogen III synthase [Source:HGNC Symbol;Acc:HGNC:12592]	7.16e-14	0.476912	0.318	0.135	1.12e-09	0.375324	0.126718	0.248606	0.183
10	ROGDI	rogdi atypical leucine zipper [Source:HGNC Symbol;Acc:HGNC:29478]	8.77e-11	0.476907	0.259	0.082	1.37e-06	0.328037	0.0861304	0.241907	0.177
10	PIN1	peptidylprolyl cis/trans isomerase, NIMA-interacting 1 [Source:HGNC Symbol;Acc:HGNC:8988]	6.15e-12	0.476635	0.403	0.284	9.63e-08	0.547618	0.291258	0.25636	0.119
10	HOXB2	homeobox B2 [Source:HGNC Symbol;Acc:HGNC:5113]	3e-16	0.476359	0.254	0.065	4.7e-12	0.30515	0.0608415	0.244308	0.189
10	ERI3	ERI1 exoribonuclease family member 3 [Source:HGNC Symbol;Acc:HGNC:17276]	1.44e-21	0.476001	0.274	0.084	2.25e-17	0.30156	0.0730396	0.228521	0.19
10	PSMC5	proteasome 26S subunit, ATPase 5 [Source:HGNC Symbol;Acc:HGNC:9552]	1.62e-07	0.475735	0.493	0.38	0.00253358	0.710568	0.418093	0.292475	0.113
10	VPS28	VPS28 subunit of ESCRT-I [Source:HGNC Symbol;Acc:HGNC:18178]	2.44e-16	0.475207	0.632	0.532	3.81e-12	1.15219	0.732243	0.41995	0.1
10	SPCS1	signal peptidase complex subunit 1 [Source:HGNC Symbol;Acc:HGNC:23401]	3.13e-12	0.474893	0.617	0.536	4.89e-08	1.04059	0.689036	0.351554	0.081
10	PPFIBP1	PPFIA binding protein 1 [Source:HGNC Symbol;Acc:HGNC:9249]	2.12e-20	0.474849	0.204	0.012	3.33e-16	0.232353	0.0125554	0.219798	0.192
10	SYDE2	synapse defective Rho GTPase homolog 2 [Source:HGNC Symbol;Acc:HGNC:25841]	5.44e-26	0.474782	0.224	0.019	8.51e-22	0.255695	0.0155312	0.240164	0.205
10	UGCG	UDP-glucose ceramide glucosyltransferase [Source:HGNC Symbol;Acc:HGNC:12524]	2.1e-10	0.474673	0.299	0.132	3.29e-06	0.389396	0.130741	0.258655	0.167
10	MRPL21	mitochondrial ribosomal protein L21 [Source:HGNC Symbol;Acc:HGNC:14479]	3.94e-09	0.474275	0.363	0.211	6.17e-05	0.460607	0.206319	0.254288	0.152
10	SYPL1	synaptophysin like 1 [Source:HGNC Symbol;Acc:HGNC:11507]	8.77e-18	0.47412	0.338	0.196	1.37e-13	0.459583	0.18959	0.269993	0.142
10	NUDT22	nudix hydrolase 22 [Source:HGNC Symbol;Acc:HGNC:28189]	3.46e-15	0.473927	0.313	0.156	5.41e-11	0.394944	0.154642	0.240303	0.157
10	POLR3K	RNA polymerase III subunit K [Source:HGNC Symbol;Acc:HGNC:14121]	1.01e-14	0.472434	0.279	0.092	1.58e-10	0.344692	0.0844287	0.260263	0.187
10	RGS4	regulator of G protein signaling 4 [Source:HGNC Symbol;Acc:HGNC:10000]	8.73e-19	0.472172	0.129	0	1.37e-14	0.189413	0.000220724	0.189192	0.129
10	RHOD	ras homolog family member D [Source:HGNC Symbol;Acc:HGNC:670]	2.43e-22	0.471793	0.224	0.002	3.8e-18	0.23983	0.00147019	0.23836	0.222
10	MRPL33	mitochondrial ribosomal protein L33 [Source:HGNC Symbol;Acc:HGNC:14487]	9.13e-17	0.471752	0.423	0.343	1.43e-12	0.642986	0.362202	0.280784	0.08
10	DALRD3	DALR anticodon binding domain containing 3 [Source:HGNC Symbol;Acc:HGNC:25536]	1.74e-20	0.4705	0.289	0.117	2.73e-16	0.34753	0.105331	0.242198	0.172
10	UQCC2	ubiquinol-cytochrome c reductase complex assembly factor 2 [Source:HGNC Symbol;Acc:HGNC:21237]	1.63e-10	0.469287	0.303	0.149	2.56e-06	0.387924	0.138356	0.249567	0.154
10	MRPL43	mitochondrial ribosomal protein L43 [Source:HGNC Symbol;Acc:HGNC:14517]	5.43e-12	0.46921	0.353	0.241	8.49e-08	0.486129	0.233483	0.252646	0.112
10	PSMB5	proteasome 20S subunit beta 5 [Source:HGNC Symbol;Acc:HGNC:9542]	3.14e-10	0.468821	0.299	0.115	4.91e-06	0.3553	0.107239	0.248061	0.184
10	RNF7	ring finger protein 7 [Source:HGNC Symbol;Acc:HGNC:10070]	4.4e-15	0.468409	0.498	0.358	6.9e-11	0.716033	0.401131	0.314902	0.14
10	ERICH5	glutamate rich 5 [Source:HGNC Symbol;Acc:HGNC:26823]	3.63e-25	0.468034	0.204	0.001	5.68e-21	0.227151	0.000753264	0.226397	0.203
10	UQCC3	ubiquinol-cytochrome c reductase complex assembly factor 3 [Source:HGNC Symbol;Acc:HGNC:34399]	4.12e-17	0.467618	0.284	0.126	6.45e-13	0.350683	0.117279	0.233404	0.158
10	COX7C	cytochrome c oxidase subunit 7C [Source:HGNC Symbol;Acc:HGNC:2292]	3.01e-25	0.4674	0.851	0.709	4.71e-21	2.13125	1.55901	0.572243	0.142
10	PTOV1	PTOV1 extended AT-hook containing adaptor protein [Source:HGNC Symbol;Acc:HGNC:9632]	7.07e-21	0.466892	0.289	0.133	1.11e-16	0.347567	0.127018	0.220548	0.156
10	SPCS2	signal peptidase complex subunit 2 [Source:HGNC Symbol;Acc:HGNC:28962]	1.34e-15	0.466859	0.562	0.471	2.1e-11	0.913646	0.5869	0.326747	0.091
10	MTCH2	mitochondrial carrier 2 [Source:HGNC Symbol;Acc:HGNC:17587]	6.07e-11	0.466279	0.299	0.113	9.5e-07	0.370026	0.104769	0.265257	0.186
10	HOOK2	hook microtubule tethering protein 2 [Source:HGNC Symbol;Acc:HGNC:19885]	6.62e-30	0.465831	0.259	0.05	1.04e-25	0.290613	0.0436579	0.246956	0.209
10	NDUFS5	NADH:ubiquinone oxidoreductase subunit S5 [Source:HGNC Symbol;Acc:HGNC:7712]	1.72e-19	0.465487	0.766	0.669	2.69e-15	1.58028	1.04124	0.53904	0.097
10	SMS	spermine synthase [Source:HGNC Symbol;Acc:HGNC:11123]	2.49e-14	0.465272	0.388	0.218	3.9e-10	0.560362	0.250899	0.309463	0.17
10	MRPL27	mitochondrial ribosomal protein L27 [Source:HGNC Symbol;Acc:HGNC:14483]	2.48e-14	0.46519	0.279	0.103	3.89e-10	0.345313	0.0954776	0.249835	0.176
10	POLR2K	RNA polymerase II, I and III subunit K [Source:HGNC Symbol;Acc:HGNC:9198]	1.17e-09	0.465076	0.383	0.265	1.83e-05	0.540102	0.268857	0.271245	0.118
10	ALCAM	activated leukocyte cell adhesion molecule [Source:HGNC Symbol;Acc:HGNC:400]	3.64e-10	0.46354	0.209	0.036	5.7e-06	0.252547	0.0340098	0.218537	0.173
10	B3GAT3	beta-1,3-glucuronyltransferase 3 [Source:HGNC Symbol;Acc:HGNC:923]	1.61e-19	0.463321	0.269	0.145	2.52e-15	0.328582	0.131924	0.196657	0.124
10	MCL1	MCL1 apoptosis regulator, BCL2 family member [Source:HGNC Symbol;Acc:HGNC:6943]	4.16e-10	0.462898	0.542	0.421	6.51e-06	0.9021	0.545449	0.356652	0.121
10	TRPT1	tRNA phosphotransferase 1 [Source:HGNC Symbol;Acc:HGNC:20316]	9.38e-26	0.462868	0.254	0.077	1.47e-21	0.293935	0.0706465	0.223288	0.177
10	DCTN3	dynactin subunit 3 [Source:HGNC Symbol;Acc:HGNC:2713]	4.56e-13	0.462129	0.403	0.304	7.13e-09	0.567329	0.322646	0.244683	0.099
10	ERLEC1	endoplasmic reticulum lectin 1 [Source:HGNC Symbol;Acc:HGNC:25222]	2.08e-13	0.462063	0.333	0.208	3.26e-09	0.432598	0.212641	0.219958	0.125
10	CNPY2	canopy FGF signaling regulator 2 [Source:HGNC Symbol;Acc:HGNC:13529]	2.36e-12	0.462062	0.388	0.283	3.69e-08	0.551487	0.290106	0.261381	0.105
10	NECAB3	N-terminal EF-hand calcium binding protein 3 [Source:HGNC Symbol;Acc:HGNC:15851]	1.86e-21	0.461975	0.264	0.038	2.92e-17	0.314391	0.046679	0.267712	0.226
10	RAMP2	receptor activity modifying protein 2 [Source:HGNC Symbol;Acc:HGNC:9844]	1.38e-27	0.461916	0.214	0	2.16e-23	0.235364	0.000747802	0.234617	0.214
10	LSM2	LSM2 homolog, U6 small nuclear RNA and mRNA degradation associated [Source:HGNC Symbol;Acc:HGNC:13940]	1.38e-12	0.461711	0.393	0.222	2.17e-08	0.500056	0.224892	0.275164	0.171
10	RAB34	RAB34, member RAS oncogene family [Source:HGNC Symbol;Acc:HGNC:16519]	1.85e-09	0.460314	0.194	0.049	2.9e-05	0.222971	0.0455496	0.177422	0.145
10	UQCR10	ubiquinol-cytochrome c reductase, complex III subunit X [Source:HGNC Symbol;Acc:HGNC:30863]	1.49e-13	0.460068	0.662	0.581	2.33e-09	1.21509	0.809287	0.4058	0.081
10	CALM2	calmodulin 2 [Source:HGNC Symbol;Acc:HGNC:1445]	1.95e-12	0.459572	0.846	0.75	3.06e-08	1.86032	1.33078	0.529537	0.096
10	MRPS12	mitochondrial ribosomal protein S12 [Source:HGNC Symbol;Acc:HGNC:10380]	6.17e-10	0.459366	0.313	0.176	9.66e-06	0.396097	0.16473	0.231367	0.137
10	MRPL54	mitochondrial ribosomal protein L54 [Source:HGNC Symbol;Acc:HGNC:16685]	1.75e-08	0.458457	0.408	0.309	0.000274138	0.565674	0.324037	0.241637	0.099
10	PPCS	phosphopantothenoylcysteine synthetase [Source:HGNC Symbol;Acc:HGNC:25686]	1.16e-20	0.458225	0.373	0.282	1.82e-16	0.552721	0.302038	0.250683	0.091
10	SMIM1	small integral membrane protein 1 (Vel blood group) [Source:HGNC Symbol;Acc:HGNC:44204]	8.86e-15	0.457856	0.264	0.042	1.39e-10	0.330934	0.0653237	0.26561	0.222
10	ENDOG	endonuclease G [Source:HGNC Symbol;Acc:HGNC:3346]	6.27e-15	0.457774	0.254	0.068	9.81e-11	0.298582	0.0621834	0.236398	0.186
10	MRPS36	mitochondrial ribosomal protein S36 [Source:HGNC Symbol;Acc:HGNC:16631]	7.35e-13	0.457541	0.353	0.221	1.15e-08	0.487522	0.229898	0.257625	0.132
10	FAM114A1	family with sequence similarity 114 member A1 [Source:HGNC Symbol;Acc:HGNC:25087]	1.18e-20	0.457128	0.224	0.006	1.85e-16	0.240952	0.00645878	0.234494	0.218
10	LINC01184	long intergenic non-protein coding RNA 1184 [Source:HGNC Symbol;Acc:HGNC:49565]	2.56e-14	0.457067	0.269	0.079	4.01e-10	0.302522	0.0702634	0.232258	0.19
10	LEO1	LEO1 homolog, Paf1/RNA polymerase II complex component [Source:HGNC Symbol;Acc:HGNC:30401]	6.87e-15	0.456373	0.279	0.098	1.08e-10	0.342131	0.0948487	0.247282	0.181
10	LHFPL2	LHFPL tetraspan subfamily member 2 [Source:HGNC Symbol;Acc:HGNC:6588]	7.36e-13	0.456352	0.219	0.033	1.15e-08	0.277573	0.0439371	0.233636	0.186
10	DPM3	dolichyl-phosphate mannosyltransferase subunit 3, regulatory [Source:HGNC Symbol;Acc:HGNC:3007]	3.87e-24	0.45614	0.388	0.276	6.06e-20	0.56815	0.293642	0.274508	0.112
10	COBL	cordon-bleu WH2 repeat protein [Source:HGNC Symbol;Acc:HGNC:22199]	1.27e-20	0.455844	0.179	0.001	1.98e-16	0.198045	0.000645549	0.1974	0.178
10	P4HTM	prolyl 4-hydroxylase, transmembrane [Source:HGNC Symbol;Acc:HGNC:28858]	4.53e-26	0.455452	0.254	0.07	7.1e-22	0.292506	0.0632074	0.229299	0.184
10	ARV1	ARV1 homolog, fatty acid homeostasis modulator [Source:HGNC Symbol;Acc:HGNC:29561]	6.87e-14	0.455285	0.229	0.074	1.08e-09	0.254607	0.0681682	0.186439	0.155
10	EBAG9	estrogen receptor binding site associated antigen 9 [Source:HGNC Symbol;Acc:HGNC:3123]	1.6e-22	0.45508	0.294	0.121	2.51e-18	0.340697	0.113313	0.227384	0.173
10	GPRC5C	G protein-coupled receptor class C group 5 member C [Source:HGNC Symbol;Acc:HGNC:13309]	2.09e-23	0.454713	0.219	0.002	3.27e-19	0.24579	0.00117734	0.244612	0.217
10	SNRPF	small nuclear ribonucleoprotein polypeptide F [Source:HGNC Symbol;Acc:HGNC:11162]	2.32e-14	0.453974	0.483	0.396	3.62e-10	0.72348	0.440013	0.283466	0.087
10	UQCRC2	ubiquinol-cytochrome c reductase core protein 2 [Source:HGNC Symbol;Acc:HGNC:12586]	7.46e-11	0.453323	0.408	0.295	1.17e-06	0.538524	0.292966	0.245558	0.113
10	PPIB	peptidylprolyl isomerase B [Source:HGNC Symbol;Acc:HGNC:9255]	7.69e-10	0.452709	0.687	0.588	1.2e-05	1.32553	0.902521	0.423013	0.099
10	ORMDL2	ORMDL sphingolipid biosynthesis regulator 2 [Source:HGNC Symbol;Acc:HGNC:16037]	1.5e-12	0.452612	0.318	0.144	2.35e-08	0.406458	0.13614	0.270318	0.174
10	SRA1	steroid receptor RNA activator 1 [Source:HGNC Symbol;Acc:HGNC:11281]	1.92e-12	0.451249	0.303	0.167	3e-08	0.394333	0.166392	0.227941	0.136
10	CPNE3	copine 3 [Source:HGNC Symbol;Acc:HGNC:2316]	3.52e-16	0.451052	0.343	0.213	5.51e-12	0.445809	0.208416	0.237393	0.13
10	SLC25A4	solute carrier family 25 member 4 [Source:HGNC Symbol;Acc:HGNC:10990]	1.63e-17	0.450167	0.229	0.037	2.54e-13	0.25335	0.0344861	0.218864	0.192
10	ILF2	interleukin enhancer binding factor 2 [Source:HGNC Symbol;Acc:HGNC:6037]	7.74e-16	0.450086	0.353	0.27	1.21e-11	0.489092	0.265924	0.223169	0.083
10	MZT2B	mitotic spindle organizing protein 2B [Source:HGNC Symbol;Acc:HGNC:25886]	3.37e-09	0.449907	0.682	0.571	5.27e-05	1.18266	0.819153	0.363508	0.111
10	COPRS	coordinator of PRMT5 and differentiation stimulator [Source:HGNC Symbol;Acc:HGNC:28848]	9.32e-13	0.448602	0.234	0.042	1.46e-08	0.260621	0.037054	0.223567	0.192
10	NDUFS4	NADH:ubiquinone oxidoreductase subunit S4 [Source:HGNC Symbol;Acc:HGNC:7711]	1.86e-15	0.447881	0.398	0.24	2.92e-11	0.584761	0.27913	0.305631	0.158
10	ZNHIT1	zinc finger HIT-type containing 1 [Source:HGNC Symbol;Acc:HGNC:21688]	2.17e-10	0.447749	0.483	0.391	3.39e-06	0.752631	0.459306	0.293325	0.092
10	EXOSC3	exosome component 3 [Source:HGNC Symbol;Acc:HGNC:17944]	1.94e-17	0.446918	0.199	0.056	3.04e-13	0.231594	0.0484003	0.183194	0.143
10	C12orf57	chromosome 12 open reading frame 57 [Source:HGNC Symbol;Acc:HGNC:29521]	3.15e-21	0.446872	0.756	0.624	4.93e-17	1.5593	1.07412	0.485188	0.132
10	COX7A2L	cytochrome c oxidase subunit 7A2 like [Source:HGNC Symbol;Acc:HGNC:2289]	1.41e-17	0.446858	0.542	0.444	2.21e-13	0.82599	0.51169	0.314301	0.098
10	ATP5PO	ATP synthase peripheral stalk subunit OSCP [Source:HGNC Symbol;Acc:HGNC:850]	8.48e-10	0.446369	0.612	0.518	1.33e-05	1.02682	0.689664	0.337156	0.094
10	VEGFB	vascular endothelial growth factor B [Source:HGNC Symbol;Acc:HGNC:12681]	8.7e-11	0.446045	0.348	0.18	1.36e-06	0.45203	0.179828	0.272202	0.168
10	CSNK1A1	casein kinase 1 alpha 1 [Source:HGNC Symbol;Acc:HGNC:2451]	1.56e-17	0.445723	0.567	0.48	2.44e-13	0.934906	0.59658	0.338325	0.087
10	SLC50A1	solute carrier family 50 member 1 [Source:HGNC Symbol;Acc:HGNC:30657]	2.12e-17	0.444671	0.393	0.185	3.31e-13	0.551004	0.225258	0.325746	0.208
10	MTX1	metaxin 1 [Source:HGNC Symbol;Acc:HGNC:7504]	4.6e-13	0.443539	0.279	0.113	7.2e-09	0.322892	0.101086	0.221806	0.166
10	PDIA6	protein disulfide isomerase family A member 6 [Source:HGNC Symbol;Acc:HGNC:30168]	3.95e-10	0.442615	0.448	0.306	6.18e-06	0.632265	0.336322	0.295943	0.142
10	ATP5MD	ATP synthase membrane subunit DAPIT [Source:HGNC Symbol;Acc:HGNC:30889]	1.73e-13	0.442508	0.607	0.573	2.71e-09	1.10545	0.794864	0.310589	0.034
10	SNU13	small nuclear ribonucleoprotein 13 [Source:HGNC Symbol;Acc:HGNC:7819]	2.96e-11	0.442096	0.522	0.476	4.64e-07	0.80458	0.564514	0.240066	0.046
10	PRSS22	serine protease 22 [Source:HGNC Symbol;Acc:HGNC:14368]	2.11e-17	0.441894	0.204	0.001	3.3e-13	0.231893	0.000798222	0.231095	0.203
10	FAM181B	family with sequence similarity 181 member B [Source:HGNC Symbol;Acc:HGNC:28512]	5.45e-14	0.441119	0.144	0.001	8.52e-10	0.181398	0.000569583	0.180828	0.143
10	TPRN	taperin [Source:HGNC Symbol;Acc:HGNC:26894]	6.39e-23	0.440609	0.214	0.023	1e-18	0.242253	0.0212067	0.221047	0.191
10	AHCY	adenosylhomocysteinase [Source:HGNC Symbol;Acc:HGNC:343]	7.73e-11	0.44051	0.264	0.067	1.21e-06	0.29173	0.0564668	0.235263	0.197
10	SLIRP	SRA stem-loop interacting RNA binding protein [Source:HGNC Symbol;Acc:HGNC:20495]	5.23e-17	0.440247	0.353	0.288	8.19e-13	0.506451	0.285358	0.221093	0.065
10	CHID1	chitinase domain containing 1 [Source:HGNC Symbol;Acc:HGNC:28474]	8.51e-21	0.43983	0.264	0.07	1.33e-16	0.291737	0.0617433	0.229994	0.194
10	AP1S1	adaptor related protein complex 1 subunit sigma 1 [Source:HGNC Symbol;Acc:HGNC:559]	8.16e-16	0.43977	0.279	0.098	1.28e-11	0.336674	0.0997963	0.236877	0.181
10	SEC61B	SEC61 translocon subunit beta [Source:HGNC Symbol;Acc:HGNC:16993]	1.07e-07	0.439602	0.562	0.479	0.001671	0.957925	0.618903	0.339022	0.083
10	MPG	N-methylpurine DNA glycosylase [Source:HGNC Symbol;Acc:HGNC:7211]	9.21e-12	0.438529	0.383	0.211	1.44e-07	0.503786	0.218189	0.285598	0.172
10	GRHPR	glyoxylate and hydroxypyruvate reductase [Source:HGNC Symbol;Acc:HGNC:4570]	5.6e-18	0.438246	0.353	0.219	8.77e-14	0.454365	0.210662	0.243703	0.134
10	FAM210B	family with sequence similarity 210 member B [Source:HGNC Symbol;Acc:HGNC:16102]	1.27e-12	0.43787	0.264	0.086	1.99e-08	0.310526	0.0832862	0.22724	0.178
10	NEURL3	neuralized E3 ubiquitin protein ligase 3 [Source:HGNC Symbol;Acc:HGNC:25162]	4.41e-13	0.437563	0.219	0.011	6.91e-09	0.247293	0.0156474	0.231646	0.208
10	GOLGA4	golgin A4 [Source:HGNC Symbol;Acc:HGNC:4427]	3.2e-11	0.437426	0.408	0.295	5.01e-07	0.597264	0.33871	0.258554	0.113
10	SMIM26	small integral membrane protein 26 [Source:HGNC Symbol;Acc:HGNC:43430]	3.39e-13	0.437248	0.433	0.323	5.31e-09	0.596051	0.338922	0.257129	0.11
10	IGSF21	immunoglobin superfamily member 21 [Source:HGNC Symbol;Acc:HGNC:28246]	4.67e-22	0.435635	0.199	0	7.31e-18	0.217039	0.000220724	0.216819	0.199
10	TMEM99	transmembrane protein 99 (putative) [Source:HGNC Symbol;Acc:HGNC:28305]	2.26e-18	0.435602	0.229	0.031	3.53e-14	0.251513	0.0279771	0.223536	0.198
10	FOXA3	forkhead box A3 [Source:HGNC Symbol;Acc:HGNC:5023]	7.12e-18	0.434574	0.179	0.001	1.11e-13	0.19949	0.00106552	0.198424	0.178
10	SEC62	SEC62 homolog, preprotein translocation factor [Source:HGNC Symbol;Acc:HGNC:11846]	1.36e-17	0.43416	0.602	0.53	2.12e-13	1.05917	0.715161	0.344014	0.072
10	MRPL15	mitochondrial ribosomal protein L15 [Source:HGNC Symbol;Acc:HGNC:14054]	3.15e-13	0.433268	0.244	0.093	4.92e-09	0.288204	0.0831933	0.205011	0.151
10	EIF2B3	eukaryotic translation initiation factor 2B subunit gamma [Source:HGNC Symbol;Acc:HGNC:3259]	1.55e-10	0.432612	0.184	0.068	2.43e-06	0.214476	0.0616874	0.152789	0.116
10	MRPS21	mitochondrial ribosomal protein S21 [Source:HGNC Symbol;Acc:HGNC:14046]	1.99e-07	0.432589	0.458	0.402	0.00310991	0.683711	0.458563	0.225148	0.056
10	ETHE1	ETHE1 persulfide dioxygenase [Source:HGNC Symbol;Acc:HGNC:23287]	3.64e-10	0.432518	0.343	0.189	5.69e-06	0.434748	0.186291	0.248458	0.154
10	SLC39A6	solute carrier family 39 member 6 [Source:HGNC Symbol;Acc:HGNC:18607]	3.1e-21	0.431908	0.229	0.064	4.86e-17	0.25541	0.0556762	0.199734	0.165
10	COX14	cytochrome c oxidase assembly factor COX14 [Source:HGNC Symbol;Acc:HGNC:28216]	9.07e-14	0.431773	0.478	0.364	1.42e-09	0.69418	0.399586	0.294594	0.114
10	PPA2	inorganic pyrophosphatase 2 [Source:HGNC Symbol;Acc:HGNC:28883]	6.52e-13	0.431406	0.308	0.136	1.02e-08	0.34576	0.122332	0.223428	0.172
10	CCT5	chaperonin containing TCP1 subunit 5 [Source:HGNC Symbol;Acc:HGNC:1618]	3.02e-07	0.431143	0.398	0.307	0.00472704	0.553579	0.322094	0.231485	0.091
10	SF3B4	splicing factor 3b subunit 4 [Source:HGNC Symbol;Acc:HGNC:10771]	2.4e-25	0.430137	0.303	0.169	3.76e-21	0.378928	0.158787	0.220142	0.134
10	TMEM159	transmembrane protein 159 [Source:HGNC Symbol;Acc:HGNC:30136]	3.49e-17	0.429891	0.259	0.082	5.46e-13	0.320124	0.0854727	0.234651	0.177
10	PDHB	pyruvate dehydrogenase E1 subunit beta [Source:HGNC Symbol;Acc:HGNC:8808]	4.71e-17	0.428526	0.308	0.185	7.38e-13	0.392643	0.179115	0.213528	0.123
10	MAPK13	mitogen-activated protein kinase 13 [Source:HGNC Symbol;Acc:HGNC:6875]	7.81e-23	0.428288	0.264	0.08	1.22e-18	0.312616	0.0786091	0.234007	0.184
10	PKP3	plakophilin 3 [Source:HGNC Symbol;Acc:HGNC:9025]	7.18e-18	0.428	0.179	0.001	1.12e-13	0.199349	0.000731588	0.198617	0.178
10	OSBPL1A	oxysterol binding protein like 1A [Source:HGNC Symbol;Acc:HGNC:16398]	9.97e-17	0.427701	0.239	0.029	1.56e-12	0.267174	0.0287272	0.238447	0.21
10	FIS1	fission, mitochondrial 1 [Source:HGNC Symbol;Acc:HGNC:21689]	6.09e-10	0.42729	0.512	0.433	9.53e-06	0.787091	0.514698	0.272393	0.079
10	MEA1	male-enhanced antigen 1 [Source:HGNC Symbol;Acc:HGNC:6986]	1.25e-15	0.427244	0.338	0.216	1.95e-11	0.496041	0.245662	0.250379	0.122
10	BTF3	basic transcription factor 3 [Source:HGNC Symbol;Acc:HGNC:1125]	5.39e-16	0.426828	0.836	0.706	8.44e-12	2.11373	1.55284	0.560893	0.13
10	SSBP1	single stranded DNA binding protein 1 [Source:HGNC Symbol;Acc:HGNC:11317]	1.46e-09	0.426802	0.512	0.442	2.29e-05	0.773845	0.51486	0.258985	0.07
10	ERP27	endoplasmic reticulum protein 27 [Source:HGNC Symbol;Acc:HGNC:26495]	2.62e-22	0.426514	0.159	0.018	4.09e-18	0.201884	0.0146662	0.187217	0.141
10	MRPS7	mitochondrial ribosomal protein S7 [Source:HGNC Symbol;Acc:HGNC:14499]	8.23e-10	0.426111	0.328	0.214	1.29e-05	0.402673	0.205961	0.196712	0.114
10	TSFM	Ts translation elongation factor, mitochondrial [Source:HGNC Symbol;Acc:HGNC:12367]	9.16e-13	0.425838	0.244	0.074	1.43e-08	0.276765	0.0646656	0.2121	0.17
10	PTGES3	prostaglandin E synthase 3 [Source:HGNC Symbol;Acc:HGNC:16049]	4.89e-12	0.425189	0.627	0.588	7.65e-08	1.09151	0.803497	0.288015	0.039
10	SELENOH	selenoprotein H [Source:HGNC Symbol;Acc:HGNC:18251]	5.54e-11	0.425146	0.532	0.514	8.67e-07	0.900753	0.655021	0.245732	0.018
10	PSMG1	proteasome assembly chaperone 1 [Source:HGNC Symbol;Acc:HGNC:3043]	3.69e-12	0.424768	0.269	0.079	5.78e-08	0.296688	0.0693057	0.227382	0.19
10	PSMD14	proteasome 26S subunit, non-ATPase 14 [Source:HGNC Symbol;Acc:HGNC:16889]	1.41e-11	0.424314	0.303	0.178	2.2e-07	0.378875	0.175206	0.203668	0.125
10	RTN4	reticulon 4 [Source:HGNC Symbol;Acc:HGNC:14085]	3.54e-13	0.423891	0.537	0.459	5.54e-09	0.93545	0.599711	0.335739	0.078
10	NTHL1	nth like DNA glycosylase 1 [Source:HGNC Symbol;Acc:HGNC:8028]	4.72e-15	0.423244	0.244	0.053	7.39e-11	0.266083	0.0470169	0.219066	0.191
10	ABHD11	abhydrolase domain containing 11 [Source:HGNC Symbol;Acc:HGNC:16407]	3.86e-17	0.422588	0.254	0.039	6.04e-13	0.285918	0.0383239	0.247594	0.215
10	PRMT1	protein arginine methyltransferase 1 [Source:HGNC Symbol;Acc:HGNC:5187]	5.33e-09	0.422281	0.388	0.27	8.34e-05	0.517432	0.27149	0.245941	0.118
10	MEAF6	MYST/Esa1 associated factor 6 [Source:HGNC Symbol;Acc:HGNC:25674]	1.08e-13	0.421894	0.433	0.34	1.7e-09	0.629622	0.35874	0.270882	0.093
10	BHLHE41	basic helix-loop-helix family member e41 [Source:HGNC Symbol;Acc:HGNC:16617]	2.09e-13	0.420988	0.164	0.002	3.27e-09	0.19657	0.00263691	0.193933	0.162
10	SNRPD1	small nuclear ribonucleoprotein D1 polypeptide [Source:HGNC Symbol;Acc:HGNC:11158]	7.04e-09	0.42098	0.438	0.321	0.000110213	0.582309	0.332478	0.249831	0.117
10	TSEN34	tRNA splicing endonuclease subunit 34 [Source:HGNC Symbol;Acc:HGNC:15506]	5.7e-16	0.420949	0.264	0.124	8.92e-12	0.313276	0.117066	0.19621	0.14
10	TPD52L1	TPD52 like 1 [Source:HGNC Symbol;Acc:HGNC:12006]	5.12e-20	0.419257	0.194	0.003	8.02e-16	0.208998	0.00272844	0.206269	0.191
10	TUSC2	tumor suppressor 2, mitochondrial calcium regulator [Source:HGNC Symbol;Acc:HGNC:17034]	5.75e-20	0.419233	0.274	0.145	9e-16	0.336261	0.143791	0.19247	0.129
10	AC068888.1	novel transcript, antisense to TENC1 & EIF4B	1.74e-17	0.418709	0.164	0.003	2.72e-13	0.178741	0.00227246	0.176468	0.161
10	TUBB	tubulin beta class I [Source:HGNC Symbol;Acc:HGNC:20778]	4.05e-10	0.418212	0.433	0.343	6.35e-06	0.676328	0.4052	0.271128	0.09
10	TMEM87A	transmembrane protein 87A [Source:HGNC Symbol;Acc:HGNC:24522]	8.48e-17	0.417985	0.333	0.177	1.33e-12	0.411029	0.168872	0.242157	0.156
10	CCDC47	coiled-coil domain containing 47 [Source:HGNC Symbol;Acc:HGNC:24856]	1.48e-09	0.417544	0.303	0.137	2.32e-05	0.362324	0.13025	0.232074	0.166
10	ATG101	autophagy related 101 [Source:HGNC Symbol;Acc:HGNC:25679]	2.04e-07	0.417501	0.224	0.089	0.00319278	0.277541	0.0809465	0.196595	0.135
10	SMIM4	small integral membrane protein 4 [Source:HGNC Symbol;Acc:HGNC:37257]	3.97e-16	0.417499	0.269	0.153	6.22e-12	0.353382	0.141462	0.21192	0.116
10	LMAN2	lectin, mannose binding 2 [Source:HGNC Symbol;Acc:HGNC:16986]	4.53e-12	0.41612	0.473	0.357	7.09e-08	0.680906	0.395742	0.285164	0.116
10	ASL	argininosuccinate lyase [Source:HGNC Symbol;Acc:HGNC:746]	9.58e-16	0.416106	0.224	0.053	1.5e-11	0.257964	0.0480325	0.209932	0.171
10	CIB1	calcium and integrin binding 1 [Source:HGNC Symbol;Acc:HGNC:16920]	2.22e-07	0.415696	0.547	0.465	0.00347859	0.877897	0.580674	0.297223	0.082
10	BDH1	3-hydroxybutyrate dehydrogenase 1 [Source:HGNC Symbol;Acc:HGNC:1027]	1.26e-07	0.415565	0.164	0.036	0.00197259	0.171117	0.0312219	0.139895	0.128
10	CCDC90B	coiled-coil domain containing 90B [Source:HGNC Symbol;Acc:HGNC:28108]	2.25e-12	0.415394	0.323	0.164	3.52e-08	0.397033	0.15984	0.237193	0.159
10	SBDS	SBDS ribosome maturation factor [Source:HGNC Symbol;Acc:HGNC:19440]	2.83e-11	0.41506	0.433	0.308	4.42e-07	0.614555	0.343658	0.270897	0.125
10	NDUFS3	NADH:ubiquinone oxidoreductase core subunit S3 [Source:HGNC Symbol;Acc:HGNC:7710]	9.1e-09	0.414228	0.348	0.203	0.000142388	0.427987	0.191701	0.236286	0.145
10	MACROD1	mono-ADP ribosylhydrolase 1 [Source:HGNC Symbol;Acc:HGNC:29598]	8.23e-24	0.414067	0.229	0.014	1.29e-19	0.232392	0.0119921	0.220399	0.215
10	SLC49A3	solute carrier family 49 member 3 [Source:HGNC Symbol;Acc:HGNC:26177]	2.15e-12	0.413118	0.179	0.011	3.37e-08	0.203996	0.00933177	0.194664	0.168
10	GPAA1	glycosylphosphatidylinositol anchor attachment 1 [Source:HGNC Symbol;Acc:HGNC:4446]	2.42e-16	0.413089	0.284	0.124	3.79e-12	0.345113	0.120901	0.224212	0.16
10	PSMB7	proteasome 20S subunit beta 7 [Source:HGNC Symbol;Acc:HGNC:9544]	2.37e-13	0.41297	0.358	0.238	3.7e-09	0.458581	0.23232	0.226261	0.12
10	GTPBP6	GTP binding protein 6 (putative) [Source:HGNC Symbol;Acc:HGNC:30189]	4.43e-15	0.41216	0.289	0.156	6.93e-11	0.334576	0.145649	0.188927	0.133
10	CDK2AP2	cyclin dependent kinase 2 associated protein 2 [Source:HGNC Symbol;Acc:HGNC:30833]	2.86e-07	0.411132	0.403	0.276	0.0044801	0.546215	0.310852	0.235363	0.127
10	LSR	lipolysis stimulated lipoprotein receptor [Source:HGNC Symbol;Acc:HGNC:29572]	7.34e-16	0.41098	0.269	0.068	1.15e-11	0.319675	0.0735341	0.246141	0.201
10	SRP72	signal recognition particle 72 [Source:HGNC Symbol;Acc:HGNC:11303]	1.3e-07	0.41073	0.428	0.325	0.00203234	0.586407	0.356174	0.230233	0.103
10	PRR15L	proline rich 15 like [Source:HGNC Symbol;Acc:HGNC:28149]	1.26e-19	0.410663	0.189	0	1.97e-15	0.209762	0.000323952	0.209438	0.189
10	NCL	nucleolin [Source:HGNC Symbol;Acc:HGNC:7667]	1.51e-08	0.410535	0.697	0.601	0.000235813	1.35625	0.979699	0.376556	0.096
10	IMPACT	impact RWD domain protein [Source:HGNC Symbol;Acc:HGNC:20387]	7.17e-09	0.409943	0.214	0.061	0.000112236	0.235929	0.0532376	0.182692	0.153
10	GATA3-AS1	GATA3 antisense RNA 1 [Source:HGNC Symbol;Acc:HGNC:33786]	3.2e-19	0.409894	0.209	0.007	5.01e-15	0.219369	0.00545324	0.213916	0.202
10	NAA20	N-alpha-acetyltransferase 20, NatB catalytic subunit [Source:HGNC Symbol;Acc:HGNC:15908]	3.44e-13	0.409743	0.323	0.18	5.39e-09	0.398629	0.166411	0.232218	0.143
10	CISD3	CDGSH iron sulfur domain 3 [Source:HGNC Symbol;Acc:HGNC:27578]	3.63e-09	0.409081	0.308	0.174	5.69e-05	0.383384	0.175475	0.207909	0.134
10	DNAJC19	DnaJ heat shock protein family (Hsp40) member C19 [Source:HGNC Symbol;Acc:HGNC:30528]	6.24e-15	0.408983	0.368	0.261	9.76e-11	0.484559	0.261094	0.223465	0.107
10	PIP	prolactin induced protein [Source:HGNC Symbol;Acc:HGNC:8993]	8.17e-23	0.408836	0.154	0	1.28e-18	0.174532	0.000208793	0.174324	0.154
10	TUBG1	tubulin gamma 1 [Source:HGNC Symbol;Acc:HGNC:12417]	2.94e-12	0.408271	0.194	0.022	4.6e-08	0.219096	0.0219046	0.197191	0.172
10	NOL7	nucleolar protein 7 [Source:HGNC Symbol;Acc:HGNC:21040]	2.62e-07	0.408034	0.473	0.394	0.00409543	0.690645	0.439865	0.25078	0.079
10	PPIG	peptidylprolyl isomerase G [Source:HGNC Symbol;Acc:HGNC:14650]	4.84e-08	0.407732	0.463	0.373	0.000757824	0.670036	0.437773	0.232263	0.09
10	TMEM256	transmembrane protein 256 [Source:HGNC Symbol;Acc:HGNC:28618]	5.3e-09	0.407521	0.403	0.29	8.3e-05	0.540427	0.299309	0.241118	0.113
10	MYO1C	myosin IC [Source:HGNC Symbol;Acc:HGNC:7597]	1.27e-12	0.405694	0.244	0.036	1.99e-08	0.279394	0.04745	0.231944	0.208
10	ZDHHC24	zinc finger DHHC-type containing 24 [Source:HGNC Symbol;Acc:HGNC:27387]	1.54e-07	0.405658	0.234	0.098	0.00240963	0.273494	0.0912746	0.18222	0.136
10	ARL4D	ADP ribosylation factor like GTPase 4D [Source:HGNC Symbol;Acc:HGNC:656]	2.9e-22	0.405483	0.179	0.011	4.54e-18	0.206049	0.00864192	0.197408	0.168
10	CCT2	chaperonin containing TCP1 subunit 2 [Source:HGNC Symbol;Acc:HGNC:1615]	1.16e-08	0.405358	0.403	0.27	0.000182138	0.500104	0.273775	0.226329	0.133
10	CXADR	CXADR Ig-like cell adhesion molecule [Source:HGNC Symbol;Acc:HGNC:2559]	1.95e-19	0.405181	0.199	0.002	3.05e-15	0.20768	0.0019681	0.205712	0.197
10	PXMP4	peroxisomal membrane protein 4 [Source:HGNC Symbol;Acc:HGNC:15920]	9.07e-20	0.404868	0.254	0.05	1.42e-15	0.281601	0.0511237	0.230478	0.204
10	NME4	NME/NM23 nucleoside diphosphate kinase 4 [Source:HGNC Symbol;Acc:HGNC:7852]	3.06e-13	0.404553	0.318	0.145	4.79e-09	0.448243	0.177571	0.270672	0.173
10	CXXC5	CXXC finger protein 5 [Source:HGNC Symbol;Acc:HGNC:26943]	3.27e-12	0.404366	0.264	0.099	5.11e-08	0.330393	0.112658	0.217734	0.165
10	PDZD11	PDZ domain containing 11 [Source:HGNC Symbol;Acc:HGNC:28034]	8.56e-14	0.404203	0.274	0.078	1.34e-09	0.310137	0.0729288	0.237209	0.196
10	CEBPD	CCAAT enhancer binding protein delta [Source:HGNC Symbol;Acc:HGNC:1835]	5.12e-08	0.403357	0.294	0.116	0.000801921	0.453292	0.195491	0.257802	0.178
10	MVB12A	multivesicular body subunit 12A [Source:HGNC Symbol;Acc:HGNC:25153]	1.13e-12	0.402172	0.269	0.085	1.76e-08	0.297229	0.0773005	0.219929	0.184
10	SERF2	small EDRK-rich factor 2 [Source:HGNC Symbol;Acc:HGNC:10757]	1.73e-16	0.401369	0.97	0.936	2.71e-12	3.17417	2.57284	0.601333	0.034
10	AUTS2	activator of transcription and developmental regulator AUTS2 [Source:HGNC Symbol;Acc:HGNC:14262]	2.46e-19	0.401063	0.224	0.052	3.85e-15	0.231474	0.0499068	0.181567	0.172
10	CISD1	CDGSH iron sulfur domain 1 [Source:HGNC Symbol;Acc:HGNC:30880]	6.75e-10	0.400733	0.239	0.085	1.06e-05	0.271411	0.0796398	0.191771	0.154
10	ACOT13	acyl-CoA thioesterase 13 [Source:HGNC Symbol;Acc:HGNC:20999]	4.09e-11	0.400576	0.279	0.116	6.4e-07	0.340433	0.116903	0.223529	0.163
10	SUCLG1	succinate-CoA ligase GDP/ADP-forming subunit alpha [Source:HGNC Symbol;Acc:HGNC:11449]	1.07e-07	0.40036	0.363	0.219	0.00167921	0.456043	0.219597	0.236446	0.144
10	DNPH1	2'-deoxynucleoside 5'-phosphate N-hydrolase 1 [Source:HGNC Symbol;Acc:HGNC:21218]	5.14e-10	0.399476	0.313	0.178	8.04e-06	0.359891	0.166986	0.192904	0.135
10	CD164	CD164 molecule [Source:HGNC Symbol;Acc:HGNC:1632]	5.46e-12	0.399322	0.498	0.411	8.55e-08	0.755316	0.483208	0.272107	0.087
10	AGPS	alkylglycerone phosphate synthase [Source:HGNC Symbol;Acc:HGNC:327]	3.8e-16	0.39903	0.209	0.073	5.94e-12	0.24156	0.0638979	0.177662	0.136
10	TRAPPC4	trafficking protein particle complex 4 [Source:HGNC Symbol;Acc:HGNC:19943]	1.72e-13	0.398354	0.303	0.181	2.7e-09	0.374547	0.183457	0.19109	0.122
10	ATIC	5-aminoimidazole-4-carboxamide ribonucleotide formyltransferase/IMP cyclohydrolase [Source:HGNC Symbol;Acc:HGNC:794]	4.97e-08	0.39817	0.264	0.141	0.000778596	0.318014	0.128639	0.189375	0.123
10	CLTA	clathrin light chain A [Source:HGNC Symbol;Acc:HGNC:2090]	1.88e-09	0.397782	0.527	0.413	2.95e-05	0.917509	0.564322	0.353186	0.114
10	CAST	calpastatin [Source:HGNC Symbol;Acc:HGNC:1515]	8.21e-11	0.397624	0.657	0.535	1.29e-06	1.24569	0.851535	0.394154	0.122
10	SNF8	SNF8 subunit of ESCRT-II [Source:HGNC Symbol;Acc:HGNC:17028]	9.2e-09	0.39715	0.353	0.24	0.000144006	0.451382	0.240998	0.210384	0.113
10	PODXL2	podocalyxin like 2 [Source:HGNC Symbol;Acc:HGNC:17936]	1.9e-19	0.396969	0.209	0.014	2.97e-15	0.208947	0.0123264	0.19662	0.195
10	RGL2	ral guanine nucleotide dissociation stimulator like 2 [Source:HGNC Symbol;Acc:HGNC:9769]	1.23e-17	0.396476	0.219	0.07	1.93e-13	0.260812	0.064303	0.196509	0.149
10	CD46	CD46 molecule [Source:HGNC Symbol;Acc:HGNC:6953]	6.28e-17	0.396274	0.433	0.363	9.82e-13	0.67811	0.414839	0.263271	0.07
10	MRPS16	mitochondrial ribosomal protein S16 [Source:HGNC Symbol;Acc:HGNC:14048]	4.78e-11	0.396018	0.313	0.165	7.48e-07	0.375012	0.15699	0.218021	0.148
10	FAM171B	family with sequence similarity 171 member B [Source:HGNC Symbol;Acc:HGNC:29412]	5.21e-19	0.395955	0.214	0.001	8.15e-15	0.221848	0.000989374	0.220858	0.213
10	POP7	POP7 homolog, ribonuclease P/MRP subunit [Source:HGNC Symbol;Acc:HGNC:19949]	3.37e-10	0.394625	0.229	0.096	5.27e-06	0.25325	0.0867692	0.16648	0.133
10	UBL5	ubiquitin like 5 [Source:HGNC Symbol;Acc:HGNC:13736]	5.95e-12	0.394551	0.731	0.703	9.31e-08	1.43662	1.11422	0.322396	0.028
10	POLD2	DNA polymerase delta 2, accessory subunit [Source:HGNC Symbol;Acc:HGNC:9176]	1.56e-14	0.394104	0.279	0.108	2.44e-10	0.303538	0.095185	0.208353	0.171
10	S100A10	S100 calcium binding protein A10 [Source:HGNC Symbol;Acc:HGNC:10487]	4.42e-11	0.39281	0.801	0.612	6.91e-07	1.87564	1.22456	0.651086	0.189
10	OCIAD2	OCIA domain containing 2 [Source:HGNC Symbol;Acc:HGNC:28685]	6.59e-09	0.392307	0.443	0.319	0.000103179	0.605408	0.357474	0.247934	0.124
10	LAD1	ladinin 1 [Source:HGNC Symbol;Acc:HGNC:6472]	3.8e-17	0.391891	0.199	0.001	5.95e-13	0.212746	0.00324595	0.2095	0.198
10	EEF1E1	eukaryotic translation elongation factor 1 epsilon 1 [Source:HGNC Symbol;Acc:HGNC:3212]	8.34e-15	0.391372	0.294	0.139	1.3e-10	0.325952	0.128947	0.197004	0.155
10	GCSH	glycine cleavage system protein H [Source:HGNC Symbol;Acc:HGNC:4208]	7.27e-12	0.391272	0.224	0.042	1.14e-07	0.227806	0.0364377	0.191369	0.182
10	SSNA1	SS nuclear autoantigen 1 [Source:HGNC Symbol;Acc:HGNC:11321]	9.73e-11	0.388776	0.418	0.318	1.52e-06	0.561201	0.331537	0.229664	0.1
10	SMYD2	SET and MYND domain containing 2 [Source:HGNC Symbol;Acc:HGNC:20982]	2.18e-18	0.388602	0.239	0.076	3.42e-14	0.278203	0.0737061	0.204497	0.163
10	MRPL17	mitochondrial ribosomal protein L17 [Source:HGNC Symbol;Acc:HGNC:14053]	6.15e-19	0.388494	0.219	0.086	9.62e-15	0.24854	0.0750127	0.173527	0.133
10	TIMM17B	translocase of inner mitochondrial membrane 17B [Source:HGNC Symbol;Acc:HGNC:17310]	7.75e-12	0.387062	0.333	0.185	1.21e-07	0.410073	0.188709	0.221364	0.148
10	PIGR	polymeric immunoglobulin receptor [Source:HGNC Symbol;Acc:HGNC:8968]	2.62e-17	0.386856	0.174	0.001	4.1e-13	0.195745	0.000542442	0.195203	0.173
10	GPATCH4	G-patch domain containing 4 [Source:HGNC Symbol;Acc:HGNC:25982]	4.26e-12	0.386476	0.284	0.114	6.67e-08	0.301032	0.112215	0.188817	0.17
10	PYCR1	pyrroline-5-carboxylate reductase 1 [Source:HGNC Symbol;Acc:HGNC:9721]	4.5e-23	0.386134	0.194	0.004	7.05e-19	0.20781	0.00337253	0.204437	0.19
10	BUD31	BUD31 homolog [Source:HGNC Symbol;Acc:HGNC:29629]	6.75e-11	0.386064	0.398	0.302	1.06e-06	0.551811	0.323022	0.228789	0.096
10	ICA1	islet cell autoantigen 1 [Source:HGNC Symbol;Acc:HGNC:5343]	1.97e-18	0.385919	0.229	0.015	3.08e-14	0.22707	0.0153446	0.211725	0.214
10	AK6	adenylate kinase 6 [Source:HGNC Symbol;Acc:HGNC:49151]	2.1e-09	0.385913	0.244	0.087	3.29e-05	0.26161	0.0789938	0.182616	0.157
10	TBX3	T-box transcription factor 3 [Source:HGNC Symbol;Acc:HGNC:11602]	1.7e-24	0.384517	0.154	0	2.67e-20	0.172577	0	0.172577	0.154
10	CMYA5	cardiomyopathy associated 5 [Source:HGNC Symbol;Acc:HGNC:14305]	6.65e-14	0.384202	0.149	0.002	1.04e-09	0.169329	0.00195026	0.167379	0.147
10	MBOAT2	membrane bound O-acyltransferase domain containing 2 [Source:HGNC Symbol;Acc:HGNC:25193]	7.3e-11	0.383451	0.209	0.025	1.14e-06	0.240989	0.0332663	0.207723	0.184
10	HRAS	HRas proto-oncogene, GTPase [Source:HGNC Symbol;Acc:HGNC:5173]	6.23e-10	0.383339	0.254	0.076	9.76e-06	0.275179	0.071824	0.203355	0.178
10	TTC3	tetratricopeptide repeat domain 3 [Source:HGNC Symbol;Acc:HGNC:12393]	1.17e-09	0.383207	0.418	0.312	1.83e-05	0.566821	0.347006	0.219816	0.106
10	B4GALT3	beta-1,4-galactosyltransferase 3 [Source:HGNC Symbol;Acc:HGNC:926]	2.83e-10	0.382829	0.229	0.086	4.43e-06	0.241093	0.0761845	0.164909	0.143
10	CASZ1	castor zinc finger 1 [Source:HGNC Symbol;Acc:HGNC:26002]	3.12e-18	0.382312	0.179	0.018	4.88e-14	0.189668	0.016873	0.172795	0.161
10	CYB561	cytochrome b561 [Source:HGNC Symbol;Acc:HGNC:2571]	3.71e-12	0.381898	0.209	0.044	5.8e-08	0.22334	0.0400615	0.183278	0.165
10	PCYOX1	prenylcysteine oxidase 1 [Source:HGNC Symbol;Acc:HGNC:20588]	6.41e-21	0.381884	0.199	0.056	1e-16	0.229281	0.0488286	0.180452	0.143
10	NDUFAF8	NADH:ubiquinone oxidoreductase complex assembly factor 8 [Source:HGNC Symbol;Acc:HGNC:33551]	4.86e-09	0.38129	0.363	0.241	7.62e-05	0.466369	0.235566	0.230803	0.122
10	BUD23	BUD23 rRNA methyltransferase and ribosome maturation factor [Source:HGNC Symbol;Acc:HGNC:16405]	2.27e-08	0.381151	0.328	0.212	0.000355031	0.393412	0.202659	0.190754	0.116
10	BCAS1	brain enriched myelin associated protein 1 [Source:HGNC Symbol;Acc:HGNC:974]	1.55e-20	0.380804	0.174	0.002	2.43e-16	0.185595	0.00113466	0.18446	0.172
10	TCEAL1	transcription elongation factor A like 1 [Source:HGNC Symbol;Acc:HGNC:11616]	2.15e-18	0.380563	0.229	0.049	3.36e-14	0.242639	0.0467007	0.195938	0.18
10	TTC39A	tetratricopeptide repeat domain 39A [Source:HGNC Symbol;Acc:HGNC:18657]	8.16e-17	0.38052	0.169	0.001	1.28e-12	0.176741	0.00116219	0.175579	0.168
10	COX7A1	cytochrome c oxidase subunit 7A1 [Source:HGNC Symbol;Acc:HGNC:2287]	4.13e-18	0.380469	0.179	0	6.46e-14	0.19282	0.000190279	0.19263	0.179
10	IFT22	intraflagellar transport 22 [Source:HGNC Symbol;Acc:HGNC:21895]	1.68e-16	0.380258	0.219	0.021	2.64e-12	0.208513	0.0187692	0.189743	0.198
10	LYPLA1	lysophospholipase 1 [Source:HGNC Symbol;Acc:HGNC:6737]	3.57e-13	0.380104	0.343	0.229	5.58e-09	0.463652	0.242942	0.22071	0.114
10	MRPL37	mitochondrial ribosomal protein L37 [Source:HGNC Symbol;Acc:HGNC:14034]	6.68e-12	0.379929	0.274	0.121	1.05e-07	0.335239	0.120066	0.215173	0.153
10	TIMM17A	translocase of inner mitochondrial membrane 17A [Source:HGNC Symbol;Acc:HGNC:17315]	1.34e-08	0.379516	0.259	0.101	0.000209978	0.290182	0.0913741	0.198808	0.158
10	TWF1	twinfilin actin binding protein 1 [Source:HGNC Symbol;Acc:HGNC:9620]	3.46e-12	0.379441	0.264	0.094	5.42e-08	0.274428	0.0866576	0.18777	0.17
10	CMBL	carboxymethylenebutenolidase homolog [Source:HGNC Symbol;Acc:HGNC:25090]	2.15e-10	0.379196	0.204	0.013	3.36e-06	0.220708	0.0199175	0.200791	0.191
10	SYAP1	synapse associated protein 1 [Source:HGNC Symbol;Acc:HGNC:16273]	4.94e-15	0.378653	0.338	0.252	7.74e-11	0.467461	0.267471	0.19999	0.086
10	BOLA3	bolA family member 3 [Source:HGNC Symbol;Acc:HGNC:24415]	3.07e-09	0.378394	0.299	0.172	4.81e-05	0.35012	0.168434	0.181686	0.127
10	NPM1	nucleophosmin 1 [Source:HGNC Symbol;Acc:HGNC:7910]	3.78e-16	0.378191	0.811	0.649	5.92e-12	1.89657	1.36543	0.531138	0.162
10	PPIH	peptidylprolyl isomerase H [Source:HGNC Symbol;Acc:HGNC:14651]	1.9e-07	0.377941	0.294	0.172	0.00296751	0.339874	0.161718	0.178155	0.122
10	MRPL58	mitochondrial ribosomal protein L58 [Source:HGNC Symbol;Acc:HGNC:5359]	2.34e-10	0.377566	0.244	0.113	3.66e-06	0.272613	0.100573	0.17204	0.131
10	IARS2	isoleucyl-tRNA synthetase 2, mitochondrial [Source:HGNC Symbol;Acc:HGNC:29685]	1.51e-08	0.375917	0.284	0.171	0.000236824	0.338608	0.157873	0.180735	0.113
10	MRPS14	mitochondrial ribosomal protein S14 [Source:HGNC Symbol;Acc:HGNC:14049]	8e-16	0.375861	0.274	0.101	1.25e-11	0.295074	0.0944347	0.20064	0.173
10	SURF2	surfeit 2 [Source:HGNC Symbol;Acc:HGNC:11475]	1.92e-08	0.375501	0.244	0.113	0.000300836	0.266451	0.102295	0.164156	0.131
10	RASEF	RAS and EF-hand domain containing [Source:HGNC Symbol;Acc:HGNC:26464]	1.41e-18	0.374794	0.169	0.001	2.21e-14	0.170022	0.000579226	0.169442	0.168
10	CNNM1	cyclin and CBS domain divalent metal cation transport mediator 1 [Source:HGNC Symbol;Acc:HGNC:102]	1.91e-20	0.374784	0.169	0.001	3e-16	0.168235	0.00046562	0.167769	0.168
10	PER2	period circadian regulator 2 [Source:HGNC Symbol;Acc:HGNC:8846]	1.88e-12	0.374761	0.174	0.034	2.94e-08	0.201681	0.0291905	0.172491	0.14
10	POMGNT1	protein O-linked mannose N-acetylglucosaminyltransferase 1 (beta 1,2-) [Source:HGNC Symbol;Acc:HGNC:19139]	2.58e-18	0.374747	0.234	0.051	4.04e-14	0.238853	0.0461645	0.192688	0.183
10	HSD17B4	hydroxysteroid 17-beta dehydrogenase 4 [Source:HGNC Symbol;Acc:HGNC:5213]	1.29e-13	0.37467	0.249	0.109	2.02e-09	0.291997	0.103396	0.188601	0.14
10	MESP1	mesoderm posterior bHLH transcription factor 1 [Source:HGNC Symbol;Acc:HGNC:29658]	1.62e-21	0.374512	0.174	0.004	2.54e-17	0.198216	0.00376595	0.19445	0.17
10	DLG3	discs large MAGUK scaffold protein 3 [Source:HGNC Symbol;Acc:HGNC:2902]	1.23e-21	0.374336	0.204	0.021	1.92e-17	0.209414	0.0195511	0.189863	0.183
10	MMADHC	metabolism of cobalamin associated D [Source:HGNC Symbol;Acc:HGNC:25221]	2.35e-08	0.373924	0.279	0.186	0.000368277	0.332524	0.176587	0.155937	0.093
10	NFIC	nuclear factor I C [Source:HGNC Symbol;Acc:HGNC:7786]	5.36e-13	0.371754	0.299	0.141	8.38e-09	0.367573	0.135978	0.231595	0.158
10	RPL26L1	ribosomal protein L26 like 1 [Source:HGNC Symbol;Acc:HGNC:17050]	3.43e-09	0.371565	0.284	0.114	5.37e-05	0.321711	0.107925	0.213785	0.17
10	NUDT16L1	nudix hydrolase 16 like 1 [Source:HGNC Symbol;Acc:HGNC:28154]	2.37e-09	0.371107	0.328	0.179	3.72e-05	0.376005	0.168972	0.207033	0.149
10	SEZ6L2	seizure related 6 homolog like 2 [Source:HGNC Symbol;Acc:HGNC:30844]	3.87e-15	0.370815	0.164	0.001	6.05e-11	0.176813	0.000953377	0.17586	0.163
10	PTS	6-pyruvoyltetrahydropterin synthase [Source:HGNC Symbol;Acc:HGNC:9689]	7e-17	0.370156	0.224	0.058	1.1e-12	0.242897	0.0542268	0.18867	0.166
10	PRSS23	serine protease 23 [Source:HGNC Symbol;Acc:HGNC:14370]	4.19e-18	0.369921	0.239	0.094	6.57e-14	0.303835	0.140274	0.163561	0.145
10	BUB3	BUB3 mitotic checkpoint protein [Source:HGNC Symbol;Acc:HGNC:1151]	3.91e-10	0.36887	0.448	0.354	6.13e-06	0.610326	0.390082	0.220244	0.094
10	RHOBTB3	Rho related BTB domain containing 3 [Source:HGNC Symbol;Acc:HGNC:18757]	1.94e-13	0.368624	0.204	0.027	3.04e-09	0.215389	0.0316046	0.183785	0.177
10	TMEM208	transmembrane protein 208 [Source:HGNC Symbol;Acc:HGNC:25015]	1.2e-07	0.368533	0.279	0.152	0.00187682	0.314186	0.144224	0.169962	0.127
10	NECTIN2	nectin cell adhesion molecule 2 [Source:HGNC Symbol;Acc:HGNC:9707]	4.78e-10	0.368396	0.219	0.038	7.48e-06	0.25092	0.0507118	0.200208	0.181
10	STAP2	signal transducing adaptor family member 2 [Source:HGNC Symbol;Acc:HGNC:30430]	2.42e-18	0.368231	0.174	0.004	3.79e-14	0.179103	0.00428649	0.174817	0.17
10	NOL3	nucleolar protein 3 [Source:HGNC Symbol;Acc:HGNC:7869]	8.32e-23	0.367868	0.154	0.005	1.3e-18	0.174192	0.00431022	0.169882	0.149
10	CCDC6	coiled-coil domain containing 6 [Source:HGNC Symbol;Acc:HGNC:18782]	2.3e-08	0.366479	0.259	0.121	0.000360308	0.309605	0.117861	0.191744	0.138
10	PHYHD1	phytanoyl-CoA dioxygenase domain containing 1 [Source:HGNC Symbol;Acc:HGNC:23396]	1.07e-15	0.366012	0.179	0.004	1.67e-11	0.184219	0.00378094	0.180438	0.175
10	MLEC	malectin [Source:HGNC Symbol;Acc:HGNC:28973]	2.43e-07	0.365947	0.328	0.189	0.00380764	0.43147	0.214962	0.216508	0.139
10	CFB	complement factor B [Source:HGNC Symbol;Acc:HGNC:1037]	6.32e-14	0.365428	0.174	0	9.89e-10	0.196845	0.000331886	0.196513	0.174
10	EMC7	ER membrane protein complex subunit 7 [Source:HGNC Symbol;Acc:HGNC:24301]	1.25e-13	0.364281	0.323	0.201	1.95e-09	0.395206	0.194965	0.200241	0.122
10	CALU	calumenin [Source:HGNC Symbol;Acc:HGNC:1458]	8.8e-11	0.363609	0.254	0.084	1.38e-06	0.28483	0.0811422	0.203688	0.17
10	ALDH7A1	aldehyde dehydrogenase 7 family member A1 [Source:HGNC Symbol;Acc:HGNC:877]	2.4e-22	0.363211	0.204	0.007	3.75e-18	0.198802	0.00561751	0.193185	0.197
10	NDUFAF6	NADH:ubiquinone oxidoreductase complex assembly factor 6 [Source:HGNC Symbol;Acc:HGNC:28625]	1.15e-13	0.363177	0.219	0.045	1.79e-09	0.238813	0.0421553	0.196658	0.174
10	PALMD	palmdelphin [Source:HGNC Symbol;Acc:HGNC:15846]	1.02e-19	0.362314	0.134	0	1.6e-15	0.153844	0.000454133	0.15339	0.134
10	ECHDC2	enoyl-CoA hydratase domain containing 2 [Source:HGNC Symbol;Acc:HGNC:23408]	3.68e-16	0.362248	0.249	0.092	5.76e-12	0.273818	0.0823896	0.191429	0.157
10	BACE2	beta-secretase 2 [Source:HGNC Symbol;Acc:HGNC:934]	4.6e-17	0.362126	0.189	0.006	7.2e-13	0.198533	0.00560893	0.192924	0.183
10	CCDC57	coiled-coil domain containing 57 [Source:HGNC Symbol;Acc:HGNC:27564]	3.19e-09	0.361934	0.289	0.168	5e-05	0.321633	0.165008	0.156625	0.121
10	PLLP	plasmolipin [Source:HGNC Symbol;Acc:HGNC:18553]	1.19e-19	0.361276	0.194	0.012	1.86e-15	0.187384	0.00981713	0.177567	0.182
10	AAMP	angio associated migratory cell protein [Source:HGNC Symbol;Acc:HGNC:18]	1.12e-10	0.361221	0.219	0.146	1.76e-06	0.255021	0.132742	0.12228	0.073
10	SLC1A5	solute carrier family 1 member 5 [Source:HGNC Symbol;Acc:HGNC:10943]	4.95e-07	0.360676	0.219	0.05	0.00774686	0.245521	0.0447692	0.200752	0.169
10	NECTIN4	nectin cell adhesion molecule 4 [Source:HGNC Symbol;Acc:HGNC:19688]	3.75e-15	0.360047	0.164	0.001	5.86e-11	0.174945	0.000779119	0.174165	0.163
10	PAICS	phosphoribosylaminoimidazole carboxylase and phosphoribosylaminoimidazolesuccinocarboxamide synthase [Source:HGNC Symbol;Acc:HGNC:8587]	7.94e-11	0.359581	0.244	0.083	1.24e-06	0.257177	0.0739471	0.18323	0.161
[truncated: 1,005 more rows]

## Sheet: GOTERM BP
	Category	Term	Count	%	PValue	Genes	List Total	Pop Hits	Pop Total	Fold Enrichment	Bonferroni	Benjamini	FDR
[truncated: 39 more rows]

## Sheet: KEGG
Category	Term	Count	%	PValue	Genes	List Total	Pop Hits	Pop Total	Fold Enrichment	Bonferroni	Benjamini	FDR
[truncated: 20 more rows]

[truncated: 4 more sheets: Transcription Factors, Oncogenes, EMT, CSC]
